# Supplementary material for: Predicting Fluctuations in Cryptocurrency Transactions Based on User Comments and Replies
Source: PLoS One. 2016 Aug 17;11(8):e0161197. doi: 10.1371/journal.pone.0161197 (PMC4988639; doi:10.1371/journal.pone.0161197)
Supplement: S1 File — (ZIP) [file pone.0161197.s001.zip]

Archive with 3 entries (3 files):
- bitcoin.json
- ethereum.json
- ripplecoin.json
