# Supplementary material for: Predicting Fluctuations in Cryptocurrency Transactions Based on User Comments and Replies
Source: PLoS One. 2016 Aug 17;11(8):e0161197. doi: 10.1371/journal.pone.0161197 (PMC4988639; doi:10.1371/journal.pone.0161197)
Supplement: S1 File — (ZIP) [file pone.0161197.s001.zip › ethereum.json]

{"result":[{"date":"October  2, 2014  6:33PM","content":"If you'd like to chat in real time with the community, it's never been simpler.\nWe operate multiple channels on both Skype, IRC and Gitter:\nMain Skype Channels\n-\nEthereum\n: the main channel, bridged to IRC #ethereum\n-\nEthereum-dev\n: the developer's channel, bridged to IRC #ethereum-dev\nSpeciality Skype Channels\n-\nSolidity and web3\n-\nPi Ethereum\n-\nSerpent\n-\nMiner community Support\n-\n\u00d0\u039eVgrants\n-\nEthereum: Reputation - discussion, education and delivery\n-\nNetstats: chat regarding stats.ethdev.com\nRegional Skype Channels\n-\nLondon General\n: London-based Etherians (alternatively there is a\ndiscord chat room\n)\n-\nItalia\n: Italian Etherians\n-\nRomania\n: Romanian Etherians\n-\nRussia\n- Russian Etherians (Russian language)\nGitter channels\n-\nGo-Ethereum\nIRC channels (Freenode)\n-\nbitly.com/irc_ethereum\n#ethereum: for general discussion\n- #ethereum-dev: for development specific questions and discussions\n- ##ethereum: for offtopic and banter\n- #ethereum-mining: for mining only conversations\n- #ethereum-markets: for discussions about markets\nTools\nSkype can be download for most platforms including mobile at\nhttp://www.skype.com/en/download-skype/skype-for-computer/\nJoining IRC is just as easy: it's free to use and is supported by many different clients on all operating systems. Options include:\nAll platforms: you can join the main channel via the web by clicking or use\nchatzilla\non firefox, or\nByrd\non Chrome\nOSX:\nColloquy\nand\nTextual\n(paid app) are good options\nWindows:\nMirc\nis the age-old standard,\nXchat\nworks too\nNix:\nXchat\nor\nIrssi\nUpdates:\n27 May 2015 - rewritten and merged with skype megabridge thread\n28 May 2015 - updated to include more channels, as well as the Go Gitter\n04 Aug 2015 - updated to point the general chat to ethereum[1] as [3] was full\n06 Aug 2015 - updated IRC channels\n08 Aug 2015 - fixed Ethereum-dev link\n","replies":[{"date":"October  3, 2014  4:41PM","content":"Would also recommend the\nCIRC Web App\n. Minimal.\n"},{"date":"October  3, 2014  5:38PM","content":"Kiwi IRC is also a really great web client for those looking to jump in with minimal setup:\nhttps://kiwiirc.com/client/chat.freenode.net/#ethereum\n"},{"date":"October  6, 2014 10:45PM","content":"If you are not technically sawy this is a good service:\nhttps://www.irccloud.com/\nAlso Quassel is gaining popularity:\nhttp://quassel-irc.org/\n"},{"date":"October 19, 2014 11:22AM","content":"Limechat is another nice free OSX client\nlimechat.net/mac/\n"},{"date":"October 23, 2014 11:10PM","content":"soulston\nsaid:\nLimechat is another nice free OSX client\nlimechat.net/mac/\nYup Limechat is very nice\n"},{"date":"November 10, 2014 12:38AM","content":"Hide and join messages add a lot of noise. AFAIK IRC client developers havent really put in good defaults.\nHere is how to have better settings\n.\n"},{"date":"November 25, 2014 11:57AM","content":"Maybe I just somehow missed it but I don't see any specification of the IRC server, whether the address or the network's name. I tried joining the specified channels on dal.net but was the only one in the rooms\nwhat is the IRC server? I will try ethereum.org in any case\n"},{"date":"November 25, 2014  2:03PM","content":"@lokiverloren\u200c\n: it's on Freenode\n"},{"date":"May 28, 2015  3:14PM","content":"It seems that the bridge between IRC and gitter go-ethereum is not really working. I have to say that gitter is useful thanks to its search function because a lot of things have already been discussed and answered there. IRC wins in usability for lurkers tho.\n"},{"date":"July  3, 2015 11:32AM","content":"Can someone please add the Romanian regional Skype Channel ?\nHere's the link :\nhttp://tinyurl.com/eth-romania\nThanks a bunch!\n"},{"date":"July  3, 2015 12:46PM","content":"Gitter is my favorite because it integrates with github and has a nice markdown editor to let you paste code/log snippets.\n"},{"date":"July  3, 2015  1:22PM","content":"@awrelll\n: done\n"},{"date":"August 19, 2015  2:53PM","content":"mee 2\n"},{"date":"September 24, 2015  2:00PM","content":"@logan2\nmake a new thread.\n"},{"date":"October 20, 2015  4:04PM","content":"@GeorgeHallam\n- London link has changed - please update to\nhttps://discord.gg/0aQsceIHxtmUEchr\n"},{"date":"November 29, 2015 12:10PM","content":"hello\n"},{"date":"January 27, 2016  8:59PM","content":"Did anyone else listen to Tai Zen's video about the Ethereum price prediction in 2016?  I've watched it twice and can't figure out what his USD/ETH prediction was.\n"}],"topic":"Chat with the ethereum community on Skype, IRC and Gitter!","views":5530},{"date":"May 10, 2015  9:40PM","content":"In order to appear on the georgeous\nhttp://stats.ethdev.com\nmonitor (AKA 'netstats'), you need to set yourself - it's a voluntary process.\nThis means the dashboard represents only a small selection of nodes, not the entire network.\nYou'll need to go through the documentation, there are two documents:\nThe README.md of the repo:\nhttps://github.com/cubedro/eth-net-intelligence-api\nAnd the wiki:\nhttps://github.com/ethereum/wiki/wiki/Network-Status\nFollow these instructions and the centralized netstats will have access to your info.\nNote there is also a secret key to input and be accepted by netstat at the moment, called\nWS_SECRET\n. We're thinking of a public version, but right now, we're keeping the number of nodes pushing data to the monitoring server reasonnable - if you want to give it a shot and get the key, join the\nskype channel\nfor netstats.\nNote: The monitor was build by\n@cubedro\n(Marian Oancea) - I think it's fair to say he's done an amazing job!\nUpdates\n15/05/2015 - updated screenshot\n23/05/2015 - minor update\n28/07/2015 - updated to reflect the new key distribution process\n3/07/2015 - updated for Frontier\n","replies":[{"date":"June  5, 2015  3:30PM","content":"Anyone have a guide on how to run this on win?\n"},{"date":"June  5, 2015  7:31PM","content":"The windows version does not seem to be working.\nIt keeps on spawning a node cmd line and then it quits and then it pops up again for another minute or so.\nI am planning to run that part on my ubuntu vm now. Only ethminer needs to run on windows and getting your hands on that is easy.\n"},{"date":"June  6, 2015 10:06AM","content":"CanaryInTheMine\nsaid:\nAnyone have a guide on how to run this on win?\nWrong port, it actually just works.\nFollow the instructions on the wiki.\n"},{"date":"June  6, 2015 11:36AM","content":"pompomJuice\nsaid:\nCanaryInTheMine\nsaid:\nAnyone have a guide on how to run this on win?\nWrong port, it actually just works.\nFollow the instructions on the wiki.\nso you got it to run on win?  i read through wiki, but didn't see win instructions\n"},{"date":"June  6, 2015  5:18PM","content":"CanaryInTheMine\nsaid:\npompomJuice\nsaid:\nCanaryInTheMine\nsaid:\nAnyone have a guide on how to run this on win?\nWrong port, it actually just works.\nFollow the instructions on the wiki.\nso you got it to run on win?  i read through wiki, but didn't see win instructions\nThe instructions are the same.\n"},{"date":"June  8, 2015  5:22AM","content":"pompomJuice\nsaid:\nCanaryInTheMine\nsaid:\npompomJuice\nsaid:\nCanaryInTheMine\nsaid:\nAnyone have a guide on how to run this on win?\nWrong port, it actually just works.\nFollow the instructions on the wiki.\nso you got it to run on win?  i read through wiki, but didn't see win instructions\nThe instructions are the same.\ni don't think so... I've followed whats written up on a win system and it's not working.  maybe someone can post about how to get this going on a windows system at some point...\n"},{"date":"June 11, 2015  3:23AM","content":"@CanaryInTheMine\n- you get this going yet?   What guide are you following (link) and how far did you get?\n"},{"date":"June 11, 2015  1:27PM","content":"ConradJohnson\nsaid:\n@CanaryInTheMine\n- you get this going yet?   What guide are you following (link) and how far did you get?\nno, i gave up on it.  was following whats in the OP:\nhttps://github.com/ethereum/wiki/wiki/Network-Status\n"},{"date":"June 16, 2015  2:12PM","content":"If anyone got it working on windows, please share what and how you did it...\n"},{"date":"July 16, 2015  1:51PM","content":"I'm trying this on ubuntu and all i get is [eth] =\u2718= Web3 connection attempt\n#14\nfailed\nAny advice i'm running latest geth with rpc and ipc on and ethminer can communicate fine\n"},{"date":"July 25, 2015  9:52AM","content":"mrwhite\nsaid:\nI'm trying this on ubuntu and all i get is [eth] =\u2718= Web3 connection attempt\n#14\nfailed\nAny advice i'm running latest geth with rpc and ipc on and ethminer can communicate fine\nSounds like a config problem. Are you sure the rpc address and rpc port are set correctly? Can you telnet to them as a test? Can you verify things really are running what you think they are running on with the netstat command?\n"},{"date":"July 29, 2015 11:35AM","content":"Note that when Frontier goes live, the key will be changed, and you'll need to re-request it. To make it a bit simpler, you'll be able to request the key from a -\nskype channel\nthat anyone can join.\n"},{"date":"July 31, 2015 12:36AM","content":"Anyone had any luck joining the skype channel with the Linux Skype client? I end up in a conversation that's called \"\\\" and when I send a message I get notified that is hasn't been delivered.\n"},{"date":"July 31, 2015  3:28PM","content":"me also cant click that skype channel on linux why does that not owrk ?\n"},{"date":"July 31, 2015  3:41PM","content":"Because Skype is Microsoft crap.\n"},{"date":"August  1, 2015  6:35AM","content":"Hi, i also can't join the skype chat!!\n@StephanTual\ncan i pm you to get that secret key?\n"},{"date":"August  1, 2015  9:15PM","content":"Skype? ... it just feels so wrong to make Skype, the proprietary and centrally controlled application, the guardian of the secret. It's just so counter to the culture of decentralized and open.\n"},{"date":"August  3, 2015  6:37AM","content":"RichAyotte\nsaid:\nSkype? ... it just feels so wrong to make Skype, the proprietary and centrally controlled application, the guardian of the secret. It's just so counter to the culture of decentralized and open.\nthis stats page IS a centralized service, you can also start your own statspage. its up on github.\n"},{"date":"August  3, 2015 11:28PM","content":"@RichAyotte\nWe're also on IRC, the land of the netsplit. Freenode\n#ethereum-dev\n.\n@HeisenTrade\n: We have a slightly less centralized version running at\nhttps://eth-status.org/\n(it's community hosted)\n"},{"date":"August  4, 2015 12:08AM","content":"when I click on the skype group link I get a \"you can't join this conversation\" banner.\n"},{"date":"August 10, 2015  4:38PM","content":"why the F would i add myself to this just so the DDOssers have a yet another target ?\nif yo are mining do yourself a favor and do not add yourself to this dashboard until it implements a way to mask/scramble/hide the node IP's\n"},{"date":"August 10, 2015 11:13PM","content":"@Marvell9\nis there really that much DDOSing going on right now? I know EthPool is down but that's a pretty big target. I can't imagine using a botnet just to take down individual miners. Has anyone actually been DDOSed after listing on here?\n"},{"date":"August 11, 2015  5:40AM","content":"I've spoken to a couple of node operators that had over 100mh/s and they claim they got ddosed or at least the action on their network connection was affected like a DDOS.\nThe only good thing about the price drop on ether is that seems to have stopped the attacks since I guess its not as profitable anymore.\nBut I guarantee you if the price does go up  these bad actors will start it all over again.\n"},{"date":"August 11, 2015  8:25AM","content":"Where can I get the latest list of working ethereum nodes? I want to admin.addPeer them.\n"},{"date":"August 20, 2015  9:58PM","content":"@Marvell9\n- the ips have now been removed from the panel.\n@trotol\n- you can't - even if someone made a list, how could you trust it? If your client has 15-25 peers that's plenty.\n"},{"date":"August 22, 2015  1:22AM","content":"@StephanTual\nSweet time to add myself to the dashboard .. thanks for doing this\n"},{"date":"November 15, 2015  7:03AM","content":"The windows\nwww.ourcase.co.uk\nversion does not seem to be\nwww.casesam.co.uk\nworking.\n"},{"date":"November 19, 2015  6:12PM","content":"I've been trying to add my node to this list.  I'm runing OSX and having problems npm install.  I get this error message:\nxcode-select: error: tool 'xcodebuild' requires Xcode, but active developer directory '/Library/Developer/CommandLineTools' is a command line tools instance\nxcode-select: error: tool 'xcodebuild' requires Xcode, but active developer directory '/Library/Developer/CommandLineTools' is a command line tools instance\nCXX(target) Release/obj.target/bufferutil/src/bufferutil.o\nSOLINK_MODULE(target) Release/bufferutil.node\n&gt; utf-8-validate@1.2.1 install /Users/matthewmcilhenny/eth-net-intelligence-api/node_modules/utf-8-validate\n&gt; node-gyp rebuild\nxcode-select: error: tool 'xcodebuild' requires Xcode, but active developer directory '/Library/Developer/CommandLineTools' is a command line tools instance\nxcode-select: error: tool 'xcodebuild' requires Xcode, but active developer directory '/Library/Developer/CommandLineTools' is a command line tools instance\nCXX(target) Release/obj.target/validation/src/validation.o\nSOLINK_MODULE(target) Release/validation.node\nIt's confusing because I updated and am running the latest version of xcode.\nThen when I try to run pm2 start app.json I get\n[PM2] Spawning PM2 daemon\n[PM2] PM2 Successfully daemonized\nevalmachine.&lt;anonymous&gt;:17\n\"INSTANCE_NAME\"   : \u201cAmazing\u201d,\n^\nSyntaxError: Unexpected token ILLEGAL\nat Object.exports.runInThisContext (vm.js:53:16)\nat parseConfig (/usr/local/lib/node_modules/pm2/lib/CLI.js:2488:15)\nat Object.CLI._startJson (/usr/local/lib/node_modules/pm2/lib/CLI.js:295:15)\nat Object.CLI.start (/usr/local/lib/node_modules/pm2/lib/CLI.js:99:9)\nat Command.&lt;anonymous&gt; (/usr/local/lib/node_modules/pm2/bin/pm2:207:11)\nat Command.listener (/usr/local/lib/node_modules/pm2/node_modules/commander/index.js:301:8)\nat emitTwo (events.js:87:13)\nat Command.emit (events.js:172:7)\nat Command.parseArgs (/usr/local/lib/node_modules/pm2/node_modules/commander/index.js:615:12)\nat Command.parse (/usr/local/lib/node_modules/pm2/node_modules/commander/index.js:458:21)\nI guess a side question is I don't really know how to check if the geth client is synced to all the blocks.  When I run it lists the most recent blocks.  Is there any way to check if its synced with command line?\n"},{"date":"November 28, 2015  5:37PM","content":"I could never get listed using OSX.  I have successfully been listed using Ubuntu install.  I have questions though, specifically my node seems to be lagging behind 25 blocks, and has 9 min last block time versus the 4s last block time I see for many of the other nodes.\nDoes anyone have any idea how to catch up?  Could it be because I am also running qtminer on the same machine and thats slowing it up?\n"},{"date":"November 28, 2015  5:57PM","content":"It seems I can restart using pm2 gracefulReload node-app, and get up to the current block, but then what I dont understand is how quickly (within a minute or so) the node I have listed starts lagging behind and not having the current block.\n"},{"date":"November 28, 2015  6:15PM","content":"@StephanTual\nsorry for blasting this page, and I don't even know how many people are reading it.  The problem is that after I list, my propagation time is so slow I immediately start to lag behind.  Anyone knows how I can improve this time, and stay up-to-date?\n"},{"date":"December  2, 2015  6:20AM","content":"I reinstalled using eth instead of geth, and I am listed to the stats page, and I am up-to-date with the blocks, but I am listed as red and only connected to one peer.  When I run web3.admin.net.nodeInfo() I get the client as running port: 0\n"}],"topic":"How to add yourself to the stats dashboard (it's not automatic)","views":4529},{"date":"November 26, 2015  1:29PM","content":"Hi all!\nOnce again, we'd like to thank all those who attended, presented and volunteered at DEVCON1.\nWe're adding all the individual talks from DEVCON1 into a youtube playlist.\nYou can find the youtube playlist here.\nWe hope to add 2-3 videos a day.\nHappy to adjust the schedule if there are specific talks you would like to see sooner, just let us know in the comments below.\n","replies":[{"date":"November 26, 2015  6:03PM","content":"Excellent!\n"}],"topic":"DEVCON1 Video Playlist","views":86},{"date":"May  6, 2015 10:55AM","content":"Join the new Ethereum developers mailing list (\ndapplist.net\n) for regular updates and technical conversation!\n","replies":[{"date":"May  7, 2015  7:27PM","content":"thanks George. Great idea. +1\n"},{"date":"May 29, 2015  2:14PM","content":"The link is broken\n"},{"date":"June  3, 2015  2:33PM","content":"@rfikki\nthanks for reporting this - fixed!\n"},{"date":"June  4, 2015  7:54PM","content":"I think the link is broken again.\n"},{"date":"June  4, 2015 11:48PM","content":"tl/dr search for dapplist on google and click that link if direct link doesn't work.\nClicked on the link and 'page could not be found'. Searched for dapplist on google, clicked that link and I navigated to the site and signed up. Signed up for mailing list, the email address flashed on the screen for maybe ten seconds. Then by the time i thought to copy the email address it flashed back over to the welcome page. Backing up in browser stayed right on sign up page.\n"},{"date":"June  8, 2015  2:22PM","content":"The correct address is\nhttps://dapplist.net/\nWhat is the skill level about? Experience in creating Dapps?\n"},{"date":"June 18, 2015  2:44PM","content":"I put \"expert\" and no-one complained\n@LarsPensjo\n"},{"date":"June 18, 2015  4:48PM","content":"fixed\n"},{"date":"July  7, 2015  3:17PM","content":"Happy geth-ethereum 0.9.36 !\n"},{"date":"July  7, 2015 10:18PM","content":"I put in my info, got an email, clicked the link in the email, and it brought me back to the same page. I'm not sure if I was verified or not. Kind of confusing...\n"},{"date":"July  8, 2015  8:51AM","content":"Did you receive a confirmation email?\nEDIT: Good to see you back Linagee\n"},{"date":"November 16, 2015  9:25AM","content":"Clicked on the link and 'page could not be found'. Searched for dapplist on google, clicked that link and I navigated to the site and signed up.\nBackup\nin browser stayed right on sign up page. Signed up for mailing list, the email address flashed on the screen for maybe ten seconds. Then by the time i thought to copy the email address it flashed back over to the welcome page.\nThe site is back to normal at least this time I visited the homepage.\n"}],"topic":"Ethereum developer mailing list (DAppList)","views":907},{"date":"October  5, 2015  8:36AM","content":"Morden is the first Ethereum alternative testnet. It is expected to continue throughout the Frontier and Homestead era.\nDetails\nNetwork Identity: 2\nAll parameters except genesis are same as Frontier\nGenesis block hash: 4957c918...\nGenesis state root: 74f349dc...\nSeed Nodes\nenode://5374c1bff8df923d3706357eeb4983cd29a63be40a269aaa2296ee5f3b2119a8978c0ed68b8f6fc84aad0df18790417daadf91a4bfbb786a16c9b0a199fa254a@92.51.165.126:30303\nThe Genesis.json is available at:\nhttps://github.com/ethereum/wiki/wiki/Morden\nYou can discuss the testnet here on the gitter -\nhttps://gitter.im/ethereum/testnet\n","replies":[{"date":"October 10, 2015 10:04PM","content":"How exciting! What could this network be used for?\n"},{"date":"October 15, 2015  3:19PM","content":"How do I connect to the testnet?  I've tried\neth console --testnet\n, but that doesn't work.\n"},{"date":"November  5, 2015  5:20PM","content":"@dur\nDid you figure out how to connect to it?\n"},{"date":"November  6, 2015 12:06PM","content":"What is the goal of morden? Is it a homestead testnet? Or what else could be the idea of an \"alternative testnet\"?\n"},{"date":"November  7, 2015  1:23AM","content":"Using Geth 1.3.1\ngeth --testnet\n// Morden network: pre-configured test network with modified starting nonces (replay protection)\nbut geth --help also shows geth --dev is: Developer mode: pre-configured private network with several debugging flags\nHow do the 2 differ?\nDo they need special configuration to start to use?\n"},{"date":"November  7, 2015  1:35AM","content":"I also note on Ethereum.org:\ngeth --networkid 12345 --genesis ~/test/genesis.json --datadir ~/.ethereum_experiment console\nThis is a private test net.\nIt's not clear to me how this differs from using [geth --testnet] (Morden) or [geth --dev]\nThanks in advance\n"}],"topic":"Ethereum's new \"Morden\" testnet is live and open for everyone to use!","views":389},{"date":"January 26, 2015 12:28PM","content":"Ethereum Bug Bounty Program\nEthereum has a clear goal: delivering stable protocols and secure software upon genesis block release.\nWe call on our community and all bug bounty hunters to help us deliver flawless protocols and clients.\nEarn cold hard cash for finding a vulnerability, and get a place on our leaderboard, as well as a personal entry in the Ethereum genesis block.\n","replies":[{"date":"January 26, 2015  4:00PM","content":"I am not a developer but I do have a technical background and worked in software testing for a while.\nHow can I get involved in testing on this project?\nWhere do I start?\n"},{"date":"January 28, 2015  9:30AM","content":"@IrishCraftBeer\n, I suggest reading the bounty page and seeing if any of the open bounties are applicable to your skill set.\n"},{"date":"January 30, 2015  7:12PM","content":"It seems like you guys are prioritizing the GO client over the C++? Any reasoning for this? Will there be a similar bug bounty program for the C++ client?\n"},{"date":"July 30, 2015  8:57PM","content":"I signed in but didn't see a place to post the bugs?? so I put it on here and github\n"},{"date":"July 31, 2015  1:12AM","content":"@robomantis77\nonce you signed up, click 'submit a vulnerability' or go this page:\nhttps://bounty.ethdev.com/vulnerability/new\n"}],"topic":"The Ethereum bug bounty program is now open!","views":353},{"date":"September  8, 2014  8:48PM","content":"","replies":[],"topic":"Forum rules - Read before posting","views":123},{"date":"February  8, 2016  4:41AM","content":"So what is the best you can get out of an R9 280x gpu. Currency on default stock settings am pushing out 22MH on my card. Is their any advance settings I can put in miner .bat file or something I can create to increase GPU performance. What is this using in terms of GPU power is it using the core clocks speed or Ram speeds ?\n","replies":[{"date":"February  8, 2016  2:55PM","content":"You're going to have to spend a lot of time doing your homework on this.\nI'm running 15x 280x and they all average 24.5 - 25.5 Mh/s.  They all have custom BIOSes (that I tweaked myself) with custom core clock speeds, core voltages, and core memory speeds.\nThe bottom line is you can either leave it with the factory default settings and accept it for what it is, or you can dive into what it will take to squeeze out another 2-3+ Mh/s.\nFor me, with that many cards, an average gain of 2-3+ Mh/s across 15 cards equals about another 1.5x-2x 280x worth of hashrate.\n"}],"topic":"Best Mining Configuration settings","views":53},{"date":"February  7, 2016  4:25AM","content":"Hi,\nI wondered if any of the very smart miners here could shed some light on mining in an SLI configuration (or crossfire or whatever).  As the DAG file increases, my understanding is that it will go past the capabilities of most GPU's due to memory constraints.  Could this possibly be overcome (at least in the short term) by using the GPUs in an SLI configuration in order to handle a larger DAG file?\nThoughts?\nConstructive criticisms?\nThank you in advance,\n~VikingMiner~\n","replies":[{"date":"February  7, 2016  1:23PM","content":"Ethereum Miners,\nHave you noticed any kind of performance increase in your mining by using an SLI configuration?\nThanks,\n~VikingMiner~\n"},{"date":"February  7, 2016  6:41PM","content":"I was just thinking of that this morning. SLI 2 or 3 sets of cards in a rig and see if it helps.\nI don't have any sub-2GB cards though so can't test it on my end. Not sure if SLI-ing 2x 2GB+ cards would be a proper stress test.\n"},{"date":"February  8, 2016  4:20AM","content":"I have a pair of 970's with the SLI config for gaming. ethminer (Genoil's code) just fires up 2 mining threads just the same as without SLI config'd. I'm not aware of any miners or tweaks that address this, and I don't think the data can be split across two cards in distributed memory parallel, so no soup for you... unless there's some magical update in the future...\nOr, you could go buy a $3K Tesla K40 (12GB).\n"},{"date":"February  8, 2016  5:23AM","content":"Actually since eth will be switching to PoS in a while, it's probably not worth investing in higher-end cards with 4 or even 3GB or higher IMO.\n"},{"date":"February  8, 2016  7:14AM","content":"I know this has been said a number of times, but the DAG won't get to 2 GB until mid-2017, by which time we should be PoS.\n"},{"date":"February  8, 2016  2:50PM","content":"dlehenky\nsaid:\nI know this has been said a number of times, but the DAG won't get to 2 GB until mid-2017, by which time we should be PoS.\nExactly.\n"}],"topic":"Extending mining through the use of SLI for large DAG files?","views":89},{"date":"February  3, 2016  9:44PM","content":"THE FIRST FAUCET\n:\nLink :\ngoo.gl/7SSfv8\nThe first faucet , the faucet allows you to earn ether every 10 minutes and has a minimum payment of 0.1 ether very easy to get in 1 day\nTHE SECOND FAUCET\nLink :\ngoo.gl/pDZT4E\nthe faucet allows you to earn ether every 15 minutes and has a minimum payment of 0.1 ether very easy to get in 1 day\nTHE THIRD FAUCET\nLINK :\ngoo.gl/QF6zhK\nThis faucet allows you to collect each  hour , but each collection is 0.01 so in one day can earn 65k Satoshi bitcoin without any problem\n","replies":[{"date":"February  4, 2016  6:24PM","content":"Thank you for advice!\nI'm looking more ethereum faucets to add it on faucets rotator at\nhttp://cryptocoindispenser.com\nI anybody knows another one give me a link please.\nThanks.\n"},{"date":"February  6, 2016  3:04AM","content":"Mexx\nsaid:\nThank you for advice!\nI'm looking more ethereum faucets to add it on faucets rotator at\nhttp://cryptocoindispenser.com\nI anybody knows another one give me a link please.\nThanks.\nthat script is?\n"},{"date":"February  8, 2016 12:12AM","content":"s\u00f3 tem essas 3 algu\u00e9m sabe outra ?\n"},{"date":"February  8, 2016  1:08AM","content":"AlvaroBR esse site\nFREE-ETHER\no pagamento e autom\u00e1tico quando chega no valor m\u00ednimo?? ou tenho que mandar em algum bot\u00e3o para minha carteira?\n"},{"date":"February  8, 2016  2:06PM","content":"AlvaroBR  o site Free-Ether esta PAGANDO ?? tenho ja 0.2 e nao recebi de acordo com : Toda semana, no fim de semana. Se voc\u00ea tiver mais de 0.0001000 Ether na sua conta voc\u00ea vai ser pago em \u00c9ter. e eu nao fui pago ...\n"}],"topic":"Get Ethereum easy","views":301},{"date":"February  7, 2016 11:01PM","content":"Let's say I have a GPU miner that is 5% faster on a radeon R280/R290 based hardware with default clock speed (and reaching up to 30MH/s with overclocking). How much would eth you pay to get exclusive access to it?\nLet's say I have a CPU miner that does 2MH/s on a core i7. How much would eth you pay to get exclusive access to it?\nIf this made you curios you can reach me at optiminer@tutamail.com\n","replies":[{"date":"February  7, 2016 11:16PM","content":"reaching 30MH with Hawaii-based cards is nothing special, and doable with the open source miner + a few tweaks\nFurther, even if 5% hashrate gains do exist (which I doubt), they aren't worth the massssive security risk of running some randomly downloaded miner\n"},{"date":"February  8, 2016 12:49AM","content":"In addition to what\n@Logicaluser\nsaid, it's not the hash rate you can do, it's whether it actually mines blocks appropriate for that rate, and it takes many days of mining to figure that out conclusively. Benchmark hash rates mean nothing. All that matters is how many confirmed blocks are mined over time.\n"},{"date":"February  8, 2016  1:03AM","content":"Fair enough. I just say on my card it is a very steady increase in 5-8% in all benchmarks. I am not interested in mining on grand scale myself though. For people actually interested in paying for increased hash rate I can provide a demo binary and final version would come with source.\n"},{"date":"February  8, 2016  2:04AM","content":"A card running at 30 MH/s will currently take, on average, 4 1/2 days to mine a block. That's average; it can take double that. So, someone would have to run your code for nearly a week and a half before they can conclude that your miner, regardless of the hash rate, can actually mine a block. That's just to say \"yes, it can mine\", it doesn't say whether it will mine at the rate expected for a 30 MH/s miner; that will take *much* longer. Meanwhile, the person could have been running the stock ethminer code that is *known* to mine at its hash rate. Btw, you may have benchmarked the hash rate, but do you know that the code is actually producing the correct results? How do you know? Did you put printf() statements in the kernel and compare the hash results to the stock \"known to be good\" kernel? Did you know that simply putting those printf()s in the kernel can change the timing/threading of the kernel that masks problems you will only encounter when it's running normally? Again, it's not just about hash rate.\n"},{"date":"February  8, 2016  2:33AM","content":"You know.. there is something called test-driven development. Which allows to continously check the code for correctness.\nYou do not have to mine full blocks. It is enough to see that the code finds valid nonces matching a lower target. There is no reason why an algorithm would find matches for a lower target will not work as expected on the full target. This is why mining pools work in this way. This greatly removes variance and allows to verify the hash rate fairly quickly.\n"},{"date":"February  8, 2016  3:02AM","content":"That's not true. You can find a result that's below the target, but that does not mean that when other nodes on the network run that header hash/nonce pair they will come up with the same result to confirm the block, and that's all that counts.\n"},{"date":"February  8, 2016  8:42AM","content":"Confirming the hash is easy, it's a single call to ethash, Input to the algorithm is the header hash and it has to find a nonce such that the hash starts with a certain number of 0s. Once it has a nonce you can easily verify the number of zeros by recomputing the hash yourself.\nAs I said, this is how mining pools work. They lower the target and when pool clients find a match they get a share in case any client finds a block. Think about bitcoin: There it is unlikely that a solominer ever will find a block on its own but yet mining pools work. Again, there is no need to find full blocks to verify the correctness. Otherwise mining pools couldn't work.\n"},{"date":"February  8, 2016  9:06AM","content":"@optiminer\nyou are right. but\n@dlehenky\nis also right. A while ago I built this private opencl kernel that produced valid nonces at about 45MH/s on a 290X. But after running it against a pool for a while, the pool told me my rate based on valid shares was 20MH/s. Turned out I'd made a stupid mistake.\nThat said, a 5% increase on the OpenCL kernel is pretty impressive. I guess it could be done and you may be able to sell a few. But please make sure it actually works before you make people angry and get a bad rep\n"}],"topic":"Faster Mining!","views":139},{"date":"February  7, 2016 10:31PM","content":"Dear Ethereum-ers, since i didn't participate in the bitcoin-mining-hype i want to build a eather mining rig for fun! (without losing too much money).\nI scrolled this forum until November 2015 - and i couldn't find a full hardware build.\nHere is what i have set my eyes on at the moment:\n4x r9 280x (AMD HD 7970)\n1x Motherboard: maybe ASRock+H97+Anniversary -&gt; for future GPU\n8gb ram of the cheapest/used RAM\nPower Supply:  2x 750W for 4x GPUs\n1x cheapest SSD possible\n4x PCI Extender?!\n3x Powered Risers and 1x Normal Riser: Because there is 1 x PCIe 3.0 x16 and 5 x PCIe 2.0 x1\n1x CPU: Something like this:\nhttp://www.amazon.de/gp/product/B00B4NZYRQ?keywords=Intel Celeron Dualcore CPU&amp;amp;qid=1454876953&amp;amp\n;\nAny special cooling needed?!\nWhat do you think? What would you change? Thanks in advance\n","replies":[{"date":"February  8, 2016 12:55AM","content":"You can use 1gb of ram if you use a linux miner. Try to find a 5-gpu mobo AM3 for around $40 on ebay, that way you can get a sempron for $20. 16gb SSDs are $10. Special cooling is not needed, maybe a box fan.\n"},{"date":"February  8, 2016 12:55AM","content":"Forgot to add, don't use dual PSU, it is too much of a headache. You can run 4 R9 280X GPUs on an 850W+ single rail PSU.\n"},{"date":"February  8, 2016  2:26AM","content":"@kotarius\n,\nThank you for your help with this.  I'm also working to put together a mining rig, so this was very helpful.\nIf this mobo has a total of 6 PCIe slots, why wouldn't you fill them with GPU's?  I realize you'd have to add another PSU, but it seems like that would be cheaper than building a second rig and re-buying your mobo,cpu,ram, etc?\nSorry for the noob question, but I am curious!\n~VikingMiner~\n"},{"date":"February  8, 2016  6:05AM","content":"Get an EVA 1000 or 1300W Power Supply and run it full. They are great Power Supplies.\n"},{"date":"February  8, 2016  6:07AM","content":"The ideal amount of GPUs per rig is related to the size of your PSU. I have run dual PSU before and I definitely do not recommend it. It is difficult to balance power correctly, risk of power backfeed as well. You can sometimes find good deals on 1000W PSUs. The next step up at 1250W-1300W is usually much more expensive.\n"},{"date":"February  8, 2016  7:11AM","content":"@happytreefriends\n: I second the EVA 1300W; that's what I use. I really like that the PCIe power cables are all individual outputs, not daisy-chained two per cable like a lot of PSs. It's a much more flexible configuration when it comes to spacing out your cards that are connected to risers outside the case. The more cards you run per system, the less the system cost and space per miner (I know that's kinda obvious). I agree with\n@kotarius\n, multiple PSs are just asking for trouble, and if either one fails, your toast. I use the Asrock Anniversary H97 MB, with 1 x16 and 5 x1 slots, so I put one card in the case and 5 on risers. It works very nicely for me; I currently have 8 rigs running without problems, so far. And, Ubuntu for me.\n-Best Care\nDavid\n"}],"topic":"New mining rig - please help me","views":101},{"date":"May 14, 2015  2:23PM","content":"**This thread is for benchmark results only  - post questions in other threads**\nGeth GPU support is coming soon, in the meantime, the C++ miner is out.\nThe purpose of this thread is to post GPU results, not CPU.\nFirst, install the client:\nhttps://github.com/ethereum/cpp-ethereum/wiki/Installing-clients\nSecond, run\neth -M -G\nOf course, you'll need a GPU for this to work. Use\n--opencl-device 0\nif Eth is not identifying your OCL device properly\nThird, post your results!\nThe format is:\nOS / OS version / GPU / Eth Version\nmin / mean / max: xx / xx / xx\nInner mean: xx.xxxx MH\nPlease post everything in MH.\nPlease do not post questions etc as they will be removed.\nUpdate:\n14/05/15 - corrected typo on opencl, clarified thread rules\n","replies":[{"date":"May 14, 2015  2:26PM","content":"Ubuntu / 10.04 / Radeon R9 290x 8GB / 0.9.20 p60-12041\nmin / mean / max: 22.6 / 23.2 / 24.0\nInner mean:\n23.2143 MH\n"},{"date":"May 14, 2015  6:23PM","content":"Ubuntu 15.04/ GeForce GTX 760(OpenCL 1.1 CUDA)\nmin/mean/max: 6466218/6501170/6553600 H/s\ninner mean: 6495345 H/s\nFirst run on Ubuntu there was no result all 0.\nWindows crashes (unusable) in both cli and aleth when attempting to mine.\nSuggestion: do not post links to the installation as you need to build from source. (Windows / Linux)\n"},{"date":"May 14, 2015  6:27PM","content":"Ubuntu / 14.04 /Radeon R9 280x 3GB / 0.9.20\nmin / mean / max: 22.3 / 22.4 / 22.4\nInner mean:\n22.4570 MH\n"},{"date":"May 15, 2015 12:24AM","content":"OSX 10.10.2 / NVIDIA GeForce GT 750M 2048 MB / 0.9.20\nmin/mean/max: .408788 / .460363 / .520639 MH/s\ninner mean: .457463 MH/s\n"},{"date":"May 15, 2015  5:33AM","content":"Linux Mint / AMD 7870 2048 MB / 0.9.21\nmin/mean/max: 10.4/11.9/12.2 MH/s\ninner mean: 12.2 MH/s\n"},{"date":"May 15, 2015  1:44PM","content":"Gentoo Linux / GeForce 840M / 0.9.21\nmin / mean / max: 1.660245/1.660245/1.660245 MH/s\nInner mean: 1.660245 MH/s\n"},{"date":"May 15, 2015  4:34PM","content":"Ubuntu 14.04 / GeForce GTX 560M / 0.9.21\nmin/mean/max: 1.83/1.85/1.92 MH/s\ninner mean: 1.864135 MH/s\n"},{"date":"May 15, 2015  5:19PM","content":"Ubuntu 14.04 / GeForce GTX 780 / 0.9.21\nmin / mean / max: 1.34/1.37/1.38 MH/s\ninner mean: 1.37 MH/s\n"},{"date":"May 15, 2015  6:08PM","content":"Mac OS X 10.10.3 / double AMD FirePro D300 2048 MB / 0.9.20\nmin/mean/max: 52246/52862/53297 H/s\ninner mean: 52584 H/s\nThis result is for command eth -M -G\nand result is about the same as for  eth -M -C\nI will upgrade to 0.9.21 and post again, maybe this changes things.\n"},{"date":"May 16, 2015  4:52PM","content":"Ubuntu 14.04 / AWS g2.8xlarge instance / 0.9.21\nmin/mean/max: 24/24/24 MH/s\ninner mean: 24 MH/s\n"},{"date":"May 16, 2015  8:35PM","content":"R9 280x, 24.999 MH/s\n"},{"date":"May 17, 2015  8:08PM","content":"Well done on hijacking this thread asking your stupid questions, completely ignoring the very first line in this thread, in case you missed it...\n**This thread is for benchmark results only - post questions in other threads**\nIdiot\n"},{"date":"May 17, 2015  8:56PM","content":"Ubuntu 14.04, R9 280x: ~22 MH/s\n(real mining is more like 19MH/s because after every Block the core/mem clock drop)\n"},{"date":"May 20, 2015  4:05PM","content":"Windows 7, NVIDIA GeForce GTX 970\n25000 H/s\n"},{"date":"May 20, 2015  7:19PM","content":"PascalVerst\nsaid:\nWindows 7, NVIDIA GeForce GTX 970\n25000 H/s\nAnother PC:\nWindows 7, NVIDIA GeForce GTX 550 Ti\n14000H/s\n"},{"date":"May 21, 2015  4:44AM","content":"kubuntu 14.04|r9 290x|\nmin/mean/max: 25427968/25462920/25515349 H/s\ninner mean: 25457095 H/s\n"},{"date":"May 21, 2015 12:18PM","content":"Mac OS X AMD Radeon R9 M295X\nmin/mean/max: 6978875/7038257/7077888 H/s\ninner mean: 7044841 H/s\n"},{"date":"May 21, 2015  1:42PM","content":"Mac OS AMD D300 FIREPRO 2GB\n4.7 MH/s\n"},{"date":"May 22, 2015  9:34AM","content":"Mac OS GeForce GTX 775M (OpenCL 1.2 )\nmin/mean/max:2443419/2513231/2531527 H/s\ninner mean: 2530684 H/s\n2.5MH/s\nthis GPU is not performing at all\n"},{"date":"May 23, 2015 12:40AM","content":"Ubuntu / 15.04 / GeForce GTX 970 \"version\": \"OpenCL 1.1 CUDA\"\nmin / mean / max: 17.8 / 17.9 / 18.0\nInner mean: 11.9 MH\n(why 11 when min/mean/max are near 17/18 ?)\n"},{"date":"May 23, 2015 10:43AM","content":"Mac OS / AMD Radeon R9 M290X / OpenCL 1.2\nmin / mean / max : 2.6MH / 4.4MH / 4.9MH\ninner mean: 4.8M H/s\n"},{"date":"May 23, 2015 10:34PM","content":"Linux Mint/ 17.1 Rebecca / XFX Double D FX-795A-TDKC Radeon HD 7950 Black Edition 3GB  / 0.9.23\nmin/mean/max: 15903402/15955831/15990784 H/s\ninner mean: 14738318 H/s\n0x00fc572550f3bdfe84f72e3eaa99d02a43f69733\n"},{"date":"May 25, 2015  4:44AM","content":"22803984 H/s Radeon R9 290 - Windows 8.1\n"},{"date":"May 25, 2015 10:00AM","content":"Arch Linux / Nvidia GeForce GT 730 / OpenCL 1.1 / 0.9.23\nmin/mean/max: 786432/856336/873813 H/s\ninner mean: 291271 H/s\n"},{"date":"May 25, 2015  3:40PM","content":"Lubuntu 14.4/r9 270x/0.9.20\nmin/mean/max: 11272192/14208204/14942208 H/s\ninner mean: 4980736 H/s\n"},{"date":"May 27, 2015  3:15PM","content":"Ubuntu / 15.04 / Bonaire XTX Radeon R7 260X 2GB / v0.9.25-70867904\nmin/mean/max: 4543829/4561305/4631210 H/s\ninner mean: 1543736 H/s (not sure why it's so much lower than the min/mean/max though)\n"},{"date":"May 27, 2015  3:46PM","content":"Ubuntu / 15.04 / Curacao (Pitcairn) XT Radeon R9 270X 4GB / v0.9.25-70867904\nmin/mean/max: 14068394/14068394/14068394 H/s\ninner mean: 0 H/s\nIn both this comment and the one above (R7 260X card), the inner mean is incorrect, but the min/mean/max seems to roughly match the hashrate I observe when I actually mine\n"},{"date":"May 27, 2015  4:46PM","content":"@acros\nI observed similar odd behavior using recent versions of ethminer, where min/mean/max report rates matching those seen while actually mining, but the inner mean shows either zero or some other undervalued rate.   However, the version of ethminer referenced by Stephen in his Mining FAQ appears to accurately report the inner mean.  I've been meaning to submit a github ticket about this issue but I've been super busy with other matters.\n"},{"date":"May 27, 2015  9:42PM","content":"Thanks\n@jzen\n, at least the min/mean/max is a fair approximation!\nMore benchmarks:\nUbuntu / 15.04 / Tonga PRO Radeon R9 285 2GB / v0.9.25-70867904\nmin/mean/max: 14767445/14959684/15204352 H/s\ninner mean: 10019726 H/s\n(actual rate closer to 15.5MH/s)\nUbuntu / 15.04 / Tahiti PRO Radeon HD 7950/8950 OEM / R9 280 3GB / v0.9.25-70867904\nmin/mean/max: 17126741/17126741/17126741 H/s\ninner mean: 0 H/s\n(actual rate closer to 15.5MH/s as well)\n"},{"date":"May 28, 2015 12:11AM","content":"Warming up...\n\u2139  19:10:23|gpuminer0  workLoop 0 #00000000\u2026 #00000000\u2026\n\u2139  19:10:23|gpuminer0  Initialising miner...\nUsing platform: AMD Accelerated Parallel Processing\nUsing device: Hawaii(OpenCL 2.0 AMD-APP (1729.3))\nTrial 1... 24816298\nTrial 2... 24816298\nTrial 3... 24728917\nTrial 4... 24816298\nTrial 5... 24816298\nmin/mean/max: 24728917/24798821/24816298 H/s\ninner mean: 8272099 H/s\n"},{"date":"May 28, 2015  8:35AM","content":"0xff\nsaid:\nMac OS X 10.10.3 / double AMD FirePro D300 2048 MB / 0.9.20\nmin/mean/max: 52246/52862/53297 H/s\ninner mean: 52584 H/s\nThis result is for command eth -M -G\nand result is about the same as for  eth -M -C\nI will upgrade to 0.9.21 and post again, maybe this changes things.\nHow do you guys get it to detect MBP's GPUs? If I'm not using --opencl-device it does this:\n$ ethminer -G -M\nBenchmarking on platform: 2-thread CPU\nPreparing DAG...\nWarming up...\nTrial 1... 66\nTrial 2... 33\nTrial 3... 66\nTrial 4... 66\nTrial 5... 66\nmin/mean/max: 33/59/66 H/s\ninner mean: 22 H/s\nThen if I try adding --opencl-devices (tried up to 12), it does the same.\nIs there a way list OpenCL device IDs?\n"},{"date":"May 28, 2015  2:18PM","content":"@keo\n, check out\nhttps://forum.ethereum.org/discussion/comment/8696/#Comment_8696\n"},{"date":"May 28, 2015  8:43PM","content":"Windows R9 290X, seems to run at 25MH/s\ngpuminer0  workLoop 1 #3db89d40\u00d4\u00c7\u00aa #3db89d40\u00d4\u00c7\u00aa\nmain  Mining on PoWhash #b2b1b835\u00d4\u00c7\u00aa : 24641536 H/s = 12320768 hashes / 0.5 s\nmain  Mining on PoWhash #b2b1b835\u00d4\u00c7\u00aa : 25115592 H/s = 25165824 hashes / 1.002 s\nmain  Mining on PoWhash #b2b1b835\u00d4\u00c7\u00aa : 25256398 H/s = 38010880 hashes / 1.505 s\nmain  Mining on PoWhash #b2b1b835\u00d4\u00c7\u00aa : 25339280 H/s = 50855936 hashes / 2.007 s\nmain  Mining on PoWhash #b2b1b835\u00d4\u00c7\u00aa : 25274441 H/s = 63438848 hashes / 2.51 s\nmain  Mining on PoWhash #b2b1b835\u00d4\u00c7\u00aa : 25326661 H/s = 76283904 hashes / 3.012 s\nmain  Mining on PoWhash #b2b1b835\u00d4\u00c7\u00aa : 25356745 H/s = 89128960 hashes / 3.515 s\n"},{"date":"May 28, 2015 10:10PM","content":"Ubuntu / 14.04.LTS / AMD Sapphire Dual-X R9 280 3Gb / v0.9.25\nmin/mean/max: 0/3.2/16.3 MH/s\ninner mean: 5.4 MH/s\nActual average while mining: 15.6MH/s\n"},{"date":"May 29, 2015  1:39AM","content":"Ubuntu 14.04.2 LTS / 2 x Radeon R9 295x2 8GB / geth 0.9.25, ethminer 0.9.20\n102.5 MH/s\n"},{"date":"May 29, 2015  7:17AM","content":"Windows 7 / PowerColor PCS+ AXR9 290 @ 70KH/s + segv after 5 seconds (wtf?) vs Intel 4.0 Ghz devil canyon @ 700KH/s segv after 1 minute.\nThis gold is hard to mine.\n"},{"date":"May 29, 2015  7:19AM","content":"Ubuntu/ 14.04.2 LTS/ GeForce GTX 780 Ti / Eth Version 0.9.23\nmin/mean/max: .349525/12.705245/15.816021 MH/s\ninner mean: 10.514887 MH/s\n"},{"date":"May 29, 2015 11:10AM","content":"Ubuntu / 14.04.2 / Sapphire Radeon HD7950 3GB / 0.9.23\nmin/mean/max: 0 / 12932437 / 17388885 H/s (very first try)\ninner mean: 15786894 H/s (about the actual rate)\n"},{"date":"May 29, 2015  1:57PM","content":"Ubuntu / 14.04.2 / nVidia Quadro 4200 / v0.9.23\nmin/mean/max: 5767168/5837072/5854549 H/s\ninner mean: 1951516 H/s\nNot sure how mining with the quadro should work so I am not sure if I need to run multiple instances of\neth -G\nfor it to work with all available cores. Using\nANY\n--opencl-device\nreports the same card.\n# eth -M -GBenchmarking on platform: { \"platform\": \"NVIDIA CUDA\", \"device\": \"Quadro K4200\", \"version\": \"OpenCL 1.1 CUDA\" }Preparing DAG...  \u2139  16:44:56|gpuminer0  workLoop 0 #00000000\u2026 #00000000\u2026  \u2139  16:44:56|gpuminer0  Initialising miner...Using platform: NVIDIA CUDAWarming up...Using device: Quadro K4200(OpenCL 1.1 CUDA)Trial 1... 5854549Trial 2... 5854549Trial 3... 5854549Trial 4... 5767168Trial 5... 5854549min/mean/max: 5767168/5837072/5854549 H/sinner mean: 1951516 H/sPhoning home to find world ranking...Error phoning home. ET is sad.\n"},{"date":"May 30, 2015  1:36PM","content":"Windows 7/ PowerColor PCS+ AXR9 290 @\nBenchmarking on platform: { \"platform\": \"AMD Accelerated Parallel Processing\", \"device\": \"Hawaii\", \"version\": \"OpenCL 1.2 AMD-APP (1642.5)\" }\nPreparing DAG...\ni  15:31:14|gWpaurmmiinnge ru0p . .w.o\nrkLoop 0 #00000000\u0393\u00c7\u00aa #00000000\u0393\u00c7\u00aa\ni  15:31:14|gpuminer0  Initialising miner...\nFound 1 platforms\nUsing platform: AMD Accelerated Parallel Processing\nUsing device: Hawaii(OpenCL 1.2 AMD-APP (1642.5))\nTrial 1... 25768903\nTrial 2... 25760319\nTrial 3... 25760319\nTrial 4... 25672996\nTrial 5... 25672996\nmin/mean/max: 25672996/25727106/25768903 H/s\ninner mean: 17176407 H/s\nPhoning home to find world ranking...\nError phoning home. ET is sad.\n"},{"date":"June  1, 2015  7:33PM","content":"Ubuntu / 14.04.02 / Asus AMD Radeon R9 290 4GB / v0.9.23\nmin/mean/max: 24117248/24169676/24292010 H/s\ninner mean: 16165546 H/s\n"},{"date":"June  6, 2015  3:02PM","content":"Ubuntu 14.04, MSI R9 270X Twin Frozr\nmin/mean/max: 0/10317994/13893632 H/s\ninner mean: 12,565,446 H/s\n"},{"date":"June 11, 2015  4:27PM","content":"Ubuntu 15.04, Gigabyte R9 280X:\nmin/mean/max: 4893354/11822694/12670293 H/s\ninner mean: 3156650 H/s\nEveryone else in this thread seems to get ~25 MH/s for 280X's, while mine only does exactly half of that.\nAny ideas? Anyone else experienced this?\n"},{"date":"June 12, 2015 11:16PM","content":"Actually, my initial post was incorrect - the 26MH/s were for a R9 290X card. My R9 280X card (in a different PC) is getting about 19MH/s. Sorry!\n"},{"date":"June 13, 2015  3:47AM","content":"Windows 8.1 Pro 64-bit\ni7 ~4 GHz\nSamsung 850 Evo Pro 500 GB SSD (3D-NAND Version)\nGTX 980\nRAM 8 GB\nmin/mean/max: 18,087,936/18,315,127/1,852,482 H/s\ninner mean: 18,408,333 H/s\nThese numbers were achieved running\n@Genoil's\nethcudaminer executable during CUDA performance testing. Command to follow similar procedure: ./ethcudaminer.exe -U -M\n"},{"date":"June 17, 2015 12:33PM","content":"Hey, I've just released a version of my cuda miner that also has some benefits for all you AMD / OpenCL folks. Check out the description (and Windows binaries)\nhere\n. Unfortunately it doesn't have dag chunk stuff in there yet.\nBenchmarking on platform: { \"platform\": \"CUDA 7.0\", \"device\": \"GeForce GTX 780\", \"version\": \"Compute 3.5\" }\nmin/mean/max: 18000554/18122066/18270906 H/s\ninner mean: 18168958 H/s\n"},{"date":"June 17, 2015  1:07PM","content":"Ubuntu / 14.04 / (Radeon R9 280x 3GB)x2\nmin/mean/max: 0/32.715571/42.205184 MH\ninner mean: 40.457557 MH\nTrial 3... 42117802\nTrial 4... 42205184\nTrial 5... 42205184\n"},{"date":"June 18, 2015 11:49PM","content":"Can we keep this thread to benchmarks please.\n"},{"date":"June 22, 2015  3:57PM","content":"Give my CUDA miner a spin on an AWS g2.large instance:\nubuntu@ip-172-31-2-26:~/cpp-ethereum/build/ethminer$ ./ethminer -U -M --gpu-workgroup-size 128 --gpu-batch-size 20 -t 4Benchmarking on platform: { \"platform\": \"CUDA 7.0\", \"device\": \"GRID K520\", \"version\": \"Compute 3.0\" }Preparing DAG...  \u2139  15:56:00|cudaminer0  workLoop 0 #00000000\u2026 #00000000\u2026  \u2139  15:56:00|cudaminer1  workLoop 0 #00000000\u2026 #00000000\u2026  \u2139  15:56:00|cudaminer0  Initialising miner...  \u2139  15:56:00|cudaminer1  Initialising miner...  \u2139  15:56:00|cudaminer2  workLoop 0 #00000000\u2026 #00000000\u2026  \u2139  15:56:00|cudaminer2  Initialising miner...  \u2139  15:56:00|cudaminer3  workLoop 0 #00000000\u2026 #00000000\u2026  \u2139  15:56:00|cudaminer3  Initialising miner...Warming up...Using device: GRID K520(3.0)Using device: GRID K520(3.0)Using device: GRID K520(3.0)Using device: GRID K520(3.0)Trial 1... 46137344Trial 2... 46137344Trial 3... 46137344Trial 4... 46137344Trial 5... 46137344 \u26a1   15:56:18|ethminer  Stop worker 0.168509 s \u26a1   15:56:18|ethminer  Stop worker 0.183154 s \u26a1   15:56:18|ethminer  Stop worker 0.140852 smin/mean/max: 46137344/46137344/46137344 H/sinner mean: 46137344 H/sPhoning home to find world ranking...Error phoning home. ET is sad.\n"},{"date":"June 23, 2015  9:36AM","content":"nice Genoil ! :-)\n"},{"date":"June 26, 2015  8:19PM","content":"@Genoil\nWhat hardware were you using for the results above?!  46 MH/s on a single GPU is impressive!\n"},{"date":"June 27, 2015  6:45PM","content":"@Bronzetank\nthat's not a single GPU, it was an Amazon EC2 g2.8xlarge instance. That's 4x NVidia GRID K520 at 11,5 MH/s each.\n"},{"date":"July  7, 2015 10:34PM","content":"Ubuntu / 14.04 / sapphire Radeon R9 290 4GB / 0.9.36\nmin / mean / max: 70997 H/s / 102391 H/s / 111381 H/s\nInner mean: 109120 H/s\nDoes this seem correct?\n"},{"date":"July  7, 2015 10:38PM","content":"No.  It looks more like CPU figures.  Did you use the -G switch?\n"},{"date":"July 11, 2015  1:47AM","content":"GeForce GTX 750 OC using Genoil's CUDA miner.\nBenchmarking on platform: { \"platform\": \"CUDA 7.0\", \"device\": \"GeForce GTX 750\", \"version\": \"Compute 5.0\" }\nPreparing DAG...\nWarming up...\n\u2139  11:43:37|cudaminer0  workLoop 0 #00000000\u2026 #00000000\u2026\n\u2139  11:43:37|cudaminer0  Initialising miner...\nUsing device: GeForce GTX 750(5.0)\nTrial 1... 8388608\nTrial 2... 8388608\nTrial 3... 8475989\nTrial 4... 8388608\nTrial 5... 8388608\nmin/mean/max: 8388608/8406084/8475989 H/s\n"},{"date":"July 13, 2015 11:35PM","content":"OS: Ubuntu Server 14.04LTS (headless configuration)\nGPU 0: AMD Gigabyte WindForce R9-290 (slightly overclocked)\nStats:\nmin/mean/max: 524288/20967241/26214400 H/s\ninner mean: 26032506 H/s\ntldr;\n26.032506 MH/s\n"},{"date":"July 15, 2015 12:29AM","content":"The values listed for the R9 280 have now changed. (I'm guessing due to a slight mining algorithm modification.) The value I am seeing now on my card is ~20MH/s, that is a 5MH/s jump from what it was two months ago and easily makes the R9 280 shine. Typical R9 280s go for around 230, whereas the R9 290 goes for $300+ and only operates around 24MH/s.\n"},{"date":"July 15, 2015  8:43PM","content":"Is that 280 or 280X skithuno?\n"},{"date":"July 16, 2015  7:37AM","content":"Ubuntu / 14.04 / Radeon R9 290 4GB/ 0.9.38\nmin / mean / max: 23.592960/23.662864/23.767722 MH/s\nInner mean: 15.816021 MH/s\nHi, everyone! I'm new here.. just managed to get this done.\nIs it ok?? How to make it better??\n"},{"date":"July 17, 2015  2:03PM","content":"I have another AMD -7850-1G card , I tested it , unfortunately it cannot work\n"},{"date":"July 24, 2015  5:14PM","content":"Ubuntu 14.04LTS / Radeon R9 FURY X 4GB\nTrial 1... 26389162\nTrial 2... 26563925\nTrial 3... 26563925\nTrial 4... 26476544\nTrial 5... 26563925\nmin/mean/max: 26389162/26511496/26563925 H/s\ninner mean: 17680156 H/s\n"},{"date":"July 27, 2015  8:52AM","content":"Finally got ethminer working on Windows! A bit late for the testnet rewards, but ah well.\nWindows 8.1/Radeon R9 290 4GB/Intel i5\nTrial 1... 24720677\nTrial 2... 24521459\nTrial 3... 24521459\nTrial 4... 24608724\nTrial 5... 24545972\nmin/mean/max: 24521459/24583658/24720677 H/s\ninner mean: 24625124 H/s\n"},{"date":"July 27, 2015  2:27PM","content":"Ubuntu 14.04LTS / Geforce 820m\nTrial 1... 1310720\nTrial 2... 1310720\nTrial 3... 1223338\nTrial 4... 1310720\nTrial 5... 1310720\nmin/mean/max: 1223338/1293243/1310720 H/s\ninner mean: 436906 H/s\nLenovo Z50 laptop\n"},{"date":"July 27, 2015  3:49PM","content":"1x r9280x Cant wait for launch i have about 30 of these things!\nak@ak-desktop:~/cpp-ethereum/build/eth$ ./eth -b -G -M\n(++)Ethereum\nWelcome to Olympic!\n[OPENCL]:Found suitable OpenCL device [Tahiti] with 2575302656 bytes of GPU memory\nBenchmarking on platform: GPU\nPreparing DAG...\nWarming up...\n\u2139  11:44:30|gpuminer0  workLoop 0 #00000000\u2026 #00000000\u2026\n\u2139  11:44:30|gpuminer0  Initialising miner...\n[OPENCL]:Using platform: AMD Accelerated Parallel Processing\n[OPENCL]:Using device: Tahiti(OpenCL 1.2 AMD-APP (1729.3))\n[OPENCL]:Printing program log\n[OPENCL]:\n[OPENCL]:Allocating single buffer failed with: clCreateBuffer(-61)\n[OPENCL]:Failed to allocate 1 big chunk. Max allocateable memory is 1031012352. Trying to allocate 4 chunks.\n[OPENCL]:Creating buffer for chunk 0\n[OPENCL]:Creating buffer for chunk 1\n[OPENCL]:Creating buffer for chunk 2\n[OPENCL]:Creating buffer for chunk 3\n[OPENCL]:Loading chunk kernels\n[OPENCL]:Creating buffer for header.\n[OPENCL]:Mapping chunk 0\n[OPENCL]:Mapping chunk 1\n[OPENCL]:Mapping chunk 2\n[OPENCL]:Mapping chunk 3\n[OPENCL]:Creating mining buffer 0\n[OPENCL]:Creating mining buffer 1\nTrial 1... 12058624\nTrial 2... 12058624\nTrial 3... 11971242\nTrial 4... 12058624\nTrial 5... 12058624\nmin/mean/max: 11971242/12041147/12058624 H/s\ninner mean: 4019541 H/s\nPhoning home to find world ranking...\nak@ak-desktop:~/cpp-ethereum/build/eth$\n"},{"date":"July 27, 2015  5:35PM","content":"Linux / Debian stable 8.1 / XFX R9 390x 8GB / Eth 0.9.34\nmin/mean/max: 26.17 MH / 26.28 MH / 26.36 MH\ninner mean: 9.86 MH/s\nresults obtained from:\n./eth -M --benchmark-trials 10 --benchmark-trial 7 --benchmark-warmup 10 -G\n(++)Ethereum\nWelcome to Olympic!\n[OPENCL]:Found suitable OpenCL device [Hawaii] with 8370782208 bytes of GPU memory\nBenchmarking on platform: GPU\nPreparing DAG...\nWarming up...\n\u2139  21:18:19|gpuminer0  workLoop 0 #00000000\u2026 #00000000\u2026\n\u2139  21:18:19|gpuminer0  Initialising miner...\n[OPENCL]:Using platform: AMD Accelerated Parallel Processing\n[OPENCL]:Using device: Hawaii(OpenCL 2.0 AMD-APP (1800.5))\n[OPENCL]:Printing program log\n[OPENCL]:\n[OPENCL]:Created one big buffer for the DAG\n[OPENCL]:Loading single big chunk kernels\n[OPENCL]:Creating buffer for header.\n[OPENCL]:Mapping one big chunk.\n[OPENCL]:Creating mining buffer 0\n[OPENCL]:Creating mining buffer 1\nTrial 1... 26364196\nTrial 2... 26364196\nTrial 3... 26289298\nTrial 4... 26251849\nTrial 5... 26251849\nTrial 6... 26289298\nTrial 7... 26364196\nTrial 8... 26289298\nTrial 9... 26251849\nTrial 10... 26176950\nmin/mean/max: 26176950/26289297/26364196 H/s\ninner mean: 9863167 H/s\nPhoning home to find world ranking...\nwith ATI drivers latest: amd-driver-installer-15.20.1046-x86.x86_64.zip\nno OC, no tweaking whatsoever.\n./eth -V\neth version 0.9.34\neth network protocol version: 61\nClient database version: 11785\nBuild: Linux/g++/int/Release\ncheers\n"},{"date":"July 28, 2015 12:21PM","content":"stripykitteh\nsaid:\nFinally got ethminer working on Windows! A bit late for the testnet rewards, but ah well.\nMind if I ask which exact executable and which instructions you used to get it running in Windows?\n"},{"date":"July 28, 2015  3:56PM","content":"paleh0rse\nsaid:\nMind if I ask which exact executable and which instructions you used to get it running in Windows?\nI mostly followed this:\nhttps://medium.com/@timothyjcoulter/mining-ethereum-on-windows-55f3f4f2217c\nIt did not work smoothly at first as I did not add CMake to the path when I installed it (which caused getstuff.bat to break). I manually added it later to the environment which fixed the problem. I also recommend installing everything at the top level (C:), so for example cpp-ethereum lives in C:\\cpp-ethereum.\nAlso, when I finally got ethminer building I forgot to add this:\n-DETHASHCL=1\nto CMake so when I started mining it was recognizing my GPU but I was seeing 0 H/s.\nThe options for geth have changed slightly so you'll need to change this:\ngeth.exe -rpc -unlock=primary\nto this:\ngeth.exe -rpc -unlock=0\nI am currently running geth v0.9.39 (you can see my node here:\nhttps://stats.ethdev.com/\n)\n"},{"date":"July 28, 2015  5:47PM","content":"stripykitteh\nsaid:\nI am currently running geth v0.9.39 (you can see my node here:\nhttps://stats.ethdev.com/\n)\ngreat info, ty!\n"},{"date":"July 29, 2015 11:23PM","content":"min/mean/max: 0/14190728/18437461 H/s\ninner mean: 17534520 H/s\nPowerColor turboduo R9270AXOC\n"},{"date":"July 29, 2015 11:29PM","content":"Running: ethminer -M --benchmark-trials 10 --benchmark-trial 7 --benchmark-warmup 10 -G\nProduces:\nmin/mean/max: 18387529/18424978/18462427 H/s\ninner mean: 4610925 H/s\n"},{"date":"July 29, 2015 11:57PM","content":"Final Benchmark\n2x PowerColor turboduo R9270AXOC\nmin/mean/max: 0/18979225/28224170 H/s\ninner mean: 12815928 H/s\n"},{"date":"July 30, 2015 12:07AM","content":"Ubuntu 14.04 / Radeon 280x\n~$ ethminer -G -M\n[OPENCL]:Found suitable OpenCL device [Tahiti] with 2786066432 bytes of GPU memory\nBenchmarking on platform: GPU\nPreparing DAG...\nWarming up...\n\u2139  03:02:54|gpuminer0  workLoop 0 #00000000\u2026 #00000000\u2026\n\u2139  03:02:54|gpuminer0  Initialising miner...\n[OPENCL]:Using platform: AMD Accelerated Parallel Processing\n[OPENCL]:Using device: Tahiti(OpenCL 1.2 AMD-APP (1729.3))\n[OPENCL]:Printing program log\n[OPENCL]:\n[OPENCL]:Creating one big buffer for the DAG\n[OPENCL]:Loading single big chunk kernels\n[OPENCL]:Mapping one big chunk.\nTrial 1... 0\nTrial 2... 0\nTrial 3... [OPENCL]:Creating buffer for header.\n[OPENCL]:Creating mining buffer 0\n[OPENCL]:Creating mining buffer 1\n14155776\nTrial 4... 24379392\nTrial 5... 24292010\nmin/mean/max: 0/12565435/24379392 H/s\ninner mean: 20942392 H/s\nNot sure whats up with the zeros tough....\n"},{"date":"July 30, 2015  7:53AM","content":"Ubuntu / 15.04 / Sapphire R9 280X OC Dual-X 3GB GDDR5 / v.1.0.0\nTrial 1... 25777493\nTrial 2... 25864874\nTrial 3... 25864874\nTrial 4... 25777493\nTrial 5... 25864874\nmin/mean/max: 25777493/25829921/25864874 H/s\ninner mean:\n8621624\nH/s\n"},{"date":"July 30, 2015  9:05AM","content":"Hi.\nCoud you help me with this question?\nWhat is the \"inner mean\" compared to the \"mean\" ?  Why is it so much lower?\nbest regards\n"},{"date":"July 30, 2015  6:09PM","content":"Ubuntu 14.04LTS Nvidia geforce 680\n7.7 MH/s\n"},{"date":"July 30, 2015  7:34PM","content":"Ubuntu 15.04 3x R9 390x's\n79-80MH/s\n"},{"date":"July 31, 2015  2:50AM","content":"Ubuntu 14.04 / AWS g2.2xlarge\nmin/mean/max: 8.91/8.95/9.00 MH/s\ninner mean: 3.00 MH/s\n"},{"date":"July 31, 2015  8:23AM","content":"280x - 25MH/s\n"},{"date":"July 31, 2015 10:04AM","content":"MacBook Pro (Retina, 15-inch, Late 2013)\nOSX Yosemite / 10.10.4 (14E46) / GeForce GT 750M 2048 MB / 0.9.38\nmin/mean/max: 0.87/0.92/0.96 MH/s\ninner mean: 0.93 MH/s\n"},{"date":"July 31, 2015  2:38PM","content":"Debian / Sid / GeForce GTX 760 / 1.0.0\nmin/mean/max: 9.1 / 9.2 / 9.2 MH/s\ninner mean: 3.1 MH/s\n"},{"date":"July 31, 2015  4:24PM","content":"Windows 7 / AMD R9 280x / 1.0.0\nUsing platform: AMD Accelerated Parallel Processing\nUsing device: Tahiti(OpenCL 1.2 AMD-APP (1800.8))\nPrinting program log\nCreating one big buffer for the DAG\nLoading single big chunk kernels\nMapping one big chunk.\nCreating buffer for header.\nCreating mining buffer 0\nCreating mining buffer 1\nTrial 1... 26022289\nTrial 2... 26293016\nTrial 3... 26205664\nTrial 4... 26127018\nTrial 5... 25943608\nmin/mean/max: 25943608/26118319/26293016 H/s\ninner mean: 26118323 H/s\nPhoning home to find world ranking...\nbut on etherchain i see only 9MH/s, weird...\n"},{"date":"July 31, 2015  9:18PM","content":"evan\nsaid:\nUbuntu 14.04LTS Nvidia geforce 680\n7.7 MH/s\non screen while mining it says i do 11 MH/s\n"},{"date":"July 31, 2015 10:28PM","content":"Ubuntu/ 14.04lts/ R9 290x 4GB\nmin/mean/max: 3/20/24 MH/s\ninner mean: 16 MH/s\n"},{"date":"July 31, 2015 10:54PM","content":"Ubuntu/ 14.04lts/ HD 7990\nmin/mean/max: 7/20/24 MH/s\ninner mean: 16 MH/s\nTotal 48 MH/s  : D\n"},{"date":"August  1, 2015 11:41AM","content":"AMD 7990 with mild OC on windows7 64b getting &gt;51Mh/s using geth and etherminer. No tweaks on ethminer.\n"},{"date":"August  1, 2015 10:17PM","content":"Actually mining @ 4.5 Mhs + 24 Mhs + 144 Mhs =\n192.5 Mhs\n"},{"date":"August  3, 2015  4:51AM","content":"AMD 390x - 27Mh/s\n"},{"date":"August  3, 2015  8:41AM","content":"itsnotan3rror\nsaid:\nActually mining @ 4.5 Mhs + 24 Mhs + 144 Mhs =\n192.5 Mhs\nThe idea of this thread is to compare builds. What is your build?\n"},{"date":"August  3, 2015 10:20AM","content":"radeon R7 - series, anyone?\n"},{"date":"August  3, 2015 12:08PM","content":"It's actually just for GPU benchmarks not for build.  I've just started another thread\nshow-us-your-rigs\nwhere we can compare our builds.\n"},{"date":"August  4, 2015  1:51AM","content":"Ubuntu / 14.04 / 2x ASUS R9 290X /\n\u2139  19:35:48|gpuminer0  workLoop 0 #00000000\u2026 #00000000\u2026\n\u2139  19:35:48|gpuminer0  Initialising miner...\n[OPENCL]:Using platform: AMD Accelerated Parallel Processing\n[OPENCL]:Using device: Hawaii(OpenCL 2.0 AMD-APP (1729.3))\n\u2139  19:35:48|gpuminer1  workLoop 0 #00000000\u2026 #00000000\u2026\n\u2139  19:35:48|gpuminer1  Initialising miner...\n[OPENCL]:Using platform: AMD Accelerated Parallel Processing\n[OPENCL]:Using device: Hawaii(OpenCL 2.0 AMD-APP (1729.3))\nTrial 1... 50244266\nTrial 2... 50419029\nTrial 3... 50331648\nTrial 4... 50156885\nTrial 5... 50331648\nmin/mean/max: 50156885/50296695/50419029 H/s\ninner mean: 50331647 H/s\n"},{"date":"August  4, 2015 12:25PM","content":"Linux Mint 17.1  /  Asus Radeon R9 280X\nmin/mean/max: 26039637/36001109/50331648 H/s\ninner mean: 34544753 H/s\n"},{"date":"August  4, 2015  5:05PM","content":"liondani\nsaid:\nLinux Mint 17.1  /  Asus Radeon R9 280X\nmin/mean/max: 26039637/36001109/50331648 H/s\ninner mean: 34544753 H/s\nNobody has come close to this as far as I know.  In this thread I've only seen a 390x do 27 mh/s\nWhat are you doing differently?\n"},{"date":"August  4, 2015  5:23PM","content":"ImAMiner?\nsaid:\nliondani\nsaid:\nLinux Mint 17.1  /  Asus Radeon R9 280X\nmin/mean/max: 26039637/36001109/50331648 H/s\ninner mean: 34544753 H/s\nNobody has come close to this as far as I know.  In this thread I've only seen a 390x do 27 mh/s\nWhat are you doing differently?\nI have 2 cards installed...\none R9-280x and one R9-290\nthe test was for R9-290 not R9-280x as mentioned...(or both?)\nI will copy paste the exact output again... sorry\nedit:\n(++)Ethereum\nWelcome to the Frontier!\n[OPENCL]:Found suitable OpenCL device [Hawaii] with 3968860160 bytes of GPU memory\nBenchmarking on platform: GPU\nPreparing DAG...\n\u2139  20:32:00|gpuminer0  workLoop 0 #00000000\u2026 #00000000\u2026\n\u2139  20:32:00|gpuminer0  Initialising miner...\n[OPENCL]:Using platform: AMD Accelerated Parallel Processing\n[OPENCL]:Using device: Hawaii(OpenCL 2.0 AMD-APP (1729.3))\n\u2139  20:32:00|gpuminer1  workLoop 0 #00000000\u2026 #00000000\u2026\n\u2139  20:32:00|gpuminer1  Initialising miner...\n[OPENCL]:Using platform: AMD Accelerated Parallel Processing\n[OPENCL]:Using device: Tahiti(OpenCL 1.2 AMD-APP (1729.3))\nWarming up...\n[OPENCL]:Printing program log\n[OPENCL]:\n[OPENCL]:Creating one big buffer for the DAG\n[OPENCL]:Loading single big chunk kernels\n[OPENCL]:Mapping one big chunk.\n[OPENCL]:Creating buffer for header.\n[OPENCL]:Creating mining buffer 0\n[OPENCL]:Creating mining buffer 1\n[OPENCL]:Printing program log\n[OPENCL]:\n[OPENCL]:Creating one big buffer for the DAG\n[OPENCL]:Loading single big chunk kernels\n[OPENCL]:Mapping one big chunk.\nTrial 1... 26127018\nTrial 2... 24641536\nTrial 3... 26039637\nTrial 4... 24204629\nTrial 5... [OPENCL]:Creating buffer for header.\n[OPENCL]:Creating mining buffer 0\n[OPENCL]:Creating mining buffer 1\n42379946\nmin/mean/max: 24204629/28678553/42379946 H/s\ninner mean: 25602730 H/s\nPhoning home to find world ranking...\nI swear I had the results mentioned on the first post earlier!\nWhy could that happen?\nI will try to reproduce my first results because I think it has to do with the grflx driver!\nI really think another driver was active on the first test!!! I will try to make some changes to my settings and come back with my findings....\n"},{"date":"August  4, 2015  5:32PM","content":"liondani\nsaid:\nImAMiner?\nsaid:\nliondani\nsaid:\nLinux Mint 17.1  /  Asus Radeon R9 280X\nmin/mean/max: 26039637/36001109/50331648 H/s\ninner mean: 34544753 H/s\nNobody has come close to this as far as I know.  In this thread I've only seen a 390x do 27 mh/s\nWhat are you doing differently?\nI have 2 cards installed...\none R9-280x and one R9-290\nthe test was for R9-290 not R9-280x as mentioned...(or both?)\nI will copy paste the exact output again... sorry\nNo apologies necessary. Sounds like that's both cards. Just wondering if you stumbled upon something.\n"},{"date":"August  4, 2015  5:41PM","content":"5 minutes later without changes on my setup I have new results!!! WTF?\n(++)Ethereum\nWelcome to the Frontier!\n[OPENCL]:Found suitable OpenCL device [Hawaii] with 3965714432 bytes of GPU memory\nBenchmarking on platform: GPU\nPreparing DAG...\n\u2139  20:39:05|gpuminer0  workLoop 0 #00000000\u2026 #00000000\u2026\n\u2139  20:39:05|gpuminer0  Initialising miner...\n[OPENCL]:Using platform: AMD Accelerated Parallel Processing\n[OPENCL]:Using device: Hawaii(OpenCL 2.0 AMD-APP (1729.3))\n\u2139  20:39:05|gpuminer1  workLoop 0 #00000000\u2026 #00000000\u2026\n\u2139  20:39:05|gpuminer1  Initialising miner...\n[OPENCL]:Using platform: AMD Accelerated Parallel Processing\n[OPENCL]:Using device: Tahiti(OpenCL 1.2 AMD-APP (1729.3))\nWarming up...\n[OPENCL]:Printing program log\n[OPENCL]:\n[OPENCL]:Creating one big buffer for the DAG\n[OPENCL]:Loading single big chunk kernels\n[OPENCL]:Mapping one big chunk.\n[OPENCL]:Creating buffer for header.\n[OPENCL]:Creating mining buffer 0\n[OPENCL]:Creating mining buffer 1\n[OPENCL]:Printing program log\n[OPENCL]:\n[OPENCL]:Creating one big buffer for the DAG\n[OPENCL]:Loading single big chunk kernels\n[OPENCL]:Mapping one big chunk.\nTrial 1... 26214400\nTrial 2... 24663148\nTrial 3... 26214400\nTrial 4... 24816298\nTrial 5... [OPENCL]:Creating buffer for header.\n[OPENCL]:Creating mining buffer 0\n[OPENCL]:Creating mining buffer 1\n43428522\nmin/mean/max: 24663148/29067353/43428522 H/s\ninner mean: 31486406 H/s\nPhoning home to find world ranking...\n"},{"date":"August  4, 2015  7:29PM","content":"Ubuntu 15.04 inside OVMF VM (14.04.2 KVM host), with single 280X (clocks 1120|1680), on geth gpu_miner:\n22.8 Mhash/s\nAdd: changing over to ethminer:\n26.7Mhash/s !\nThis is more difference than I had expected.\n"},{"date":"August  5, 2015  3:17AM","content":"Ubuntu 15.04 - Core i3 - 4GB ram - 7970 - 22MH/s\n"},{"date":"August  5, 2015  4:33AM","content":"Ubuntu 15.04. Core i5. 8GB.\nSapphire Nitro R9 380 4G:\nTrial 1... 18612224\nTrial 2... 18874368\nTrial 3... 19049130\nTrial 4... 19049130\nTrial 5... 19049130\nmin/mean/max: 18612224/18926796/19049130 H/s\ninner mean: 12641166 H/s\n"},{"date":"August  5, 2015  8:12AM","content":"Ubuntu 14.04 Quad Core i5 AMD R9 270x - 18Mh/s\n"},{"date":"August  5, 2015 10:22AM","content":"win7 - x64 - 2*r9280x ~ 53 MH/s\n"},{"date":"August  5, 2015  7:10PM","content":"Ubuntu 15.04, Intel Core i7 4790K, MSI GeForce GTX 770 Gaming 2GB - 11.4Mh/s. Mining for a 24 hrs now. No blocks yet. Normal? Workloop stays at\n#290decd9\n...\n#290decd9\n...\n"},{"date":"August  6, 2015  2:14AM","content":"Windows 10 x64 i5-4200U 1.6Ghz, 4 GB DDR3, NVIDIA GeForce GT 750M 4GB:\nmin/mean/max: 2271157/2271308/2271914 H/s\ninner mean: 757304 H/s\n"},{"date":"August  6, 2015  3:47AM","content":"Windows 7/ AM2+ 8150 / 2x GTX 660\n15MH/S\n*UPDATE*\n18.3 MH/S\n"},{"date":"August  6, 2015  6:27AM","content":"Linux Mint 17.1 / 2 x XFX Radeon R9 280x\n~48 mh/s\n"},{"date":"August  6, 2015  6:25PM","content":"two 390x cards under windows 10, with command , ethminer -G -t 2\ntaken direclty from the ethminer window.\nminer  11:23:24|main  Mining on PoWhash #02772ef8\u0393\u00c7\u00aa : 52277749 H/s = 1161297920 hashes / 22.214 s\n"},{"date":"August  7, 2015  5:08PM","content":"I took all this data, extracted the data for R9-series cards, and put it into a Google spreadsheet. Rough, but telling.\nhttps://docs.google.com/spreadsheets/d/15HLNHSOoWgt7yz1gMcFXV2D3xiKUTl7KG_LzrDJyZIg/edit?usp=sharing\n"},{"date":"August  7, 2015  5:55PM","content":"Ubuntu / 15.04 / AMD A10-7850K 2GB DDR3 / ethminer 0.9.39\nmin / mean / max: 1.66/1.96/2.10 MH\nInner mean: 1.37 MH\n@900Mhz\nGPU\n@2400Mhz\nRAM\n"},{"date":"August  7, 2015 11:54PM","content":"@fivedogit\n, I've been keeping a pretty comprehensive shread sheet for GPU hash/cost efficiencies\nhere\n.  There's also an farm earnings calculator on the second sheet.\n"},{"date":"August  8, 2015 12:47AM","content":"Ubuntu / 15.04 / GeForce GTX 970 4GB\n[OPENCL]:Using platform: NVIDIA CUDA\n[OPENCL]:Using device: GeForce GTX 970(OpenCL 1.1 CUDA)\nTrial 1... 17913173\nTrial 2... 17913173\nTrial 3... 17913173\nTrial 4... 17913173\nTrial 5... 17913173\nmin/mean/max: 17913173/17913173/17913173 H/s\ninner mean: 0 H/s\n"},{"date":"August  8, 2015  5:13AM","content":"W7 64 / GeForce 670MX 3Go = 4.25MH/s\nW7 64 / Catalyst 13.9 / HD6950 2Go with shaders unlocked = 6.5MH/s\n"},{"date":"August  8, 2015 10:58AM","content":"jzen\nsaid:\nUbuntu 14.04.2 LTS / 2 x Radeon R9 295x2 8GB / geth 0.9.25, ethminer 0.9.20\n102.5 MH/s\nDo you mean  102500000 H/s ?  ( 102.5 x 1000000) that's so powerful...\n"},{"date":"August  8, 2015  1:38PM","content":"Windows / X64 / R9 290X /  0.9.39\nmin/mean/max: 24545972/24604370/24625119 H/s\ninner mean: 24616920 H/s\n"},{"date":"August  8, 2015  4:07PM","content":"windows 10\nr9 290\n23.85 mhs\n"},{"date":"August  8, 2015  4:10PM","content":"ssstand\nsaid:\njzen\nsaid:\nUbuntu 14.04.2 LTS / 2 x Radeon R9 295x2 8GB / geth 0.9.25, ethminer 0.9.20\n102.5 MH/s\nDo you mean  102500000 H/s ?  ( 102.5 x 1000000) that's so powerful...\nHis card should be powerfull, it has 2 r9 chips.\nhave you seen what that cards costs?!:O damn xD\n"},{"date":"August  9, 2015  9:39AM","content":"HeisenTrade\nsaid:\nssstand\nsaid:\njzen\nsaid:\nUbuntu 14.04.2 LTS / 2 x Radeon R9 295x2 8GB / geth 0.9.25, ethminer 0.9.20\n102.5 MH/s\nDo you mean  102500000 H/s ?  ( 102.5 x 1000000) that's so powerful...\nHis card should be powerfull, it has 2 r9 chips.\nhave you seen what that cards costs?!:O damn xD\nno wonder... i was so surprised lol\n"},{"date":"August  9, 2015 11:04PM","content":"with the help of Stephan:\nwin7 x64 professional sp1 /// 5*hd7950 (1050/1250) ///8Gb ram+12GB page\ngeth + ethminer\n124000000 h/s - max\n120000000 h/s - typical\n"},{"date":"August 10, 2015  7:23PM","content":"Nvidia GTX 960 2 GB //  AMD A4-5000 APU  // 4 GB RAM // 80 Plus Gold PSU\nUbuntu x64 14.04.3 // cuda-repo-ubuntu1410_7.0-28_amd64.deb // ethminer\nmin/mean/max: 10398378/10398378/10398378 H/s\ninner mean: 0 H/s\n10,4 Mhash @ 120 Watt at the Wall\nalso tested with Intel i5 CPU // 8GB : no change in Hashrate\n"},{"date":"August 10, 2015  9:59PM","content":"@buechling\n, where did you get the 15Mh/s expectation? I have a speculative value on my spreadsheet but I haven't seen anyone provide an actual benchmark so I don't know what the actual value should be.\n"},{"date":"August 11, 2015 12:06AM","content":"2-nd rig\nwin7 x64 /// 8ram+14pagefile ///6*hd7970 (1000/1250)\ngeth+ethminer\n160 000 000 h/s - max\n148 000 000 h/s - typical\n"},{"date":"August 11, 2015  7:33AM","content":"@o0ragman0o\nwe have a benchmak of 9,7 MHash for a GTX 750 Ti.. so GTX 960 should really be ~ 150 %  of that.. ( 1024 Cores instead of 640 )\n"},{"date":"August 11, 2015  8:15AM","content":"@buechling\ntry my\nCUDA miner\n. Check build instructions and launch params in the\ntopic\n.\nNot that it will take you to 15MH/s, 12, 13 tops maybe. My guess is the 960 suffers from narrow bus-width.\n"},{"date":"August 11, 2015 11:49AM","content":"trotol\nsaid:\n2-nd rig\nwin7 x64 /// 8ram+14pagefile ///6*hd7970 (1000/1250)\ngeth+ethminer\n160 000 000 h/s - max\n148 000 000 h/s - typical\nWhat driver version do you use to start 6 GPU on windows 7?\n"},{"date":"August 11, 2015  9:31PM","content":"nemirko\nsaid:\ntrotol\nsaid:\n2-nd rig\nwin7 x64 /// 8ram+14pagefile ///6*hd7970 (1000/1250)\ngeth+ethminer\n160 000 000 h/s - max\n148 000 000 h/s - typical\nWhat driver version do you use to start 6 GPU on windows 7?\nfrom 12.xx to 15.7.1 - I can do 6gpu.\n14.12 right now.\n"},{"date":"August 12, 2015  1:34AM","content":"nemirko\nsaid:\ntrotol\nsaid:\n2-nd rig\nwin7 x64 /// 8ram+14pagefile ///6*hd7970 (1000/1250)\ngeth+ethminer\n160 000 000 h/s - max\n148 000 000 h/s - typical\nWhat driver version do you use to start 6 GPU on windows 7?\nTo get 6 or more cards running I have to use this\nhttps://bitcointalk.org/index.php?topic=712228\nto get rid  of code43 errors in the device manager.\n"},{"date":"August 13, 2015  5:28AM","content":"Ubuntu 14.04\nRadeon R9 295X2\nRadeon HD 7950/8950 OEM / R9 280\n70+MH/s\nSoon adding another Radeon 7950\n"},{"date":"August 14, 2015 12:32PM","content":"Windows/8.1/GTX 980/Eth 0.9.40\nMin/Mean/Max : 18.77/19.02/19.13 MH\nInner Mean: 19.07 MH\n"},{"date":"August 14, 2015  4:12PM","content":"1. How can I determine my GPU batch size if I am running on 2 cards on SLI with Gerforce GT 755M?\n2. How can I determine my hash speed?\n"},{"date":"August 14, 2015  6:51PM","content":"Ubuntu, EVGA GTX780 S/C (x2)\n35.2 MH\n"},{"date":"August 14, 2015  7:36PM","content":"i finished my perfect rig\n27,6 MHash @ 370 Watt for 600 USD ( makes 100 USD Profit per month at the moment.. )\nUbuntu 14 // 8 GB RAM // 4 Cores // 3x GTX 750 Ti 2GB\nThanks to  Genoil! (\nhttp://forum.ethereum.org/discussion/2227/cuda-miner\n)\n"},{"date":"August 16, 2015  6:27AM","content":"Ubuntu 15 // ASUS AMD R9FURYX-4G HBM, 1050mhz, x 2\nmin/mean/max: 29884416/49248119/54263808 H/s\ninner mean: 54030790 H/s\n"},{"date":"August 20, 2015 10:10AM","content":"Buzz\nsaid:\nUbuntu 15 // ASUS AMD R9FURYX-4G HBM, 1050mhz, x 2\nmin/mean/max: 29884416/49248119/54263808 H/s\ninner mean: 54030790 H/s\nYou mean two FuryX make 54Mgh/s or each one?\n"},{"date":"August 20, 2015  2:28PM","content":"Win 8.1\nGTX 980 21Mh 240watt draw total, about 50w overhead overclocked   225 on gpu.\nGTX 970 x 2 36Mh 200watt draw total about 50w overhead, impressive low power, its also overclocked 190 on gpu.\nTotal 56mh on 3 cards.\nThe GTX970 performs well with such low power, looks like more Mh in tweaking the miner for the 980. should be a lot more on the 970 due to low power usage, low gpu mem usage and load.\nMore mining software refinement would be good, and a stable pool...\n"},{"date":"August 20, 2015  2:54PM","content":"Windows 10 / Radeon R9 380 MSI / Not OC'd\nAvg. 18,3 MH/s\nWindows 10 / HD7970 DIRECTCU ASUS\nAvg. 23 MH/s\n"},{"date":"August 20, 2015  3:33PM","content":"@Ozdigger\ncheck out my\nCUDA miner\n. It should give you a better hashrate.\n"},{"date":"August 21, 2015 10:03AM","content":"win 8 rig\n7970 and R9 280\n50mh easy at 480watt\nwith my\nwindows server rig with 2 x 970 and 1 x 980\n55mh  at 470watt\nall not over clocked, a few more mh left on both, we need the miners tuned better.\n"},{"date":"August 22, 2015 11:47AM","content":"ASUS 7870 win 7\nMining on PoWhash #e32e61bc\u0442\u0410\u0436 : 16426025 H/s\nMining on PoWhash #e32e61bc\u0442\u0410\u0436 : 16464244 H/s\nMining on PoWhash #e32e61bc\u0442\u0410\u0436 : 16477267 H/s\nMining on PoWhash #e32e61bc\u0442\u0410\u0436 : 16503397 H/s\nMining on PoWhash #e32e61bc\u0442\u0410\u0436 : 16525365 H/s\n"},{"date":"August 23, 2015  3:58AM","content":"userv\nsaid:\nBuzz\nsaid:\nUbuntu 15 // ASUS AMD R9FURYX-4G HBM, 1050mhz, x 2\nmin/mean/max: 29884416/49248119/54263808 H/s\ninner mean: 54030790 H/s\nYou mean two FuryX make 54Mgh/s or each one?\nTwo make 54Mgh/s in total.\n"},{"date":"August 25, 2015 12:53AM","content":"Ubuntu 14.04, Sapphire AMD Radeon R9 290x  getting slightly over 20M H/s, using eth + ethminer\n"},{"date":"August 25, 2015  3:58AM","content":"userv\nsaid:\nBuzz\nsaid:\nUbuntu 15 // ASUS AMD R9FURYX-4G HBM, 1050mhz,\nx 2\nmin/mean/max: 29884416/49248119/54263808 H/s\ninner mean: 54030790 H/s\nYou mean two FuryX make 54Mgh/s or each one?\n2 FuryX\n"},{"date":"August 26, 2015 12:13AM","content":"Latest (stable) geth + ethminer @ Ubuntu 14.04 64-bit\n3x2 AMD Radeon R9 290 stock\n~23,5 MH/s per card == ~141 MH/s\n"},{"date":"August 28, 2015  9:05PM","content":"thanhtam\nsaid:\nuserv\nsaid:\nBuzz\nsaid:\nUbuntu 15 // ASUS AMD R9FURYX-4G HBM, 1050mhz,\nx 2\nmin/mean/max: 29884416/49248119/54263808 H/s\ninner mean: 54030790 H/s\nYou mean two FuryX make 54Mgh/s or each one?\n2 FuryX\nNow 58 MH/s in total for the 2 with small overclock on each.\n"},{"date":"August 31, 2015  4:17AM","content":"Windows 10 / 2x 6990 / StockV\nAvg. 26,4 MH/s\n"},{"date":"August 31, 2015 11:31AM","content":"anyone tried the new AMD r9 nano?\n"},{"date":"August 31, 2015 11:29PM","content":"Still waiting.  I see they were finally launched a couple of days ago.  Disappointingly, they just look like an underclocked Fury X for the same price(!??).  There's still a duel Fiji in the pipeline but until they optimise the drivers, ethereum can't make much use of all that memory bandwidth.\n"},{"date":"September  1, 2015  8:34AM","content":"Debian / Jessie/ AMD Radeon HD 7950/ ethminer version 0.9.41\nmin/mean/max: 19660800/19765657/19835562 H/s\ninner mean: 13194581 H/s\n"},{"date":"September  1, 2015  6:20PM","content":"Ubuntu 15.04 AMD FX quad core, 4gb ram, MSI R9 280X (5x) = 120mH/s average 180mH/s peak. 1200watts/12.28amps\n"},{"date":"September  1, 2015  6:20PM","content":"I have another seven 280xs to put online before I'm all said and done.\n"},{"date":"September  2, 2015  8:54PM","content":"trotol\nsaid:\nwith the help of Stephan:\nwin7 x64 professional sp1 /// 5*hd7950 (1050/1250) ///8Gb ram+12GB page\ngeth + ethminer\n124000000 h/s - max\n120000000 h/s - typical\n120 MHs / 5 cards --&gt; that would be 24 MHs per single 7950 card\n. Well, this is very high number. I see others (mostly on Linux) getting approx 14 Mhs per 7950 card. Is there any Windows/Linux trick with ethminer? Which Catalyst drivers (13.x, 14.x, 15.x) are best?\n"},{"date":"September  3, 2015  1:52PM","content":"kenshirothefist\nsaid:\ntrotol\nsaid:\nwith the help of Stephan:\nwin7 x64 professional sp1 /// 5*hd7950 (1050/1250) ///8Gb ram+12GB page\ngeth + ethminer\n124000000 h/s - max\n120000000 h/s - typical\n120 MHs / 5 cards --&gt; that would be 24 MHs per single 7950 card\n. Well, this is very high number. I see others (mostly on Linux) getting approx 14 Mhs per 7950 card. Is there any Windows/Linux trick with ethminer? Which Catalyst drivers (13.x, 14.x, 15.x) are best?\nI was asking myself the same, seems like those are overclocked no ?\n5*hd7950 (1050/1250)\nmine clocks at 850 MHz, dunno if that 1050 is the clock\n"},{"date":"September  3, 2015  5:43PM","content":"bartab\nsaid:\nkenshirothefist\nsaid:\ntrotol\nsaid:\nwith the help of Stephan:\nwin7 x64 professional sp1 /// 5*hd7950 (1050/1250) ///8Gb ram+12GB page\ngeth + ethminer\n124000000 h/s - max\n120000000 h/s - typical\n120 MHs / 5 cards --&gt; that would be 24 MHs per single 7950 card\n. Well, this is very high number. I see others (mostly on Linux) getting approx 14 Mhs per 7950 card. Is there any Windows/Linux trick with ethminer? Which Catalyst drivers (13.x, 14.x, 15.x) are best?\nI was asking myself the same, seems like those are overclocked no ?\n5*hd7950 (1050/1250)\nmine clocks at 850 MHz, dunno if that 1050 is the clock\nI did some tests myself with clocks 1100/1500 but couldn't get more then 14 MHs on Ubuntu 14.04, drivers fglrx 15.20.2 (latest from fglrx-updates, equal to Catalyst 15.7 on Windows:\nhttp://www2.ati.com/rss/catalyst.rss\n). So, any hints on how to get those 24 MHs?\n"},{"date":"September  3, 2015  9:26PM","content":"indeed,\nI have lowered to\n@950/1250\nand it pulls\n@120mh/s\nnow.\nall the 7950gpus are stilt-biosed\nPS 5*r9 290 ///\n@950gpu/1000mem\n/// Win7 x64 /// Cat 14.12\n132mh/s\n"},{"date":"September  4, 2015  2:59AM","content":"trotol\nsaid:\nindeed,\nI have lowered to\n@950/1250\nand it pulls\n@120mh/s\nnow.\nall the 7950gpus are stilt-biosed\nPS 5*r9 290 ///\n@950gpu/1000mem\n/// Win7 x64 /// Cat 14.12\n132mh/s\nInteresting, stilt's back in play. So your 7950s on stilt make 24mh/s each but are your 290s on stilt's? You lowered the 290 memclock to 1000 and they do 26mh/s but that doesn't seem like much of an improvement.\n"},{"date":"September  5, 2015  7:21AM","content":"Ubuntu 15.04/ i5-2310/ 4GB RAM\n3xMSI R9-390 8GB RAM\n75 MH/s\n"},{"date":"September  5, 2015 11:37AM","content":"Windows 7 / 15.7/i5-2500k/8GB RAM\nASUS R9 280X DirectCU II TOP 3 GB\n@1150gpu/1625mem\npulling 27.6MH/s ~230Watt on a silver PSU.\n@1070gpu/1600mem\npulling 26MH/s    ~200Watt on a silver PSU.\nmore test coming as I will get more gpu' s home.\n"},{"date":"September  5, 2015  8:12PM","content":"kenshirothefist\nsaid:\nbartab\nsaid:\nkenshirothefist\nsaid:\ntrotol\nsaid:\nwith the help of Stephan:\nwin7 x64 professional sp1 /// 5*hd7950 (1050/1250) ///8Gb ram+12GB page\ngeth + ethminer\n124000000 h/s - max\n120000000 h/s - typical\n120 MHs / 5 cards --&gt; that would be 24 MHs per single 7950 card\n. Well, this is very high number. I see others (mostly on Linux) getting approx 14 Mhs per 7950 card. Is there any Windows/Linux trick with ethminer? Which Catalyst drivers (13.x, 14.x, 15.x) are best?\nI was asking myself the same, seems like those are overclocked no ?\n5*hd7950 (1050/1250)\nmine clocks at 850 MHz, dunno if that 1050 is the clock\nI did some tests myself with clocks 1100/1500 but couldn't get more then 14 MHs on Ubuntu 14.04, drivers fglrx 15.20.2 (latest from fglrx-updates, equal to Catalyst 15.7 on Windows:\nhttp://www2.ati.com/rss/catalyst.rss\n). So, any hints on how to get those 24 MHs?\nOK, did some more testing. Switched to Ubuntu 14.10, drivers fglrx 14.20.7 (equal to Catalyst 14.4) and I now get 24 MHs on 7950 and 26 MHs on 7970. That's pretty decent.\nBtw: I have a total of apprx. 150 MHs ... is it worth to solo-mine or pool mining is actually only option with the current Network hashrate?\n"},{"date":"September  6, 2015 10:50PM","content":"Windows 10 / i7 4770k/ 32Gb RAM\nSapphire R9 290 Trixx\nCORE +38 / CLOCK 1200 / MEM 1400\nmin/mean/max: 30650414/30736763/3087628\ninner mean:\n30719040 H/s\nPhoning home to find world ranking...\n"},{"date":"September  7, 2015  8:54AM","content":"Is there any way to check the hashrate of ethminer via API or any similar way? It's annoying to watch ethminer output to see the hashrate ...\n"},{"date":"September  8, 2015  1:55AM","content":"@kenshirothefist\nI am wondering the same question.\nif there are some Ethminer or Geth API that exposes individual miners Hash rate like how they do it on nanopool?\nTaylor\n"},{"date":"September  9, 2015  5:17AM","content":"UBUNTU / 15.04 / GETHv1.1.2/go1.5\n11x HD7970 3gb       22     mh              242mh total\n3x R9 280x 3gb       25     mh                75mh total\n2x R9 290   4gb       23.5  mh                47mh total\n1x HD7950 3gb       20     mh                20mh total\n"},{"date":"September  9, 2015 11:51AM","content":"frequency\nsaid:\nUBUNTU / 15.04 / GETHv1.1.2/go1.5\n11x HD7970 3gb       22     mh              242mh total\n3x R9 280x 3gb       25     mh                75mh total\n2x R9 290   4gb       23.5  mh                47mh total\n1x HD7950 3gb       20     mh                20mh total\nWhat motherboard are you using to get 11 GPUs going? Are you using PCIe splitter? I am looking for mobo setup with 8+ cards.\n"},{"date":"September 10, 2015  7:36AM","content":"Windows10 64b/Eth 0.9.41/Ethminer\n2*R9 390 8GB 32mh  64mh total\n"},{"date":"September 10, 2015  4:06PM","content":"taylor_luk\nsaid:\nfrequency\nsaid:\nUBUNTU / 15.04 / GETHv1.1.2/go1.5\n11x HD7970 3gb       22     mh              242mh total\n3x R9 280x 3gb       25     mh                75mh total\n2x R9 290   4gb       23.5  mh                47mh total\n1x HD7950 3gb       20     mh                20mh total\nWhat motherboard are you using to get 11 GPUs going? Are you using PCIe splitter? I am looking for mobo setup with 8+ cards.\nI use 3mobo (asrocks 970extr) with 5 gpu and 1 mobo with 2gpu i use psu lepa1600w with 10/2x pci-e connections, and i use setup with 2x psu750w with splitter.\nAll mounted in a aluminium rack connected with pci-e risers\ni wouldn't want to use more than 5 gpu per mobo but its possible bilding a rig.\n"},{"date":"September 11, 2015  8:08AM","content":"I have a new HD7970 @ 26MH\nglobal-work\n@8192\nlocal-work\n@128\nubuntu@ubuntu:~$ export DISPLAY=:0; sudo aticonfig --odgc --odgt[sudo] password for ubuntu: Default Adapter - AMD Radeon HD 7900 Series                            Core (MHz)    Memory (MHz)           Current Clocks :    1050           1400             Current Peak :    1050           1400  Configurable Peak Range : [300-1200]     [150-1650]                 GPU load :    99%Default Adapter - AMD Radeon HD 7900 Series                  Sensor 0: Temperature - 74.00 C\nI have seen it solved 3 blocks but reports GPU gave incorrect result.\nAre these params too aggressive that it returns incorrect result?\n\u2718 18:03:19| ethminer FAILURE: GPU gave incorrect result!\n"},{"date":"September 11, 2015  9:10AM","content":"@taylor_luk\nI suspect this may have something to do with the mining thread still working on the previous block, while the thread that validates the solution is already on the next block. But it could also be a GPU glitch. Anyway, as long as you only get these sporadically, it isn't a big deal.\n"},{"date":"September 11, 2015  2:33PM","content":"Miner1 = 3 R9 280x Toxics + 1 7970 = sapphire ~125Mh/s\nMiner2 - 3 R9 280x Toxics + 1 7970 sapphire ~ 107Mh/s\nMiner3 - 4 7970 Sapphires ~83Mh/s\nMiner4 - 1 R9 270x + 3 7970 sapphire ~97Mh/s\nAve Range Total (depending how flaky my router and internet speed is): 375Mh/s - 500Mh/s\nAll cards are used AMD Sapphire cards bought off of ebay.\nBoard used for all is the Arock H81 BTC (horrible MOBO) but $59.\n"},{"date":"September 12, 2015  6:54AM","content":"1x7990  +  1xR9 390 = 91.5 Mh/s\n"},{"date":"September 13, 2015  7:08PM","content":"Short question: on one of my miners (ubuntu, ethminer 0.9.91) I can successfully start miner but I only see these lines:\n\u2139  21:01:35|gpuminer0  workLoop 1 #6d29f6dd\u2026 #6d29f6dd\u2026\n\u2139  21:01:36|gpuminer0  workLoop 1 #6d29f6dd\u2026 #6d29f6dd\u2026\n...\nI don't see any lines \"miner .... \" lines\nHowever I see that the load of the GPU (AMD 7950) is at 100%.\nHow can I make sure that the GPU is actually mining and is there any option to show the \"miner ...\" lines? I even tried adding verbosity parameter \"-v 9\" but nothing changed.\nAnybody with similar issues?\nedit\n:\nhmm, it looks that the ethminer from ubuntu repository is built with less verbosity ... I complied my own version and I see full \"miner ...\" lines now ...\n"},{"date":"September 14, 2015  3:06PM","content":"Only getting around 90Mhs with 2XR9 280X (1100/1500) and 1 7990(1000/1500)\nOn win 7X64.\n"},{"date":"September 14, 2015  5:36PM","content":"kenshirothefist\nsaid:\nbartab\nsaid:\nkenshirothefist\nsaid:\ntrotol\nsaid:\nwith the help of Stephan:\nwin7 x64 professional sp1 /// 5*hd7950 (1050/1250) ///8Gb ram+12GB page\ngeth + ethminer\n124000000 h/s - max\n120000000 h/s - typical\n120 MHs / 5 cards --&gt; that would be 24 MHs per single 7950 card\n. Well, this is very high number. I see others (mostly on Linux) getting approx 14 Mhs per 7950 card. Is there any Windows/Linux trick with ethminer? Which Catalyst drivers (13.x, 14.x, 15.x) are best?\nI was asking myself the same, seems like those are overclocked no ?\n5*hd7950 (1050/1250)\nmine clocks at 850 MHz, dunno if that 1050 is the clock\nI did some tests myself with clocks 1100/1500 but couldn't get more then 14 MHs on Ubuntu 14.04, drivers fglrx 15.20.2 (latest from fglrx-updates, equal to Catalyst 15.7 on Windows:\nhttp://www2.ati.com/rss/catalyst.rss\n). So, any hints on how to get those 24 MHs?\nI run standard clocks and get around 23.5 mhs/s\non a 7 gpu rig i see hash rates as high as 166 mh/s and as low as 155  , when it gets cooler i will try a mild overclock and try and squeeze out another 1-2 mh/s per card\n"},{"date":"September 14, 2015  5:40PM","content":"taylor_luk\nsaid:\n@kenshirothefist\nI am wondering the same question.\nif there are some Ethminer or Geth API that exposes individual miners Hash rate like how they do it on nanopool?\nTaylor\nActually if you do \" geth attach\" on your geth instance and then type \"eth\"\nyou will see the curretn hash rate is displayed there its some big number not sure what unit of mesaure they use but it should be trivail to create a dashboard that pulls this number in realtime and displays it in mh/s\n"},{"date":"September 14, 2015  8:30PM","content":"Marvell9\nsaid:\nActually if you do \" geth attach\" on your geth instance and then type \"eth\"\nyou will see the curretn hash rate is displayed there its some big number not sure what unit of mesaure they use but it should be trivail to create a dashboard that pulls this number in realtime and displays it in mh/s\nHmm, I see this number:\nhashrate: 72955810727690180,\nBut this number does not make any sense at all. I'm mining with three rigs 165 Mhs + 25 Mhs + 15 Mhs therefore the total hashrate should be approx. 200 Mhs\nMoreover, after a minute this number changes a lot:\nhashrate: 5973435984647768000\nNow, what exactly is this number, what does it represent? Some number of accepted shares?\n"},{"date":"September 15, 2015 11:39AM","content":"Daface\nsaid:\n1x7990  +  1xR9 390 = 91.5 Mh/s\nDo you want to share the individual hash rate, core/mem clock and volt for these cars?\nI have a 7990 does about 50MH undervolt at 950/1250mhz, that 390 must be close to 40MH.\n"},{"date":"September 18, 2015  2:24AM","content":"Ubuntu 15.04, 3 x ATI  Radeon 290x Sapphire = 72MH/s\n"},{"date":"September 18, 2015  8:31AM","content":"taylor_luk\nsaid:\nDaface\nsaid:\n1x7990  +  1xR9 390 = 91.5 Mh/s\nDo you want to share the individual hash rate, core/mem clock and volt for these cars?\nI have a 7990 does about 50MH undervolt at 950/1250mhz, that 390 must be close to 40MH.\nThe 7990 is running at 1175 core and 1500 mem (cannot down clock mem on this card...)\nThe R9390 is running at 1175 core and 1175mem(on this specific card syncing the mem and core clocks gives me the best result and keeps temps lower)\nCombined they run best at global work size of 16384 and 8192 with not much effective difference given average block time of 17s.\nThe 7990's is running at 59mh/s and the R9390 at 32.5 mh/s\n"},{"date":"September 18, 2015  8:36AM","content":"Note these are at stock voltages.\nThe 7990 can go to 1200core stable without voltage tweaking but temps do rise here...runs at 1.2v\nThe R9390 can go 1225core stable with a slight voltage tweak to 1.192v but again temps start rising rapidly here so I prefer to run them a bit cooler at 1175.\n"},{"date":"September 18, 2015 12:49PM","content":"Daface\nsaid:\ntaylor_luk\nsaid:\nDaface\nsaid:\n1x7990  +  1xR9 390 = 91.5 Mh/s\nDo you want to share the individual hash rate, core/mem clock and volt for these cars?\nI have a 7990 does about 50MH undervolt at 950/1250mhz, that 390 must be close to 40MH.\nThe 7990 is running at 1175 core and 1500 mem (cannot down clock mem on this card...)\nThe R9390 is running at 1175 core and 1175mem(on this specific card syncing the mem and core clocks gives me the best result and keeps temps lower)\nCombined they run best at global work size of 16384 and 8192 with not much effective difference given average block time of 17s.\nThe 7990's is running at 59mh/s and the R9390 at 32.5 mh/s\nJust so you know, the ethereum hash algo is quite sensitive to VRAM speed / clocks.  I found that when I was underclocking the VRAM on my R9 280Xs to 1100 MHz, I was giving up a pretty big percentage of my hashrate vs running them at the stock 1500 MHz.\nI do of course undervolt the gpu core, but found that the kw/hash ratio more or less remained the same with the VRAM @ 1100 vs 1500 with heat being the only difference.  So, when underclocking VRAM, you're really only slowing down your hashing and saving a little due to less heat -- and that savings due to less heat is probably negligible at best.\n"},{"date":"September 21, 2015  1:12AM","content":"MrYukonC\nsaid:\nDaface\nsaid:\ntaylor_luk\nsaid:\nDaface\nsaid:\n1x7990  +  1xR9 390 = 91.5 Mh/s\nDo you want to share the individual hash rate, core/mem clock and volt for these cars?\nI have a 7990 does about 50MH undervolt at 950/1250mhz, that 390 must be close to 40MH.\nThe 7990 is running at 1175 core and 1500 mem (cannot down clock mem on this card...)\nThe R9390 is running at 1175 core and 1175mem(on this specific card syncing the mem and core clocks gives me the best result and keeps temps lower)\nCombined they run best at global work size of 16384 and 8192 with not much effective difference given average block time of 17s.\nThe 7990's is running at 59mh/s and the R9390 at 32.5 mh/s\nJust so you know, the ethereum hash algo is quite sensitive to VRAM speed / clocks.  I found that when I was underclocking the VRAM on my R9 280Xs to 1100 MHz, I was giving up a pretty big percentage of my hashrate vs running them at the stock 1500 MHz.\nI do of course undervolt the gpu core, but found that the kw/hash ratio more or less remained the same with the VRAM @ 1100 vs 1500 with heat being the only difference.  So, when underclocking VRAM, you're really only slowing down your hashing and saving a little due to less heat -- and that savings due to less heat is probably negligible at best.\nFor the R9 390's I get the best rate if I sync the mem clock with the core clock. Increasing the mem clock to stock simply degrades my Mh/s rate. Not by very much but around 300kh/s. So no point in wasting electricity and adding heat. Cards likely differ. With the 7990 it is exactly the opposite. If I underclock the mem on that it gives me a lot less Mh/s.\n"},{"date":"October 11, 2015 10:11AM","content":"Hitting 45Mh on a 390X, modded miner. For those interested, it's for sale!\n"},{"date":"October 11, 2015  1:37PM","content":"Daface\nsaid:\nThe 7990's is running at 59mh/s and the R9390 at 32.5 mh/s\nMan I really need to pull my finger out on my 7990. It's only doing 45...  One core seems wound back for some reason.\n"},{"date":"October 14, 2015  7:01PM","content":"Mcolman\nsaid:\nHitting 45Mh on a 390X, modded miner. For those interested, it's for sale!\n@Mcolman\nWhat speed are you getting for 280x and 290 with this miner?\nThanks\n"},{"date":"October 15, 2015  2:23AM","content":"I have two rigs with a 750ti in them each.  Im getting 2.3 mhs on one and 1.3 mhm on the other.  That seems a lil low to me.  Anyone with 750ti can chip in some info?\nIm running windows btw.\n"},{"date":"October 15, 2015  4:19AM","content":"@olliec420\nswitch to Ubuntu. Eth mining on windows with gtx750 is broken and is not likely to be fixed anytime soon.\n"},{"date":"October 15, 2015  8:27AM","content":"crsminer\nsaid:\nMcolman\nsaid:\nHitting 45Mh on a 390X, modded miner. For those interested, it's for sale!\n@Mcolman\nWhat speed are you getting for 280x and 290 with this miner?\nThanks\nWhat is the hashrate difference between 390 vs 390X?\nTaylor\n"},{"date":"October 15, 2015  2:37PM","content":"Genoil\nsaid:\n@olliec420\nswitch to Ubuntu. Eth mining on windows with gtx750 is broken and is not likely to be fixed anytime soon.\nI had a terrible time with ubuntu, i tried it before and got all the way to sending the mining command and got all kindsa errors.  it was saying the libsecp256k1 library wasn't there and no matter what i did to add that it still didn't work.  i am not linux expert but not a novice either as i use OS X command line form time to time.\nIm going to spin up this topic in a new thread for support on that, but can someone tell me what i should expect as a hash rate from 750ti on ubuntu 14?\n"},{"date":"October 15, 2015  2:58PM","content":"about 8.7MH/s. There are some really nice Liux setup scripts in the CUDA miner topic.\n"},{"date":"October 15, 2015  7:21PM","content":"Genoil\nsaid:\nabout 8.7MH/s. There are some really nice Liux setup scripts in the CUDA miner topic.\nthanks for the info!\n"},{"date":"October 18, 2015  6:24AM","content":"min/mean/max: 0/4631210/23156053 H/s\ninner mean: 7718684 H/s\nPhoning home to find world ranking...\n?\n23MH/S?\nI am correct?\n"},{"date":"October 18, 2015  6:25AM","content":"Radeon R9 280x\nJOSKO\nsaid:\nmin/mean/max: 0/4631210/23156053 H/s\ninner mean: 7718684 H/s\nPhoning home to find world ranking...\n?\n23MH/S?\nI am correct?\n"},{"date":"October 18, 2015 12:14PM","content":"JOSKO\nsaid:\nmin/mean/max: 0/4631210/23156053 H/s\ninner mean: 7718684 H/s\nPhoning home to find world ranking...\n?\n23MH/S?\nI am correct?\nYes, that is in the ballpark.\nWhat brand card?\nAre you running the card at factory settings?  You can improve the numbers a bit by making some tweaks, if you are interested.\n"},{"date":"October 18, 2015  4:02PM","content":"Linux / Ubuntu 14.04.3 LTS / Sapphire Dual-X R9 270x 2GB / ethminer version 1.0.0 (Build: Linux/g++/int/Release)\nmin/mean/max: 17.8/18.2/18.6 MH/s\ninner mean: 18.3 MH/s\nLinux / Ubuntu 14.04.3 LTS / Intel Core i7-3930K / ethminer version 1.0.0 (Build: Linux/g++/int/Release)\nmin/mean/max: 0.344/0.434/0.503 MH/s\ninner mean: 0.440 MH/s\n"},{"date":"October 19, 2015  7:52AM","content":"FYI: Don't go with Ubuntu 15.04 if you're mining with AMD cards. 15.04 only supports newer Omega drivers (15.x) which are 10% slower with Ethereum mining compared to 14.x Catalyst drivers on Ubuntu 14.04.\n"},{"date":"October 19, 2015  8:39AM","content":"kenshirothefist\nsaid:\nFYI: Don't go with Ubuntu 15.04 if you're mining with AMD cards. 15.04 only supports newer Omega drivers (15.x) which are 10% slower with Ethereum mining compared to 14.x Catalyst drivers on Ubuntu 14.04.\nthanks for saring this valuable piece of information. i was already suspecting issues. the prorietary drivers supplied by AMD are only targeted for 12.04 and 14.04 LTS versions (officially).\n"},{"date":"October 19, 2015 10:53AM","content":"kenshirothefist\nsaid:\nFYI: Don't go with Ubuntu 15.04 if you're mining with AMD cards. 15.04 only supports newer Omega drivers (15.x) which are 10% slower with Ethereum mining compared to 14.x Catalyst drivers on Ubuntu 14.04.\nYou sure about that?\nBecause my 280Xs are @ 25 MH/s and my 270s are @ 17 MH/s on 15.04 with 15.x drivers.\n"},{"date":"October 24, 2015  2:31AM","content":"MrYukonC\nsaid:\nkenshirothefist\nsaid:\nFYI: Don't go with Ubuntu 15.04 if you're mining with AMD cards. 15.04 only supports newer Omega drivers (15.x) which are 10% slower with Ethereum mining compared to 14.x Catalyst drivers on Ubuntu 14.04.\nYou sure about that?\nBecause my 280Xs are @ 25 MH/s and my 270s are @ 17 MH/s on 15.04 with 15.x drivers.\nTry 14.04 with 14.x drivers and you'll get 27.5 MH/s on 280x.\n"},{"date":"October 24, 2015 10:28AM","content":"@kenshirothefist\n, is that for Linux only? Is there a Windows equivalent?\n"},{"date":"October 24, 2015  1:51PM","content":"kenshirothefist\nsaid:\nMrYukonC\nsaid:\nkenshirothefist\nsaid:\nFYI: Don't go with Ubuntu 15.04 if you're mining with AMD cards. 15.04 only supports newer Omega drivers (15.x) which are 10% slower with Ethereum mining compared to 14.x Catalyst drivers on Ubuntu 14.04.\nYou sure about that?\nBecause my 280Xs are @ 25 MH/s and my 270s are @ 17 MH/s on 15.04 with 15.x drivers.\nTry 14.04 with 14.x drivers and you'll get 27.5 MH/s on 280x.\nI'm pretty sure it would be the same on 15.04.  95% of my cards are undervolted to 1.037 which of course drops the hashrate a little, but creates massive electricity savings.\nIn fact I'm 100% certain that if I ran them at the stock voltage of 1.200 (for these particular cards) their performance would be the same as the 14.x drivers.\nIf you don't care about your hashrate/(kW/hr) rate, then by all means run at factory voltage or even overclock the cards.  But, if you have to pay for your electricity, then undervolting is almost always going to win in terms of balancing performance vs cost.\n"},{"date":"October 25, 2015 12:56AM","content":"Be careful undervolting. It affects the propagation time through logic gates and may breach required setup and hold times. The impact can be subtle errors in the longest path, usually in the ALU. The result could be bit errors in calculations.\n"},{"date":"October 25, 2015  7:19AM","content":"Eastwind\nsaid:\n@kenshirothefist\n, is that for Linux only? Is there a Windows equivalent?\nNot sure about Windows. But I did tests on my own with Ubuntu 14.04 + 14.x dirvers and Ubuntu 15.04 + 15.x drivers and I lost 10% of performance when switching to Ubuntu 15.04 with 14.x drivers. @ all others: try yourself before saying it does not affect speed ... and report here if you have a real case experience. BTW: the issue is also that 14.x drivers are not supported on latest 15.04, therefore you don't have any option to install 14.x drivers on 15.04.\n"},{"date":"October 25, 2015  2:08PM","content":"pruby\nsaid:\nBe careful undervolting. It affects the propagation time through logic gates and may breach required setup and hold times. The impact can be subtle errors in the longest path, usually in the ALU. The result could be bit errors in calculations.\nSure.  It's not like you just undervolt and walk away.  LOL  These things take time to tweak.  For now, my actual daily earnings are right inline with or slightly better than estimates.  So things are working (TM).\n"},{"date":"October 27, 2015  2:43AM","content":"ok, i`ve just done 30mh/s spot.\n7970 -\n975\n960/1250, win64. 31mh/s\nwill try to simulate the conditions with other mining rig.\nhere is the proof\noutput of dwarf for 1*7970 (960/1250) - 28.60mh/s\noutput of dwarf for 5*7950 (950/1250) - 149.80mh/s\nPS I`ll try to push out more.\n"},{"date":"October 27, 2015  2:10PM","content":"trotol\nsaid:\nok, i`ve just done 30mh/s spot.\n7970 -\n975\n960/1250, win64. 31mh/s\nwill try to simulate the conditions with other mining rig.\nhere is the proof\n.....\noutput of dwarf for 1*7970 (960/1250) - 28.60mh/s\noutput of dwarf for 5*7950 (950/1250) - 149.80mh/s\nPS I`ll try to push out more.\nNice job\n@trotol\ncould you share which miner are you using and do you use any special flags?  I still use the old cuda miner for ocl with batch size etc....   Thanks\nThat temp. would be a dream\n"},{"date":"October 27, 2015  2:57PM","content":"ImAMiner?\nsaid:\nNice job\n@trotol\ncould you share which miner are you using and do you use any special flags?  I still use the old cuda miner for ocl with batch size etc....   Thanks\nThat temp. would be a dream\nThis is the test rig with lonely 7970 in it - 960/1250, 1.013v - according to msi ab oc-tab.\nI had to do several tweaks to reach this level of speed, but I need more time to complete my experiment.\n"},{"date":"October 27, 2015  4:26PM","content":"Hello from the always drunken Russian) The available 4h280x, 290 and 7950 would be desirable F\u00e1bregas maximum Mhs. Prompt what to choose: Windows 7 (64), or Linux? What can affect the receipt of maximum Mhs?\n"},{"date":"October 27, 2015  4:50PM","content":"Fractal\nsaid:\nHello from the always drunken Russian) The available 4h280x, 290 and 7950 would be desirable F\u00e1bregas maximum Mhs. Prompt what to choose: Windows 7 (64), or Linux? What can affect the receipt of maximum Mhs?\nCuda-miner works well under GNU, ocl-miner is for win-mining system.\n"},{"date":"October 28, 2015  3:47AM","content":"That is amazing result, undervolt and under lock. My GPU runs like hot potatoes would be good to undervolt/clock to reduce the heat a bit.\nAre you using the latest windows daily build? Or cuda-miner fork?\nCheers\ntrotol\nsaid:\nFractal\nsaid:\nHello from the always drunken Russian) The available 4h280x, 290 and 7950 would be desirable F\u00e1bregas maximum Mhs. Prompt what to choose: Windows 7 (64), or Linux? What can affect the receipt of maximum Mhs?\nCuda-miner works well under GNU, ocl-miner is for win-mining system.\ntrotol\nsaid:\nFractal\nsaid:\nHello from the always drunken Russian) The available 4h280x, 290 and 7950 would be desirable F\u00e1bregas maximum Mhs. Prompt what to choose: Windows 7 (64), or Linux? What can affect the receipt of maximum Mhs?\nCuda-miner works well under GNU, ocl-miner is for win-mining system.\n"},{"date":"October 28, 2015  1:55PM","content":"trotol\nsaid:\nok, i`ve just done 30mh/s spot.\n7970 -\n975\n960/1250, win64. 31mh/s\nwill try to simulate the conditions with other mining rig.\nhere is the proof\noutput of dwarf for 1*7970 (960/1250) - 28.60mh/s\noutput of dwarf for 5*7950 (950/1250) - 149.80mh/s\nPS I`ll try to push out more.\nDo you flash the ROM or do you use other tools?\n"},{"date":"October 28, 2015 10:53PM","content":"just modification of miner/catalyst/bat-file.\nDo you mean a flashing the bios? Of course, the cards are flashed with stilt bios.\n"},{"date":"October 29, 2015  8:50AM","content":"@trotol\n, could you please share the modifications? Which miner 0.9.41? Catalyst version?, what is in the bat file?\n"},{"date":"October 29, 2015  9:07AM","content":"@trotol\nstilt is cool, I think that along should bring it to 25-27MH. I am also curious to see the catalyst and miner config to keep the temperature that low with great hashrate.\nIt's making my room too hot in here, low temperature and high hashrate will make my room cool and quiet.\nPlease share\n"},{"date":"October 29, 2015  6:29PM","content":"My best thus far is ~106mh for 4x 7950, but I need to be clocked at 1020/1500mhz to do so\n(using the ethpool.org qtminer, 200ms per batch, win7 x64 &amp; 15.7.1)\nStilt bios gave me maybe an extra 0.1-0.2 mh per card\nCan get my 7970/280x up to 27-28mh each at 1050-1100mhz, havent tried stilt bioses for these yet\nDid some experimenting with various Catalyst versions on Win7, was unable to find any hashrate gains\nHowever... I did discover that 14.4 and previous don't actually hash correctly, they show proper hashrates but submit few if any shares. (pool reported hash fell +90%)\n"},{"date":"October 30, 2015  7:55AM","content":"Does anybody find that ethminer works faster under Win7 than under Win8.1?\n@Logicaluser\nWhat is your qtminer setting?\n"},{"date":"November  1, 2015  3:25AM","content":"Eastwind\nsaid:\nDoes anybody find that ethminer works faster under Win7 than under Win8.1?\n@Logicaluser\nWhat is your qtminer setting?\ncurrently using just --ms-per-batch 200\nI think it improves things vs default, but I haven't given it a lot of tinkering, it's likely more fine grained worksize adjustment would be better, will give it a try at some point\noh, and --no-precompute on my single core sempron rigs, they don't like background computing next DAG\nMy Win8.1 rig seems okay (108mh for pairs of 280x and 7950), altho not much faster than my 4x7950 rig, might try a win7 image to see if theres any gains\n"},{"date":"November  6, 2015  8:23AM","content":"does anyone have success with AMD 6990 card?\ni keep getting the error\n\"\nCreating one big buffer for the DAG\nAllocating/mapping single buffer failed with: clCreateBuffer(-61). GPU can't all\nocate the DAG in a single chunk. Bailing.\n\"\ni have a rig with 8GB ram\nthanks\n"},{"date":"November  6, 2015 12:00PM","content":"luffy\nsaid:\ndoes anyone have success with AMD 6990 card?\ni keep getting the error\n\"\nCreating one big buffer for the DAG\nAllocating/mapping single buffer failed with: clCreateBuffer(-61). GPU can't all\nocate the DAG in a single chunk. Bailing.\n\"\ni have a rig with 8GB ram\nthanks\nYour GPU needs at least 2GB ram. Not the system ram, but the on-GPU-ram. I guess the 6990 does not have enough.\n"},{"date":"November  8, 2015 10:06AM","content":"yes, it has 4GB. 2 for every gpu core\n"},{"date":"November 12, 2015  9:53AM","content":"Anyone tried with Radeon R9 380 2GB DDR5. Is it as good as the R9 (280, 290) X series. Have one that's idle with a friend and considering borrowing it. Just to see if its worth the MH.\n"},{"date":"November 12, 2015  4:26PM","content":"nass\nsaid:\nAnyone tried with Radeon R9 380 2GB DDR5. Is it as good as the R9 (280, 290) X series. Have one that's idle with a friend and considering borrowing it. Just to see if its worth the MH.\ncheck this thread. they report that 380 is around 18-19 MH/s\nnot as good as 280-290\nthe best cards price-wise are 7970-280\n"},{"date":"November 12, 2015  7:32PM","content":"Hey All,\nJust installed my new 390 MSI and got these figures:\nWindows / Windows 7 / GPU / 0.9.41\nmin / mean / max: 25672996/ 25791835/ 26030960\nInner mean: 17.2609 MH\nWhen pool mining what MH figure should you use? Is it the Max value or the Inner Mean Value?\nThanks Guys.\nmark\n"},{"date":"November 14, 2015  5:55AM","content":"1 x Saphire 7990;  i7 5820k; 16gb ddr4 ram;  2 GPU.  I'm guessing the card pulls about 380-390 watts/hour at max load.\nAt 100% load the entire system pulls 554-561 watts/hour.  At 17cents/kwh, there is negative ROI.  However, I'm doing this for fun.\nUsing platform: AMD Accelerated Parallel Processing\nUsing device: Tahiti(OpenCL 1.2 AMD-APP (1800.8))\nUsing device: Tahiti(OpenCL 1.2 AMD-APP (1800.8))\nCreating one big buffer for the DAG\nLoading single big chunk kernels\nMapping one big chunk.\nCreating buffer for header.\nCreating mining buffer 0\nCreating mining buffer 1\nTrial 1... 46923776\nTrial 2... 47972352\nTrial 3... 46661632\nTrial 4... 48147114\nTrial 5... 47535445\nmin/mean/max: 46661632/47448063/48147114 H/s\ninner mean: 47477191 H/s\n47.477MH/s\n"},{"date":"November 15, 2015  7:04AM","content":"Ubuntu 14.04 / GeForce GTX 780 / 0.9.21\nmin / mean / max: 1.34/1.37/1.38 MH/s\ninner mean: 1.37 MH/s.\nwww.casesam.co.uk\n"},{"date":"November 15, 2015  1:23PM","content":"@ZUIJftyihuYT\nyou are probably CPU minig. GTX780 can do 18.2 MH/s with my CUDA miner.\n"},{"date":"November 17, 2015  7:42PM","content":"So what s the consensus, what s currently the best etherum mining GPU? Has anyone been able to hit over 30 mhs per card with anything?\n"},{"date":"November 18, 2015  1:41PM","content":"crazyivan\nsaid:\nSo what s the consensus, what s currently the best etherum mining GPU? Has anyone been able to hit over 30 mhs per card with anything?\nThe AMD FirePro S9150 should do and does only require 235W :-)\nThe GSI Helmholtz Center in Darmstadt has 600 of them. Maybe we could ping them for a benchmark?\n"},{"date":"November 18, 2015  5:47PM","content":"ordoe\nsaid:\ncrazyivan\nsaid:\nSo what s the consensus, what s currently the best etherum mining GPU? Has anyone been able to hit over 30 mhs per card with anything?\nThe AMD FirePro S9150 should do and does only require 235W :-)\nThe GSI Helmholtz Center in Darmstadt has 600 of them. Maybe we could ping them for a benchmark?\nHah, that  s 3000 euros GPU. For that money, you can get 12 280x in 3 rigs.\n"},{"date":"November 19, 2015  7:08PM","content":"crazyivan\nsaid:\nSo what s the consensus, what s currently the best etherum mining GPU? Has anyone been able to hit over 30 mhs per card with anything?\n7950/280 seem to be the sweet spot in terms of dollar per hashrate (25.5-26.5mh each), with considerably higher clocked 7970/280x's only offering maybe an extra megahash or so\n"},{"date":"November 20, 2015 12:05AM","content":"7990's are probably still the bomb (until I managed to destroy mine) followed by 7950's.  GTX 750 Ti's were right up there but have now succumb to the &gt;1GB DAG bandwidth crunch.  my 750Ti and 7950 rigs were doing great but recent increase in network hash and low markets have tipped over my break-even point.\n"},{"date":"November 20, 2015  8:00AM","content":"Saphire 7990 @ 46.9 MH/s;  GPU 1 &amp; 2 usage @ 99%\n@1000mhz\n; Temps inside case are 86C and 83C.  I downvolted the cores from 1.2v to 1.120v;  Fan 1 @ 65%; Fan 2% 56%;   Total system power usage is at 493-500 watts to the wall, which is about 140 watts or less per GPU core. So about 6 watt/MH.  If I downvolt them more and reduce GPU clock I can get it to about 5 watt/MH.  The only downside is when I play starcraft 2, these settings usually require 1-2 reboots to revert/fix.  I prefer convenience.\nI also have 3 x 7950 and 2 x 7870XT Myst (tahiti) collecting dust.\n"},{"date":"November 23, 2015 12:15PM","content":"7990 getting 52 Mh/s cores at 1.2V Fans at 100% temps about 85 to 90 Wattage at wall 550W\n"},{"date":"November 27, 2015 12:52PM","content":"don using high freq to mining, two reason you need careful, 1. repair cards faster, 2. high ele-cost on mine. so reduce the freq to mine better in this period, bcz coin price not very high, don need mine very faster and if you solo mine faster can got block between other people, hash around 8.5T, very high now.....\n"},{"date":"November 28, 2015 11:00AM","content":"Stats for R9 380X\nmin/mean/max: 19835562/19957896/20010325 H/s\ninner mean: 13311089 H/s\n"},{"date":"December  6, 2015  6:52PM","content":"Could you tell me, what kind of changes should I do to increase hashrate for my 7970 from 24Mh/s?\n"},{"date":"December  6, 2015  6:58PM","content":"it is my bat file: ethminer -G -F\nhttp://eth-mine.suprnova.cc:3000/DrVictor.v1/25\n"},{"date":"December 16, 2015  7:05PM","content":"I got an XFX R7 370 2Gb from Bestbuy yesterday.  16.3 Mh/s is what pool says\n"},{"date":"December 17, 2015  7:11AM","content":"Card: R9 280X Toxic\nMining config:\nhttp://forum.ethereum.org/discussion/4048/mining-configurations/\n"},{"date":"December 18, 2015  2:35AM","content":"Sapphire AMD FirePro\u2122 S10000\nwhat do you think about this card?\n"},{"date":"December 20, 2015  3:30PM","content":"Can someone please help me debug this? This command does not work for me on Mac OSX for a GeForce 750 M with openCL 1.2\n++)Ethereum\n[OPENCL]:Found suitable OpenCL device [Iris Pro] with 1610612736 bytes of GPU memory\nBenchmarking on platform: { \"platform\": \"Apple\", \"device\": \"Iris Pro\", \"version\": \"OpenCL 1.2 \" }\nPreparing DAG...\nWarming up...\n\u2139  10:26:48.446|gpuminer0  workLoop 0 #00000000\u2026 #00000000\u2026\n\u2139  10:26:48.446|gpuminer1  workLoop 0 #00000000\u2026 #00000000\u2026\n\u2139  10:26:48.447|gpuminer0  Initialising miner...\n\u2139  10:26:48.447|gpuminer1  Initialising miner...\n[OPENCL]:Using platform: Apple\n[OPENCL]:Using device: GeForce GT 750M(OpenCL 1.2 )\n[OPENCL]:Using platform: Apple\n[OPENCL]:Using device: Iris Pro(OpenCL 1.2 )\n[OPENCL]:Printing program log\n[OPENCL]:\n[OPENCL]:Creating one big buffer for the DAG\n[OPENCL]:Loading single big chunk kernels\n[OPENCL]:Mapping one big chunk.\n[OPENCL]:ptxas application ptx input, line 5641; error   : Call has wrong number of parameters\nptxas application ptx input, line 8472; error   : State space mismatch between instruction and address in instruction 'st'\nptxas application ptx input, line 8473; error   : State space mismatch between instruction and address in instruction 'st'\nptxas application ptx input, line 8474; error   : State space mismatch between instruction and address in instruction 'st'\nptxas application ptx input, line 8475; error   : State space mismatch between instruction and address in instruction 'st'\nptxas application ptx input, line 8525; error   : Call has wrong number of parameters\nptxas application ptx input, line 8642; error   : Call has wrong number of parameters\nptxas application ptx input, line 11426; error   : State space mismatch between instruction and address in instruction 'st'\nptxas application ptx input, line 11427; error   : State space mismatch between instruction and address in instruction 'st'\nptxas application ptx input, line 11428; error   : State space mismatch between instruction and address in instruction 'st'\nptxas application ptx input, line 11429; error   : State space mismatch between instruction and address in instruction 'st'\nptxas application ptx input, line 11491; error   : Call has wrong number of parameters\nptxas application ptx input, line 8472; error   : Unknown symbol 'func_retval0'\nptxas application ptx input, line 8472; error   : Label expected for forward reference of 'func_retval0'\nptxas application ptx input, line 8473; error   : Unknown symbol 'func_retval0'\nptxas application ptx input, line 8473; error   : Label expected for forward reference of 'func_retval0'\nptxas application ptx input, line 8474; error   : Unknown symbol 'func_retval0'\nptxas application ptx input, line 8474; error   : Label expected for forward reference of 'func_retval0'\nptxas application ptx input, line 8475; error   : Unknown symbol 'func_retval0'\nptxas application ptx input, line 8475; error   : Label expected for forward reference of 'func_retval0'\nptxas application ptx input, line 11426; error   : Unknown symbol 'func_retval0'\nptxas application ptx input, line 11426; error   : Label expected for forward reference of 'func_retval0'\nptxas application ptx input, line 11427; error   : Unknown symbol 'func_retval0'\nptxas application ptx input, line 11427; error   : Label expected for forward reference of 'func_retval0'\nptxas application ptx input, line 11428; error   : Unknown symbol 'func_retval0'\nptxas application ptx input, line 11428; error   : Label expected for forward reference of 'func_retval0'\nptxas application ptx input, line 11429; error   : Unknown symbol 'func_retval0'\nptxas application ptx input, line 11429; error   : Label expected for forward reference of 'func_retval0'\nptxas fatal   : Ptx assembly aborted due to errors\n[OPENCL]:clEnqueueWriteBuffer(-38)\nAbort trap: 6\n"},{"date":"December 21, 2015 11:00PM","content":"It's wrong place for such comments.\nYoi don't have enough GPU memory.\nNext time please read the description first.\nBtw Sapphire HD 7970\n24 Mh/s on dwarf average. 1125/1350 T=66\n"},{"date":"December 22, 2015 10:03AM","content":"Power Color Devil 390X, no OC just stock,  27.5 Mhs at 56C. Got a hybrid closed loop cooler, sandwiched between two GPUs and running nice and cool at 27.5 Mhs power draw sub 200W\n"},{"date":"December 27, 2015  4:16AM","content":"Win-7 64bit / 3 x AMD Sapphire R9-380 2GB / ethminer 0.9.41\nInner mean: 58877262 H/s\nAMD Gigabyte R7-370 2GB + Sapphire R7-260X 2GB\nInner mean: 14624490 H/s\n"},{"date":"January  5, 2016  5:06PM","content":"Window 10 with a10-5800k 8GB RAM\ngigabyte r7 370 clocked 1150/1500 doing 16.3Mhs\nmsi r9 270 clocked 1050/1500 doing 17Mhs\nat wall it takes 310 Watt\n"},{"date":"January  5, 2016  7:15PM","content":"ETH\n970 100ME - 17 Mh/s\n960 100ME -10 Mh/s\nethminer-cuda-0.9.41\nWindows 8.1 x64\n"},{"date":"January  7, 2016  9:28AM","content":"Can someone pls share their clocks setting for 280x.\nFunny that I got ~26MH few months ago, now I barely hit 22MH, dont know what could be the reason.\nI saw some guy had this in his .bat file: \"--cl-local-work 128 --cl-global-work 8192\"\nwhat this actualy does \"--cl-local-work 128 --cl-global-work 8192\"?\ndoes it afect on hash speed improvement?\n"},{"date":"January  7, 2016  2:59PM","content":"DAG file is getting big, the memory access uses too much time, so the speed decreases. Current etherminer will not work if the DAG becomes even bigger.\nWhat is the plan of updating the etherminer?\n"},{"date":"January 12, 2016  3:46AM","content":"Getting ready to put a new mining rig together for Eth.  I see the Radeon R9 Fury X  has the new HBH RAM and I wonder if it would help with the Eth DAG.  However, since Ubuntu is the preferred platform, AMD Catalyst drivers for ubuntu are said to be pretty bad. I don't want to invest in some $600 GPUs if I can't run them to full potential.  Does anyone have any links to Eth Mining on Ubuntu with Radeon R9 Fury cards?  Cheers!\n"},{"date":"January 12, 2016  5:31AM","content":"don't even try to mine eth with ubuntu/AMD.  i've been doing this a long time, yet setting up AMD ubuntu rigs to mine eth is the most painful thing i've ever experienced.\nit's possible to make it work, but you will invest so much time to do so.  and then it will crash randomly, and you won't know why.\nthe latest ethminer doesn't even tell you your hash rate.  why?  why would that be removed?  it makes zero sense.\nedit:  I mean that it is possible to make AMD hardware to work.  I'm not sure if you're going to get those fury x's any faster than 22-25 MH/sec, which makes that a waste of cash.\n"},{"date":"January 12, 2016  5:32AM","content":"Lets say I got free electricity; at what price should I grab some 280x and start mining?\n(online store with best prices for EU?)\nI assume theres no point in buying new card just for mining.\n"},{"date":"January 12, 2016  2:03PM","content":"@malefactor\n, I see that the mist browser shows hashrate, but that is for CPU mining.  Maybe Mist can show GPU mining hashrate as well?\n"},{"date":"January 12, 2016  5:34PM","content":"zono\nsaid:\nLets say I got free electricity; at what price should I grab some 280x and start mining?\n(online store with best prices for EU?)\nI assume theres no point in buying new card just for mining.\nYeah try to get used items as much as you can. 280X where I live runs around USD 150 per card, and i banged together a rig from aluminum L brackets for less than 8 USD. In total my 4 GPU rig set me back around 800USD which i feel is still too high even tho most items are used and i got good deals on them. Tho i've been solo mining for about a month now, only got 10 eth (2 blocks). I'm not sure if i should try pool mining soon.\nCheers\nShaun\n"},{"date":"January 13, 2016  6:47AM","content":"peepeedog\nsaid:\nzono\nsaid:\nLets say I got free electricity; at what price should I grab some 280x and start mining?\n(online store with best prices for EU?)\nI assume theres no point in buying new card just for mining.\nYeah try to get used items as much as you can. 280X where I live runs around USD 150 per card, and i banged together a rig from aluminum L brackets for less than 8 USD. In total my 4 GPU rig set me back around 800USD which i feel is still too high even tho most items are used and i got good deals on them. Tho i've been solo mining for about a month now, only got 10 eth (2 blocks). I'm not sure if i should try pool mining soon.\nCheers\nShaun\nThanks.\nWhere I live, the very bottom of 280x is 170EUR (used of course), so 150USD is pretty decent price for it.\nI tried some solo and pool - pool is better (for me).\ncheers\n"},{"date":"January 15, 2016  4:14PM","content":"malefactor\nsaid:\ndon't even try to mine eth with ubuntu/AMD.  i've been doing this a long time, yet setting up AMD ubuntu rigs to mine eth is the most painful thing i've ever experienced.\nit's possible to make it work, but you will invest so much time to do so.  and then it will crash randomly, and you won't know why.\nthe latest ethminer doesn't even tell you your hash rate.  why?  why would that be removed?  it makes zero sense.\nedit:  I mean that it is possible to make AMD hardware to work.  I'm not sure if you're going to get those fury x's any faster than 22-25 MH/sec, which makes that a waste of cash.\nUbuntu 15.10 with fglrx-updates, it would be nice to see my real hashrate. On the pool shows 110000 average (1x280x and 2x7990)\n"},{"date":"January 15, 2016  7:52PM","content":"peoples\nsaid:\nStats for R9 380X\nmin/mean/max: 19835562/19957896/20010325 H/s\ninner mean: 13311089 H/s\nIs this stock, no OC?\n"},{"date":"January 21, 2016 12:13AM","content":"Hi Guys I know that this is a post stats thread, but I'm having problem as I've only just started mining for fun using my new computer. I'm just wondering why my hashrate is not the same as what others are getting.\nI'm having a MSI GTX970 and my hashrate I'm having on numerous different pools are about 7Mh/s which I think is rather pathetic.\nIs there any way to improve it? I've tried them on CUDAminer and ethminer they're the same. Could it be my PSU being insufficient as I'm using a 450W PSU? But then again the estimated system Wattage is 287W at max.\nSystem: Windows 10.\nHashrate 7Mh/s\nVita1ico\nsaid:\nETH\n970 100ME - 17 Mh/s\n960 100ME -10 Mh/s\nethminer-cuda-0.9.41\nWindows 8.1 x64\ndid you do any special tweaking or was your hashrate like that when you installed ethminer and run it under the URL from a pool?\nI'm from Australia by the way.\n"},{"date":"January 21, 2016  3:04AM","content":"Where can I download the latest compiled (binaries) miners for opencl and cuda?\n"},{"date":"January 21, 2016 10:38AM","content":"Win7/ 64bit / r9 390 / i5 2500k/ 8gb RAM / ethminer-0.9.41/ Catalyst Driver 15.300.1025.1001\nmin/mean/max: 25585673/25641483/25681551 H/sinner mean: 25649582 H/s\nStill experimenting but looks decent compared to . Will post power once I mine enough to have a clue\ndont12 - Can you please post your BIOS version / OS/ catalyst and any other specific tweaks to card.\nMaybe I could get my Powecolor R9 390 close to yours as well IMHO boosting it to 27Mh/s\ndont12\nsaid:\nPower Color Devil 390X, no OC just stock,  27.5 Mhs at 56C. Got a hybrid closed loop cooler, sandwiched between two GPUs and running nice and cool at 27.5 Mhs power draw sub 200W\nThanks\n"},{"date":"January 22, 2016  8:11PM","content":"Ubuntu / 14.04.03 / Radeon R9 280x XFX Black Edition /\n20.0/20.5/20.8 MH/s\nWhy is not equal\nhttp://badmofo.github.io/ethereum-mining-calculator/\nthat is expected 22.5?\nI'm using MSI Z97-GD65, Intel Celeron, 4GB DDR 3 XyperX\n"},{"date":"January 24, 2016  3:38AM","content":"Windows 10 Pro 64bit/Asus R9 Nano(1100 core, 500mem, +50% power limit), Crimson 16.1 hotfix, Genoils chunky-ethminer(no idea build)\nmin/mean/max: 28.7/28.8/28.8\ninner mean: 28.8772 H/s\n"},{"date":"January 25, 2016  8:30AM","content":"seifer48\nsaid:\nWindows 10 Pro 64bit/Asus R9 Nano(1100 core, 500mem, +50% power limit), Crimson 16.1 hotfix, Genoils chunky-ethminer(no idea build)\nmin/mean/max: 28.7/28.8/28.8\ninner mean: 28.8772 H/s\nDamn I am getting those numbers with a 390X 8Gb, on ubuntu 15.04\n"},{"date":"January 25, 2016  8:31AM","content":"can2018\nsaid:\nUbuntu / 14.04.03 / Radeon R9 280x XFX Black Edition /\n20.0/20.5/20.8 MH/s\nWhy is not equal\nhttp://badmofo.github.io/ethereum-mining-calculator/\nthat is expected 22.5?\nI'm using MSI Z97-GD65, Intel Celeron, 4GB DDR 3 XyperX\nChange your clocks to engine 1150 memory 1500\n"},{"date":"January 25, 2016  3:21PM","content":"seifer48\nsaid:\nWindows 10 Pro 64bit/Asus R9 Nano(1100 core, 500mem, +50% power limit), Crimson 16.1 hotfix, Genoils chunky-ethminer(no idea build)\nmin/mean/max: 28.7/28.8/28.8\ninner mean: 28.8772 H/s\nPlease check if it submit shares. I think it does not work on 280x.\n"},{"date":"January 25, 2016 10:16PM","content":"/blockquote&gt;\nPlease check if it submit shares. I think it does not work on 280x.\nThe R9 Nano seems to be submitting shares just fine.  I've mined 3.5 eth so far on it.  I haven't been able to get my R9 280x to work under windows thus far though.\n"},{"date":"January 25, 2016 10:17PM","content":"Damn I am getting those numbers with a 390X 8Gb, on ubuntu 15.04\nI need to setup a dual boot and try out Linux mining tbh.  I'll post back when I do, I'm not expecting vastly different speeds though.\n"},{"date":"January 26, 2016  8:37AM","content":"Windows 10 64bit / MSI Geforce GTX 980 (750W PSU)\ngeth --rpc\nethminer -G\nruns at approx. ~7.2 Mh/s\npretty bad as for that card I assume, any tips how to improve?\n"},{"date":"January 26, 2016  9:12AM","content":"@lin\nyou will have to move to Win7 or Linux to get to ~20MH/s\n"},{"date":"January 26, 2016  9:45PM","content":"Probably its a stupid question ... but how do you see your hashrate ?\nIn the pool i see it combined for all cards, and in the cmd i only see some hashes.\nUsing windows8...\nSo how do you actually see the hashrate/card?\n"},{"date":"January 26, 2016 10:51PM","content":"People, please add your results to\nmininghwcomparison\nThe more the better! Thank you!\n"},{"date":"January 27, 2016  8:21AM","content":"Heliox\nsaid:\nPeople, please add your results to\nmininghwcomparison\nThe more the better! Thank you!\nYou need to add a column of DAG size so that the comparison is meaningful.\n"},{"date":"January 27, 2016  1:50PM","content":"wonderful results!\nAMD A10-7870 , internal GPU AMD R7 core has,\n17MHs. almost similar R9 270.\nVery cost-effective way for mining.\nWoW!!\n"},{"date":"January 27, 2016  4:22PM","content":"I have 3x PCS 7950s benchmarked at 65mhash.\nHowever when I mine at nanopool, my average hashrate never got above 55mhash.\nWhat causing the difference?  Is there anyway I can get it to 65mhash?\nAlso my 3x sapphire 7950 is mining at 66mhash benchmarked but with almost 100 watt more, it averages around 895watt.  They mine at around 55 mhash at nanopool too.\nMy PCS is only using about 795 watt on average.\nIs there anyway to resolve this issue?  use less power?  and get the hash rate at the mining pool to the same as the benchmark?\nAny help is appreciated and thanks.\n"},{"date":"January 27, 2016  8:58PM","content":"When you do the benchmark, the DAG file size could be smaller than the actual mining, so the speed is faster.\nFor 7950, 55/3=18.3 MH is reasonable.\n"},{"date":"January 28, 2016 12:27AM","content":"Trial 1... [OPENCL]:[OPENCL]:Using platform: Using platform: AMD Accelerated Parallel Processing\nAMD Accelerated Parallel Processing\n[OPENCL]:Using device: Hawaii(OpenCL 2.0 AMD-APP (1800.11))\n[OPENCL]:Using device: Hawaii(OpenCL 2.0 AMD-APP (1800.11))\n[OPENCL]:Printing program log\n[OPENCL]:\n[OPENCL]:Creating one big buffer for the DAG\n[OPENCL]:Loading single big chunk kernels\n[OPENCL]:Mapping one big chunk.\n0\nTrial 2... [OPENCL]:Printing program log\n[OPENCL]:\n[OPENCL]:Creating one big buffer for the DAG\n[OPENCL]:Loading single big chunk kernels\n[OPENCL]:Mapping one big chunk.\n[OPENCL]:Creating buffer for header.\n[OPENCL]:Creating mining buffer 0\n[OPENCL]:Creating mining buffer 1\n[OPENCL]:Creating buffer for header.\n[OPENCL]:Creating mining buffer 0\n[OPENCL]:Creating mining buffer 1\n21321045\nTrial 3... 42991616\nTrial 4... 42729472\nTrial 5... 42467328\nmin/mean/max: 0/29901892/42991616 H/s\ninner mean: 35505948 H/s\nPhoning home to find world ranking...\n"},{"date":"January 28, 2016  2:46AM","content":"Eastwind\nsaid:\nWhen you do the benchmark, the DAG file size could be smaller than the actual mining, so the speed is faster.\nFor 7950, 55/3=18.3 MH is reasonable.\nI was thinking to complain about my 7950s doing jumpy 18-22, it seems a reasonable speed.\nupdate: now it seems stable at 20xxxxxx h/s most of the time.\n"},{"date":"January 28, 2016  2:22PM","content":"Coinbeast\nsaid:\nWindows 7/ AM2+ 8150 / 2x GTX 660\n15MH/S\n*UPDATE*\n18.3 MH/S\nArch Linux / Intel i5 760 / 16GB RAM / 2x GTX 660\nRunning latest git version of webthree ethminer\n--&gt; 16 MH/s &lt;--\nUnfortunately, I also have 2x 100% CPU usage (both in constant TurboMode 3.3GHz)\n@Conibeast\n, which software are you running to achieve 18.3 MH/s\n"},{"date":"January 28, 2016  5:03PM","content":"What do you people get for Asus 390x?\n"},{"date":"January 28, 2016  6:53PM","content":"@sebstar\nI think you should be able to get more out of the 660s using my cudaminer-uint64 branch. I dropped Compute 3.0 support from the (main) cudaminer-frontier branch, but that branch has some nice CPU saving code.\n"},{"date":"January 28, 2016  7:09PM","content":"Genoil\nsaid:\n@sebstar\nI think you should be able to get more out of the 660s using my cudaminer-uint64 branch. I dropped Compute 3.0 support from the (main) cudaminer-frontier branch, but that branch has some nice CPU saving code.\nI would like to try your custom ethminer build, not sure where to start with it though , do you have updated windows binaries out there ? or do we have to build from githhub which seems to be a pain in Windows.\nAlso to use your miner do we need the run that dagapolalpypse thing or just run the miner ?  I have the build you posted on the forums on another theread but it requires some Cuda DLLs which i did download but not sure if I am running the miner properly.\nI have a mix of 7950, 280xs and 390s\n"},{"date":"January 28, 2016  8:11PM","content":"so I have higher rates on the benchmark because my DAG file is smaller?  I noticed the benchmark DAG is about 1.1 GB while the mining DAG is about 1.3GB.\nWill the DAG file keep growing?  If so does that mean our mining speed would decrease as time increase?\nWhats the max size the DAG can grow to?\nAlso why does the benchmark in windows shows slower rate?  Benchmark in windows shows 58mhash while in ubuntu shows 65mhash on the same cards?  3x 7950s.\nLastly how can I get my real hash rate from my miner on ubuntu?  It does not show the mining speed like it does on windows.\nThanks.\n"},{"date":"January 29, 2016  1:14PM","content":"NeilBartlett\nsaid:\nUbuntu 15.04. Core i5. 8GB.\nmin/mean/max: 18612224/18926796/19049130 H/s\ninner mean: 12641166 H/s\nHmm, seems lot's of posts here with 280's that perform much more hashes. Isn't 380 supposed to be rebranded 280's? It should be the same or faster (from OC) than 280's?\nHave you tried it some more?\n[EDIT:] - Nevermind! I realize now that the memory bus width on the 360 is 256bit vs. the 384bit on the 280 - thereby even making 4GB a complete waste on the 380 :-/ [/EDIT]\n"},{"date":"January 29, 2016 10:14PM","content":"Marvell9\nsaid:\nGenoil\nsaid:\n@sebstar\nI think you should be able to get more out of the 660s using my cudaminer-uint64 branch. I dropped Compute 3.0 support from the (main) cudaminer-frontier branch, but that branch has some nice CPU saving code.\nI would like to try your custom ethminer build, not sure where to start with it though , do you have updated windows binaries out there ? or do we have to build from githhub which seems to be a pain in Windows.\nAlso to use your miner do we need the run that dagapolalpypse thing or just run the miner ?  I have the build you posted on the forums on another theread but it requires some Cuda DLLs which i did download but not sure if I am running the miner properly.\nI have a mix of 7950, 280xs and 390s\nI have new binaries posted today in the release folder on github. But really there's no point in using it instead of the stock miner if you have AMD, it uses the same kernel in OpenCL mode. Well it does display hashrate in the console, that's something many people want.\n"},{"date":"January 30, 2016  8:19PM","content":"Ubuntu / 14.04 / Radeon R9 290x 4GB /\nmin / mean / max: 0 / 10.5 / 25.5\nInner mean: 17.5 MH\nAnyone know why I get 0 for the min?  Is this something I can fix?\nThis is what prints when I run the bench:\n[OPENCL]:Creating one big buffer for the DAG\n[OPENCL]:Loading single big chunk kernels\n[OPENCL]:Mapping one big chunk.\nTrial 1... 0\nTrial 2... 0\nTrial 3... [OPENCL]:Creating buffer for header.\n[OPENCL]:Creating mining buffer 0\n[OPENCL]:Creating mining buffer 1\n1660245\nTrial 4... 25427968\nTrial 5... 25515349\nmin/mean/max: 0/10520712/25515349 H/s\ninner mean: 17534520 H/s\nAny ideas to what is going wrong with the min?  Thanks for the help!\n--Neil\n"},{"date":"January 30, 2016 11:01PM","content":"@Film54\nthe benchmark does not wait until your GPU's RAM is completely loaded and its CU's saturated. Try again using --warmup-time 10 or longer.\n"},{"date":"January 31, 2016  2:21PM","content":"Ubuntu / 14.04.2 / Radeon R9 390x 8GB\nmin/mean/max: 0/5050641/25253205 H/s\ninner mean: 8417735 H/s\n"},{"date":"January 31, 2016  4:31PM","content":"Genoil\nsaid:\n@Film54\nthe benchmark does not wait until your GPU's RAM is completely loaded and its CU's saturated. Try again using --warmup-time 10 or longer.\nThanks\n@Genoil\n, I'm sure that will solve my issue.  I'll give it a try and post bench here later today.\n"},{"date":"January 31, 2016  5:54PM","content":"ubuntu 14.04 /  AMD Radeon R5 M330 -  2GB\n[OPENCL]:Creating mining buffer 0\n[OPENCL]:Creating mining buffer 1\n786432\nTrial 3... 1223338\nTrial 4... 1223338\nTrial 5... 1223338\nmin/mean/max: 0/891289/1223338 H/s\ninner mean: 669923 H/s\n"},{"date":"January 31, 2016  8:17PM","content":"Genoil\nsaid:\n@Film54\nthe benchmark does not wait until your GPU's RAM is completely loaded and its CU's saturated. Try again using --warmup-time 10 or longer.\nDo you know of a way to get the benchmark to use current or custom DAG sizes instead of the ~1GB test DAG?\nI've been meaning to do some fine tuning again, but the benchmark is no longer indicative of current mining stresses, hashrates seem to be far more tied to memory timings/performance than they were 6 months back.\nSome cards seem to be suffering far more than others, 7950/280x with Elpida memory seem the most impacted thus far\n"},{"date":"February  1, 2016 12:30PM","content":"@Logicaluser\nyes I know of a way. Sounds like a nice afternoon project.\nhttp://forum.ethereum.org/discussion/comment/17961/#Comment_17961\n"},{"date":"February  1, 2016  5:47PM","content":"Can some one please tell me how to do a benchmark test, THANK YOU!\n"},{"date":"February  3, 2016  9:32AM","content":"To do benchmark test run: ethminer -C -F\nhttp://eth-mine.suprnova.cc:3000/User_Name.worker/50\n-M\n"},{"date":"February  3, 2016  9:34AM","content":"Please, recommend me the version of AMD driver for GPU mining. With 14.9 I have 138M, but with 15.12 only 100M. Does anybody know which is the best?\n"},{"date":"February  3, 2016  2:45PM","content":"15.7 is fine.\n"},{"date":"February  4, 2016  6:21AM","content":"Genoil\nsaid:\n@Logicaluser\nyes I know of a way. Sounds like a nice afternoon project.\nhttp://forum.ethereum.org/discussion/comment/17961/#Comment_17961\nAWESOME, thank you!\n"},{"date":"February  4, 2016  8:46AM","content":"Is there any parameters for  ASUS R9 270x\nI have 3 x R9 270x but my average under 30MH/s\n"},{"date":"February  4, 2016  9:30AM","content":"has anyone experienced dropped hashrate?   before my 2 r9-280x runs\n@45-50\nMHs. but yesterdayi noticed it dropped to 30Mhz.\nwindows 10 64bit ,   15.12 driver\n"},{"date":"February  4, 2016 10:06AM","content":"Its my first day of RIG\nSo i havent any idea. But forums which i search, my hashrate must be 60MH/s. I think result of dropped hashrate.\n"},{"date":"February  4, 2016 10:40PM","content":"What's the hashrate that you guys get today from a Radeon 7990 ?\n"},{"date":"February  5, 2016 11:08AM","content":"Windows 7- gtx 780 - 20.23MH/s\n"},{"date":"February  5, 2016  5:01PM","content":"Windows 8.1 PRO/ Gigabyte Radeon R9 390x 8GB\nmin / mean / max: 25.6 / 26.2 / 28.0\nInner mean: 27.2553 MH\n"},{"date":"February  5, 2016  5:24PM","content":"Windows 8.1 PRO / XFX Radeon R9-290 2GB (stock settings) : 23.5MH (O/C best 27MH)\nWindows 8.1 PRO / XFX Radeon R7-370 2GB (stock settings) : 16.2MH (O/C best 17MH)\n"},{"date":"February  7, 2016 11:16PM","content":"any1 tried HD7850 (2GB)?\n"},{"date":"February  8, 2016  7:05AM","content":"Getting around 13MH on my 7870 and 19MH on my 7970.\n"}],"topic":"GPU Mining is out, come and let us know of your bench scores!","views":75079},{"date":"February  7, 2016 10:58PM","content":"Ubuntu or Windows for mining ETH ?\nwhat do you suggest ?\n","replies":[{"date":"February  8, 2016 12:54AM","content":"Ubuntu. Windows is a hack.\n"},{"date":"February  8, 2016  5:33AM","content":"No difference with hash rates between the 2 on my end, so I went with Windows as it's also running other miners (sha256) and scripts, so it's easier for me.\n"}],"topic":"Ubuntu or Windows for mining ETH ?","views":72},{"date":"August 14, 2015  5:48PM","content":"So, I've been mining for about 2 weeks now on my Ubuntu rig and I was mining at least a few blocks a day. Now, for past 3 days I haven't found any blocks. Any thoughts on what to check? Maybe difficulty risen? I already checked my coinbase settings - all good, set to my wallet. Starting miner with\ncd go-ethereum\nbuild/bin/geth --rpc console\nsudo ethminer -G --opencl-device 1\nsudo ethminer -G --opencl-device 2\nsudo ethminer -G --opencl-device 0\nOn the other hand, when I'm mining through a pool it is mining but, the hash rate shown on the terminal and hash rate on the pool website are different and I'm worried that I'm not mining at full speed through a pool.\nAny suggestion?\n","replies":[{"date":"August 15, 2015  1:15AM","content":"This is variance...\nonce i found 2 blocks in 6 min and 2 others during the same day, after 38h of nothing.\naverage = 2 blocks/days\nAvoid pool, hashrate is not optimal + fees\n"},{"date":"August 15, 2015  1:17AM","content":"how much hashing power do you have?  hard to tell if you're really behind or not.\n"},{"date":"August 15, 2015  1:39AM","content":"I have more hashrate now\nfor the moment with 66 MH i'm around 3/4 blocks days. It's normal.\nIt will drop now with the new diff, probably 2 blocks days, 3 if lucky.\nYou can compare on this page\nhttps://etherchain.org/statistics/miners\n"},{"date":"August 15, 2015  9:26AM","content":"I have around 60-70 hashing power on all three instances combined.\nI've been having issue with gpus not mining at all and different errors...\nEnded up trying different things without any luck. Eventually stumbled upon this topic below\nhttps://forum.ethereum.org/discussion/2695/frontier-mining-setup-notes-ubuntu-15-04-geth-v1-0-amd-ethminer/p3\nFollowed instructions below, rebooted and GPUs seem to mine again.\nSilentCicero\nsaid:\n@heaveancorner\nwhen you run this:\nwatch -n 3 aticonfig --adapter=ALL --od-gettemperature\ncan you get both temps of each GPU, or is there errors?\nIf you are getting errors when checking temps, you can reset the adapters by running this:\n$ sudo aticonfig --adapter=all --initial -f $ sudo aticonfig --adapter=all --initial$ sudo reboot\nThen check temps again too see if your getting errors. And yes, this is looking like a driver/software issues. Your PSU should be able to accommodate the two cards.\nI'll get back here to let ya'll know if any blocks will be mined...\nEDIT: btw, I'm mining with R9 295x2 and Radeon 7950 Twin Frozrz iii\nSince R9 295x2 is dual, I'm launching two mining terminals and the third one is for 7950.\n"},{"date":"August 15, 2015 12:35PM","content":"I use ethminer -G -t x (x = number of GPU to use) but all my cards are ati 7950 @ 925/1250 ~22MH each.\nI wish i can mine with my old radeon 5870 cards (2gb !!)..unfortunately it does not work.\n"},{"date":"August 16, 2015  2:18PM","content":"mining with 5 rigs pointing to 1 geth. Hasn't been able to mine a block since installed a tplink switch. The ethminers are able to get work. Using ethminer -F xxx.xxx.x.xxx -t X on all rigs. 2 days without a block mined now.\n"},{"date":"August 17, 2015 12:59PM","content":"xiaopow\nsaid:\nmining with 5 rigs pointing to 1 geth. Hasn't been able to mine a block since installed a tplink switch. The ethminers are able to get work. Using ethminer -F xxx.xxx.x.xxx -t X on all rigs. 2 days without a block mined now.\nEnable port forwarding on your router.\n"},{"date":"February  1, 2016  9:32AM","content":"Hi !! I've 10MH and I've found only one block 20 days ago....\nthere's somethings wrong...\n"},{"date":"February  1, 2016 10:14AM","content":"desibros\nsaid:\nHi !! I've 10MH and I've found only one block 20 days ago....\nthere's somethings wrong...\nThere is nothing wrong. 10Mh is nothing compared to the entire network hashrate.\nThere are others out there with 1Ghz and not finding any blocks.\nJoin a pool. You'll earn something.\n"},{"date":"February  8, 2016 12:05AM","content":"I'm new to all of this and when I started I used Alethone with one GPU doing 11-13Mh/s and mined two blocks in about seven to 10 days.  I'm now using Ethminer from the command prompt with three GPU's running about 56Mh/s and have mined zero blocks in seven days.\nWhat I'm curious about is the addresses that are listed when I type \"eth\"\nThis part looks okay.\naccounts: [\"0xb61d2f07ad53159592fa7b52e3bcca2e0459800d\"],\nblockNumber: 968022,\ncoinbase: \"0xb61d2f07ad53159592fa7b52e3bcca2e0459800d\",\nThis part I question\nibanNamereg: {\naddress: \"0xa1a111bc074c9cfa781f0c38e63bd51c91b8af00\",\nWhat is this address?\nIt seems to have Ether in it but I can't send it\nAnd this part too.\nnamereg: {\naddress: \"0xc6d9d2cd449a754c494264e1809c50e34d64562b\",\nAgain a different address that appears to have Ether.\nCan someone tell me if I'm mining properly please.\nFrom Ethminer\nminer  17:04:25|main  Got work package:\nminer  17:04:25|main    Header-hash: 43a79e312e7989be88c800d3f5f1f40f13ab0c1f27c\n00637be78f5c3f29fe375\nminer  17:04:25|main    Seedhash: 5a46dd85298b0beff65ccf3006c4b5d2f7fa6ca8a5885a\n7f2132714fe7a48602\nminer  17:04:25|main    Target: 000000000018b9fcde4a2475c40393794e0cfc09e4adeaa4\n6d226d74744bf9e4\ni  17:04:25|gpuminer0  workLoop 1 #5a46dd85G\u00c7\u00aa #5a46dd85G\u00c7\u00aa\ni  17:04:25|gpuminer1  workLoop 1 #5a46dd85G\u00c7\u00aa #5a46dd85G\u00c7\u00aa\ni  17:04:25|gpuminer2  workLoop 1 #5a46dd85G\u00c7\u00aa #5a46dd85G\u00c7\u00aa\nminer  17:04:26|main  Mining on PoWhash #43a79e31G\u00c7\u00aa : 57147392 H/s = 28573696 h\nashes / 0.5 s\nminer  17:04:26|main  Mining on PoWhash #43a79e31G\u00c7\u00aa : 57505897 H/s = 29097984 h\nashes / 0.506 s\nminer  17:04:27|main  Mining on PoWhash #43a79e31G\u00c7\u00aa : 55731401 H/s = 28311552 h\nashes / 0.508 s\nminer  17:04:27|main  Mining on PoWhash #43a79e31G\u00c7\u00aa : 57456219 H/s = 29360128 h\nashes / 0.511 s\nminer  17:04:28|main  Mining on PoWhash #43a79e31G\u00c7\u00aa : 56763464 H/s = 28835840 h\nashes / 0.508 s\n"},{"date":"February  8, 2016  5:28AM","content":"Yeah all about luck. On my 1st rig, I found 5 blocks in about 3 days with a mere 42MH. Now it's been 3 days with none with 90MH. It'll catch up.\n"}],"topic":"Been mining for 3 days with no blocks found","views":569},{"date":"February  3, 2016 11:05AM","content":"http://free-ethereum.com/signupin/46948\nmin: 0.001Ether\nmax: 100 Ether\nEvery hour\n","replies":[{"date":"February  7, 2016  6:42PM","content":"For some reason it is not accepting my password anymore, after the account hit 0.2ETH.\nAlso it randomly resets the 1hour timer when the 60minutes run out so it's buggy or a BS faucet.\n"},{"date":"February  8, 2016  1:06AM","content":"payment of that site and automatic ?? I did not find how to send when it reaches a minimum value.\n"},{"date":"February  8, 2016  3:03AM","content":"Dunno if it's legit. Weekend passed and no payment still. Well over the 0.1ETH minimum.\nOh well. LOL\n"}],"topic":"New faucet ethereum - 1 hour","views":106},{"date":"January 25, 2016  1:24AM","content":"Please join Leon Fu and Tai Zen for a live YouTube stream:\nhttps://hangouts.google.com/call/6qt5tumvnr3d34rsxadmutegjma\nPlease use headphones if you plant to join the conversation.\nIf you prefer to just watch and listen in then use this link:\nYou can also watch the same video on our blog which includes the price chart of Ethereum:\nhttp://prisonorfreedom.com/currency-analysis-11-ethereum-outlook-and-price-prediction-for-2016/\nThanks\nTai Zen\n","replies":[{"date":"January 27, 2016 12:26AM","content":"So what was the Ethereum price prediction in USD?\n"},{"date":"February  8, 2016  2:08AM","content":"Did anyone figure out what the predicted price for ETH was at the end of this?\n"}],"topic":"Ethereum Outlook and Price Prediction For 2016 - By Tai Zen & Leon Fu","views":534},{"date":"February  7, 2016  9:14PM","content":"I need clarification on WHEN we will be moving to PoS, i want to start a big GPU Mining operation and I don't want to shut down after 1 month or even not after 6 months, can someone point to an article that have Estimation on this? anyone know?\n","replies":[{"date":"February  7, 2016 10:40PM","content":"@dan123\nFirst, there are numerous other threads that have already asked this question, so you might want to try the forum search function. Second, no one knows the answer to your question, not even the Ethereum dev team, at this point.\n"},{"date":"February  8, 2016 12:57AM","content":"See this thread:\nhttps://bitcointalk.org/index.php?topic=1275226.msg13799951#msg13799951\n"}],"topic":"PoW or PoS, I need to know!","views":79},{"date":"February  6, 2016  1:12PM","content":"Hi,\nI have a spare computer with a fairly decent CPU but no graphics card. I like the idea of running an ethereum node just for the warm feeling of being involved. Two questions:\n1) If I use this machine as a miner will I be contributing anything useful to the network?\n2) Is it possible to run as just a kind of block verifier that is providing useful work without having to do PoW?\nOr, in general, can a machine without a beefy GPU contribute anything useful to the network?\nCheers\nFelix\n","replies":[{"date":"February  8, 2016 12:56AM","content":"A node would be useful to the network, just by running.  Mining is gonna stress your cpu, and won't return much.  You could try it though.   I'd recommend dwarfpool.  Solo mining won't return anything but a fried cpu eventually IMHO.\nDoesn't have to be a super beefy gpu.  I have an r7 370 2GB,  which is roughly equivalent to a r9 270, or 270x.  I got it at best buy for US $160.  Any AMD video card with more than 2Gb of ram should work, newer stuff you'll have better luck with I think.\nIf the eth price stays where it is you should be able to break even if you got a video card, then sell it after POW is over or mine some other coin.\n"}],"topic":"Contributing to the network without a GPU","views":67},{"date":"February  1, 2014  8:35AM","content":"Wel leuk deze website vooral in het nederlands!\n","replies":[{"date":"February  1, 2014 12:54PM","content":"Ik denk dat de meeste mensen die deze site bezoeken wel de Engelse taal machtig zijn. Heeft een vertaalde of een aparte Nederlandse site meerwaarde?\nNog een extra vraag. Is er al iets meer bekend over de fundraising?\n"},{"date":"October 26, 2015  1:38PM","content":"Ik wou gewoon even laten weten dat er nog nederlandssprekende mensen zijn\n"},{"date":"October 26, 2015  1:39PM","content":"Zoals Peter al zei, wellicht spreken de meeste NL genoeg engels om alles te begrijpen. Het is mss wel leuk om te weten dat er nog anderen mensen \"in de buurt\" zijn die ook met ethereum bezig zijn.\n"},{"date":"October 29, 2015  7:20AM","content":"Hier iemand uit Den Haag. Ik heb meegedaan aan de inkoop.\n"},{"date":"January  8, 2016  7:22AM","content":"Hallo allemaal! Veel geluk met HODL\n"},{"date":"February  3, 2016  6:53PM","content":"Weet iemand of myetherwallet.com een veilige site is om een etherwallet te maken? Er schijnt ook nogal wat malware te zijn.. Ik ben op zoek naar een redelijke eenvoudige manier om een wallet te maken zonder dat het te technisch wordt.\nAlvast bedankt!\n"},{"date":"February  8, 2016 12:12AM","content":"Ik heb in het begin 100 ethereum gekocht heb een json file van als ik die invoer in kraken staat er dat ik niets heb, moet ik iets speciaal doen?\n"}],"topic":"Dutch","views":20},{"date":"February  6, 2016  1:14AM","content":"Hello, sorry for a bit stupid question. I can't find a mining reward transaction hash for a given block. I can see the block hash, all the transactions INSIDE the block, etc. But the mining reward transaction is not listed among the details. Does a mining reward transaction have a hash? Does it have in and out? I tried different block explorer sites and JavaScript web3 functions. What kind of transaction is a mining reward? How is it implemented?\n","replies":[{"date":"February  7, 2016  3:16PM","content":"for reference, crossposted\nhttp://ethereum.stackexchange.com/q/1117/87\n"},{"date":"February  8, 2016 12:09AM","content":"Thank you for help!\n"}],"topic":"Does a mining reward transaction have a hash?","views":20},{"date":"August 31, 2015  8:31AM","content":"Good news everyone\nWe have launched Ethereum pool:\ncoinotron.com\nPort = 3342\nMore info you can find on our Help page:\nhttps://coinotron.com/coinotron/AccountServlet?action=help\nCurrently only PPLNS 2% mode is available.\nWe are gathering data which will help us to asses possibility of introducing PPS mode.\n","replies":[{"date":"September  4, 2015  9:37AM","content":"We are glad to inform you that our ETH pool found over 400 blocks.\nEthereum PPLNS rates are lowered to 0%\n( until Sep 10, 2015 )\n"},{"date":"September 16, 2015  9:08AM","content":"FYI\nEthereum promotion has ended.\nEthereum PPLNS = 1%\n"},{"date":"October  7, 2015 10:23AM","content":"FYI\nToday we added RBPPS 4% mode.\nRound-Based Pay Per Share. Like PPS, but payouts are delayed till a block is found and confirmed by the network. If a found block gets orphaned, earnings relative to it are not paid. If block becomes uncle earnings related to that block are paid.\nIf you want to switch to this mode, just go to \"My account\" page and change \"Payment mode\" for your worker(s).\n"},{"date":"October 15, 2015  6:23PM","content":"[b]NEW !!! [/b]\nWe added support for Stratum in our Ethereum pool. It substantially increases mining earnings.\nMining instructions are available here: [url]\nhttps://www.coinotron.com/coinotron/AccountServlet?action=help[/url]\nFor first few weeks Eth Stratum pool will support only PPLNS.\nPlease use ethminer and mining_proxy: [url]\nhttps://github.com/Coinotron/eth-stratum-mining-proxy[/url]\nmining_proxy.exe -o coinotron.com -p 3344\nethminer.exe --farm-recheck 200 -G -F\nhttp://127.0.0.1:8332/workername:workerpassword\n"},{"date":"October 21, 2015 10:30AM","content":"FYI\nWe simplified creating and managing workers in our pool. We removed link between coin and worker. From now on every worker can be used in any of our pools.\nIf worker's payout method is not available in pool you are minig, your rewards will be calculated using default method for that pool (in most cases PPLNS)\n"},{"date":"October 25, 2015 12:14PM","content":"Is it better to mine with amd gpu's or is asic mining available?\n"},{"date":"October 25, 2015  2:05PM","content":"Pei13\nsaid:\nIs it better to mine with amd gpu's or is asic mining available?\nNo asics available, so it's best to mine with GPUs.  AMD GPUs are currently the best, by far.  R9 280X is currently the sweet spot.\n"},{"date":"October 30, 2015  6:17PM","content":"MrYukonC\nsaid:\nPei13\nsaid:\nIs it better to mine with amd gpu's or is asic mining available?\nNo asics available, so it's best to mine with GPUs.  AMD GPUs are currently the best, by far.  R9 280X is currently the sweet spot.\nI have one R9 290x and want to use it for mining. I do understand that ethereum will move to PoS eventually. Any idea how long it'll be before PoS is rolls out and makes mining with GPUs obsolete?\n"},{"date":"October 30, 2015  6:28PM","content":"Pei13\nsaid:\nMrYukonC\nsaid:\nPei13\nsaid:\nIs it better to mine with amd gpu's or is asic mining available?\nNo asics available, so it's best to mine with GPUs.  AMD GPUs are currently the best, by far.  R9 280X is currently the sweet spot.\nI have one R9 290x and want to use it for mining. I do understand that ethereum will move to PoS eventually. Any idea how long it'll be before PoS is rolls out and makes mining with GPUs obsolete?\nEverything I've read suggest anywhere from 12 - 18 months.  Maybe sooner, maybe longer.\nR9 290X is also very good for mining as well.\n"},{"date":"October 31, 2015  4:14AM","content":"I see, thank you for your responses I'm actually in the process of setting up my gpu miner.\n"},{"date":"November  4, 2015  9:36AM","content":"FYI\nEthereum RBPPS rates have been lowered to 3% !!!\nEthereum RBPPS is now available in ETH Stratum pool.\n"},{"date":"November  8, 2015 11:16AM","content":"FYI\nEtheteum pool status: over 50% of ETH miners are using Stratum pool.\nWe strongly recommend you this way of mining ethereum.\nAdvantages od Ethereum Stratum mining:\n- reduction of orphaned and uncle blocks\n- increased earnings ( my estimate is 5%-10% )\n- stratum uses much less bandwidth than getwork protocol\nIt is really easy to set up. Just download mining_proxy.exe: [url]\nhttps://github.com/Coinotron/eth-stratum-mining-proxy/releases/tag/v1.0[/url]\nand start mining using following commands:\nmining_proxy.exe -o coinotron.com -p 3344\nethminer.exe --farm-recheck 200 -G -F\nhttp://127.0.0.1:8332/workername:workerpassword\nMore details you can find here: [url]\nhttps://github.com/Coinotron/eth-stratum-mining-proxy[/url]\n"},{"date":"December 21, 2015 11:41AM","content":"FYI\nRecently several users pointed out that we present inaccurate ETH rates. Our source was Cryptsy and their rates seem to be quite off.\nToday we changed our source of Ethereum rates to Poloniex.\n"},{"date":"February  2, 2016  8:49AM","content":"Please help me,\nI was mining by 7 hours in your pool but can't see my profits.\nI was mining using 3 workers PC-1, PC-2, PC-3, but only PC-1 is showing profits. PC-2 and PC-3 was mining correctly - looking miner window - but no profits !! Please can you check. My user name is almartins.\nThanks in advance.\n"},{"date":"February  2, 2016 10:26AM","content":"Hi\nYour miners are submitting shares but extremely rarely.\nAre you mining on cpu ? What hashrates show your miners?\nPlease provide me with commands you are using to start your miners.\n"},{"date":"February  2, 2016 10:26PM","content":"Hi,\nI'm starting mining just few minutes and same problem PC-24 no hash at coinotron but PC-14 are ok. The rigs are  pret the same with 4 GPUs.\nMy commands are:\nethminer -G -F\nhttp://coinotron.com:3342/almartins.PC-24:PC-24/\nLook picture attached.\nWhat is the problem ?\n"},{"date":"February  2, 2016 11:25PM","content":"Probably you need to regenerate DAG files. Stop miner,  delete old ones and start miner\nAlso check if date and time on your mining rig are correct.\n"},{"date":"February  2, 2016 11:49PM","content":"Where are located DAG file ?\nI think this problem has occurred after a power failture yesterday. After I restart miners two of them have been this problem. Can that make sense ?!\n"},{"date":"February  3, 2016 12:41AM","content":"On Windows you can find them located in the AppData / Local / Ethash folder under your computer\u2019s Username in the Users folder (example: C:/Users/myPC/AppData/Local/ Ethash). You may need to enable the showing of hidden system files first in order to see the needed folders in Windows Explorer if you have not enabled it already.\n"},{"date":"February  3, 2016  1:32AM","content":"Thanks problem solved by erasing \"full-R23*.*\" files. Another question;\nHow can I improve my hashrate - actualy my miner is \"ethminer\" ?\n"},{"date":"February  3, 2016 10:50AM","content":"That is not my area of expertise.\nI stopped mining when I started this pool - just lack of time\nYou must go through topics related to GPU performance.\n"},{"date":"February  7, 2016 11:56PM","content":"Again I can't mine at Coinotron with one of my machines - workname:PC-24.\nI have already delete and create again DAG file but without results - no hash rate see by coinotron - look attached image\nWhere my hash rate are delivery ??!\n"}],"topic":"[Pool] --- Coinotron --- ETHEREUM pool launched !!!","views":633},{"date":"December 29, 2015  9:44AM","content":"Hi,\nIs there an option to use an online wallet rather than using it from a computer?\n","replies":[{"date":"January  8, 2016  7:40AM","content":"https://www.myetherwallet.com\n"},{"date":"February  7, 2016 10:56PM","content":"Is this safe ?\n"}],"topic":"Online wallet for Ethereum?","views":253},{"date":"February  7, 2016 10:53PM","content":"","replies":[],"topic":"!!!!  100k ETH for 0.0065  GREAT PRICE,TRUSTED SELLER","views":14},{"date":"August 10, 2015 12:12AM","content":"Windows 7 64 bit 2GB RAM,  AMD GPU HD 7950 3GB\nOk I keep getting this error:\nAllocating/mapping single buffer failed with: clEnqueueWriteBuffer(-38).\nGPU can't allocate the DAG in a single chunk. Bailing.\nI've already set the environment variables to:\nsetx GPU_MAX_ALLOC_PERCENT 100\nsetx GPU_USE_SYNC_OBJECTS 1\nSETX GPU_MAX_HEAP_SIZE 100\nWhich everyone seems to think will fix it but I continue to get the error.. Any ideas?\n","replies":[{"date":"August 10, 2015  6:37AM","content":"cryptojunkie\nsaid:\nWindows 7 64 bit\n2GB RAM\n,  AMD GPU HD 7950 3GB\nAdd more RAM, min 4GB.\n"},{"date":"February  5, 2016  8:25PM","content":"https://reddit.com/r/ethereum/comments/44cluw/precompiled_64bit_ethminer_that_supports_dag/\nThe dropbox link there is to an Etherminer that is compiled to specifically address this exact issue.\n"},{"date":"February  6, 2016  6:14AM","content":"not sure myself ... but i took everyone else's advice and bumped up my ram to 8gb ... had to buy some more anyways:)  ... good luck\n"},{"date":"February  7, 2016  4:25PM","content":"Time to pay back: as\n@dinhquang\nand others already said - increase your main memory (system RAM). I also did not believe, because my Linux rigs worked perfect with only 2GB RAM, but my AMD Windows 8 rig refused to run with 3GB (and &gt;2 GB free). Adding another GB solved the issue immediately. Thanks to all who helped!\n"},{"date":"February  7, 2016  8:26PM","content":"I had a 4 GPU rig running Win7 x64 and 3GB ram for months now, up until the other day when it suddenly refused to restart mining and gave repeated \"GPU can't allocate the DAG in a single chunk\" errors.\nAdded an extra 2GB and all works fine now.\n"},{"date":"February  7, 2016 10:20PM","content":"Logicaluser\nHow do you start the ethminer automatic in windows ?\nor you turn it on manual ?\nDo you think it worths to try the ethOS ?\n"}],"topic":"GPU can't allocate the DAG in a single chunk. Bailing.","views":548},{"date":"February  7, 2016  9:24PM","content":"","replies":[],"topic":"Ethereum DApps that Integrate With Bitcoin Blockchain","views":25},{"date":"January 28, 2016  3:03AM","content":"Back in the old days of scrypt mining, there are certain ratios between Core and Memory Clock speed to achieve a relatively optimal mining speed.\nToday I tried to play with my cards (7950 and 7970), but it seems there isn't noticeable effect, I went with some extreme low clock speed 475/625 on a 7950 and it's still hashing at 20xxxxxx H/s\nSo if clock speed won't affect hash rate, what will?\n","replies":[{"date":"January 28, 2016  4:04AM","content":"Core clock rate doesn't have much of an effect on those cards once you exceed 1GHz to my understanding, try bumping up your memory frequency.  With GCN 1.0-1.1 it seems to have a pretty large effect on hash rate for myself.  I went from 12MH/s to 17MH/s from going from 1200MHz to 1418MHz with my 7870.  I'd expect a similar result for you.\n"},{"date":"January 28, 2016  5:26AM","content":"I tried with both my powercolor 7950 and 7970, and change to 1500 only increase 1M/s\nso I rather leave them at stock.\nI will try to keep this config for another 2 days and than lower all clock speed to the minimum allowed and for another 2 days.\nWill report back the result\n"},{"date":"February  7, 2016  2:53PM","content":"how 17mh/s?I have 12 mh/s, I also have a 7870, I change to 1400 but only increase+ 1mh/s. win10 + drivers16.1.1.\n"},{"date":"February  7, 2016  6:36PM","content":"On an R9-290 with 2GB, GPU clock affects it very little, but  bumping memory from 1250 to 1500 adds 8% extra MH on my rig.\n"},{"date":"February  7, 2016  8:06PM","content":"I do not understand why I have so little hash  ~ 12-13 mh? HD7870\n"}],"topic":"How to find the optimal GPU Clock speed for mining","views":195},{"date":"February  7, 2016 12:17PM","content":"Hi all,\nIf you are interested in a .net client library checkout\nhttps://github.com/Nethereum/Nethereum\n. It is now in what I consider nearly alpha / alpha stage.\nCheckout the readme for what is left todo.\nExamples of code:\nContract deployment and call:\nhttps://github.com/Nethereum/Nethereum/blob/master/src/Nethereum.Web3.Sample/ContractDeploymentAndCall.cs\nContract with constructor deployment and call:\nhttps://github.com/Nethereum/Nethereum/blob/master/src/Nethereum.Web3.Sample/ContractConstructorDeploymentAndCall.cs\n","replies":[{"date":"February  7, 2016  2:58PM","content":"ah, that answers\nhttp://ethereum.stackexchange.com/q/1116/87\n"},{"date":"February  7, 2016  8:00PM","content":"I guess so\n"}],"topic":"Nethereum (Ethereum  Web3 RPC Client Library in .Net.)","views":16},{"date":"May 29, 2015  3:48PM","content":"Hey,\nI've been working on a CUDA miner. I've just got all bugs resolved. First hashrate measured on a GTX780 is a meagre 0.7MH/s, but it's a start! More updates here when I make improvements...\nD  17:47:23|main  #00004000\u00d4\u00c7\u00aaBenchmarking on platform: { \"platform\": \"CUDA 7.0\", \"device\": \"GeForce GTX 780\", \"version\": \"Compute 3.5\" }Preparing DAG...  D  17:47:24|main  pause took 0  i  17:47:24|main  Spawning cudaminer0  i  17:47:24|cudaminer0  Entering work loop...  D  17:47:24|maiUns i nkgi cdkeOvfifc et:o oGke F0o.r0c0e2 GTX 780(3.5)Warming up...Trial 1... 611669Trial 2... 699050Trial 3... 699050Trial 4... 699050Trial 5... 611669  i  17:47:46|main  Stopping cudaminer0  i  17:47:46|cudaminer0  Finishing up worker thread...  i  17:47:46|main  Terminating cudaminer0min/mean/max: 611669/664097/699050 H/sinner mean: 699050 H/sPhoning home to find world ranking...Error phoning home. ET is sad.Druk op een toets om door te gaan. . .\n","replies":[{"date":"May 29, 2015  7:33PM","content":"Well Done Genius...\nlol well done Geniol\nDoes it mean all Nvidia user need to update and upgrade their ethminer?\n"},{"date":"May 29, 2015  8:26PM","content":"No not as long as the OpenCL hashrate on NVidia is higher than my CUDA version. And then it's still built on a relatively ancient build of eth.\n"},{"date":"June  1, 2015  2:28PM","content":"After a bit of tweaking I'm now at 1.7MH/s, still a long way to go...\n"},{"date":"June  1, 2015  3:26PM","content":"@Genoil\nNearly a 2.5x performance improvement, way to go!\n"},{"date":"June  1, 2015  6:51PM","content":"@jzen\nyes but I'm still way behind the opencl performance. I think I'm missing an important clue somewhere, because ultimately, OpenCL on NVidia runs on CUDA too. I may actually try and apply the changes I made to the CUDA kernel to  the OpenCL kernel and see how that affects the OpenCL kernel speed on NVidia.\n"},{"date":"June  2, 2015  1:29PM","content":"8.1MH/s now. The missing clue was to put the cuda compiler in release mode, which gave me a 4x speed bump. Only 3 short to match opencl performance.\n"},{"date":"June  2, 2015  3:24PM","content":"@Genoil\n, Good goin!  Where do think the 3 short are hiding?\n"},{"date":"June  2, 2015  4:39PM","content":"@jzen\n, not sure yet. Before I discovered the debug/release thing I had already improved the speed 3x from the first working kernel. So it's just a matter of more optimization, although at this point I really don't know where to look for any.\n"},{"date":"June  2, 2015  7:35PM","content":"@Genoil\nLooking awesome man!  Keep up the great work\n"},{"date":"June  3, 2015  2:33PM","content":"10.8MH/s on CUDA vs 12.5MH/s on OpenCL now.\n"},{"date":"June  3, 2015  2:51PM","content":"Bad ass\n@genoil\njust in time for me to switch back to the nvidia machine.\n"},{"date":"June  5, 2015  4:07PM","content":"I think this is it for now, can't get past 10.8, 11 on occasion. I have also tried porting some of the cuda optimizations over to the opencl kernel, but I'll leave that to somebody actually owning an AMD card, as debugging opencl is impossible on NVidia hardware.\nI've attached a win64 release binary for those of you who want to test the difference. Might be that on different hardware, the speed difference is different from what I have on the 780. Other OS can grab and build the source from\nhttps://github.com/Genoil/cpp-ethereum/tree/cudaminer\n.\nUse the -U flag instead of -G\n"},{"date":"June 10, 2015  8:04AM","content":"I've got 12.4MH/s on CUDA now vs. 12.4MH/s on OpenCL. almost done syncing the blockchain, so in a few hours I'm going to see if it's actually able to mine any blocks\n"},{"date":"June 10, 2015  9:25AM","content":"I'll test along with you, I am getting 17 600 000 H/s with GTX 970 on Windows 7.\n"},{"date":"June 10, 2015  9:36AM","content":"Very nice work Genoil. I will see what can be ported back upstream. I am also using Nvidia (GTX 770), but on Linux with OpenCL.\n"},{"date":"June 10, 2015  9:53AM","content":"@lefteris\n, thanks, I could really use some help setting up the CMake scripts. For now, for each build I have to manually  set the VC++ build customisation in MSVC (which cmake doesn't support apparently), add the .cu and .cuh files and modify NVCC properties.\nBefore porting anything upstream, I really want to have mined a block on the testnet\n. During development, I made sure the CUDA miner kept reporting the same results as the opencl miner, but you never know\n"},{"date":"June 10, 2015 11:45AM","content":"I am curious to see if Cuda can be used also in Linux directly instead of as an OpenCL backend. Will have to try that. Not officically supported by us ofcourse, but still the Nvidia guys could use a bump in hashrate if that's done.\n"},{"date":"June 10, 2015 12:18PM","content":"For now I just have equal hashrate on CUDA vs OpenCL, so in a way it's quite pointless\n. I still have some optimization left to do, but it isn't going to do much, I think.\nI'm now mining with CUDA on the blockchain, but with the current hashrate I don't think I'll be finding any block anytime soon.\n"},{"date":"June 10, 2015  3:55PM","content":"I can now mine a tiny bit faster than opencl\n@12\n.6MH/s. I'm down to replacing C with inline PTX assembly now, with some luck I should be able to push a bit harder...\n"},{"date":"June 11, 2015  2:38AM","content":"@Genoil\nDid you mine one yet?\n"},{"date":"June 11, 2015  7:56AM","content":"@jzen\nI don't know. The only machine I can reliably mine on is behind a firewall, so I'm connecting to geth on EC2 with rpc. It's now the second time in a row I can't reach my EC2 node after having run it for a longer period. I hope I'll be able to recover it.\n@PascalVerst\nThe build I attached was for Kepler architecture (Compute 3.5). I'll post one that suport Maxwell better, I would expect it to do a little better.\n"},{"date":"June 11, 2015  8:42AM","content":"Got back into the EC2 node. 0 mined blocks, while statistically speaking, I should have mined about 10. But my balance is 1.6875 ether, while it was 0 when I started. Don't know where I got that from. Anyone?\nhttps://explorer.etherapps.info/address/0x99b645a86bc157ec695f7db8dbe5751260c788ea\n"},{"date":"June 11, 2015 12:07PM","content":"Genoil\nsaid:\nGot back into the EC2 node. 0 mined blocks, while statistically speaking, I should have mined about 10. But my balance is 1.6875 ether, while it was 0 when I started. Don't know where I got that from. Anyone?\n1.7 ether looks like exactly one uncle block. (Meaning, that you have mined a block, but someone was a little bit faster. So, your block was not incorporated in the chain, but it was mentioned in the next block, and you've got a little reward for that.)\nAs for why you only got that and not more, I've no idea. But yeah, with that hashrate you should have got more...\n"},{"date":"June 11, 2015 12:43PM","content":"@klao\nthanks for clearing that up. I'm happy with the uncle block. I'll try again overnight.\n"},{"date":"June 11, 2015  2:05PM","content":"Seems I tried to over-optimise here and there. Reverted some things to how they were originally, and now I'm suddenly doing 14MH/s.\n"},{"date":"June 11, 2015  3:38PM","content":"Latest build for Windows. Requires a Compute 3.5 Device (GTX 780, Titan) minimally. Compute 2.0 and 3.0 shouldn't be an issue but doesn't compile after the asm optimizations.\nNow does\n17.8MH/s\non the GTX780.\n"},{"date":"June 11, 2015  4:21PM","content":"@Genoil\nI'm running a GTX 980. If you throw up a quick and dirty how to get started with your CUDA miner guide, I'd love to do some testing.\n"},{"date":"June 12, 2015  9:15AM","content":"Benchmarking on platform: { \"platform\": \"CUDA 7.0\", \"device\": \"GeForce GTX 750\", \"version\": \"Compute 5.0\" }Preparing DAG...  i  1W9a:r0m2i:n3g3 |ucpu.d.a.miner0  workLoop 0 #00000000\u00d4\u00c7\u00aa #00000000\u00d4\u00c7\u00aa  i  19:02:33|cudaminer0  Initialising miner...Using device: GeForce GTX 750(5.0)Trial 1... 0Trial 2... 0Trial 3... 0Trial 4... 0Trial 5... 0\nNot sure what's going on here with the benchmark.  It also hangs before phoning home.\nI'm running GTX750 TI on Win 7.\nNormal mining seems to work but at only 1MH/s.  Given that stats put the card about 1/3 as powerful as 780 I was thinking it would have been around 5MH/s.\ni  19:01:49|main  Mining on PoWhash #1b119561\u00d4\u00c7\u00aa : 1096476 H/s = 13369344 hashes / 12.193 s\n"},{"date":"June 12, 2015  9:55AM","content":"@o0ragman0o\nthanks for reporting. It's not good, indeed. I have a 750 Ti in another system as well. Depending on the machine it is installed in, it performs very different. The other machine has a Celeron G1840 with 4GB, opencl hashing around 500KH/s. Once I took it out and installed it side by side with the 780 in a Xeon E5, it suddenly hashed 8Mh/s. After the weekend I'll upgrade the Celeron to an i5 and double the RAM. Then I can look into tuning performance for the 750Ti, because eventually that's a more interesting card for mining than a 780.\n"},{"date":"June 13, 2015 12:01AM","content":"corrections:\nGTX 750 OC (not TI, but no real difference)\nDid phone home on benchmark after a while.\nThe cards power consumption is only 30% when mining so there's still a lot of legs in there somewhere.\ni  09:54:29|cudaminer0  workLoop 1 #c6320e3c\u00d4\u00c7\u00aa #c6320e3c\u00d4\u00c7\u00aa  i  09:54:29|main  Mining on PoWhash #336a7d6f\u00d4\u00c7\u00aa : 1048576 H/s = 524288 hashes / 0.5 s  i  09:54:30|main  Got work package:  i  09:54:31|main    Header-hash: c9b987cc71afeff02082550720d55ae121031cee0199e07a7ff564cfe3e2fdb9  i  09:54:32|main    Seedhash: c6320e3c1c3456002aa6ccc5b60cf5bf054d7e9392712f8b7764869abe630035  i  09:54:34|main    Target: 000000001ddf0fe4a8ee03c49bcf8b5057537dfcd8f569923dc16481c969c7b8 !   09:54:39|main  pause 3.001 s\nAlso, there is a 3 second pause warning after every work loop.  Is that intentional?  Sorry I can't be more constructive, I think I'm going to have to knuckle into the material about how mining actually works...\n"},{"date":"June 13, 2015  4:13AM","content":"Benchmarking on platform: { \"platform\": \"CUDA 7.0\", \"device\": \"GeForce GTX 980\", \"version\": \"Compute 5.2\" }\nPreparing DAG...\ni  23:07:20|Wcaurdmaimnign eurp0. . .w\norkLoop 0 #00000000\u0393\u00c7\u00aa #00000000\u0393\u00c7\u00aa\ni  23:07:20|cudaminer0  Initialising miner...\nUsing device: GeForce GTX 980(5.2)\nTrial 1... 18699605\nTrial 2... 18699605\nTrial 3... 18612224\nTrial 4... 18699605\nTrial 5... 18699605\nmin/mean/max: 18612224/18682128/18699605 H/s\ninner mean: 6233201 H/s\nPhoning home to find world ranking...\nError phoning home. ET is sad.\n"},{"date":"June 13, 2015  4:35AM","content":"@TheoCoyne\n18.7 is the best I've seen as of yet, but i would expect a 980 to do a little better. I'll try to add some tuning options soon. How are your OpenCL scores?\nMy miner did mine a full block on the chain yesterday, but the yield is still way to low. I suspect it doesn't work perfect yet, needs more testing.\n"},{"date":"June 14, 2015  4:12PM","content":"@genoil\n- building now.  Will have some opencl vs cuda #'s for you on the 750ti\n"},{"date":"June 14, 2015  4:26PM","content":"Nvidia GeForce 750ti\nFor opencl cpp version:\nTrial 1... 7165269\nTrial 2... 6903125\nTrial 3... 7165269\nTrial 4... 7077888\nTrial 5... 7165269\n\u26a1   11:24:14|gpuminer0  Worker stopping 0.143587 s\nmin/mean/max: 6903125/7095364/7165269 H/s\ninner mean: 4747719 H/s\nFor Cuda version:\nTrial 1... 7689557\nTrial 2... 7776938\nTrial 3... 7689557\nTrial 4... 7602176\nTrial 5... 7602176\nmin/mean/max: 7602176/7672080/7776938 H/s\ninner mean: 5155498 H/s\n"},{"date":"June 14, 2015  6:57PM","content":"@ConradJohnson\nthx buddy! Those are the numbers we want to see. I hope to find some time this week for fine tuning the GTX750Ti.\n"},{"date":"June 14, 2015  8:05PM","content":"@Genoil\n- no, thank you!  lemme know when you want me to give it another whirl.\n"},{"date":"June 15, 2015  9:31AM","content":"@Genoil\nthank you for your codes ,\nI try to  run this in ubuntu 14.04 , there is some bug in my OS\nthe result is\nubuntu@ip-172-31-1-228:~/cpp-ethereum/build$ ethminer/ethminer -G -M\nBenchmarking on platform: { \"platform\": \"NVIDIA CUDA\", \"device\": \"GRID K520\", \"version\": \"OpenCL 1.1 CUDA\" }\nPreparing DAG...\nWarming up...\n\u2139  09:28:41|gpuminer0  workLoop 0 #00000000\u2026 #00000000\u2026\n\u2139  09:28:41|gpuminer0  Initialising miner...\nUsing platform: NVIDIA CUDA\nUsing device: GRID K520(OpenCL 1.1 CUDA)\nTrial 1... 6116693\nTrial 2... 6204074\nTrial 3... 6204074\nTrial 4... 6204074\nTrial 5... 6116693\nmin/mean/max: 6116693/6169121/6204074 H/s\ninner mean: 2068024 H/s\nPhoning home to find world ranking...\nError phoning home. ET is sad.\nubuntu@ip-172-31-1-228:~/cpp-ethereum/build$ ethminer/ethminer -U -M\nBenchmarking on platform: 8-thread CPU\nPreparing DAG...\nWarming up...\nTrial 1... 48500\nTrial 2... 48400\nTrial 3... 48400\nTrial 4... 48533\nTrial 5... 48533\nmin/mean/max: 48400/48473/48533 H/s\ninner mean: 32344 H/s\nPhoning home to find world ranking...\nError phoning home. ET is sad.\n"},{"date":"June 15, 2015 11:51AM","content":"@eth001\nunfortunately the current cmakefile doesn't compile the CUDA kernel. I have to do a bit of manual setup in MSVC after running cmake. Hope to find some time to work on that this week. Also GRID K520 isn't supported at the moment, but that's an easy fix.\n"},{"date":"June 16, 2015  4:05AM","content":"@Genoil\nthank you for your reply , and waiting for your update\n"},{"date":"June 16, 2015  3:21PM","content":"@eth001\nand all other wanting to build from source. I've created a CMakeLists file that should allow building from scratch without any post config tweaking. Only tested on Windows/MSVC.\nPrerequisites:\n- grab the source\nhere\n- The NVidia CUDA SDK. Get it\nhere\n.\nUse this command to build ethminer:\ncmake -DBUNDLE=miner -DETHASHCU=1 [plus any other options i.e. -G ... that you're used to] ..\nTo speed up compilation time, you can add the COMPUTE flag to specifically target your hardware. You can check your compute capabilties\nhere\n. For compute \"x.y\", use the format \"xy\". i.e. for a GTX770 (Compute 3.0):\ncmake -DBUNDLE=miner -DETHASHCU=1 -DCOMPUTE=30 [plus any other options i.e. -G ... that you're used to] ..\nI've also already added a \"tuning parameter\" that is required to set up compile time. It's MAXREGCOUNT. By default it is already set up to achieve the best performance (limit to 72 regs on compute&gt;3.0), but your results may vary. i.e:\ncmake -DBUNDLE=miner -DETHASHCU=1 -DCOMPUTE=52 -DMAXREGCOUNT=255 [plus any other options i.e. -G ... that you're used to] ..\nUnrestricted, the current kernel uses 73 registers. But 72 yields a better occupancy.\nThe current kernel is preset to use 32KB of shared memory while using 8K (128 threads/block). This might be an issue for some older and midrange cards. The idea is to make that all tunable, but that's for later.\nGot\n18.1MH/s\nwith these settings on the ol' 780.\n"},{"date":"June 16, 2015  9:46PM","content":"I try to compil from source on ubuntu 15.04 x64, (the cudaminer branch on git) and i have the following error :\n[ 16%] [ 53%] Built target devcore[ 61%] Built target scryptBuilt target ethashScanning dependencies of target ethash-cl[ 72%] Built target devcrypto[ 74%] Building NVCC (Device) object libethash-cu/CMakeFiles/ethash-cu.dir//./ethash-cu_generated_ethash_cu_miner_kernel.cu.o[ 74%] [ 75%] Built target BuildInfo.hBuilding CXX object libethash-cl/CMakeFiles/ethash-cl.dir/ethash_cl_miner.cpp.o/usr/lib/gcc/x86_64-linux-gnu/4.9/include/stddef.h(432): error: identifier \"nullptr\" is undefined/usr/lib/gcc/x86_64-linux-gnu/4.9/include/stddef.h(432): error: expected a \";\"/usr/include/x86_64-linux-gnu/c++/4.9/bits/c++config.h(192): error: expected a \";\"/usr/include/c++/4.9/exception(63): error: expected a \";\"/usr/include/c++/4.9/exception(68): error: expected a \";\"/usr/include/c++/4.9/exception(76): error: expected a \";\"/usr/include/c++/4.9/exception(83): error: expected a \";\"/usr/include/c++/4.9/exception(93): error: expected a \"{\"/usr/include/c++/4.9/bits/exception_ptr.h(64): error: function \"std::current_exception\" returns incomplete type \"std::__exception_ptr::exception_ptr\"\n"},{"date":"June 16, 2015 10:23PM","content":"@Brips\nhmm that looks like some generic error in the opencl code (which is still part of the code). Have you successfully built ethminer before from the official source?\n"},{"date":"June 17, 2015 12:22PM","content":"I have updated my ethminer with the tuning parameters. They don't just work for CUDA, but also for OpenCL. With the right numbers, a performance increase of about 30% with opencl, and 40% using CUDA compared to the official ethminer can be achieved. That is, on my GTX780. You mileage may vary.\nThe parameters (with defaults shown as examples):\n--gpu-miningbuffers 2 : the amount of buffers used for storing search results. On OpenCL, 2 seems the right value, but on CUDA (where I'm using streams) I got better results with 4 buffers on the GTX780.\n--gpu-batch-size 18 :  the amount of nonces tried in a single kernel execution, as a power of 2. So with 18, the batch size 2^18 = 262144. For my GTX780, on CUDA i use 19 and 21 for OpenCL.\n--gpu-workgroup-size 64: On OpenCL, this is simply the workgroup size, which translates to the number of threads per block on CUDA. Powers of 2 generally give the best results. Currently limited to 512 on CUDA, but that should be more than sufficient. For my GTX780, on CUDA i use 128 and 64 for OpenCL.\nExample: gnl-ethminer.exe -U -M --gpu-mining-buffers 4 --gpu-workgroup-size 128 --gpu-batch-size 19\n"},{"date":"June 17, 2015  2:24PM","content":"When on Compute 5.0 or higher (GTX750ti and newer), better use this build. Found out that Compute 5.0 didn't like the MAXREGCOUNT of 72. Curious which build works best for Compute 5.2 (GTX9xx series) and 3.0 devices.\n"},{"date":"June 17, 2015  8:59PM","content":"Genoil\nsaid:\n@Brips\nhmm that looks like some generic error in the opencl code (which is still part of the code). Have you successfully built ethminer before from the official source?\nyes i successfully compile on the official git ^_^\nI see a little difference in make, on the official git, i make a build directory and \"cmake ..\"\nbut with your version, i must call \"cmake\" on root directory, not in build.\nI'll try with your update\nThanks\n@Genoil\n!\n"},{"date":"June 17, 2015  9:01PM","content":"The end of cmake build, i see with your version :\n-- Configuring done\n-- Generating done\n-- Build files have been written to: /mnt/lvm/git/cuda/cpp-ethereum\nwith the official repository, i see :\n-- Build files have been written to: /mnt/lvm/git/cuda/cpp-ethereum/build\n"},{"date":"June 17, 2015 10:05PM","content":"@Brips\nI'm not familair with building on Linux, but on Windows we have to create the build directory, go there and from there call cmake on the parent dir. So effectively the build files always end up in cpp-ethereum/build. Didn't you simply forget that when building my fork?\n"},{"date":"June 18, 2015  6:32AM","content":"Using platform: NVIDIA CUDA\nUsing device: GeForce GTX 750(OpenCL 1.1 CUDA)\nTrial 1... 6618918\nTrial 2... 6531827\nTrial 3... 6618918\nTrial 4... 6618918\nTrial 5... 6627725\nmin/mean/max: 6531827/6603261/6627725 H/s\ninner mean: 6589887 H/s\nOpenCL only.  Switch -U crashes miner (Running Windows 7).\n"},{"date":"June 18, 2015  9:10AM","content":"@o0ragman0o\nI think the default kernel parameters are a bit too tight for a 750. You might want to try lowering them until in runs. i.e. ethminer.exe -U -M --gpu-mining-buffers 1 --gpu-workgroup-size 8 --gpu-batch-size 13. Then increase until it crashes.\nYou may also want to update your graphics driver. You're still on OpenCL 1.1, version 1.2 will give you a slightly better hashrate\n"},{"date":"June 18, 2015 11:26AM","content":"Thanks\n@Genoil\n.  It was just the old drivers.\nHitting around 6.8MH now on OpenCL 6.7 on CUDA but haven't played with the buffers on that yet .\n"},{"date":"June 18, 2015  1:30PM","content":"Gigabyte GTX 750 OC 2Gb\n6.72MHs Default CUDA\n6.97MHs ethminer.exe -M -U --gpu-batch-size 19 --gpu-mining-buffers 8 --gpu-workgroup-size 128\nNot a huge margin but the best I could find.  Couldn't find anything better than default 6.86 on OpenCL.\nEither way, just couldn't quite crack 7.\n"},{"date":"June 18, 2015  1:54PM","content":"@o0ragman0o\nthere's always MSI Afterburner\n. But close 7MH/s is what is normal for a GTX750. The 750Ti has an extra SMX unit (128 CUDA cores), that just pushes it over 8MH/s.\nbtw 8 buffers is overkill. I bet it runs as fast with 3 or 4 buffers. using multiple buffers (CUDA streams) allows for a little bit of kernel and memcpy concurrency.\n"},{"date":"June 19, 2015  1:38AM","content":"@Genoil\n, yes I was surprised about the buffers.  I tried everything up to 20 after which my drivers crashed.  I found fairly incremental gains up to 8. After that the trial reading oscillated high and low so I  figure there was some time dependent lag with kernels closing out.  It then strangely stabilised again at 20 buffer.  But yeah, 8 gave the highest most stable trials.  Anything lower was back down 6.74 range\n"},{"date":"June 20, 2015 12:14PM","content":"Genoil\nsaid:\n@Brips\nI'm not familair with building on Linux, but on Windows we have to create the build directory, go there and from there call cmake on the parent dir. So effectively the build files always end up in cpp-ethereum/build. Didn't you simply forget that when building my fork?\nhum no it's working like that in the official git repo, but not in yours.\nbut this isn't the big problem for compiling ^^\n"},{"date":"June 20, 2015  2:39PM","content":"@Brips\nyeah I know, tried to build on Linux yesterday. Latest version in my repo compiles but you have to disable -Wall. Couldn't run it because of driver issues on the g2 AWS instance I built it on..\nYou might also need to add another flag to the nvcc call in the make txt of the CUDA lib, -c++11. I'm not sure I committed that\n"},{"date":"June 20, 2015  5:03PM","content":"@Genoil\n- What cmake parameters should I be using for the 750ti?  What ethminer parameters?  (Ubuntu)\n"},{"date":"June 20, 2015  5:23PM","content":"@ConradJohnson\nit doesn't build without errors yet, unless you apply some hacks to a few of the cmake files. I'm planning to resolve those issues first and not commit them to the source tree. You could try compiling without -Wall, add -c++11 to the nvcc parameters and then build with -DETHASHCU=1 -DBUNDLE=miner -DCOMPUTE=50. The latter is strictly for the 750.\n"},{"date":"June 20, 2015  5:32PM","content":"@genoil\n- Ah\nWhere would I do this: \"You could try compiling without -Wall, add -c++11 to the nvcc parameters\" ?\n"},{"date":"June 20, 2015  7:49PM","content":"@ConradJohnson\nyeah sorry for the brevity, out and on mobile so can't really be more specific now\n"},{"date":"June 22, 2015  3:56PM","content":"@ConradJohnson\nyou should update to the latest source, then the only remaining issue are a crapload of gcc warnings (\"style of line directive is a gcc extension\") I don't quite understand but I suspect have something to to with Windows line endings. For now, remove the string \"-Werror\" on line 6 from cpp-ethereum/cmake/EthCompilerSettings.cmake\n"},{"date":"June 23, 2015  1:00PM","content":"latest source on my github should compile on Linux without having to tamper with anything. Except I had to make a tiny change to some header file of CUDA 7, because the compiler complained about a \"comment in a comment\".\n"},{"date":"June 23, 2015  1:52PM","content":"you really got to watch that stack on recurrent comments\n"},{"date":"June 23, 2015  3:08PM","content":"Thanks Genoil !\nI successfully compile on ubuntu\nMy test with the GTX 970 :\n- Default ethminer opencl :\n17,6MH/s\n- Genoil ethminer opencl :\n18,0MH/s\n- Genoil ethminer cuda :\n18,4MH/s\nit isn't a big gap, but it's better ! thanks again ;-)\n"},{"date":"June 23, 2015  3:14PM","content":"@Brips\nyou will get a bit more if you add the flags --gpu-workgroup-size 128 --gpu-mining-buffers 4 --gpu-batch-size 19\n"},{"date":"June 23, 2015  3:22PM","content":"Genoil\nsaid:\n@Brips\nyou will get a bit more if you add the flags --gpu-workgroup-size 128 --gpu-mining-buffers 4 --gpu-batch-size 19\nyou add these parameters on the command line ? like this :\n./ethminer -U -M --gpu-workgroup-size 128 --gpu-mining-buffers 4 --gpu-batch-size 19\n?\ni test it but i have a little less\n18,3MH/s\nwith cuda\n"},{"date":"June 23, 2015  6:46PM","content":"Yes then that's what it is. Had hoped for a bit more on 9xx but the only way to possibly get it faster is to completely turn the implementation of the algorithm upside down, and then still it's a bet...\n"},{"date":"June 23, 2015  9:45PM","content":"My Linux build's crashing...\n$ cmake -DETHASHCL=1 -DGUI=0 -DBUNDLE=miner...[100%] Building CXX object ethminer/CMakeFiles/ethminer.dir/main.cpp.oIn file included from /home/o0ragman0o/genoil/cpp-ethereum/ethminer/main.cpp:31:0:/home/o0ragman0o/genoil/cpp-ethereum/ethminer/MinerAux.h: In member function \u2018void MinerCLI::execute()\u2019:/home/o0ragman0o/genoil/cpp-ethereum/ethminer/MinerAux.h:304:4: error: \u2018setKernelParameters\u2019 is not a member of \u2018dev::eth::Ethash::CUDAMiner {aka dev::eth::Ethash::CPUMiner}\u2019    ProofOfWork::CUDAMiner::setKernelParameters(gpuMiningBuffers, gpuBatchSize, gpuWorkgroupSize);    ^make[2]: *** [ethminer/CMakeFiles/ethminer.dir/main.cpp.o] Error 1make[1]: *** [ethminer/CMakeFiles/ethminer.dir/all] Error 2make: *** [all] Error 2\n"},{"date":"June 23, 2015  9:57PM","content":"@o0ragman0o\nwell that's not good so I should fix that, but it'll go away if you specify -DETHASHC\nU\n=1 at cmake.\n"},{"date":"June 24, 2015  4:06PM","content":"After some extensive testing, I came to the conclusion that my CUDA miner is seriously broken. I had been developing with a very specific Proof of Work and difficulty, and ironically, just for that exact problem it produces the same results as the opencl kernel. So I though I was on the right track. For other Proof of Work though, it occasionally prodcues the same results, but most of the times completely different.\nI'm afraid it's back to the drawing table...\n"},{"date":"June 24, 2015  9:27PM","content":"latest revision should be much better..still not 100% identical behavior though..\n"},{"date":"July  1, 2015  5:06AM","content":"Still not having any luck with your ethminer...\n[ 36%] Building CXX object libdevcore/CMakeFiles/devcore.dir/Guards.cpp.o/home/darryl/genoil/cpp-ethereum/libethash-cu/ethash_cu_miner_kernel.cu(196): error: identifier \"__ldg\" is undefined1 error detected in the compilation of \"/tmp/tmpxft_00003fc5_00000000-23_ethash_cu_miner_kernel.compute_20.cpp1.ii\".CMake Error at ethash-cu_generated_ethash_cu_miner_kernel.cu.o.cmake:264 (message):  Error generating file  /home/darryl/genoil/cpp-ethereum/build/libethash-cu/CMakeFiles/ethash-cu.dir//./ethash-cu_generated_ethash_cu_miner_kernel.cu.omake[2]: *** [libethash-cu/CMakeFiles/ethash-cu.dir/./ethash-cu_generated_ethash_cu_miner_kernel.cu.o] Error 1make[1]: *** [libethash-cu/CMakeFiles/ethash-cu.dir/all] Error 2make[1]: *** Waiting for unfinished jobs....\n"},{"date":"July  1, 2015  7:27AM","content":"@o0ragman0o\noh that __ldg is from yesterday, doesn't compile on 2.x. So if you build with -DCOMPUTE=50 (For GTX750) and recompile, you should be fine.\n"},{"date":"July  1, 2015  9:33AM","content":"...And after removing the offending \"/*\" from\n/usr/local/cuda/include/CL/cl_gl_ext.h:44:4: error: \"/*\" within comment [-Werror=comment]\nit compiled and works!\nIt's not benchmarking as good as it was on Win 7.  -U Only getting 6.6 on a benchmark whereas -G still hitting 6.9. But on actual mining -U is giving me a solid 5Mhs whereas -G only gets 2.4MHs.\nDo you have any idea why mining hashrate is slower than benchmarks?\n"},{"date":"July  1, 2015 11:04AM","content":"@o0ragman0o\nit should be able to do 7 (GTX750 non-Ti) as before, but I've made a change in how to optimize thread occupancy. It would be great if you could fing the best values for __launch_bounds__ on line 284 of the kernel. You may try (64, 7), (64, 8), (128, 6), (128, 7). When launching, you can never specify a value for --gpu-workgroup-size larger than the first argument. It defaults to 64.\nThe mining hash rate is lower because of some additional code overhead, but it seems quite high on your setup, esp. on OpenCL.\n"},{"date":"July  9, 2015 11:06PM","content":"@Genoil\n,  Seems there's a memory leak or something in your CUDA code.  After running overnight the workpackages throw:\nError CUDA mining: an illegal memory access was encountered\n"},{"date":"July 10, 2015  7:32AM","content":"@o0ragman0o\nthe current version is untested on anything but my own GTX780\n. I tried to speed up the kernel by completely getting rid of shared memory and replace it with warp shuffles. Took me ages to get it working, only to find out it wasn't any faster than the shared memory approach.\nAnd now it doesn't even run on GTX750\n. I'll try to post a version today that allows you to choose between shuffle and shared. Was planning on that anyway.\nscrap that, you were right, it also failed on my GTX780. most recent version should run. btw it won't accept --gpu-workgroup-size 128 for the moment, just 64.\n"},{"date":"July 10, 2015  3:26PM","content":"made a 14% speed increase on the GTX780 today. now 20.6MH/s @ stock, 24.4MH/s overclocked.\n"},{"date":"July 11, 2015  1:45AM","content":"Y'awesome Genoil!\nUp from 6.9\nBenchmarking on platform: { \"platform\": \"CUDA 7.0\", \"device\": \"GeForce GTX 750\", \"version\": \"Compute 5.0\" }Preparing DAG...Warming up...  \u2139  11:43:37|cudaminer0  workLoop 0 #00000000\u2026 #00000000\u2026  \u2139  11:43:37|cudaminer0  Initialising miner...Using device: GeForce GTX 750(5.0)Trial 1... 8388608Trial 2... 8388608Trial 3... 8475989Trial 4... 8388608Trial 5... 8388608min/mean/max: 8388608/8406084/8475989 H/s\n"},{"date":"July 11, 2015  4:45AM","content":"This makes the 750ti (should do 9.1 now) top your charts except the titan and fury, right?\n"},{"date":"July 11, 2015 10:12PM","content":"I'm waiting on a 750 ti to be shipped.  Maybe\n@ConradJohnson\ncan give us benchtest on his.\n"},{"date":"July 14, 2015  6:37PM","content":"@Genoil\ncould you help me with the following problem thanks\nubuntu@ip-172-31-24-65:~/cpp-ethereum/build$ ethminer/ethminer -U -M --gpu-workgroup-size 128 --gpu-batch-size 20 -t 4\nBenchmarking on platform: { \"platform\": \"CUDA 7.0\", \"device\": \"GRID K520\", \"version\": \"Compute 3.0\" }\nPreparing DAG...\n\u2139  18:35:45|cudaminer0  workLoop 0 #00000000\u2026 #00000000\u2026\n\u2139  18:35:45|cudaminer1  workLoop 0 #00000000\u2026 #00000000\u2026\n\u2139  18:35:45|cudaminer0  Initialising miner...\n\u2139  18:35:45|cudaminer1  Initialising miner...\n\u2139  18:35:45|cudaminer2  workLoop 0 #00000000\u2026 #00000000\u2026\n\u2139  18:35:45|cudaminer2  Initialising miner...\n\u2139  18:35:45|cudaminer3  workLoop 0 #00000000\u2026 #00000000\u2026\n\u2139  18:35:45|cudaminer3  Initialising miner...\nWarming up...\nUsing device: GRID K520(3.0)\nUsing device: GRID K520(3.0)\nUsing device: GRID K520(3.0)\nUsing device: GRID K520(3.0)\n\u2718  18:35:46|cudaminer2  Error CUDA mining: invalid device symbol\n\u2718  18:35:46|cudaminer1  Error CUDA mining: invalid device symbol\n\u2718  18:35:46|cudaminer0  Error CUDA mining: invalid device symbol\n\u2718  18:35:46|cudaminer3  Error CUDA mining: invalid device symbol\nTrial 1... 0\nTrial 2... 0\nTrial 3... 0\nTrial 4... 0\nTrial 5... 0\nmin/mean/max: 0/0/0 H/s\ninner mean: 0 H/s\nPhoning home to find world ranking...\nError phoning home. ET is sad.\n"},{"date":"July 16, 2015  7:04AM","content":"I haven't been able to mine for 10 ten days so I decided to rebuild, can you provide some info on building your cuda miner?\nI've downloaded ethereum sln + your sln, but I am build errors.\nThe right ethash doesn't seem to be included:\nError15error C2039: 'startCUDA' : is not a member of 'dev::eth::GenericFarm'C:\\cpp-ethereum\\ethminer\\MinerAux.h4041eth\n"},{"date":"July 16, 2015  5:22PM","content":"I think the difficult is too high now , cannot get profile\n"},{"date":"July 23, 2015  3:45AM","content":"I'm getting invalid device symbol also\n"},{"date":"July 23, 2015 10:50PM","content":"Any tips for getting an nvidia 660ti mining on ubuntu15.04? The gpu's max memory allocation is only 500mb. Can i fit the DAG in there in chunks? I'm using the ubuntu ppa version of cpp-ethereum. Perhaps i need to get on the develop branch &amp; build myself?\nHeres the error: 0 H/s\njohn@alderhillone:~$ ethminer -G -F\nhttp://127.0.0.1:8545\n[OPENCL]:Found suitable OpenCL device [GeForce GTX 660 Ti] with 2147155968 bytes of GPU memory\nminer  23:35:04|ethminer  Getting work package...\n\u2139  23:35:09|ethminer  Loading full DAG of seedhash: #290decd9\u2026\nminer  23:35:10|ethminer  Getting work package...\nminer  23:35:10|ethminer  Grabbing DAG for #5a46dd85\u2026\n\u2139  23:35:14|ethminer  Full DAG loaded\nminer  23:35:21|ethminer  Got work package:\nminer  23:35:21|ethminer    Header-hash: c21c407788fcbfac56d7157526e7a6455ec69e265ec74fe4d2d60f0803c1ac2c\nminer  23:35:21|ethminer    Seedhash: 5a46dd85298b0beff65ccf3006c4b5d2f7fa6ca8a5885a7f2132714fe7a48602\nminer  23:35:21|ethminer    Target: 000000002bf83e1cdec8746c78083e1637e163db9a5e141cd3a72a4c5c6c9216\nminer  23:35:21|ethminer  Mining on PoWhash #c21c4077\u2026 : 0 H/s = 0 hashes / 0.5 s\nminer  23:35:21|ethminer  Got work package:\nminer  23:35:21|ethminer    Header-hash: 36b08af8fcfc0c408110b59cd1102cfa781c5b2c26a80e1ee382f0f869e0acd3\nminer  23:35:21|ethminer    Seedhash: 5a46dd85298b0beff65ccf3006c4b5d2f7fa6ca8a5885a7f2132714fe7a48602\nminer  23:35:21|ethminer    Target: 000000002bf2bfc4ea19045deb590d852d521f098972df68b7edcaf4b110ccb4\nminer  23:35:22|ethminer  Mining on PoWhash #36b08af8\u2026 : 0 H/s = 0 hashes / 0.5 s\nminer  23:35:22|ethminer  Mining on PoWhash #36b08af8\u2026 : 0 H/s = 0 hashes / 1 s\nminer  23:35:23|ethminer  Mining on PoWhash #36b08af8\u2026 : 0 H/s = 0 hashes / 1.501 s\nminer  23:35:23|ethminer  Mining on PoWhash #36b08af8\u2026 : 0 H/s = 0 hashes / 2.002 s\nminer  23:35:24|ethminer  Mining on PoWhash #36b08af8\u2026 : 0 H/s = 0 hashes / 2.503 s\nminer  23:35:24|ethminer  Mining on PoWhash #36b08af8\u2026 : 0 H/s = 0 hashes / 3.004 s\nminer  23:35:25|ethminer  Mining on PoWhash #36b08af8\u2026 : 0 H/s = 0 hashes / 3.504 s\nOutput from geth gpuinfo:\n=============================================\n============ OpenCL Device Info =============\n=============================================\nPlatform id              0\nPlatform Name            NVIDIA CUDA\nPlatform Vendor          NVIDIA Corporation\nPlatform Version         OpenCL 1.1 CUDA 7.0.35\nPlatform Extensions      cl_khr_byte_addressable_store cl_khr_icd cl_khr_gl_sharing cl_nv_compiler_options cl_nv_device_attribute_query cl_nv_pragma_unroll cl_nv_copy_opts\nPlatform Profile         FULL_PROFILE\nDevice OpenCL id         0\nDevice id for mining     0\nDevice Name              GeForce GTX 660 Ti\nVendor                   NVIDIA Corporation\nVersion                  OpenCL 1.1 CUDA\nDriver version           346.59\nAddress bits             32\nMax clock freq           980\nGlobal mem size          2147155968\nMax constant buffer size 65536\nMax mem alloc size       536788992\nMax compute units        7\nMax work group size      1024\nMax work item sizes      [1024 1024 64]\n=============================================\nFound 1 devices. Benchmark first GPU:       geth gpubench 0\nMine using all GPUs:                        geth --minegpu 0\nYou may also need to enable chunking:            --gpuchunks\n"},{"date":"July 23, 2015 11:20PM","content":"Genoil\nsaid:\nThis makes the 750ti (should do 9.1 now) top your charts except the titan and fury, right?\nUsing device: GeForce GTX 750 Ti(5.0)\nTrial 1... 11097429\nTrial 2... 11097429\nTrial 3... 11097429\nTrial 4... 11010048\nTrial 5... 11097429\nmin/mean/max: 11010048/11079952/11097429 H/s\ninner mean: 11097429 H/s\nAnd I picked it up for less than 100 bucks!  That means it's as price and power efficient as the Titans.  Actual mining is at 6.1Mhs\nI tried OpenCL benchtest and mining also but got...\nUsing platform: NVIDIA CUDAUsing device: GeForce GTX 750 Ti(OpenCL 1.1 CUDA):396:10: error: redefinition of 'compute_hash'hash32_t compute_hash(         ^:354:10: note: previous definition is herehash32_t compute_hash(         ^  \u2718  09:16:22|gpuminer0  Error GPU mining: clEnqueueWriteBuffer ( -38 )\n"},{"date":"July 23, 2015 11:36PM","content":"Will this Genoils cuda miner be compatible with the Frontier release? Just trying to map out the mining options...\n"},{"date":"July 23, 2015 11:41PM","content":"Ok, using official ethminer:\n[OPENCL]:Found suitable OpenCL device [GeForce GTX 750 Ti] with 2146762752 bytes of GPU memoryBenchmarking on platform: { \"platform\": \"NVIDIA CUDA\", \"device\": \"GeForce GTX 750 Ti\", \"version\": \"OpenCL 1.1 CUDA\" }Preparing DAG...Warming up...  \u2139  09:39:14|gpuminer0  workLoop 0 #00000000\u2026 #00000000\u2026  \u2139  09:39:14|gpuminer0  Initialising miner...[OPENCL]:Using platform: NVIDIA CUDA[OPENCL]:Using device: GeForce GTX 750 Ti(OpenCL 1.1 CUDA)[OPENCL]:Printing program log[OPENCL]:[OPENCL]:Created one big buffer for the DAG[OPENCL]:Loading single big chunk kernels[OPENCL]:Creating buffer for header.[OPENCL]:Mapping one big chunk.[OPENCL]:Creating mining buffer 0[OPENCL]:Creating mining buffer 1Trial 1... 9087658Trial 2... 9175040Trial 3... 9087658Trial 4... 9175040Trial 5... 9087658min/mean/max: 9087658/9122610/9175040 H/sinner mean: 3058346 H/s\nbut actual mining is pretty disappointing:\n\u2139  09:32:44|ethminer  Mining on PoWhash #690a1a93\u2026 : 2441468 H/s = 18350080 hashes / 7.516 s\n"},{"date":"July 30, 2015  7:37PM","content":"This may be a stupid question, but what do I do after making cpp-ethereum? There isn't a folder labeled ethminer on github anymore, so I'm confused what command I execute to run my miner. I'm running Arch linux if it matters.\nThanks\n"},{"date":"July 30, 2015  8:12PM","content":"Is the cudaminer branch compatible with frontier? I'm running a g2.x8 instance @ 35.7MH/S on frontier release cpp ethminer. 46MH/s sounds nice\n"},{"date":"July 30, 2015 11:46PM","content":"@rugbyowl\n, You should have in your build directory /ethminer in which the binary can be launched.\n"},{"date":"July 30, 2015 11:47PM","content":"@mooneyj\n, and how much are you paying for that 46MH/s?\n"},{"date":"July 31, 2015  5:55AM","content":"oh crap totally missed out on frontier release, was on holiday for 3 weeks. i'll have a look at your comments and issues when the laundry has been done\n"},{"date":"July 31, 2015  7:28AM","content":"I'm thinking of setting up a rig of multiple GTX 750 Ti's would that be a good thing or should I save me the money and just use one?\nI have space for four cards and seeing as this churns out most for the buck this would probably be a good thing?\n"},{"date":"July 31, 2015  8:19AM","content":"@o0ragman0o\nI know, ouch\n$2.60/h but I have mined 33.75eth in the last 12 hours.\n2.8125eth/h &amp; $1.00/eth is not unforeseeable.\nI'll be keeping an eye on the global hash rate for sure.\n"},{"date":"July 31, 2015  9:18AM","content":"@ennui\njust pointed me to a bug in the current version on GitHub. So the superb speed bump i reported 3 weeks back is likely false. Sorry about that...\n"},{"date":"July 31, 2015 11:11AM","content":"@T1mm3h\nI'm just buying 750 Ti's as I can afford them.  I really love them.  My mobo can take 5 and I can run them all on a 770W PSU.  I've got one full size 750 TI, a low profile 750 and another low profile 750 Ti on the way.  I think I might even swap out the full size card for a low profile card and build a tidy little box for it all.  Dimensionally, with low profile cards, and 1 PSU it should be much smaller than any other GPU rig out there.\n"},{"date":"July 31, 2015 11:15AM","content":"o0ragman0o\nsaid:\n@T1mm3h\nI'm just buying 750 Ti's as I can afford them.  I really love them.  My mobo can take 5 and I can run them all on a 770W PSU.  I've got one full size 750 TI, a low profile 750 and another low profile 750 Ti on the way.  I think I might even swap out the full size card for a low profile card and build a tidy little box for it all.  Dimensionally, with low profile cards, and 1 PSU it should be much smaller than any other GPU rig out there.\nSo if I read this right I'm doing everything right by mining with many 3-4+ of these compared to one or two 390x's?\nI have tried scavenging for 290x's but they are hard to come by here..\n"},{"date":"July 31, 2015 11:24AM","content":"@Genoil\n,  let us know when you have it sorted.  Someone pulled me up on my speculation of Titan hashrates as compared to 980's on my spreadsheet.  I'd made an incorrect assumption somewhere and speculated about double the expected rate.  Readjusting now drops them well below the 750's mark according to your ethminer and those figures also now look anomolous.\nCurrently with my 750 and 750 Ti, I'm benchmarking at 19 but mining at 11.\n"},{"date":"August  1, 2015 11:15AM","content":"I am mining at 17, but havent mined a single block since launch. Anyone been mining succesfully?\n"},{"date":"August  1, 2015 11:07PM","content":"I've mined 1 in a couple of days at 16MHs. Got the 5eth reward but now my balance shows 8.75 so I must have hit an uncle at some time since.... etherchain.org doesn't show it though.\n"},{"date":"August  1, 2015 11:39PM","content":"How do you start the miner in windows 8?\nC:\\Program Files\\Ethereum (++) 0.9.38\\Release&gt;ethminer -G\ni  01:39:30|main  Getting work package...\nJSON-RPC problem. Probably couldn't connect. Retrying in 1...\nBenchmarking works\nC:\\Program Files\\Ethereum (++) 0.9.38\\Release&gt;ethminer -U -M\nBenchmarking on platform: { \"platform\": \"CUDA 7.0\", \"device\": \"GeForce GTX 970\",\n\"version\": \"Compute 5.2\" }\nPreparing DAG...\ni  01:41:19|cudaminer0W a rwmoirnkgL ouopp. .0.\n#00000000\u00d4\u00c7\u00aa #00000000\u00d4\u00c7\u00aa\ni  01:41:19|cudaminer0  Initialising miner...\nUsing device: GeForce GTX 970(5.2)\nTrial 1... 17208386\nTrial 2... 17115331\nTrial 3... 17014318\nTrial 4... 17033682\nTrial 5... 17107285\nmin/mean/max: 17014318/17095800/17208386 H/s\ninner mean: 17112678 H/s\nPhoning home to find world ranking...\nError phoning home. ET is sad.\nNvm, I fixed it\n"},{"date":"August  3, 2015 12:59PM","content":"Please forgive my ignorance but is there a windows binary available? I'm having trouble compiling myself.\nNevermind, I'm blind.\n"},{"date":"August  3, 2015  1:20PM","content":"@ptk\nI would not recommend using any of the CUDA miner binaries posted in this thread for actual mining on Frontier. I hope to release a working CUDA miner this week.\n@o0ragman0o\ni've had a look and\n@ennui\nwas right. I was so keen on improving my kernel that I made a stupid mistake, that lead to that \"fantastic\" increase. I've fixed that bug now on the repo. Back to the \"old\" speed...\nAFAIK it should be able to mine some real ether with this now. Haven't gotten to it yet, though.\n"},{"date":"August  6, 2015  9:51PM","content":"I'm successfully mining on windows 7 with 3x gtx-750ti, using cuda 7,\nthanks to your posted bin. Great work\n"},{"date":"August  6, 2015 11:46PM","content":"@corsaro\n, what's your hashrate read compared to the official ethminer?  By 'successful mining' I take it that you have cracked a block?\n"},{"date":"August  7, 2015  1:43PM","content":"o0ragman0o\nsaid:\n@corsaro\n, what's your hashrate read compared to the official ethminer?  By 'successful mining' I take it that you have cracked a block?\naround 7-8 Mhs each gtx-750ti\nyes, I have a total of 220 Mhs in solo mining, but most part of my rigs are ATI GPUs. Just 6x gtx-750ti. I find around 10 blocks each day\n"},{"date":"August  7, 2015  2:08PM","content":"@corsaro\nwhat CPU do you use to drive that GTX rig?\n"},{"date":"August  7, 2015  7:23PM","content":"Genoil\nsaid:\n@corsaro\nwhat CPU do you use to drive that GTX rig?\nAMD Athlon II X2 280 @ 3,60 Ghz\nRAM 8GB\nwindows 7, 64 bit\nMB asrock 970 extreme4\n"},{"date":"August  8, 2015  6:28AM","content":"Finally got to recompiling the CUDA miner....\n2x 750ti + 750OC now hashing at 26 up from 24 on the standard ethminer.\n"},{"date":"August  9, 2015  7:48PM","content":"I compiled form source. When I use -U I get 11MH/s when I use -G I get 7MH/s. really you make that increase with CUDA???\n"},{"date":"August  9, 2015 10:45PM","content":"@officialscr\n, what GPU are you running?  And, are you sure you pulled the latest code? I was getting that kind of 'improvement' on an earlier version which Genoil later said was incorrectly reporting hashrate.\nThat said, the received wisdom is open OpenCL is pretty inefficient on nvidia and I was getting woeful mining rates using -G on Olympic.  They seem to have fixed things up in Frontier because now my mining rate matches my benchmark on -G.\n"},{"date":"August  9, 2015 11:36PM","content":"I just checked I did compile On the latest commit (AUG 6). It's kepler is yours?\n"},{"date":"August 10, 2015 12:30AM","content":"Maxwell (GTX 750 ti)\n"},{"date":"August 10, 2015  1:04AM","content":"Is there a guide to show what to use to solo mine. I am currently trying the geth and etherminer now.\nI just stared this about 2 days ago for this coin.\n"},{"date":"August 10, 2015  5:05AM","content":"There is one pool I know of, but technically there is no benefit to pool mining ether.\nWhat GPU/s are you running?  You can check their mining/cost efficiency\nhere to see if it's worth it first.\nIf you are running CUDA, then compile\nGenoil's version of ethminer\nFire up geth then ethminer -U (not -G which is the normal OpenCL switch).\n"},{"date":"August 10, 2015  8:04AM","content":"11 over 7 is a bit much indeed. Are you using similar workgroup size on both?\nOr it's a driver thing. What card are you using?\n"},{"date":"August 10, 2015  1:18PM","content":"Hello,\nI tested all versions of ethminer/ compiled version.. it keeps crashing..\nThe -M test gives 0 and nvidia drivers crashes.\nThe default ethminer is crashing my nvidia drivers.\nunspecified-launch-failure.\nand i get clEnqueueMapBuffer (-5)\nI used:\nsetx GPU_MAX_ALLOC_PERCENT 100 (and 95)\nsetx GPU_USE_SYNC_OBJECTS 1\nsetx GPU_MAX_HEAP_SIZE 100\nSpecs:\nI'm using 2047MB NVIDIA GeForce GTX 750 Ti (Gigabyte)\nWindows 8.1 Pro (clean install)\n4.00GB Single-Channel DDR3 @ 666MHz\nLatest nvidia drivers 353.62 and CUDA 7\nGTX 750 Ti GFX cards working fine with ccminer.\nCan anyone help?\nThanks!\n"},{"date":"August 10, 2015  1:54PM","content":"You may try my native CUDA miner (attached). It's based on a relatively old fork of the official miner, but it does work (a bit faster too). Note that command line arguments are different. Native CUDA kernel is launched with -U instead of -G.\n"},{"date":"August 10, 2015  3:13PM","content":"Thank you Genoil, still getting this:\nhttps://i.gyazo.com/09e355edf37f33b38a3164ee2b0253b6.png\nand\nhttps://i.gyazo.com/e9264320953f83394ffc77962f19620c.png\nAnd my drivers crash.\n"},{"date":"August 10, 2015  3:37PM","content":"You know this is quite similar to what I experience on my home pc with Win 8.1 pro / GTX750Ti. it does have a bit of hashrate, but unhealthy low, including crashes and gpu mining errors. I haven't been able to find the cause for this, but perhaps I'm at least not alone anymore\n"},{"date":"August 10, 2015  4:20PM","content":"Genoil\nsaid:\nYou know this is quite similar to what I experience on my home pc with Win 8.1 pro / GTX750Ti. it does have a bit of hashrate, but unhealthy low, including crashes and gpu mining errors. I haven't been able to find the cause for this, but perhaps I'm at least not alone anymore\nIts kinda strange\n, yea this rig got 6 750ti cards. I can switch @ linux if its Win 8.1 pro problem.\nEdit: Tested 1 single GFX on win7 and it works fine.\n"},{"date":"August 10, 2015  6:02PM","content":"@luckcraft\nwin7 on the same hardware platform?\n"},{"date":"August 10, 2015  6:18PM","content":"Genoil\nsaid:\n@luckcraft\nwin7 on the same hardware platform?\nYes\n"},{"date":"August 11, 2015  6:45PM","content":"Can someone provide binares for Winx64? I want to check my results against ordinary ethminer, but i'm not well-versed on compiling from source, I'm skipping that and downloading the automated builds. Thanks in advance!\n"},{"date":"August 12, 2015  7:26AM","content":"Thank you for your hard work\n@Genoil\nI compiled actual github version on Ubuntu 14.04 x64 ( cuda-repo-ubuntu1404_7.0-28_amd64.deb )\nwhen i use \"cmake -DETHASHCL=1 -DGUI=0\",build is successfull. but when i use the \"-U\" Switch, only CPU is used. so Cuda is possibly not included.\nthen i tried your hint \"cmake -DBUNDLE=miner -DETHASHCU=1\". but then it will not compile:\n[ 87%] Building CXX object libethcore/CMakeFiles/ethcore.dir/Ethash.cpp.o\nIn file included from /home/kabini/cpp1/cpp-ethereum/libethcore/EthashAux.h:27:0,\nfrom /home/kabini/cpp1/cpp-ethereum/libethcore/BlockInfo.cpp:28:\n/home/kabini/cpp1/cpp-ethereum/libethcore/Ethash.h: In static member function \u2018static void dev::eth::Ethash::CUDAMiner::setDevices(unsigned int*, unsigned int)\u2019:\n/home/kabini/cpp1/cpp-ethereum/libethcore/Ethash.h:177:24: error: comparison between signed and unsigned integer expressions [-Werror=sign-compare]\nfor (int i = 0; i &lt; gpuDeviceCount; i++) {\n^\nIn file included from /usr/local/cuda/include/CL/opencl.h:44:0,\nfrom /home/kabini/cpp1/cpp-ethereum/libethcore/../libethash-cl/cl.hpp:163,\nfrom /home/kabini/cpp1/cpp-ethereum/libethcore/../libethash-cl/ethash_cl_miner.h:12,\nfrom /home/kabini/cpp1/cpp-ethereum/libethcore/Ethash.cpp:41:\n/usr/local/cuda/include/CL/cl_gl_ext.h:44:4: error: \"/*\" within comment [-Werror=comment]\n* /* cl_VEN_extname extension  */\n^\n[ 89%] Building CXX object libethcore/CMakeFiles/ethcore.dir/Miner.cpp.o\n[ 90%] Building CXX object libethcore/CMakeFiles/ethcore.dir/KeyManager.cpp.o\ncc1plus: all warnings being treated as errors\nmake[2]: *** [libethcore/CMakeFiles/ethcore.dir/BlockInfo.cpp.o] Fehler 1\nmake[2]: *** Auf noch nicht beendete Prozesse wird gewartet \u2026\nIn file included from /home/kabini/cpp1/cpp-ethereum/libethcore/Ethash.cpp:22:0:\n/home/kabini/cpp1/cpp-ethereum/libethcore/Ethash.h: In static member function \u2018static void dev::eth::Ethash::CUDAMiner::setDevices(unsigned int*, unsigned int)\u2019:\n/home/kabini/cpp1/cpp-ethereum/libethcore/Ethash.h:177:24: error: comparison between signed and unsigned integer expressions [-Werror=sign-compare]\nfor (int i = 0; i &lt; gpuDeviceCount; i++) {\n^\ncc1plus: all warnings being treated as errors\nmake[2]: *** [libethcore/CMakeFiles/ethcore.dir/Ethash.cpp.o] Fehler 1\nmake[1]: *** [libethcore/CMakeFiles/ethcore.dir/all] Fehler 2\nmake: *** [all] Fehler 2\nedit: you can \"solve\" this by removing the \"-Werror\" parameter from\ncmake/EthCompilerSettings.cmake ( line 6 )\nthen eth is not built. but ethminer is built!\nHere the Result for GTX 960 2GB // 8 GB Ram // Energy Saving CPU\nBenchmarking on platform: { \"platform\": \"NVIDIA CUDA\", \"device\": \"GeForce GTX 960\", \"version\": \"OpenCL 1.1 CUDA\" }\nUsing device: GeForce GTX 960(OpenCL 1.1 CUDA)\nTrial 1... 10398378\nTrial 2... 10485760\nTrial 3... 10398378\nTrial 4... 10398378\nTrial 5... 10485760\nmin/mean/max: 10398378/10433330/10485760 H/s\ninner mean: 10427505 H/s\nBenchmarking on platform: { \"platform\": \"CUDA 7.0\", \"device\": \"GeForce GTX 960\", \"version\": \"Compute 5.2\" }\nUsing device: GeForce GTX 960(5.2)\nTrial 1... 10660522\nTrial 2... 10660522\nTrial 3... 10660522\nTrial 4... 10660522\nTrial 5... 10660522\nmin/mean/max: 10660522/10660522/10660522 H/s\ninner mean: 10660522 H/s\nso we increased from 10,4 to 10,6 Mhash\nas a next step i will play with the parameters.. you also mentioned to upgrade OpenCL to 1.2 .. how is that possible? i already have the newest Nvidia Drivers.. or do i need some ATI packages?\n"},{"date":"August 12, 2015  7:50AM","content":"@Messiano84\n, attached is the most recent Win64 build. It has a new feature, similar to the -d switch in ccminer:\nethminer -U --gpu-devices 0 2 3\nwill not use GPU 1.\n@buechling\n, thank for the notice, i will fix the warnings where i can (I develop on windows and therefore am never blocked by get these warnings). Currently the CUDA miner only is compatible with ethminer. You can use it in combination with eth/geth.\nmost likely --gpu-workgroup-size 128 will give you somewhat better results. Sometimes --gpu-batch-size 20 will do a little bit, as will --gpu-mining-buffers 3 or 4.\nOpenCL 1.2 should come with latest NVidia drivers, but may be Windows only still.\n"},{"date":"August 12, 2015  2:05PM","content":"Genoil\nsaid:\n@Messiano84\n, attached is the most recent Win64 build. It has a new feature, similar to the -d switch in ccminer:\nethminer -U --gpu-devices 0 2 3\nwill not use GPU 1.\n@buechling\n, thank for the notice, i will fix the warnings where i can (I develop on windows and therefore am never blocked by get these warnings). Currently the CUDA miner only is compatible with ethminer. You can use it in combination with eth/geth.\nmost likely --gpu-workgroup-size 128 will give you somewhat better results. Sometimes --gpu-batch-size 20 will do a little bit, as will --gpu-mining-buffers 3 or 4.\nOpenCL 1.2 should come with latest NVidia drivers, but may be Windows only still.\nslight increase with the three parameters.. 10,8 Mhash..\nas a next step i wanted to give windows a try.. i can use your uploaded x64-exe with -G and get the same 10,4 MHash.. but when i use -U, the programm crashes ( \"Windows detected an error\" )\ndo i need any additional software on windows? i have a fresh windows 10, Nvidia Drivers, Cuda Drivers.. something missing?\n"},{"date":"August 12, 2015  2:33PM","content":"it isn't much indeed. overall performance of 960 is disappointing, with GTX750ti @ 8MH/s and GTX970 @ ~17MH/s.\nerror may be windows 10 related. the binary was built on windows 7 with cuda 7.5RC.\n"},{"date":"August 12, 2015  5:23PM","content":"Genoil\nsaid:\n11 over 7 is a bit much indeed. Are you using similar workgroup size on both?\nOr it's a driver thing. What card are you using?\nI'm going to connect to ethpool to see for certain later today. Ethpool will calculate my hash rate and display it I think? So far i was using private geth server which doesn't report, however I did mine a block or two.\nAlso your miner has crashed hardly once for me. The only crash happened when the DAG was not generated. I had to start with cpu mining, until the first DAG was written.\nIuse default parameters.. but maybe I will try setting the workgroup.\n"},{"date":"August 12, 2015  9:32PM","content":"Getting low hash rate on 750ti's. About 1-3 mH/s on each. When I add the --gpu flags it locks my system up.\nUsing Windows 7 64bit.\nAny ideas?\n@Genoil\nI tried running some of the other versions and it says missing \"cudart64_70.dll\" and I tried googling but could not find it.\n"},{"date":"August 13, 2015  1:59AM","content":"Ive been trying to get my 750ti short card(no 6pin) working right compared to other benchs.  With the opencl miner i get about 3.4Mh with the cuda and running -U I get about 5.3Mh.  Improvement but quite a bit lower compared to others with the 750ti OC(im assuming 6pin).  There shouldnt be that much of a difference so it must be something on my end.  I used the ethereum(++)win64 latest.exe and i5 4690k, 16gb ram, win7 is the specs. Any ideas?\nOh yea funny thing too, Im also using a 290x with the cuda ethminer from ur zip. Gives me a slightly higher hash with -G than the one that came with the above exe. So good job on that side dunno what is different but its different.\n"},{"date":"August 13, 2015  7:34AM","content":"@cidmo\n@antonio8\ndo you get similarly bad OpenCL performance with the official ethminer?\nthe older binaries here were built with CUDA 7.0, hence its dependency on cudart64_70.dll. i don't have these any longer either, but I wouldn't bother to try if they're faster, they're only marginally different.\ni don't know what it is with these unwilling 750s, have yet to figure it out.\n"},{"date":"August 13, 2015 11:26AM","content":"@Genoil\nI do get the same bad performance on the ethminer but can't say for sure as it is the official.\nThe only thing that I found out is for some reason your miner locks one of my cards up and I have to reboot where that does not happen on the regular etherminer.\nMaybe it's a driver issue on my end and I am downloading the newest one for Windows 7 now and retrying. Also not sure if I have your latest miner but using the 20150806.\nI also tried to recompile your source but can't find the .snl file anywhere.\n"},{"date":"August 13, 2015 11:57AM","content":"Windows build instructions:\n- download/git clone source\n- cd cpp-ethereum\n- mkdir build\n- cd build\n- cmake -DBUNDLE=miner -DETHASHCU=1 [-DCOMPUTE=XX] -G \"Visual Studio 12 2013 Win64\" ..\n- launch generated .sln\n- set ethminer as starup project\n- build/run\n[-DCOMPUTE=XX] is optional. You can use it to build only for specific version of CUDA Compute. i.e. for GTX 9x0 (Compute 5.2) specificy -DCOMPUTE52. It won't change performance, only decrease binary size and compile time.\nNote for people that have hung around for a while. I removed the -DMAXREGCOUNT build parameter. Instead register usage can be tuned with __launch_bounds(max_threads, min_blocks). As I only have 1 working GTX780, I haven't been able to find optimal settings for other devices. My guess is that it won't be much different between GTX7x0 and GTX9x0 cards, as they are quite similar in this respect.\n"},{"date":"August 13, 2015 12:18PM","content":"Updating driver made no difference.\nOne thing I do notice is when I find a \"share\" my hash rate is super high, around 50-84 Mh/s but drops fast to 9-12 Mh/s.\n"},{"date":"August 13, 2015  2:24PM","content":"for an 'objective' measurement of hashrate, use the -M (benchmark) flag.\n"},{"date":"August 13, 2015  5:37PM","content":"750ti win7,64 benchmark 8mh but the pool or solo i have only 1,7mh why.\n"},{"date":"August 13, 2015  8:35PM","content":"Curious if the problem with the miner and 750ti (at least in my instance) is not enough system memory.\n"},{"date":"August 13, 2015  8:35PM","content":"Something happened, but the same miner with the same config is only hashing at 1-2 mhs instead of 8.1 per 750 Ti. Tried recreating DAGs, no success.\n"},{"date":"August 14, 2015  1:17AM","content":"Something I just noticed on the 750ti computer. I am just using this to pool mine: -U --gpu-devices 0 1 2 3 4  but for some reason all of mu cpu cores are at 100%. Even if I just use device 0  That is not the case with my 960 rig though.\n"},{"date":"August 14, 2015  2:44AM","content":"@antonio8\n,  You should only need\n-t 5 for all GPU's\ninstead of --gpu-devices.  Can you see the GPU's being picked up when ethminer ramps up?  Also, what CPU are you using?  I have a Phenom II x4 925 and curiously it's jumped from 200% (2 of 4 cores) with 4 GPU's to 390% usage after I put in a 5th 750Ti yesterday.\n"},{"date":"August 14, 2015  3:26AM","content":"@o0ragman0o\n, I will try the -t. I was just using the --gpu-devices from a post I read a few pages back that Genoil (I believe) posted.\nOn the gpu ramp up, when I start it and the cpu usage kicks to 100% it bogs the system down a lot and takes a while. Nvidia Inspector does show the load at 90-100% on some but some show 0% but the system is so bogged down I don't trust that they are not mining.\nI am using a Phenom II X6 1100T with the 750ti's (bogs down)  and in the 960 rig an I7 4790K (running smooth).\nAlso both rigs over 12 GB of memory so I ruled that out as an issue, or hopefully so. 750ti rig has 12 Gb of memory and the 960 rig has 16 GB of memory.\nEDIT: The -t made no difference in the 750ti rig. Still bogs down a lot and cpu 100% on all cores. I also have 5 750ti's in that rig and only 3 960's with 1 750ti.\nMaybe it is the amount of cards holding it back.\n"},{"date":"August 14, 2015  8:21AM","content":"@o0ragman0o\n\"--gpu-devices\" is the new and improved \"-t\", allowing you to exactly specify which devices you want instead of from \"0 to t\"\n@ptk\nare you using the exact same binary or did you try one of my newer builds?\nAttached is a zip with 2 binaries. One uses shared memory to share data between GPU threads, the other uses warp shuffles. Could be that 750Ti has issues with the latter. On Kepler I get only .5% speed increase between the two.\nI don't think the issue is lack of RAM or CPU, or number of cards. I have GTX750Ti on i5-4570 with 8GB that just crawls (ethminer only). When I take that 750 and plug it alongside my 780 in a 16GB Xeon E5, it easily does 8MH/s. Must be some driver or Windows thing...\n"},{"date":"August 14, 2015  9:54AM","content":"I have also problem with 750ti and G1820T CPU. I get around 2.3Mh/s and afterburner shows 46% GPU usage. Task manager reports that ethminer has 46 to 50% CPU usage. I'm running on win10.\n"},{"date":"August 14, 2015 10:23AM","content":"@SuchFakeAccount\nwhat are you using? Official miner, CUDA miner, from soure or posted binary?\n"},{"date":"August 14, 2015 10:52AM","content":"Right now I'm using latest CUDA miner that you posted. I tried few others also and got started from here:\nhttp://cryptomining-blog.com/5323-quick-guide-on-how-to-mine-ethereum-on-windows/\n.\n"},{"date":"August 14, 2015  1:52PM","content":"@Genoil\nI am not a dev by any means at all and can't code to save my life. With that said though I do have a question.\nWas this build on compute_50 or compute_52?\nThe cuda-share did seem better as the hash rate for the 750ti's improved to about 3 Mh/s but did spike for a little while at about 8-9 Mh/s. The rig was still bogged down a lot but no issues like that with the 960.\nI could not follow your instructions earlier to create the .sln file as when I compile they are already created.\n"},{"date":"August 14, 2015  2:23PM","content":"the binaries provided have support from Compute 2.0 up to 5.2.\nif you get only 3MH/s per 750Ti, there is a problem somewhere else than in shared vs shuffled. it should do 8-9MH/s. i mean, i get reports from others with the same problem that the shuffled version works better\nit remains a mystery...\n"},{"date":"August 14, 2015  3:13PM","content":"not helpful, with shuffled version also 2 mh/card for 750Ti\nthe problem with utilize videocard memory controller - only 10-30% of max\nbut for gtx970 memory controller utilized fully\n"},{"date":"August 14, 2015  3:14PM","content":"have anybody old miner version working faster for 750 ?\n"},{"date":"August 14, 2015  3:32PM","content":"@mrp\nthat is a helpful observation. Did you use GPU-Z for that? I get 67% on GTX780 (18MH/s)\n"},{"date":"August 14, 2015  3:40PM","content":"My 750Ti running the shuffle version only ~2.2MHs on Win10\n"},{"date":"August 14, 2015  3:57PM","content":"Memory controller load 15-30% for 750Ti and 100% for gtx970, so such dramaticly different performance between ones\n"},{"date":"August 14, 2015  5:05PM","content":"My 750ti is mining 2.38 to 2.4 Mh/s and Mem conroller load is @ 28%\n"},{"date":"August 14, 2015  6:31PM","content":"750ti worked a couple of days at a speed of  8mh but now -U 1.7  -G 1.4\n"},{"date":"August 14, 2015 11:45PM","content":"@Genoil\n, Thanks. I didn't realise the full nature of the --gpu-devices switch.\n@antonio8\n.  Can you do a study up on your PSU.  I think your cards might be getting current limited.\nMy rig currently has:\n3x Galaxy 750Ti slim\n1x emTek 750Ti\n1x Gigabyte 750 OC Low profile.\npulling 43MH/s\n700W Casecom PSU with 2 12v rails  (CC-700W-12CM)\n485W at the wall\nIssues I had were mainly with the Gigabyte 750 dropping out.  It doesn't seem to like the powered risers but works fine pulling power from the PCIe slot itself.  Not a problem with the other cards on powered risers.  Remember there's only a total of about 175W avaliable to the PCIe slots so 3 Ti's at TDP of 60W will get current limited.\nI'll also note that the full size card is running 'much' cooler and faster than the low profiles.\nAs the 750/Ti's generally don't come with a 6/8 PCIe power connector, I'm left just powering them on Molex connectors.  The question mark here is that I don't know which 12V rail the Molex connectors are on so there was a bit of trial, error and hope they weren't all on the same one which would have limited the number of cards  without hacking together a PCIe -&gt; Molex adapter.\nIt's been running nice now.  Going from 4 to 5 cards jumped CPU usage from 200% to 400% which was unexpected.\nI'm still waiting on one more Gigabyte 750Ti Low profile.  I'll then rebuild the rig onto a 6 PCIe slot mobo I received yesterday.  The current 5 slot mobo will be retasked with 2 (3 if I can land it) HD 7990's\n"},{"date":"August 15, 2015 12:41AM","content":"@o0ragman0o\nNever thought about the psu being an issue as I have had no issues on any other algo. I don't have any meter to measure wattage though to see what the system is pulling.\nEven running just one card and leaving the other cards idle I don't get the 750ti to go above 2 or 3 Mh/s.\nNow you have me thinking and maybe it is because the cards are on powered usb risers that are causing the issue. My rig with 3 960's and 1 750ti are on the same risers but work fine.\nI am running 5 EVGA SC Editions with a 700W psu on one and 5 Gigabyte OC with a 650W psu on the other. But even running one card is having the issue.\nThe 960's run about 50-64% Power with 99-100% gpu load and the 750ti on that rig runs at 35% power.\nThe 750ti rigs run about 99% load with about 35% power also. This is all from Nvidia Inspector.\nI'll play around with the psu but shouldn't one card running by itself run above the 7-8 Mh/s?\n"},{"date":"August 15, 2015  1:19AM","content":"o0ragman0o\nsaid:\n@Genoil\n, Thanks. I didn't realise the full nature of the --gpu-devices switch.\n@antonio8\n.  Can you do a study up on your PSU.  I think your cards might be getting current limited.\nMy rig currently has:\n3x Galaxy 750Ti slim\n1x emTek 750Ti\n1x Gigabyte 750 OC Low profile.\npulling 43MH/s\n700W Casecom PSU with 2 12v rails  (CC-700W-12CM)\n485W at the wall\nIssues I had were mainly with the Gigabyte 750 dropping out.  It doesn't seem to like the powered risers but works fine pulling power from the PCIe slot itself.  Not a problem with the other cards on powered risers.  Remember there's only a total of about 175W avaliable to the PCIe slots so 3 Ti's at TDP of 60W will get current limited.\nI'll also note that the full size card is running 'much' cooler and faster than the low profiles.\nAs the 750/Ti's generally don't come with a 6/8 PCIe power connector, I'm left just powering them on Molex connectors.  The question mark here is that I don't know which 12V rail the Molex connectors are on so there was a bit of trial, error and hope they weren't all on the same one which would have limited the number of cards  without hacking together a PCIe -&gt; Molex adapter.\nIt's been running nice now.  Going from 4 to 5 cards jumped CPU usage from 200% to 400% which was unexpected.\nI'm still waiting on one more Gigabyte 750Ti Low profile.  I'll then rebuild the rig onto a 6 PCIe slot mobo I received yesterday.  The current 5 slot mobo will be retasked with 2 (3 if I can land it) HD 7990's\nI have a few 6x 750ti rigs that i have been trying to get running since the release of frontier. I have spent a lot of time trying to figure out how to get these machines to run. I have successfully mined using my normal computer which has a gtx 770. However I have so far failed to successfully mine using my gpu rigs. But before i go into greater detail about my setup and the specific problems that I have been experiencing, I would love to know what settings you used to get your rig running o0ragman0o?\n"},{"date":"August 15, 2015  2:50AM","content":"Anybody have 8-9 mh for 750Ti now ?\n"},{"date":"August 15, 2015  6:04AM","content":"cuda 7.0 is awful, cuda 7.5 isn't that much better, maybe compiling with the mighty cuda 6.5 fixes your problems\n"},{"date":"August 15, 2015  8:07AM","content":"@VeritasSapere\n, I've just come in to find my rig had crashed.  A few \"invalid device ordinal\", reboots and some investigation later seems to tell me the 'Gigabyte 750 OC' was failing again.  I've had to pull it and am hashing 35.7 on the remaining Ti's (\n@mrp\n8.7 each, don't know what happened to my 9).\nI hope this isn't a Gigabyte specific thing as I'm still waiting on shipping for a Gigabyte 750Ti.  The Galaxy and emTek 750Ti's haven't skipped a beat.\nI'm running Ubuntu 14.04\n@genoil's\nethminer ver. 0.9.23\nGigabyte GA-MA770T-UD3P mobo\nPhenom II x4 925\n4GB DD3\nThink we need to start a new thread specifically for rig build issues.....\n"},{"date":"August 15, 2015  1:02PM","content":"I have a bunch of 750Tis running on Ubuntu; noticed speeds around 8.8Mhs to 9.8Mhs (PNY stock OC). Was able to use nvidia-settings to OC it to 1.28GHz/6.6Ghz for about 10.6Mhs. I used CUDA7.0.\nThe high CPU load also seem to stem from the cuda_sync blocking routines. I usually work around this by tying all my threads to a single CPU. This reduces power and cpu load and has no effect on hashing since the CPU cycles are all busy waiting.\nAlso, one interesting power saving trick I noticed was that if you set the power limit of the 750Ti to 30W from 38.5W, the hash rate does not drop significantly (~5%?), but the power is massively reduced. For my rig of 6 750Tis, I observed a Kill-A-Watt drop 520W to 430W, and it's still currently running at a hash rate of about 51MH/s (all stock cards) and 56MH/s (all OC cards).\n"},{"date":"August 15, 2015  1:30PM","content":"I havn't been able to get 'NVIDIA X Server Settings' to work.  It alerts that \"You do not appear to be using the NVIDIA X driver...\"  Then suggests running 'nvidia-xconfig' which doesn't seem to change anything.\nAdditional drivers show I'm using version 346.82. I downgraded from 352.21 (shell script installation) in the hope I could overclock using nvidia setting. but alas still nothing.....but I think I know where my extra 1MHs has gone now.\n"},{"date":"August 15, 2015  1:35PM","content":"@ennui\n, have you ever tried flashing the TI's bios to break the 38W limit so as to allow for the full 60W?  Very interested to see how far these Ti's can be pushed...\n"},{"date":"August 15, 2015  3:00PM","content":"I'm using 352.21; not sure about why the X driver alert shows up that way either.\n@o0ragman0o\nHeard of it but never tried that; might allow for greater memory OC headroom.\n"},{"date":"August 15, 2015  7:20PM","content":"So I dual booted linux on my rig. about 5h later I managed to compile the miner\nNow my 750Ti mines @ 9.5Mh/s and as you can see from the pic gets much warmer. 50degC vs 65 (win10/linux mint)\n"},{"date":"August 15, 2015  7:48PM","content":"good to see it works in Linux. just made a half harted attempt at installing ubuntu, but dropped out after NVidia driver install led me to a blinking cursor of death. god i hate Linux..\n"},{"date":"August 15, 2015  8:19PM","content":"Genoil\nsaid:\ngood to see it works in Linux. just made a half harted attempt at installing ubuntu, but dropped out after NVidia driver install led me to a blinking cursor of death. god i hate Linux..\nI don't exactly hate linux, but it is a big PITA indeed. For me drivers were easy, but CUDA installing gave me the biggest headaches\n.\nBTW I had to remove  -Werror from EthCompilerSettings.cmake or it wouldn't compile.\n"},{"date":"August 16, 2015  5:14AM","content":"Hey Genoil - thanks for building this cuda version.\nthe blinking cursor may be caused by saying 'yes' to the dkms stuff\nin the NVidia driver....  it may be NVidia's implementation crew\nyou hates on that one ....\nAnyway, maybe someone can enlighten me -\nI'm running Ubuntu 14.04.04 and have been successfully (haz blocks) running the official,\nrepo version of ethminer on my GTX780 Ti.\nI had cuda-5.0 installed from a while back and after upgrading to cuda-7.0 I see\nmaybe a slight rise in hashrate, maybe not.\nI usually see around 16MH/s - 17MH/s, and with the updated cuda version it seems the same.\nSo I installed cuda-7.0 according to NVidia's instructions and pulled your repo,\nbranch == 'cudaminer', compiled with '-DGUI=0  -DETHASHCL=1'.\nSeems to compile fine.\nRunning yours with 'ethminer -G' the hashrate seems pretty much identical to the\ncurrent repo version.\nBut when I use 'ethminer -U' it ...really slows down, I get like 150KH/s .\nNot clear where I fell off the tracks.\nSystem installed opencl-headers show as 1.2-2013.10.23-1.\nYour CMakeCache.txt references cuda-7.0, the official repo's does not.\nBoth yours and the repo are linked to\nlibOpenCL.so.1 =&gt; /usr/lib/x86_64-linux-gnu/libOpenCL.so.1\nDoes this mean that I am already using cuda with the stock,\nrepo build AND when I don't specify '-U' to your build? Probly not,\nright?\nYour build has instructions for using cuda,\nthe official build shows nothing of the sort..\n"},{"date":"August 16, 2015  6:28AM","content":"@afogu\nyou need to add the -DETHASHC\nU\nflag on compilation. In your specific case, I would cmake -DBUNDLE=miner -DETHASHCU=1 -DCOMPUTE=35 ..\n\"35\" is for your Compute version. You should be able to pull over 18MH/s with a 780Ti. Use --gpu-workgroup-size 128 --gpu-batch-size 20\nThe whole opencl / cuda thing is a bit confusing, I agree. The thing is that for OpenCL on NVidia, you need CUDA, whereas or CUDA on NVidia, you don't need OpenCL. So OpenCL on NVidia is built on top of CUDA. My cudaminer is not using OpenCL, but native CUDA. That's also the reason why it is a bit faster.\n"},{"date":"August 16, 2015  7:04AM","content":"Genoli -- many thanks for this thread. Took me a couple of days of tweaking to get this up and running, but I have one rig with 6 x 750 ti, linux mint 17, 8gb ddr3, 3.1gz haswell cpu running at 54M+ and best of all, it's coming in at 390 watts at the wall... love that 750 ti!\n\u2139  23:58:25|ethminer  Mining on PoWhash #9e3b5328\u2026 : 54143339 H/s = 471859200 hashes / 8.715 s\n\u2139  23:58:26|ethminer  Mining on PoWhash #9e3b5328\u2026 : 54143291 H/s = 508297216 hashes / 9.388 s\n\u2139  23:58:27|ethminer  Mining on PoWhash #9e3b5328\u2026 : 54155964 H/s = 545783808 hashes / 10.078 s\n\u2139  23:58:27|ethminer  Mining on PoWhash #9e3b5328\u2026 : 54110616 H/s = 581959680 hashes / 10.755 s\n\u2139  23:58:28|ethminer  Mining on PoWhash #9e3b5328\u2026 : 54052437 H/s = 617873408 hashes / 11.431 s\n\u2139  23:58:29|ethminer  Mining on PoWhash #9e3b5328\u2026 : 54060572 H/s = 654835712 hashes / 12.113 s\n\u2139  23:58:29|ethminer  Mining on PoWhash #9e3b5328\u2026 : 54061303 H/s = 691011584 hashes / 12.782 s\n\u2139  23:58:30|ethminer  Mining on PoWhash #9e3b5328\u2026 : 54058932 H/s = 728498176 hashes / 13.476 s\n"},{"date":"August 16, 2015  9:31AM","content":"@Genoil\nI'm trying to build on windows, but I get this error:\nError117error LNK1181: cannot open input file 'pthread.lib'\n"},{"date":"August 16, 2015  9:47AM","content":"@SuchFakeAccount\nhm weird...i don't even have that file on my system.\nI did notice however that a step was missing from my windows build instructions on page 5 of this thread. After downloading the source, you need to run 'getstuff.bat' in cpp-ethereum/extdep.\nNever mind I see thatbyou already did that...\nWhat cmake command did you run?\n"},{"date":"August 16, 2015  9:52AM","content":"@Genoil\ncmake -DBUNDLE=miner -DETHASHCU=1 -DCOMPUTE=50 -G \"Visual Studio 12 2013 Win64\" ..\n"},{"date":"August 16, 2015 10:52AM","content":"hi somebody  minds to share build binary for ubuntu/linux ?\nme the newbie will appreaciate it a lot !\n"},{"date":"August 16, 2015 10:56AM","content":"ennui\nsaid:\nThe high CPU load also seem to stem from the cuda_sync blocking routines. I usually work around this by tying all my threads to a single CPU. This reduces power and cpu load and has no effect on hashing since the CPU cycles are all busy waiting.\n@ennui\n, I'm all ears here... How does one go about\ntying my threads to a single CPU\n(single core?)\no0ragman0o\nsaid:\nI havn't been able to get 'NVIDIA X Server Settings' to work.  It alerts that \"You do not appear to be using the NVIDIA X driver...\"  Then suggests running 'nvidia-xconfig' which doesn't seem to change anything.\nAdditional drivers show I'm using version 346.82. I downgraded from 352.21 (shell script installation) in the hope I could overclock using nvidia setting. but alas still nothing.....but I think I know where my extra 1MHs has gone now.\nOK figured it out.... Naturally I'm running my rig headless and remoting in over a persistent xRDP sesman xVNC session.  The nvidia-settings worked fine once I plugged in a monitor.  I'm guessing XRDP doesn't hook into the NVIDIA X driver.  I've installed Xming on my windows box to see if it could work by going through Putty, but no.  Neither have I been able to connect xRDP through the sesman-x11RDP.... but this is all getting well off topic.\nI'm getting clued up on\nnvidia-smi\nnow instead.\nDowngrading to 346.82 proved to be a really bad move and 4 of my 5 cards became very unstable, something I've only recovered from now after purging and re-running the 352.21 scripted install.\n"},{"date":"August 16, 2015 11:32AM","content":"@ssstand\nHere is a linux verison for you and everybody else:\n1. Extract\n2. Open terminal\n3. cd /to the folder were you extracted it.\n4. launch it: ./ethminer -F\nhttp://us1.ethpool.org/miner/_your_wallet_address_/10\n-U\nBTW It was compiled for 750Ti: cmake -DBUNDLE=miner -DETHASHCU=1 -DCOMPUTE=50 -DGUI=0\nIf other compute version is needed then ask!\nUPDATE: Added missing libraries\n"},{"date":"August 16, 2015 11:57AM","content":"@o0ragman0o\nYou mentioned a version of the cuda you are running but I have not been able to find it. Do you have a link for it?\n"},{"date":"August 16, 2015 12:44PM","content":"o0ragman0o\nsaid:\nennui\nsaid:\nThe high CPU load also seem to stem from the cuda_sync blocking routines. I usually work around this by tying all my threads to a single CPU. This reduces power and cpu load and has no effect on hashing since the CPU cycles are all busy waiting.\n@ennui\n, I'm all ears here... How does one go about\ntying my threads to a single CPU\n(single core?)\nI used taskset, for instance:\nps -eL | grep cudaminer | grep -v grep | awk '{ print \"taskset -cp 1 \" $2 }' | bash\n"},{"date":"August 16, 2015 12:44PM","content":"o0ragman0o\nsaid:\nennui\nsaid:\nThe high CPU load also seem to stem from the cuda_sync blocking routines. I usually work around this by tying all my threads to a single CPU. This reduces power and cpu load and has no effect on hashing since the CPU cycles are all busy waiting.\n@ennui\n, I'm all ears here... How does one go about\ntying my threads to a single CPU\n(single core?)\nI used taskset, for instance:\nps -eL | grep cudaminer | grep -v grep | awk '{ print \"taskset -cp 1 \" $2 }' | bash\n"},{"date":"August 16, 2015 12:48PM","content":"@antonio8\n, pretty sure it was just CUDA 7.\nI can't check right now as my rig's 700W PSU just inexplicably died while only drawing 480W\n.  Worse, I replaced it with a brand new one, fresh out of the box and it sh!t itself too!  So I'm out of the game for a few days.  I've got a 1200W PSU coming in but that was going to be for my HD7990 rig...\n"},{"date":"August 16, 2015 12:54PM","content":"o0ragman0o\nsaid:\n@antonio8\n, pretty sure it was just CUDA 7.\nI can't check right now as my rig's 700W PSU just inexplicably died while only drawing 480W\n.  Worse, I replaced it with a brand new one, fresh out of the box and it sh!t itself too!  So I'm out of the game for a few days.  I've got a 1200W PSU coming in but that was going to be for my HD7990 rig...\nSorry to hear that.\n"},{"date":"August 16, 2015  5:28PM","content":"Does someone tried mining with 750ti on Windows 10 ?\n"},{"date":"August 16, 2015  5:33PM","content":"@Genoil\n: Hey , mate , did you try compile the miner withh cuda 6.5. It might get descent performance , more that 7 and 7.5. Unfortunately my compilation skills are week to try that...\n"},{"date":"August 16, 2015  5:55PM","content":"@Genoil\nthx, I built as you recommended:\ncmake .. -DBUNDLE=miner -DETHASHCU=1 -DCOMPUTE=35\nI had a bit of trouble at these (2) points:\n/path/to/cpp-ethereum/libethcore/Ethash.h:177:24: error: comparison between signed and unsigned integer expressions [-Werror=sign-compare]\nfor (int i = 0; i &lt; gpuDeviceCount; i++) {\n( solved by\ns/int/unsigned/\n)\n/usr/local/cuda-7.0/include/CL/cl_gl_ext.h:44:4: error: \"/*\" within comment [-Werror=comment]\n* /* cl_VEN_extname extension  */\n( solved by\n* /\n\\\n* cl_VEN_extname extension  */\n)\nI do see : 'cudaminer0' rather than 'gpuminer0' reported on workloop, but avg is pretty much 17.1MH/s, so not much diff.\nLaunched thusly:\u00a0\u00a0 ./ethminer -U --gpu-workgroup-size 128 --gpu-batch-size 20\nI've altered the settings, doesn't seem to make much diff so far. --gpu-workgroup-size maybe adds 1MH/s, not sure.\nQ: where to read about the 'compute=35' and so on, what doc(s) cover that?\nthx!\n"},{"date":"August 16, 2015  6:05PM","content":"go6ooo1212\nsaid:\nDoes someone tried mining with 750ti on Windows 10 ?\nI managed to compile with cuda 6.5, running on Win10 and drivers 355.60. Performance on my 750Ti still awful, at 2.2+MHs only.\n"},{"date":"August 16, 2015  6:08PM","content":"For whoever is compiling their own ethminer, follow this small modification and recompile. Your cpu usage will fall to zero.\nhttps://bitcointalk.org/index.php?topic=826901.msg12157142#msg12157142\n"},{"date":"August 16, 2015  6:43PM","content":"Anyone have a compiled source for Windows? I can't figure out how to convert it from the source for the .snl\nGenoil showed me the steps but that is like a foreign language for me.\n"},{"date":"August 16, 2015  6:57PM","content":"antonio8\nsaid:\nAnyone have a compiled source for Windows? I can't figure out how to convert it from the source for the .snl\nGenoil showed me the steps but that is like a foreign language for me.\nThis version was compiled on Win10 with CUDA 6.5. However it doesn't run at full speed for me. See if it works for you. This has a mod so cpu utilization is zero.\n"},{"date":"August 16, 2015  7:05PM","content":"cryptlet\nsaid:\nantonio8\nsaid:\nAnyone have a compiled source for Windows? I can't figure out how to convert it from the source for the .snl\nGenoil showed me the steps but that is like a foreign language for me.\nThis version was compiled on Win10 with CUDA 6.5. However it doesn't run at full speed for me. See if it works for you. This has a mod so cpu utilization is zero.\nIt won't unzip.\nSays no files to extract\n"},{"date":"August 16, 2015  7:08PM","content":"antonio8\nsaid:\nIt won't unzip.\nSays no files to extract\nI have no problem to unzip. I uploaded another time. Try again.\n"},{"date":"August 16, 2015  7:20PM","content":"cryptlet\nsaid:\nantonio8\nsaid:\nIt won't unzip.\nSays no files to extract\nI have no problem to unzip. I uploaded another time. Try again.\nThat one worked. It was a little bigger file than the previous one.\nCpu usage at 100% though and hash at about 2 Mh/s\n"},{"date":"August 16, 2015  7:23PM","content":"100% cpu usage??? Hmmm no idea on this. Mine's running 0%.\n"},{"date":"August 16, 2015  7:38PM","content":"@cryptlet\nDoes it only works on 750ti, mate ?\n"},{"date":"August 16, 2015  7:49PM","content":"go6ooo1212\nsaid:\n@cryptlet\nDoes it only works on 750ti, mate ?\nI compiled it only for my 750Ti (compute 5.0)\n"},{"date":"August 16, 2015  7:57PM","content":"cryptlet\nsaid:\n100% cpu usage??? Hmmm no idea on this. Mine's running 0%.\nAny extra flag for cpu usage?\n"},{"date":"August 16, 2015  8:03PM","content":"@antonio8\nno extra flag. mod was in the code\n"},{"date":"August 16, 2015  8:13PM","content":"@Genoil\nSomething weird I just noticed.\nusing the --gpu-devices, No matter what number I type in it uses the same gpu. I have 4 cards in my system so I wanted to test what that 750ti does mixed with my 960's. I even used --gpu-devices 12 and it usess the same 960 card. So no matter if I do 0 or 1 or 2 or 3 it chooses My gpu 2 which is a 960.\nMy total hash is is about 36 Mh/s but I wanted to try and choose each card to see what the difference is with cards in the pci-e slot versus being in risers.\nEDIT: Was able to use --gpu-devices 0 2 3 and stop my 750ti and hash is at 33.8 Mh/s so my 750ti is doing about 2 Mh/s on that system.\nWindows 7 64bit driver 353.30\n"},{"date":"August 16, 2015 10:45PM","content":"cryptlet\nsaid:\nFor whoever is compiling their own ethminer, follow this small modification and recompile. Your cpu usage will fall to zero.\nhttps://bitcointalk.org/index.php?topic=826901.msg12157142#msg12157142\nthanks for pointing that out\n@cryptlet\n, that works for me. I had a CPU@100% when ethminer was running, now its idle.\n"},{"date":"August 16, 2015 11:26PM","content":"@Genoil\nseems like your ethminer has settled out  to run about 17.6MH/s and I did see 18MH/s at least once, looks like\nit is improved.\n"},{"date":"August 17, 2015 12:35AM","content":"ennui\nsaid:\nI have a bunch of 750Tis running on Ubuntu; noticed speeds around 8.8Mhs to 9.8Mhs (PNY stock OC). Was able to use nvidia-settings to OC it to 1.28GHz/6.6Ghz for about 10.6Mhs. I used CUDA7.0.\nThe high CPU load also seem to stem from the cuda_sync blocking routines. I usually work around this by tying all my threads to a single CPU. This reduces power and cpu load and has no effect on hashing since the CPU cycles are all busy waiting.\nAlso, one interesting power saving trick I noticed was that if you set the power limit of the 750Ti to 30W from 38.5W, the hash rate does not drop significantly (~5%?), but the power is massively reduced. For my rig of 6 750Tis, I observed a Kill-A-Watt drop 520W to 430W, and it's still currently running at a hash rate of about 51MH/s (all stock cards) and 56MH/s (all OC cards).\n@ennui\n,  I got my system stable again last night and was playing with the power settings as you suggested.  I recorded a 0.2% drop in hashrate (43.0-&gt; 42.9) for a 6.1% drop in power consumption.  Then my PSU inexplicably died as did the replacement as soon as I started hashing (!!!???). Admittedly they were cheap ebay buys but WTF.  2x 12V rails at 25A and 28A.  At 300W, even the lesser rail has enough power for 5 GPU's.  It advertises current and over volt protection so I'm pretty pissed at it. The second PSU was only 550W and it went in the same way.\nCan I ask you what PSU's and connectors you are using on your 750 rigs?\n"},{"date":"August 17, 2015  2:50AM","content":"@Genoil\nJust tried out the binary you posted back on page 5, on Windows 10 with a 660GTX 2GB.  Using -U I'm seeing hashrates of about 9.2MH/s compared to 7.4MH/s with stock ethminer, and verified with ethpool.org that the hashing is correct. Nice work!\n"},{"date":"August 17, 2015  6:22AM","content":"Nice work Genoil\nI am another unlucky 750ti user. I have tried all of the versions and cannot get it work over 2.xMH. It is in win10 pc together with 970. The 970 makes 18+MH, both togehter 20.5MH and I noticed also a weird thing with --gpu-devices parameter. It just cannot make to work only 750ti. If i use --gpu-devices 0 or --gpu-devices 1 it makes no difference and runs only 970.\n"},{"date":"August 17, 2015  7:49AM","content":"@dominus\nYou have to try Ubuntu. My rig with 6 x GTX 750 ti runs about  44 Mh/s now. I am trying to get over 50 Mh/s but still mess.\n"},{"date":"August 17, 2015  8:15AM","content":"Phantom\nsaid:\n@dominus\nYou have to try Ubuntu. My rig with 6 x GTX 750 ti runs about  44 Mh/s now. I am trying to get over 50 Mh/s but still mess.\nI have it in my work pc in the office and cannot mess with it. Maybe I'll take it home to my new j1900 build but not very soon. Thanks for hint.\nBTW has anyone built a \"sp modded\" genoil miner for win?\n"},{"date":"August 17, 2015 11:01AM","content":"o0ragman0o\nsaid:\nennui\nsaid:\nI have a bunch of 750Tis running on Ubuntu; noticed speeds around 8.8Mhs to 9.8Mhs (PNY stock OC). Was able to use nvidia-settings to OC it to 1.28GHz/6.6Ghz for about 10.6Mhs. I used CUDA7.0.\nThe high CPU load also seem to stem from the cuda_sync blocking routines. I usually work around this by tying all my threads to a single CPU. This reduces power and cpu load and has no effect on hashing since the CPU cycles are all busy waiting.\nAlso, one interesting power saving trick I noticed was that if you set the power limit of the 750Ti to 30W from 38.5W, the hash rate does not drop significantly (~5%?), but the power is massively reduced. For my rig of 6 750Tis, I observed a Kill-A-Watt drop 520W to 430W, and it's still currently running at a hash rate of about 51MH/s (all stock cards) and 56MH/s (all OC cards).\n@ennui\n,  I got my system stable again last night and was playing with the power settings as you suggested.  I recorded a 0.2% drop in hashrate (43.0-&gt; 42.9) for a 6.1% drop in power consumption.  Then my PSU inexplicably died as did the replacement as soon as I started hashing (!!!???). Admittedly they were cheap ebay buys but WTF.  2x 12V rails at 25A and 28A.  At 300W, even the lesser rail has enough power for 5 GPU's.  It advertises current and over volt protection so I'm pretty pissed at it. The second PSU was only 550W and it went in the same way.\nCan I ask you what PSU's and connectors you are using on your 750 rigs?\nNot quite sure, I'm using a mix of cheap PSUs from China as well all around 800W (though they did advertise theirs at 80 plus), your situation could really be just real bad luck.\n"},{"date":"August 17, 2015 11:02AM","content":"cryptlet\nsaid:\nFor whoever is compiling their own ethminer, follow this small modification and recompile. Your cpu usage will fall to zero.\nhttps://bitcointalk.org/index.php?topic=826901.msg12157142#msg12157142\nWorks! Always thought the CPU utilization was a polling 'feature' not a bug lol\n"},{"date":"August 17, 2015 11:04AM","content":"@mrp\n@VeritasSapere\n@antonio8\n@SuchFakeAccount\nMy Rig is running with 3x GTX 750 Ti ( no risers, just Mainboard with 3 x16-Slots )\nIdle: 54 W\nCPU under load: 110 W\n1 GPU ( and 1 core 100% ): 9,3 Mhash @ 174 W\n2 GPU ( and 2 cores 100% ): 18,6 Mhash @ 255 W\n3 GPU ( and 3 cores 100% ): 27,9 Mhash @ 355 W\nso everything seems fine.. as i use ubuntu 14.03 , i can not tell anything about frequencies etc.. i just installed nvidia drivers..\no0ragman0o\nsaid:\n@Genoil\n, Thanks. I didn't realise the full nature of the --gpu-devices switch.\n@antonio8\n.  Can you do a study up on your PSU.  I think your cards might be getting current limited.\nMy rig currently has:\n3x Galaxy 750Ti slim\n1x emTek 750Ti\n1x Gigabyte 750 OC Low profile.\npulling 43MH/s\n700W Casecom PSU with 2 12v rails  (CC-700W-12CM)\n485W at the wall\nIssues I had were mainly with the Gigabyte 750 dropping out.  It doesn't seem to like the powered risers but works fine pulling power from the PCIe slot itself.  Not a problem with the other cards on powered risers.  Remember there's only a total of about 175W avaliable to the PCIe slots so 3 Ti's at TDP of 60W will get current limited.\nI'll also note that the full size card is running 'much' cooler and faster than the low profiles.\nAs the 750/Ti's generally don't come with a 6/8 PCIe power connector, I'm left just powering them on Molex connectors.  The question mark here is that I don't know which 12V rail the Molex connectors are on so there was a bit of trial, error and hope they weren't all on the same one which would have limited the number of cards  without hacking together a PCIe -&gt; Molex adapter.\nIt's been running nice now.  Going from 4 to 5 cards jumped CPU usage from 200% to 400% which was unexpected.\nI'm still waiting on one more Gigabyte 750Ti Low profile.  I'll then rebuild the rig onto a 6 PCIe slot mobo I received yesterday.  The current 5 slot mobo will be retasked with 2 (3 if I can land it) HD 7990's\ni don't think there is a 175W limit? ( see above ). I think the limit is 75 W per PEG-Port ( special kind of PCI-X-Port, german:\nhttp://www.heise.de/ct/hotline/Was-ist-PEG-325734.html\n), so we have 3*75W = 225W . i thought about connecting 6 cards per mainboard.. but these seld-built risers seem to be very risky.. so i will just use 3 cards per mainbaord, without risers..\nennui\nsaid:\no0ragman0o\nsaid:\nennui\nsaid:\nThe high CPU load also seem to stem from the cuda_sync blocking routines. I usually work around this by tying all my threads to a single CPU. This reduces power and cpu load and has no effect on hashing since the CPU cycles are all busy waiting.\n@ennui\n, I'm all ears here... How does one go about\ntying my threads to a single CPU\n(single core?)\nI used taskset, for instance:\nps -eL | grep cudaminer | grep -v grep | awk '{ print \"taskset -cp 1 \" $2 }' | bash\ngreat! it works. thank you!\nennui\nsaid:\nAlso, one interesting power saving trick I noticed was that if you set the power limit of the 750Ti to 30W from 38.5W, the hash rate does not drop significantly (~5%?), but the power is massively reduced. For my rig of 6 750Tis, I observed a Kill-A-Watt drop 520W to 430W, and it's still currently running at a hash rate of about 51MH/s (all stock cards) and 56MH/s (all OC cards).\ninteresting! can you tell us: how can you set a power limit?\n_ETHeREAL_\nsaid:\nGenoli -- many thanks for this thread. Took me a couple of days of tweaking to get this up and running, but I have one rig with 6 x 750 ti, linux mint 17, 8gb ddr3, 3.1gz haswell cpu running at 54M+ and best of all, it's coming in at 390 watts at the wall... love that 750 ti!\n\u2139  23:58:25|ethminer  Mining on PoWhash #9e3b5328\u2026 : 54143339 H/s = 471859200 hashes / 8.715 s\nalso interesting! can you tell us how you achieved the low power usage?\n"},{"date":"August 17, 2015 11:08AM","content":"The gpu-devices flag was quickly thrown together without actually having multiple cards, so I'll have to look at it again when I got a machine with 2 cards.\nAttached is a Win64 binary with\nsp_\nmods.\nHashrate-wise, on my GTX780 it unfortunately doesn't do any better than what was already there. Actually a tiny bit worse (caused by the cudaDeviceScheduleBlockingSync). But apparently that dramatically lowers CPU usage, which is a good thing! No solution for the GTX750Ti problem yet..\n"},{"date":"August 17, 2015 12:35PM","content":"@buechling\n,\nOn linux,\nNvidia System Managment Interface (nvidia-smi)\nis the command line tool for everything we need to do.  Useful commands are:\nnvidia-smi -l\ndisplays table of live stats for all cards.\nsudo nvidia-smi -pl x\nLimit's power to x watts (30 to 38.5 on the 750/750Ti's).\nnvidia-smi -q -d CLOCK\nDisplay GPU clocks.\nnvidia-smi -q -d SUPPORTED_CLOCKS\nDisplay supported clock settings.\nsudo nvidia-smi -ac memory,core\nSet application clock speeds. Check SUPPORTED_CLOCKS to see available memory/core combinations.\nsudo nvidia-smi -r\nhard reset GPU's (as power cycle)\nYou can pick on particular cards with switch\n-i id\nwhere id is from 1 to number of cards you have.\nThis is what I was playing with last night when my PSU died.\n@ennui's\npower throttling suggestion looks very much worth it. I didn't get to mess with the application clocks but could only seem to access them on my 750 and not the 750Ti's.\n"},{"date":"August 17, 2015 12:56PM","content":"buechling\nsaid:\ni don't think there is a 175W limit? ( see above ). I think the limit is 75 W per PEG-Port ( special kind of PCI-X-Port, german:\nhttp://www.heise.de/ct/hotline/Was-ist-PEG-325734.html\n), so we have 3*75W = 225W . i thought about connecting 6 cards per mainboard.. but these seld-built risers seem to be very risky.. so i will just use 3 cards per mainbaord, without risers..\nTo the motherboard, a 6pin PCIe connector is rated at 75W and 8 pin rated to 150W.  That has to power all the PCIe slots so 3 750Ti's might be fine at upto 40W each but a fouth could kick in the motherboard's power limiting to all the cards.  I've also heard the 24pin connector powers slots too so am not too sure how much is actually available.\nnvidia-smi -q -d PERFORMANCE\nshows active triggers that limit a card's performance like power.\n"},{"date":"August 17, 2015  1:06PM","content":"Genoil\nsaid:\nThe gpu-devices flag was quickly thrown together without actually having multiple cards, so I'll have to look at it again when I got a machine with 2 cards.\nAttached is a Win64 binary with\nsp_\nmods.\nHashrate-wise, on my GTX780 it unfortunately doesn't do any better than what was already there. Actually a tiny bit worse (caused by the cudaDeviceScheduleBlockingSync). But apparently that dramatically lowers CPU usage, which is a good thing! No solution for the GTX750Ti problem yet..\nTnx for that!\nIt works, no change on 3x970 hashrate but no more cpu usage!\n"},{"date":"August 17, 2015  1:51PM","content":"@Genoil\nI think I know my issue but not hash improvement on the 750ti's.\nI am still getting 100% cpu usage but after doing further research I believe my issue is that I need to delete the DAG files and let it recreate them. Here is my dilemma.\nI am getting some crazy hash rates on my 750ti's rigs and I think it is because the newly created DAG is meshing with the old ones. I am seeing from 30 Mh/s to 200 Mh/s, I know crazy.\nNow I might just be wasting my time but for the next day or so I will let it run and see if I find anything solo. I was going to just run it on the pool and see if the hashes match up but I figured I would solo as I still do better solo'ing than pool mining.\nIf I see no increase in blocks then I will delete the DAG files and reboot the computer and restart to see if gpu usage has dropped.\nFun little experiment but I'll take a chance and see how it goes.\n"},{"date":"August 17, 2015  2:43PM","content":"For me it made no difference  1. core is still @ 100%\n"},{"date":"August 17, 2015  3:25PM","content":"So it looks like a mined a block, but when i check my balance it says \"0\", but the block shows just fine at etherchain.org?!\nEDIT: Nevermind - figured it out.\n"},{"date":"August 17, 2015  4:41PM","content":"o0ragman0o\nsaid:\nbuechling\nsaid:\ni don't think there is a 175W limit? ( see above ). I think the limit is 75 W per PEG-Port ( special kind of PCI-X-Port, german:\nhttp://www.heise.de/ct/hotline/Was-ist-PEG-325734.html\n), so we have 3*75W = 225W . i thought about connecting 6 cards per mainboard.. but these seld-built risers seem to be very risky.. so i will just use 3 cards per mainbaord, without risers..\nTo the motherboard, a 6pin PCIe connector is rated at 75W and 8 pin rated to 150W.  That has to power all the PCIe slots so 3 750Ti's might be fine at upto 40W each but a fouth could kick in the motherboard's power limiting to all the cards.  I've also heard the 24pin connector powers slots too so am not too sure how much is actually available.\nnone of my Cards has a PCIe connector, ( i also have no riser ), so all of the power comes from the mainboard.. but i think is has enough.. in atx 24-connector we have 3x 12V. additionally there is an 8 pin connector next to my cpu, so we have additinal 4x 12V. ATX allows 8 ampere (\nhttps://en.wikipedia.org/wiki/ATX#Power_supply\n, other source also speaks about 20 ampere for new cpu.. ), so we should have 672 Watt ?\n"},{"date":"August 17, 2015  5:10PM","content":"I got it. Thank you for all the hints.. so for everybidy else: here is the ultimate guide for GTX 750 Ti on linux with 9,3 Mhash and 0% CPU:\nby the way: you only need a 16 GB Usb-Stick as hard drive.. and 4 GB RAM for the CPU ( but you really speed up compiling with 8 GB and can keep multiple DAG-Files with 32 GB Stick )\nInstall Ubuntu Linux 14.03 x64\nsudo -s\nwget -O -\nhttp://llvm.org/apt/llvm-snapshot.gpg.key\n| sudo apt-key add -\nadd-apt-repository \"deb\nhttp://llvm.org/apt/trusty/\nllvm-toolchain-trusty main\"\nadd-apt-repository -y ppa:ethereum/ethereum-qt\nadd-apt-repository -y ppa:ethereum/ethereum\nadd-apt-repository -y ppa:ethereum/ethereum-dev\nwget\nhttp://developer.download.nvidia.com/compute/cuda/repos/ubuntu1404/x86_64/cuda-repo-ubuntu1404_7.0-28_amd64.deb\ndpkg -i cuda-repo-ubuntu1404_7.0-28_amd64.deb\napt-get -y update\napt-get -y upgrade\napt-get -y install cpp-ethereum screen cuda build-essential git cmake libboost-all-dev libgmp-dev libleveldb-dev libminiupnpc-dev libreadline-dev libncurses5-dev libcurl4-openssl-dev libcryptopp-dev libjson-rpc-cpp-dev libmicrohttpd-dev libjsoncpp-dev libargtable2-dev llvm-3.8-dev libedit-dev mesa-common-dev ocl-icd-libopencl1 opencl-headers libgoogle-perftools-dev qtbase5-dev qt5-default qtdeclarative5-dev libqt5webkit5-dev libqt5webengine5-dev ocl-icd-dev libv8-dev\ngit clone\nhttps://github.com/Genoil/cpp-ethereum\ncd cpp-ethereum\nnano cmake/EthCompilerSettings.cmake\n# remove  \"-Werror\" around line 5\nnano libethash-cu/ethash_cu_miner.cpp\n# remove cudaDeviceSetSharedMemConfig(cudaSharedMemBankSizeEightByte); around line 140\n# then add cudaSetDeviceFlags(cudaDeviceScheduleBlockingSync);\n# then add cudaDeviceSetCacheConfig(cudaFuncCachePreferL1);\ncmake -DBUNDLE=miner -DETHASHCU=1\nmake -j4\nreboot\nsudo -s\ncd cpp-ethereum/ethminer/\nscreen\n./ethminer -U -F http://(yourpool) --gpu-devices 0 1 2\nwith 3 cards i now get 27,3 Mhash @ 270 Watt\n"},{"date":"August 17, 2015  5:49PM","content":"o0ragman0o\nsaid:\n@buechling\n,\nOn linux,\nNvidia System Managment Interface (nvidia-smi)\nis the command line tool for everything we need to do.  Useful commands are:\nnvidia-smi -l\ndisplays table of live stats for all cards.\nsudo nvidia-smi -pl x\nLimit's power to x watts (30 to 38.5 on the 750/750Ti's).\nnvidia-smi -q -d CLOCK\nDisplay GPU clocks.\nnvidia-smi -q -d SUPPORTED_CLOCKS\nDisplay supported clock settings.\nsudo nvidia-smi -ac memory,core\nSet application clock speeds. Check SUPPORTED_CLOCKS to see available memory/core combinations.\nsudo nvidia-smi -r\nhard reset GPU's (as power cycle)\nYou can pick on particular cards with switch\n-i id\nwhere id is from 1 to number of cards you have.\nThis is what I was playing with last night when my PSU died.\n@ennui's\npower throttling suggestion looks very much worth it. I didn't get to mess with the application clocks but could only seem to access them on my 750 and not the 750Ti's.\ngreat, thank you..\ni also cannot access clocks on GTX 750 Ti, but i can access on GTX 960\npower limit does not work.. anything i need to consider?\nnvidia-smi -pl 30\nChanging power management limit is not supported for GPU: 0000:01:00.0.\nTreating as warning and moving on.\nChanging power management limit is not supported for GPU: 0000:02:00.0.\nTreating as warning and moving on.\nChanging power management limit is not supported for GPU: 0000:07:00.0.\nTreating as warning and moving on.\nAll done.\nnvidia-smi\nMon Aug 17 19:48:18 2015\n+------------------------------------------------------+\n| NVIDIA-SMI 346.82     Driver Version: 346.82         |\n|-------------------------------+----------------------+----------------------+\n| GPU  Name        Persistence-M| Bus-Id        Disp.A | Volatile Uncorr. ECC |\n| Fan  Temp  Perf  Pwr:Usage/Cap|         Memory-Usage | GPU-Util  Compute M. |\n|===============================+======================+======================|\n|   0  GeForce GTX 750 Ti  Off  | 0000:01:00.0     N/A |                  N/A |\n| 32%   42C    P8    N/A /  N/A |     52MiB /  2047MiB |     N/A      Default |\n+-------------------------------+----------------------+----------------------+\n|   1  GeForce GTX 750 Ti  Off  | 0000:02:00.0     N/A |                  N/A |\n| 30%   37C    P8    N/A /  N/A |      7MiB /  2047MiB |     N/A      Default |\n+-------------------------------+----------------------+----------------------+\n|   2  GeForce GTX 750 Ti  Off  | 0000:07:00.0     N/A |                  N/A |\n| 30%   30C    P8    N/A /  N/A |      7MiB /  2047MiB |     N/A      Default |\n+-------------------------------+----------------------+----------------------+\n+-----------------------------------------------------------------------------+\n| Processes:                                                       GPU Memory |\n|  GPU       PID  Type  Process name                               Usage      |\n|=============================================================================|\n|    0            C+G   Not Supported                                         |\n|    1            C+G   Not Supported                                         |\n|    2            C+G   Not Supported                                         |\n+-----------------------------------------------------------------------------+\n"},{"date":"August 17, 2015  5:54PM","content":"buechling\nsaid:\no0ragman0o\nsaid:\n@buechling\n,\nOn linux,\nNvidia System Managment Interface (nvidia-smi)\nis the command line tool for everything we need to do.  Useful commands are:\nnvidia-smi -l\ndisplays table of live stats for all cards.\nsudo nvidia-smi -pl x\nLimit's power to x watts (30 to 38.5 on the 750/750Ti's).\nnvidia-smi -q -d CLOCK\nDisplay GPU clocks.\nnvidia-smi -q -d SUPPORTED_CLOCKS\nDisplay supported clock settings.\nsudo nvidia-smi -ac memory,core\nSet application clock speeds. Check SUPPORTED_CLOCKS to see available memory/core combinations.\nsudo nvidia-smi -r\nhard reset GPU's (as power cycle)\nYou can pick on particular cards with switch\n-i id\nwhere id is from 1 to number of cards you have.\nThis is what I was playing with last night when my PSU died.\n@ennui's\npower throttling suggestion looks very much worth it. I didn't get to mess with the application clocks but could only seem to access them on my 750 and not the 750Ti's.\ngreat, thank you..\ni also cannot access clocks on GTX 750 Ti, but i can access on GTX 960\npower limit does not work.. anything i need to consider?\nnvidia-smi -pl 30\nChanging power management limit is not supported for GPU: 0000:01:00.0.\nTreating as warning and moving on.\nChanging power management limit is not supported for GPU: 0000:02:00.0.\nTreating as warning and moving on.\nChanging power management limit is not supported for GPU: 0000:07:00.0.\nTreating as warning and moving on.\nAll done.\nnvidia-smi\nMon Aug 17 19:48:18 2015\n+------------------------------------------------------+\n| NVIDIA-SMI 346.82     Driver Version: 346.82         |\n|-------------------------------+----------------------+----------------------+\n| GPU  Name        Persistence-M| Bus-Id        Disp.A | Volatile Uncorr. ECC |\n| Fan  Temp  Perf  Pwr:Usage/Cap|         Memory-Usage | GPU-Util  Compute M. |\n|===============================+======================+======================|\n|   0  GeForce GTX 750 Ti  Off  | 0000:01:00.0     N/A |                  N/A |\n| 32%   42C    P8    N/A /  N/A |     52MiB /  2047MiB |     N/A      Default |\n+-------------------------------+----------------------+----------------------+\n|   1  GeForce GTX 750 Ti  Off  | 0000:02:00.0     N/A |                  N/A |\n| 30%   37C    P8    N/A /  N/A |      7MiB /  2047MiB |     N/A      Default |\n+-------------------------------+----------------------+----------------------+\n|   2  GeForce GTX 750 Ti  Off  | 0000:07:00.0     N/A |                  N/A |\n| 30%   30C    P8    N/A /  N/A |      7MiB /  2047MiB |     N/A      Default |\n+-------------------------------+----------------------+----------------------+\n+-----------------------------------------------------------------------------+\n| Processes:                                                       GPU Memory |\n|  GPU       PID  Type  Process name                               Usage      |\n|=============================================================================|\n|    0            C+G   Not Supported                                         |\n|    1            C+G   Not Supported                                         |\n|    2            C+G   Not Supported                                         |\n+-----------------------------------------------------------------------------+\nyou need a newer driver. i had this issue when using 34x drivers. currently i'm using 352.21.\n"},{"date":"August 17, 2015  6:19PM","content":"@buechling\nthe CPU optimizations by sp_ is already in the git repo so you can skip that. For the rest: great tutorial. Definitely plan on following it.\n"},{"date":"August 17, 2015  6:26PM","content":"ennui\nsaid:\nyou need a newer driver. i had this issue when using 34x drivers. currently i'm using 352.21.\nsounds good.. hint. DO NOT USE:\nwget\nhttp://de.download.nvidia.com/XFree86/Linux-x86_64/352.30/NVIDIA-Linux-x86_64-352.30.run\nchmod 700 NVIDIA-Linux-x86_64-352.30.run\n./NVIDIA-Linux-x86_64-352.30.run\nThe distribution-provided pre-install script failed!  Are you sure you want  to continue? -&gt; yes\nWould you like to register the kernel module sources with DKMS? -&gt; yes\nInstall NVIDIA's 32-bit compatibility libraries? -&gt; yes\nWould you like to run the nvidia-xconfig utility to automatically update\nyour X configuration? -&gt; yes\nreboot\nnvidia-smi\nFailed to initialize NVML: GPU access blocked by the operating system\n./ethminer -U\nno CUDA-capable device is detected\ninstead, do:\napt-get remove nvidia*\nsudo apt-get autoremove\nadd-apt-repository ppa:xorg-edgers/ppa -y\napt-get update\napt-get install nvidia-352 libcuda1-352\nwget\nhttp://developer.nvidia.com/compute/cuda/7.5/RC/local_installers/cuda-repo-ubuntu1404-7-5-rc_7.5-7_amd64.deb\ndpkg -i cuda-repo-ubuntu1404-7-5-rc_7.5-7_amd64.deb\nsudo apt-get -y update\nsudo apt-get -y upgrade\napt-get -y install cuda\n( recompile from source )\nthen we see:\nnvidia-smi\n+------------------------------------------------------+\n| NVIDIA-SMI 352.30     Driver Version: 352.30         |\n|-------------------------------+----------------------+----------------------+\n| GPU  Name        Persistence-M| Bus-Id        Disp.A | Volatile Uncorr. ECC |\n| Fan  Temp  Perf  Pwr:Usage/Cap|         Memory-Usage | GPU-Util  Compute M. |\n|===============================+======================+======================|\n|   0  GeForce GTX 750 Ti  Off  | 0000:01:00.0      On |                  N/A |\n| 35%   66C    P0    36W /  38W |   1123MiB /  2047MiB |    100%      Default |\n+-------------------------------+----------------------+----------------------+\n|   1  GeForce GTX 750 Ti  Off  | 0000:02:00.0     Off |                  N/A |\n| 34%   61C    P0    33W /  38W |   1087MiB /  2047MiB |     99%      Default |\n+-------------------------------+----------------------+----------------------+\n|   2  GeForce GTX 750 Ti  Off  | 0000:07:00.0     Off |                  N/A |\n| 32%   55C    P0    34W /  38W |   1087MiB /  2047MiB |    100%      Default |\n+-------------------------------+----------------------+----------------------+\n+-----------------------------------------------------------------------------+\n| Processes:                                                       GPU Memory |\n|  GPU       PID  Type  Process name                               Usage      |\n|=============================================================================|\n|    0      1168    G   /usr/bin/X                                      35MiB |\n|    0      2990    C   ./ethminer                                    1078MiB |\n|    1      2990    C   ./ethminer                                    1078MiB |\n|    2      2990    C   ./ethminer                                    1078MiB |\n+-----------------------------------------------------------------------------+\nnow we can set the power limit. i recommend:\nnvidia-smi -pl 30\nas you can see in this table, we save additional 28 Watt for 3x 750 Ti\nLimit 35 W - 27,9 Mhash - 267 W\nLimit 34 W - 27,8 Mhash - 257 W\nLimit 33 W - 27,8 Mhash - 253 W\nLimit 32 W - 27,7 Mhash - 250 W\nLimit 31 W - 27,7 Mhash - 245 W\nLimit 31 W - 27,7 Mhash - 245 W\nLimit 30 W - 27,7 Mhash - 239 W\n( &lt;30 not allowed )\n"},{"date":"August 18, 2015 11:30AM","content":"Quick update. Lost power for about half the day while I was at work but from over night to now here is what my hash looks like with the 750ti doing crazy hashes.\n2 rigs of 960 and 970 doing about 70 Mh/s. Etherapps explorer shows my hash about 130 Mh/s now so the 750ti about 60 Mh/s but not sure if the speed is rising as that explorer is slow as molasses to update.\nWill see at the end of the day if it improves.\nSo as of now the 750ti's are doing 12 Mh/s.\nEDIT: Looks like the cpu issues ramps my hashes wildly. I can get between 2 to 12 Mh/s depending on the load.\n"},{"date":"August 18, 2015  4:19PM","content":"4gun\nsaid:\nSo it looks like a mined a block, but when i check my balance it says \"0\", but the block shows just fine at etherchain.org?!\nEDIT: Nevermind - figured it out.\nPlease post your solution so others with the same problem wont have to search. Thanks\n"},{"date":"August 18, 2015  7:42PM","content":"buechling\nsaid:\nnow we can set the power limit. i recommend:\nnvidia-smi -pl 30\nas you can see in this table, we save additional 28 Watt for 3x 750 Ti\nLimit 35 W - 27,9 Mhash - 267 W\nLimit 34 W - 27,8 Mhash - 257 W\nLimit 33 W - 27,8 Mhash - 253 W\nLimit 32 W - 27,7 Mhash - 250 W\nLimit 31 W - 27,7 Mhash - 245 W\nLimit 31 W - 27,7 Mhash - 245 W\nLimit 30 W - 27,7 Mhash - 239 W\n( &lt;30 not allowed )&lt;/p&gt;\n750 Ti's are 60 watt cards, not 30/35/whatever and nvidia-smi is using the wrong numbers. The read and set values in smi work on a percentage basis so for example setting 27W limit on a supposedly 35W card means 46W limit on 60W in reality (77%). Measure your power consumption at the wall and don't trust software based power consumption figures.\nOn another note, does anyone have a fix for 750 Ti's only doing 1-2mh/s on windows?\n"},{"date":"August 18, 2015  8:23PM","content":"@ptk\nThere is no known fix. My 750Ti too hashing only at 2.2MHs\n"},{"date":"August 18, 2015  8:52PM","content":"@ptk\nit has my full attention, as I'm suffering from the problem as well. But no fix yet.\n"},{"date":"August 18, 2015 10:16PM","content":"@Genoil\n8.8 mhs only works for me with 1 card and only in benchmark mode but I have no idea why even though I consider myself a seasoned miner and I have spent more time with different settings than I care to admit. In case of solo-/poolmining even with 1-2 mh/s per card, the more card I use the slower they start hashing. Some cards will take as long as 10-15 seconds to start hashing (meaning GPU usage is 0% for that period). So my uneducated guess is that for some reason the miner doesn't initialize the cards properly. Or my last longshot of an idea was that win7 have terrible file caching and so it might not use the dagger files properly but I have no basis to prove it.\n"},{"date":"August 18, 2015 11:02PM","content":"cryptlet\nsaid:\n@ptk\nThere is no known fix. My 750Ti too hashing only at 2.2MHs\nmine at 5 Mhs with shuffled version\n"},{"date":"August 19, 2015  1:48AM","content":"I am pretty much done messing with the 750ti rig.\nThe crazy hashes would report but the machine bogs down so much that it does not make it worth it.\nI deleted the dag files in the eth folder in appdata with the latest release the has the cpu usage dropped but unfortunately for me it does no good. Still have 100% cpu usage.\ntried everything and it just does not work for my setup. Definitely something to do with the 750ti's. Not sure about my cpu usage as it is an AMD 1100t. Even tried to set affinity to two cores with task manager and it did not help.\n"},{"date":"August 19, 2015  3:01AM","content":"@ antonio8--  I have a rig with 1 GTX 960 and 4 GTX 750ti.  I set it up to mine solo with a wallet within my LAN.  It mines, and I get a hash rate of up to 64,000,000 H/s that immediately tapers down to 15,000,000 H/s.  On the computer with the wallet, I have a GTX 960 that hashes at a steady 10,500,00 H/s.  SO, my 750ti cards are getting about 1Mh/s for any work cycle longer that about 10ms.  My 750ti cards are on Win 8.\nThe hash seems to be distributed across all the cards in the multi-card rig.  A GTX 960 gets about 10.5Mh/s on both my machines.  The 750ti cards \"burst\" at high capacity, then taper down to ~1Mh/s.  All hash reports are for a combined total, there are no individual card hash-rate reports as on CudaMiner (C. Buchner) or the later CCminer.\nFurther, on the multi-card rig, the Memory Control Unit of GPU 0 (a GTX 960) is at 100%, while the MCU on the 750ti cards is 1 or 2 digits (10% -20%).\nI've been solo-mining since Friday PM and solved 2 blocks (10 ETH).  I am mining at about 25Mh/s average.\n@Genoil--\nIs the work not being shared properly?\n--scryptr\n"},{"date":"August 19, 2015  3:12AM","content":"scryptr\nsaid:\n@ antonio8--  I have a rig with 1 GTX 960 and 4 GTX 750ti.  I set it up to mine solo with a wallet within my LAN.  It mines, and I get a hash rate of up to 64,000,000 H/s that immediately tapers down to 15,000,000 H/s.  On the computer with the wallet, I have a GTX 960 that hashes at a steady 10,500,00 H/s.  SO, my 750ti cards are getting about 1Mh/s for any work cycle longer that about 10ms.  My 750ti cards are on Win 8.\nThe hash seems to be distributed across all the cards in the multi-card rig.  A GTX 960 gets about 10.5Mh/s on both my machines.  The 750ti cards \"burst\" at high capacity, then taper down to ~1Mh/s.  All hash reports are for a combined total, there are no individual card hash-rate reports as on CudaMiner (C. Buchner) or the later CCminer.\nFurther, on the multi-card rig, the Memory Control Unit of GPU 0 (a GTX 960) is at 100%, while the MCU on the 750ti cards is 1 or 2 digits (10% -20%).\nI've been solo-mining since Friday PM and solved 2 blocks (10 ETH).  I am mining at about 25Mh/s average.\n@Genoil--\nIs the work not being shared properly?\n--scryptr\nscryptr\nWe are in the same boat on our issues. The only difference is I am on Windows 7 and using driver 353.30\nI am seeing the exact same issues on my end but the cards ramp up to 18-27 Mh/s and down to about 2 mh/s. I also have the same issue with power usage but my 960's only use about 60-70% while the 750 ti's stay under 28%. My 970 does go up to about 91% though.\nWhat I can't figure out now is why my cpu usage pegs at 100% with the latest release.\nI have found 3 blocks and 1 uncle in the last 2 days after leaving the pool.\n"},{"date":"August 19, 2015  7:56AM","content":"cpu usage fix on github:\nhttps://github.com/tpruvot/cpp-ethereum/commit/61fe369737a64eb4ddd21cb2a316772d60de5ca5\n"},{"date":"August 19, 2015  9:18AM","content":"I have tested tpruvot's CPU fix and it does indeed lower CPU stress. But it comes at the cost of 2-4% hashing power. I've merged his changes into my repo, with an additional launch param. If you don't care about CPU load, you can add --high-cpu-load.\n(updated binary to try. maybe this fixes the dreaded windows/gtx750 bug)\n"},{"date":"August 19, 2015 12:58PM","content":"tp-modded ethminer--\nI tried the posted build, and the gpu load was indeed reduced.  I also noticed that the cpu load was low, but I had good results with low cpu load with the sp-modded version.  The sp-modded version does max out the gpu load, but my dedicated mining rig doesn't do anything but mine.  Both versions performed with lower cpu load for me, and that is important, as I can do odd tasks when required without a struggle.\nNeither version has fixed the 750ti bug.  I am considering loading Ubuntu on a USB stick so that I can dual-boot the mining rig, and keep the Windows system intact.  I'd really like to be able to get full performance out of my 750ti cards.       --scryptr\n"},{"date":"August 19, 2015  1:37PM","content":"The cpu fix was primary made for linux, the miner alone (on a pool) was using all the cores at 100% (i5-3570K ubuntu 14.04) ... well 100W\n"},{"date":"August 20, 2015  4:11AM","content":"Weird bug. When using the miner (no matter the version) it tries using my AMD 4250 integrated graphics. The -G switch, even when using --opencl-platform or --opencl-device to change devices it will still try to use the 4250 and wont touch my normal mining GPUs. The weird thing about this is my 4250 is disabled in the bios and doesn't even show up in device manager. The 4250 is integrated into my GPU.\nHowever, I can use the -U switch to use cuda and switch to my normal mining GPUs. I have 970s I mine with.\nAlso the --opencl-device doesn't work for more then one device even though it's worked in past versions. I'm using Genoils compiled version a couple posts up.\nAdditionally the difference between --high-cpu-load and not using the flag is about 20% hashrate depending on the system.\n"},{"date":"August 20, 2015  8:14AM","content":"@Bensam123\ngenerally speaking, the scope of my CUDA miner is limited to everything behind the -U switch. The --opencl-device switch should still work though (instead it should select a CUDA device), although I have replaces it with a more flexible --gpu-devices. Then again, that seems to be broken still.\nI have noticed that NOT using --high-cpu-load in combination with more than  2 --gpu-mining-threads can lead to severe performance drop.\n"},{"date":"August 20, 2015  4:07PM","content":"ptk\nsaid:\nbuechling\nsaid:\nnow we can set the power limit. i recommend:\nnvidia-smi -pl 30\nas you can see in this table, we save additional 28 Watt for 3x 750 Ti\nLimit 35 W - 27,9 Mhash - 267 W\nLimit 34 W - 27,8 Mhash - 257 W\nLimit 33 W - 27,8 Mhash - 253 W\nLimit 32 W - 27,7 Mhash - 250 W\nLimit 31 W - 27,7 Mhash - 245 W\nLimit 31 W - 27,7 Mhash - 245 W\nLimit 30 W - 27,7 Mhash - 239 W\n( &lt;30 not allowed )&lt;/p&gt;\n750 Ti's are 60 watt cards, not 30/35/whatever and nvidia-smi is using the wrong numbers. The read and set values in smi work on a percentage basis so for example setting 27W limit on a supposedly 35W card means 46W limit on 60W in reality (77%). Measure your power consumption at the wall and don't trust software based power consumption figures.\nthe consumption ( 239W - 267W ) is of course measured at the wall..\n"},{"date":"August 20, 2015  6:30PM","content":"Genoil\nsaid:\n@Bensam123\ngenerally speaking, the scope of my CUDA miner is limited to everything behind the -U switch. The --opencl-device switch should still work though (instead it should select a CUDA device), although I have replaces it with a more flexible --gpu-devices. Then again, that seems to be broken still.\nI have noticed that NOT using --high-cpu-load in combination with more than  2 --gpu-mining-threads can lead to severe performance drop.\nThat could be true, I haven't tried it with less then two devices.\nNot sure what you meant about the scope of the cuda switch. Just stating what's happening. Two different issues.\n--opencl-device (when using OpenCL and -G) doesn't allow you to select more then one graphics card. For instance --opencl-device 0 1 will only use 0. Doing --opencl-device 1 will use device 1. It wont use more then one graphics card in the latest version. -G with the latest version without using --opencl-device wont even use more then one card by default.\nThe second bug has to due with one of my systems that has a A4-4250 APU. The integrated graphics is disabled in the bios and doesn't show up in device manager.\nHowever using the -G switch it will try using the integrated graphics regardless of using --opencl-devices or --opencl-platform. I can't seem to stop it from using the IGP. Of course it doesn't work either.\n-U for cuda seems to work fine and the hashrate is about the same, although limited to 8 devices for some reason?\n"},{"date":"August 20, 2015  9:12PM","content":"Do you have more than 8 devices? Then I will increase the size of the array\n.\n"},{"date":"August 20, 2015 10:17PM","content":"Bensam123\nsaid:\nHowever using the -G switch it will try using the integrated graphics regardless of using --opencl-devices or --opencl-platform. I can't seem to stop it from using the IGP. Of course it doesn't work either.\n--opencl-platform 1 (or 2) works for me not to use the IGP.\n"},{"date":"August 20, 2015 10:25PM","content":"opencl doesn't work with my 750ti at all...\n"},{"date":"August 21, 2015  3:54AM","content":"MORE THAN 8 DEVICES--\nIt is possible to have more than 8 devices with a PCI-e expansion card.  I purchased an inexpensive model, and was able to mine scrypt with CudaMiner on a GTX 9800+ (14kh/s) and a GTX 520 (21kh/s) with a GTX 550ti inside the case on the motherboard (90kh/s).  The motherboard had limited expansion slots, only 1 PCI-e 1x available with a card on the MB.\nI was never able to get the expansion board to work with any model card in the GTX 700 series, or any AMD card.  The expansion board has a USB cable from the PCI-e slot, like a riser does, to a small board with 4 PCI-e slots.  Theoretically, for every PCI-e slot on the MB, 4 slots could be filled with GPU cards.  Extra power supplies would be needed.       --scryptr\n"},{"date":"August 21, 2015  8:52AM","content":"scryptr\nsaid:\nMORE THAN 8 DEVICES--\nIt is possible to have more than 8 devices with a PCI-e expansion card.  I purchased an inexpensive model, and was able to mine scrypt with CudaMiner on a GTX 9800+ (14kh/s) and a GTX 520 (21kh/s) with a GTX 550ti inside the case on the motherboard (90kh/s).  The motherboard had limited expansion slots, only 1 PCI-e 1x available with a card on the MB.\nI was never able to get the expansion board to work with any model card in the GTX 700 series, or any AMD card.  The expansion board has a USB cable from the PCI-e slot, like a riser does, to a small board with 4 PCI-e slots.  Theoretically, for every PCI-e slot on the MB, 4 slots could be filled with GPU cards.  Extra power supplies would be needed.       --scryptr\nI have bought one of those but cannot make it work with gtx 900 series. I have tried on win7 and lubuntu(also different mb) without luck. The board itself gets detected and installed in win7 but not the gpu on it. I have tried all possible combinations(pcie slots, risers...) in Win7, lost 2 afternoons and gave up... I have to do some more tests in lubuntu...\nMaybe any hints?\nSorry Genoil for little offtopic\n"},{"date":"August 21, 2015 10:23AM","content":"ptk\nsaid:\nBensam123\nsaid:\nHowever using the -G switch it will try using the integrated graphics regardless of using --opencl-devices or --opencl-platform. I can't seem to stop it from using the IGP. Of course it doesn't work either.\n--opencl-platform 1 (or 2) works for me not to use the IGP.\nYeah, tried it... it doesn't work. Something worth noting is the IGP is a 4250 (which is AMD) and my miners are Nvidia. Not sure if that matters or not.\n"},{"date":"August 21, 2015  1:34PM","content":"@Bensam123--\nDoes the 4250 mine at any hash rate?  I have an older AMD card in the 5xxx series, I wonder if it would mine on a small rig that I have.       --scryptr\n"},{"date":"August 21, 2015  7:14PM","content":"Hi ! Could some helps me this ?\ni tried to compile on windows 10 and got this after i\nran the\ncmake -DBUNDLE=miner -DETHASHCU=1 -DCOMPUTE=50 -DMAXREGCOUNT=255 -G \"Visual Studio 12 2013 Win64\"\nC:/Program Files (x86)/Windows Kits/8.1;C:/Program Files (x86)/Microsoft SDKs/Windows/v8.0A;C:/Program Files (x86)/Microsoft SDKs/Windows/v8.1A;C:/Program Files (x86)/Microsoft SDKs/Windows/v7.1A\n--  - Found Windows SDK v8.1 at C:/Program Files (x86)/Windows Kits/8.1\n--  - Found Windows SDK v8.0A at C:/Program Files (x86)/Microsoft SDKs/Windows/v8.0A\n--  - Found Windows SDK v8.1A at C:/Program Files (x86)/Microsoft SDKs/Windows/v8.1A\n--  - Found Windows SDK v7.1A at C:/Program Files (x86)/Microsoft SDKs/Windows/v7.1A\n- WindowsSDK dirs: C:/Program Files (x86)/Windows Kits/8.1;C:/Program Files (x86)/Microsoft SDKs/Windows/v8.0A;C:/Program Files (x86)/Microsoft SDKs/Windows/v8.1A;C:/Program Files (x86)/Microsoft SDKs/Windows/v7.1A\n-- ctest path: C:/Program Files (x86)/CMake/bin/ctest.exe\nCMake Error at cmake/FindPackageHandleStandardArgs.cmake:138 (message):\nCould NOT find CryptoPP (missing: CRYPTOPP_INCLUDE_DIR CRYPTOPP_LIBRARY)\n(Required is exact version \"5.6.2\")\nCall Stack (most recent call first):\ncmake/FindPackageHandleStandardArgs.cmake:374 (_FPHSA_FAILURE_MESSAGE)\ncmake/FindCryptoPP.cmake:107 (FIND_PACKAGE_HANDLE_STANDARD_ARGS)\ncmake/EthDependencies.cmake:44 (find_package)\nCMakeLists.txt:298 (include)\n-- Configuring incomplete, errors occurred!\nSee also \"C:/Users/ssstand/cuda/cpp-ethereum/CMakeFiles/CMakeOutput.log\".\n"},{"date":"August 21, 2015  7:43PM","content":"@ssstand\nrun getstuff.bat in /cpp-ethereum/extdep. It will take a while. After that run cmake again. Btw maxregcount parameter is obsolete now.\n"},{"date":"August 21, 2015  9:39PM","content":"Please, what follow tutorial for a maximum capacity of 750ti?\nI test on ubuntu 14.04, cuda 7 with my rig 6X750ti\nI have only 35 mh/s\nThk U\n"},{"date":"August 21, 2015 10:07PM","content":"@mik57\nWhich miner? Cudaminer or official?\nWhich launch parameters?\nWhat CPU?\n"},{"date":"August 21, 2015 10:16PM","content":"Genoil\nsaid:\n@mik57\nWhich miner? Cudaminer or official?\nWhich launch parameters?\nWhat CPU?\n- CUDA 7.0.28 for Ubuntu 14.04\nhttps://developer.nvidia.com/cuda-downloads\n- Ethminer -F .... -G -t 6\n- CPU G1620 / 8GO DDR3\n"},{"date":"August 21, 2015 10:41PM","content":"LAUNCH LINE--  Your launch command line should have \"ethminer -F ..... -U -t  6\" or \"ethminer -F ..... -U --gpu-devices 0 1 2 3 4 5\" if you want Cuda optimization.  The \"-G\" flag utilizes openCL code, not optimal for 750ti.  Did you compile with \"-DCOMPUTE=50\" to indicate 750ti Maxwell architecture?     --scryptr\n"},{"date":"August 21, 2015 10:57PM","content":"scryptr\nsaid:\nLAUNCH LINE--  Your launch command line should have \"ethminer -F ..... -U -t  6\" or \"ethminer -F ..... -U --gpu-devices 0 1 2 3 4 5\" if you want Cuda optimization.  The \"-G\" flag utilizes openCL code, not optimal for 750ti.  Did you compile with \"-DCOMPUTE=50\" to indicate 750ti Maxwell architecture?     --scryptr\n- Did you compile with \"-DCOMPUTE=50\" to indicate 750ti Maxwell architecture?\n&gt; YES\n- \"-U\" doesn't work\n"},{"date":"August 21, 2015 11:52PM","content":"I would suggest that you use the \"-U  --gpu-devices 0 1 2 3 4 5\" string, it is specific to Cuda.  Otherwise, it is over my head.  It might be in your compile switches, Genoil might be able to help.       --scryptr\n"},{"date":"August 22, 2015  4:05AM","content":"scryptr\nsaid:\n@Bensam123--\nDoes the 4250 mine at any hash rate?  I have an older AMD card in the 5xxx series, I wonder if it would mine on a small rig that I have.       --scryptr\nNo it just craps out. The IGP is disabled in the bios, I haven't tried enabling it. It doesn't even show up in device manager, that's why I'm pointing this out as a bug. It's somehow seeing it and trying to use it over my Nvidia GPUs.\n"},{"date":"August 22, 2015  6:15AM","content":"mik57\nsaid:\nscryptr\nsaid:\nLAUNCH LINE--  Your launch command line should have \"ethminer -F ..... -U -t  6\" or \"ethminer -F ..... -U --gpu-devices 0 1 2 3 4 5\" if you want Cuda optimization.  The \"-G\" flag utilizes openCL code, not optimal for 750ti.  Did you compile with \"-DCOMPUTE=50\" to indicate 750ti Maxwell architecture?     --scryptr\n- Did you compile with \"-DCOMPUTE=50\" to indicate 750ti Maxwell architecture?\n&gt; YES\n- \"-U\" doesn't work\nI have followed the steps in the previous page in this topic + googled about coolbits for overclocking... It works but I have only one 750ti.\nBTW the linux command should start with ./ethminer -F ... -U ...\nI had the -U error when I forgot the ./ at the beginning while it worked with -G anyway.\n"},{"date":"August 22, 2015  8:11AM","content":"dominus\nsaid:\nmik57\nsaid:\nscryptr\nsaid:\nLAUNCH LINE--  Your launch command line should have \"ethminer -F ..... -U -t  6\" or \"ethminer -F ..... -U --gpu-devices 0 1 2 3 4 5\" if you want Cuda optimization.  The \"-G\" flag utilizes openCL code, not optimal for 750ti.  Did you compile with \"-DCOMPUTE=50\" to indicate 750ti Maxwell architecture?     --scryptr\n- Did you compile with \"-DCOMPUTE=50\" to indicate 750ti Maxwell architecture?\n&gt; YES\n- \"-U\" doesn't work\nI have followed the steps in the previous page in this topic + googled about coolbits for overclocking... It works but I have only one 750ti.\nBTW the linux command should start with ./ethminer -F ... -U ...\nI had the -U error when I forgot the ./ at the beginning while it worked with -G anyway.\nwhen i do: ./ethminer -F XXXXXXX -U --gpu-devices 0 1 2 3 4 5\n&gt; \"./ethminer: No files or folders of this type\"\nif i go in cd cpp-ethereum/ethminer/\nand i do: ethminer -F XXXXXXX -U --gpu-devices 0 1 2 3 4 5\n&gt; \"Invalid argument: -U\"\nand i do: ./ethminer -F XXXXXXX -U --gpu-devices 0 1 2 3 4 5\n&gt; \"./ethminer: No files or folders of this type\"\n"},{"date":"August 22, 2015  8:59AM","content":"@mik57--\nYou most likely need to install the Ethereum suite and not just the run files for ethminer.  I tried to run ethminer on Linux without installing the whole Ethereum package and got similar results.  There are tutorials for how to install Ethereum on Ubuntu, I have not walked through one yet.  Ethminer runs on Windows with just a few *.dll files in the ethminer directory.  Linux is different.       --scryptr\n"},{"date":"August 22, 2015  9:17AM","content":"@mik57\ndid you download/git clone my fork of cpp-ethereum and added -DETHASHCU=1 to cmake parameters? Otherwise -U won't work.\n"},{"date":"August 22, 2015  9:43AM","content":"I tried to run the linux executable posted by SuchFakeAccount and had no success without the dependencies in place.  Is it possible to build and run Ethminer on Linux with a minimal amount of dependencies?   --scryptr\n"},{"date":"August 22, 2015 11:08AM","content":"@scryptr\nthe whole suite is forked but it is over 2000 commits behind. So that makes it quite useless except the miner. I'm currently refactoring the cuda miner into latest develop. It might then be integrated into the official repo.\n"},{"date":"August 22, 2015 11:56AM","content":"I need some help for mining with 750Ti under windows\nI have 3 machines, each with 1 card.\n2 low end -s.775, 2GB ram on win7,  mine without problem with 5-6MH/s  - probably cpu bound\n3rd has i7, 16GB ram and win8.1 is mining with 300-350KH/s. Cuda or open-cl - its almost same speed\nUnder open-cl i have to put --opencl-platform 1 --opencl-device 1 because integrated intel video is platform 0 device 0 - and cant be completely disabled from bios\nStill, the miner says that is using 750ti, i can check that card is loaded, but the load is in pulses 100%-5%-100%-4% etc\nSame latest WHQL drivers on all machines from 13.08.2015\nAny ideas?\n"},{"date":"August 22, 2015 12:08PM","content":"@restless\nthat is exactly the behaviour of my gtx750ti on win 8.1. Same hashrate, same loads. Solution isn't there yet, except using win7 or Linux...\n"},{"date":"August 22, 2015  1:34PM","content":"@Genoil\n- great work you are doing here with the nvidia miner!\nHere are my findings regarding the 750ti under windows:\nRunning in benchmark mode:\n- one 750ti - Memory controller load at 100%, ethminer uses 90MB of RAM, speed = 8.8Mh;\n- two 750ti's - MCU at 100% for both cards, ethminer uses 146MB of RAM, speed = 17.5Mh;\n- three 750ti's - MCU at 100%, 10%, 100% for the three cards, ethminer uses 1232MB of RAM!, speed = 18.3Mh;\n- four 750ti's - MCU at 100%, 5%, 7%, 100% for the four cards, ethminer uses 1282MB of RAM, speed = 18.5Mh;\n- five 750ti's - MCU at 100% for all five cards, ethminer uses 1335MB of RAM, speed = 43.5Mh!;\nI have no skills in coding. Maybe this helps in resolving the windows bug...\n"},{"date":"August 22, 2015  1:44PM","content":"@crsminer--\nWhich version of Windows are you running?       --scryptr\n"},{"date":"August 22, 2015  2:02PM","content":"Win7 x64.\nAnother thing I noticed is that when I add the third card and the RAM usage goes to 1.2GB there are some Hard Faults showing in Resource Monitor. While It is going up to a number of around 1000 there is no hash recorded and then the hard faults are starting to decrease and hash is showing.\n"},{"date":"August 22, 2015  3:53PM","content":"Genoil\nsaid:\n@mik57\ndid you download/git clone my fork of cpp-ethereum and added -DETHASHCU=1 to cmake parameters? Otherwise -U won't work.\nI will test your fork. Have you a url ? or post with description ?\nThank U\n"},{"date":"August 22, 2015  5:35PM","content":"Genoil, the hash rate reporting changed. I think the new reports are more accurate. Is this right? See this is your miner compiled from latest commit versus aug06 commit.\nAug06 Commit:\ncpp-ethereum/build2/ethminer\u27eb ./ethminer -U -M\n...\nTrial 1... 11709098\nTrial 2... 11796480\nTrial 3... 11796480\nTrial 4... 11709098\nTrial 5... 11796480\n...\ncpp-ethereum/build2/ethminer\u27eb ./ethminer -G -M\n...\nTrial 1... 8825514\nTrial 2... 8912896\nTrial 3... 9000277\nTrial 4... 8912896\nTrial 5... 8912896\nLatest:\n/cpp-ethereum/build/ethminer\u27eb ./ethminer -U -M\n...\nTrial 1... 10485760\nTrial 2... 10573141\nTrial 3... 10485760\nTrial 4... 10573141\nTrial 5... 10485760\n...\ncpp-ethereum/build/ethminer\u27eb ./ethminer -G -M\nGenoil's CUDA ethminer\n...\nTrial 1... 8475989\nTrial 2... 8563370\nTrial 3... 8563370\nTrial 4... 8563370\nTrial 5... 8563370\n"},{"date":"August 22, 2015  7:26PM","content":"@officialscr\nthe latest versions have lower hash rate but considerably lower CPU load.\n@crsminer\nthe hash rate with multiple cards should be better because of this lower CPU load. Are you testing with that version? I attached a Win build few posts back.\n"},{"date":"August 22, 2015  7:54PM","content":"I build from aug06 and aug19 commit in cudaminer branch respectively. I tried flag --high-cpu-load, and with multiple cards, and I still get just about 10.5MH on latest build compared to 11.7MH building from aug06 commit.\n"},{"date":"August 22, 2015  8:04PM","content":"@officialscr\nI'll check it out on Monday, not near a PC until then, thanks for reporting.\n"},{"date":"August 22, 2015  9:59PM","content":"@Genoil\nmik57\nsaid:\nGenoil\nsaid:\n@mik57\ndid you download/git clone my fork of cpp-ethereum and added -DETHASHCU=1 to cmake parameters? Otherwise -U won't work.\nI will test your fork.\nHave you a url ? or post with description ?\nThank U\n"},{"date":"August 23, 2015 12:31AM","content":"GITHUB--   \"git clone\nhttps://github.com/Genoil/cpp-ethereum\n\".    Usually a google search with the dev's \"name\" and \"github\" will turn up the desired github repositories.  You will need to install \"git\" for your OS.  In Ubuntu, \"sudo apt-get install git\" does the trick.  Do a google search for Windows git.  To look at the repository with a browser, just use the url in the above git command line.\nIf you only want a Windows executable, pre-compiled, look under the \"releases\" tab.  You should find several pre-compiled packages, ready to run.  You won't need to install Git for this.\n--scryptr\n"},{"date":"August 23, 2015  7:28AM","content":"Yeah, the windows builds are scattered throughout this thread though. It'd be great if the windows release was posted to the github. Ethereum in general seems to have issues with all the information being very decentralized...\nThe last release was from feb 24th as well.\nhttps://github.com/Genoil/cpp-ethereum/releases\n"},{"date":"August 23, 2015  8:12AM","content":"@Bensam123\nthe key strength to cryptocurrencies and blockchain. Everything is decentralized including information.\n"},{"date":"August 23, 2015 10:08AM","content":"Genoil\nsaid:\n@officialscr\nthe latest versions have lower hash rate but considerably lower CPU load.\n@crsminer\nthe hash rate with multiple cards should be better because of this lower CPU load. Are you testing with that version? I attached a Win build few posts back.\n@Genoil\n- version posted earlier in the thread (ethminer-ed174fb11afef97e55ad686c3f25781326ff76fa.exe) is giving lower hash rates for me, from 51MH to 44MH (1X970, 3X960 and 1X 750ti).\n"},{"date":"August 23, 2015  6:21PM","content":"@crsminer\nyes it is slower. What the difference in CPU load for you?\nYou can \"disable\" the CPU idle functionality by adding --high-cpu. You should get similar hashrate back then.\n"},{"date":"August 23, 2015  6:50PM","content":"Difference in CPU load is from 45% to 0-1%.\nIf I add --high-cpu, I get Invalid argument.\n"},{"date":"August 23, 2015  7:26PM","content":"Well something like that, look in --help\n"},{"date":"August 23, 2015  8:01PM","content":"@crsminer\n--high-cpu-load\n"},{"date":"August 23, 2015  8:30PM","content":"Thanks\n@cryptlet\n, forgot my own line\n(on mobile)\n"},{"date":"August 23, 2015  8:55PM","content":"Genoil, I set two miners up on ethpool, one supposedly doing 10.5MH on the aug06 commit, one doing 11.7 on the aug19 commit. I had to share the same ethpool acc/address because new signups are restricted. I set the difficulty at 5MH and 5.01MH respectively, slightly different so I could distinguish on ethpool logs, and at about half, so I could generate 100 work shares quicker.\nhere is the results:\ncat ethpool-work.txt | cut -f2 | sort -n | uniq -c\n51 500000000\n49 501000000\nWe see that each miner submitted about equal shares over 30 minutes or so. So I conclude it is the reporting the is the problem, the miner working just as well not slower.\n"},{"date":"August 23, 2015  9:03PM","content":"crsminer\nsaid:\nGenoil\nsaid:\n@officialscr\nthe latest versions have lower hash rate but considerably lower CPU load.\n@crsminer\nthe hash rate with multiple cards should be better because of this lower CPU load. Are you testing with that version? I attached a Win build few posts back.\n@Genoil\n- version posted earlier in the thread (ethminer-ed174fb11afef97e55ad686c3f25781326ff76fa.exe) is giving lower hash rates for me, from 51MH to 44MH (1X970, 3X960 and 1X 750ti).\nI'm using:\nethminer -F ... -U --gpu-workgroup-size 128 --gpu-batch-size 21 --gpu-devices 0 1 2 3\nIt makes the same hashrate(67Mh) without cpu load for my rig(3x970+1x960).\n"},{"date":"August 23, 2015  9:39PM","content":"@cryptlet\nyes that was it, thanks. No changes in hashrate compared to official version tho.\n@Genoil\nany progress with 750ti and windows?\n"},{"date":"August 24, 2015  5:13AM","content":"I dont think the perf decrease is related to the few ms cpu sleep made only once per batch... (after cuda work)\n"},{"date":"August 24, 2015 11:22AM","content":"My two cents\nGeForce GTX 670\nI've got 10MH/s on official ethminer\nCUDA miner version posted\n@Genoil\nearlier in the thread August 17\nethminer-genoil-sp-mod.exe -M -U\nBenchmarking on platform: { \"platform\": \"CUDA 7.5\", \"device\": \"GeForce GTX 670\", \"version\": \"Compute 3.0\" }\nPreparing DAG...\nWarming up...\ni  22:03:34|cudaminer0  workLoop 0 #00000000\u0442\u0410\u0436 #00000000\u0442\u0410\u0436\ni  22:03:34|cudaminer0  Initialising miner...\nUsing device: GeForce GTX 670(3.0)\nTrial 1... 12399882\nTrial 2... 12399882\nTrial 3... 12395753\nTrial 4... 12229310\nTrial 5... 12399882\nmin/mean/max: 12229310/12364941/12399882 H/s\ninner mean: 12398505 H/s\nand CUDA miner version posted August 19\nethminer-ed.exe -M -U\nGenoil's CUDA ethminer\n=====================================================================\nPlease consider donating a tiny fraction of the extra performance to:\nETH: 0xb9310b185455f863f526dab3d245809f6854b4d\nBTC: 1Nu2fMCEBjmnLzqb8qUJpKgq5RoEWFhNcW\nBenchmarking on platform: { \"platform\": \"CUDA 7.5\", \"device\": \"GeForce GTX 670\", \"version\": \"Compute 3.0\" }\nPreparing DAG...\ni  22:02:38|cudaminerW0a r mwionrgk Luopo.p. .0\n#00000000\u0442\u0410\u0436 #00000000\u0442\u0410\u0436\ni  22:02:38|cudaminer0  Initialising miner...\nUsing device: GeForce GTX 670(3.0)\nTrial 1... 10220209\nTrial 2... 10213402\nTrial 3... 10216804\nTrial 4... 10129481\nTrial 5... 10129481\nmin/mean/max: 10129481/10181875/10220209 H/s\ninner mean: 10216805 H/s\n"},{"date":"August 24, 2015 11:48AM","content":"First post test on Windows 8.1\nSecond machine notebook Windows 7 with GeForce GTX 560M on official ethminer:\nethminer.exe -M -G\nFound suitable OpenCL device [GeForce GTX 560M] with 1610612736 bytes of GPU memory\nBenchmarking on platform: GPU\nPreparing DAG...\ni  14:32:06W|agrpmuimnign eurp0. . .w\norkLoop 0 #00000000\u0442\u0410\u0436 #00000000\u0442\u0410\u0436\ni  14:32:06|gpuminer0  Initialising miner...\nUsing platform: NVIDIA CUDA\nUsing device: GeForce GTX 560M(OpenCL 1.1 CUDA)\nPrinting program log\nCreating one big buffer for the DAG\nLoading single big chunk kernels\nMapping one big chunk.\nCreating buffer for header.\nCreating mining buffer 0\nCreating mining buffer 1\nTrial 1... 2795270\nTrial 2... 2795270\nTrial 3... 2707918\nTrial 4... 2795270\nTrial 5... 2795270\nmin/mean/max: 2707918/2777799/2795270 H/s\ninner mean: 931756 H/s\nWho know why inner mean &lt; 2.7MH???\nCUDA miner version posted\n@Genoil\nearlier in the thread August 17:\nethminer-genoil-sp-mod.exe -M -U\nBenchmarking on platform: { \"platform\": \"CUDA 7.5\", \"device\": \"GeForce GTX 560M\", \"version\": \"Compute 2.1\" }\nPreparing DAG...\nWarming up...\ni  14:37:11|cudaminer0  workLoop 0 #00000000\u0442\u0410\u0436 #00000000\u0442\u0410\u0436\ni  14:37:11|cudaminer0  Initialising miner...\nUsing device: GeForce GTX 560M(2.1)\nTrial 1... 2183077\nTrial 2... 2092966\nTrial 3... 2180172\nTrial 4... 2180172\nTrial 5... 2179447\nmin/mean/max: 2092966/2163166/2183077 H/s\ninner mean: 2152071 H/s\nCUDA miner version posted August 19:\nethminer-ed.exe -M -U\nGenoil's CUDA ethminer\n=====================================================================\nPlease consider donating a tiny fraction of the extra performance to:\nETH: 0xb9310b185455f863f526dab3d245809f6854b4d\nBTC: 1Nu2fMCEBjmnLzqb8qUJpKgq5RoEWFhNcW\nBenchmarking on platform: { \"platform\": \"CUDA 7.5\", \"device\": \"GeForce GTX 560M\", \"version\": \"Compute 2.1\" }\nPreparing DAG...\nWarming up...\ni  14:42:13|cudaminer0  workLoop 0 #00000000\u0442\u0410\u0436 #00000000\u0442\u0410\u0436\ni  14:42:13|cudaminer0  Initialising miner...\nUsing device: GeForce GTX 560M(2.1)\nTrial 1... 1309410\nTrial 2... 1220896\nTrial 3... 1221303\nTrial 4... 1308103\nTrial 5... 1221303\n!   14:42:31|main  Stop worker 0.13 s\nmin/mean/max: 1220896/1256203/1309410 H/s\ninner mean: 1250536 H/s\n"},{"date":"August 24, 2015 12:04PM","content":"@Gruber\ncan you also measure CPU load of both? And with the latest, add flag --high-cpu-load?\nThe 560M results don't look too good for CUDA, better stick with OpenCL\nThe point of the CPU load fix is to make your rigs more profitable. If you have a CPU blazing at almost 100%, 2MH/s less ultimately leads to more profit. Another side effect of the high CPU load could be a measurement error, as other point out above. This also happens when the batch size is too high.\n"},{"date":"August 24, 2015  2:15PM","content":"Notebook with GeForce GTX 560M, CPU i7-2630QM, Windows 7\nofficial ethminer:\nethminer.exe -M -G\nFound suitable OpenCL device [GeForce GTX 560M] with 1610612736 bytes of GPU memory\nBenchmarking on platform: GPU\nmin/mean/max: 2707918/2777799/2795270 H/s\ninner mean: 931756 H/s\ncurrent percentage of CPU load ethminer process: 12%, CPU Max Turbo Frequency from 44%-50% grows to 110%\nCUDA miner version posted\n@Genoil\nearlier in the thread August 17:\nethminer-genoil-sp-mod.exe -M -U\nBenchmarking on platform: { \"platform\": \"CUDA 7.5\", \"device\": \"GeForce GTX 560M\", \"version\": \"Compute 2.1\" }\nmin/mean/max: 2092966/2163747/2183805 H/s\ninner mean: 2152314 H/s\ncurrent percentage of CPU load ethminer process: very low, less 1%, CPU Max Turbo Frequency not change\nCUDA miner version posted August 19:\nethminer-ed.exe -M -U\nGenoil's CUDA ethminer\nmin/mean/max: 1221303/1243812/1309410 H/s\ninner mean: 1258684 H/s\ncurrent percentage of CPU load ethminer process: very low, less 1%, CPU Max Turbo Frequency not change\nethminer-ed.exe -M -U --high-cpu-load\nGenoil's CUDA ethminer\n=====================================================================\nPlease consider donating a tiny fraction of the extra performance to:\nETH: 0xb9310b185455f863f526dab3d245809f6854b4d\nBTC: 1Nu2fMCEBjmnLzqb8qUJpKgq5RoEWFhNcW\nBenchmarking on platform: { \"platform\": \"CUDA 7.5\", \"device\": \"GeForce GTX 560M\", \"version\": \"Compute 2.1\" }\nPreparing DAG...\niW  1a7r:m0i7n:g3 5u|pc.u.d.a\nminer0  workLoop 0 #00000000\u0442\u0410\u0436 #00000000\u0442\u0410\u0436\ni  17:07:35|cudaminer0  Initialising miner...\nUsing device: GeForce GTX 560M(2.1)\nTrial 1... 1310283\nTrial 2... 1222931\nTrial 3... 1310283\nTrial 4... 1222931\nTrial 5... 1310283\n!   17:07:53|main  Stop worker 0.179 s\nmin/mean/max: 1222931/1275342/1310283 H/s\ninner mean: 1281165 H/s\ncurrent percentage of CPU load ethminer process: 11%-12%, CPU Max Turbo Frequency from 44%-50% grows to 108-109%\nresults with GTX 670 try to publish tomorrow\n"},{"date":"August 24, 2015  8:42PM","content":"Can someone help me setup a linux mining rig, I can pay 0.2BTC.\nMy rig is 5xGTX750ti, celeron G1620 and 6GB Ram.\nI can prepare a clean install of ubuntu 14 or 15 (witchever is better) with teamviewer access.\nI dont need a local wallet only working cudaminer because I will send mined coins directly from pool to exchange.\nThanks!\n"},{"date":"August 24, 2015  9:04PM","content":"@zadarradar\nand all others with GTI750-Problems..\nhere is my ultimate install Script, which i just used today..\nfeel free to use it.. maybe you can mine some time on my eth-adress as donation!\n- Download Ubuntu 14.04.3 x64\n- Install with updates ( 24.08.2015 )\n- login, start xterm:\nsudo apt-get install openssh-server\n- logout on session, detach screen etc.. you can now login via ssh:\nsudo -s\nwget -O -\nhttp://llvm.org/apt/llvm-snapshot.gpg.key\n| sudo apt-key add -\nadd-apt-repository -y \"deb\nhttp://llvm.org/apt/trusty/\nllvm-toolchain-trusty main\"\nadd-apt-repository -y ppa:ethereum/ethereum-qt\nadd-apt-repository -y ppa:ethereum/ethereum\nadd-apt-repository -y ppa:ethereum/ethereum-dev\nadd-apt-repository -y ppa:xorg-edgers/ppa -y\nwget\nhttp://developer.nvidia.com/compute/cuda/7.5/RC/local_installers/cuda-repo-ubuntu1404-7-5-rc_7.5-7_amd64.deb\ndpkg -i cuda-repo-ubuntu1404-7-5-rc_7.5-7_amd64.deb\napt-get -y update\napt-get -y upgrade\napt-get install -y libglew-dev libcheese7 libcheese-gtk23 libclutter-gst-2.0-0 libcogl15 libclutter-gtk-1.0-0 libclutter-1.0-0  xserver-xorg-input-all screen build-essential git cmake libboost-all-dev libgmp-dev libleveldb-dev libminiupnpc-dev libreadline-dev libncurses5-dev libcurl4-openssl-dev libcryptopp-dev libjson-rpc-cpp-dev libmicrohttpd-dev libjsoncpp-dev libargtable2-dev llvm-3.8-dev libedit-dev mesa-common-dev ocl-icd-libopencl1 opencl-headers libgoogle-perftools-dev qtbase5-dev qt5-default qtdeclarative5-dev libqt5webkit5-dev libqt5webengine5-dev ocl-icd-dev libv8-dev cpp-ethereum libcuda1-352 nvidia-352 cuda\ngit clone\nhttps://github.com/Genoil/cpp-ethereum\ncd cpp-ethereum\ncmake -DBUNDLE=miner -DETHASHCU=1\nmake -j4\nreboot\n- login again:\nsudo nvidia-smi\n- ( you should see all your cards there )\nsudo nvidia-smi -pl 30\n- ( this will reduce energy consumption )\nsudo -s\ncd cpp-ethereum/ethminer\nscreen -S miner\n./ethminer -U -F\nhttp://eth1.nanopool.org:8888/8c1571f5e9ffff7d31c2d66d3818f273813d8fdf\n--gpu-devices 0 1 2 3 4 5\n- you can now close ssh and it will keep running, later you login and type\nsudo screen -r miner\n"},{"date":"August 25, 2015 12:23AM","content":"buechling\nsaid:\n@zadarradar\nand all others with GTI750-Problems..\nhere is my ultimate install Script, which i just used today..\nfeel free to use it.. maybe you can mine some time on my eth-adress as donation!\n- Download Ubuntu 14.04.3 x64\n- Install with updates ( 24.08.2015 )\n- login, start xterm:\nsudo apt-get install openssh-server\n- logout on session, detach screen etc.. you can now login via ssh:\nsudo -s\nwget -O -\nhttp://llvm.org/apt/llvm-snapshot.gpg.key\n| sudo apt-key add -\nadd-apt-repository -y \"deb\nhttp://llvm.org/apt/trusty/\nllvm-toolchain-trusty main\"\nadd-apt-repository -y ppa:ethereum/ethereum-qt\nadd-apt-repository -y ppa:ethereum/ethereum\nadd-apt-repository -y ppa:ethereum/ethereum-dev\nadd-apt-repository -y ppa:xorg-edgers/ppa -y\nwget\nhttp://developer.nvidia.com/compute/cuda/7.5/RC/local_installers/cuda-repo-ubuntu1404-7-5-rc_7.5-7_amd64.deb\ndpkg -i cuda-repo-ubuntu1404-7-5-rc_7.5-7_amd64.deb\napt-get -y update\napt-get -y upgrade\napt-get install -y libglew-dev libcheese7 libcheese-gtk23 libclutter-gst-2.0-0 libcogl15 libclutter-gtk-1.0-0 libclutter-1.0-0  xserver-xorg-input-all screen build-essential git cmake libboost-all-dev libgmp-dev libleveldb-dev libminiupnpc-dev libreadline-dev libncurses5-dev libcurl4-openssl-dev libcryptopp-dev libjson-rpc-cpp-dev libmicrohttpd-dev libjsoncpp-dev libargtable2-dev llvm-3.8-dev libedit-dev mesa-common-dev ocl-icd-libopencl1 opencl-headers libgoogle-perftools-dev qtbase5-dev qt5-default qtdeclarative5-dev libqt5webkit5-dev libqt5webengine5-dev ocl-icd-dev libv8-dev cpp-ethereum libcuda1-352 nvidia-352 cuda\ngit clone\nhttps://github.com/Genoil/cpp-ethereum\ncd cpp-ethereum\ncmake -DBUNDLE=miner -DETHASHCU=1\nmake -j4\nreboot\n- login again:\nsudo nvidia-smi\n- ( you should see all your cards there )\nsudo nvidia-smi -pl 30\n- ( this will reduce energy consumption )\nsudo -s\ncd cpp-ethereum/ethminer\nscreen -S miner\n./ethminer -U -F\nhttp://eth1.nanopool.org:8888/8c1571f5e9ffff7d31c2d66d3818f273813d8fdf\n--gpu-devices 0 1 2 3 4 5\n- you can now close ssh and it will keep running, later you login and type\nsudo screen -r miner\nTnx my friend, best instructions ever, im getting 47MH/s with 5x750ti\nI will mine for next 24h to your address (0x8c1571f5e9ffff7d31c2d66d3818f273813d8fdf)\n"},{"date":"August 25, 2015  5:46AM","content":"This probably is going to take a back seat, but could we get some basic functionality for the miner like failover and stats? Especially failover...\n"},{"date":"August 25, 2015  7:53AM","content":"Bensam123\nsaid:\nThis probably is going to take a back seat, but could we get some basic functionality for the miner like failover and stats? Especially failover...\nwhat requirements would such functionalities have? ideally?\n"},{"date":"August 25, 2015  9:17AM","content":"Failover switches to a different pool when one goes down or ends up unresponsive. Good failover implementations will detect when a pool is flaky and switch to a backup pool when that happens (connection is maintained, but very erratic). SGminer has a good implementation of failover.\nStats would include things like average hashrate over session, average hashrate for last five minutes, submitted shares, stales or bad shares as a percentage. More advanced stats would breakdown each card for you and offer things like temp and fan speed monitoring. This helps with diagnosing mining problems and maintenance for miners. SGminer also has a pretty good implementation of this.\nNot really expecting that, but would be nice. Failover is definitely something that's needed though.\n"},{"date":"August 25, 2015 11:50AM","content":"@Genoil\nany intention to merge with upstream ethminer, i understand there was some changes that fix mining on some pools... please see:\nhttps://www.reddit.com/r/ethereum/comments/3i6b33/free_ethereum_to_celebrate_alphapoolxyz_launch/cuer6h3\n"},{"date":"August 25, 2015 12:08PM","content":"Genoil\nsaid:\n@Gruber\ncan you also measure CPU load of both? And with the latest, add flag --high-cpu-load?\nThe 560M results don't look too good for CUDA, better stick with OpenCL\nThe point of the CPU load fix is to make your rigs more profitable. If you have a CPU blazing at almost 100%, 2MH/s less ultimately leads to more profit. Another side effect of the high CPU load could be a measurement error, as other point out above. This also happens when the batch size is too high.\n@Genoil\npromised benchmark with CPU load\ntested platform: GeForce GTX 560M, CPU i5-3470, Windows 8.1\nethminer-genoil-sp-mod.exe -M -U\nBenchmarking on platform: { \"platform\": \"CUDA 7.5\", \"device\": \"GeForce GTX 670\", \"version\": \"Compute 3.0\" }\nmin/mean/max: 12399882/12437302/12578719 H/s\ninner mean: 12402636 H/s\ncurrent percentage of CPU load ethminer process: very low, less 1%, CPU Max Turbo Frequency not change\nethminer-ed.exe -M -U\nBenchmarking on platform: { \"platform\": \"CUDA 7.5\", \"device\": \"GeForce GTX 670\", \"version\": \"Compute 3.0\" }\nmin/mean/max: 10129481/10183231/10220209 H/s\ninner mean: 10188831 H/s\ncurrent percentage of CPU load ethminer process: very low, less 1%, CPU Max Turbo Frequency not change\nethminer-ed.exe -M -U --high-cpu-load\nBenchmarking on platform: { \"platform\": \"CUDA 7.5\", \"device\": \"GeForce GTX 670\", \"version\": \"Compute 3.0\" }\nmin/mean/max: 10831674/10832396/10835285 H/s\ninner mean: 10832877 H/s\ncurrent percentage of CPU load ethminer process: 25%, CPU Max Turbo Frequency from 57%-60% grow to 110%\nI tried to change the parameters --gpu-mining-buffers, --gpu-workgroup-size, --gpu-batch-size. The best result:\nethminer-genoil-sp-mod.exe -M -U --gpu-mining-buffers 4 --gpu-workgroup-size 128 --gpu-batch-size 19\nBenchmarking on platform: { \"platform\": \"CUDA 7.5\", \"device\": \"GeForce GTX 670\", \"version\": \"Compute 3.0\" }\nmin/mean/max: 12574528/12576204/12578719 H/s\ninner mean: 12577322 H/s\ncurrent percentage of CPU load ethminer process: very low, less 1%, CPU Max Turbo Frequency not change.\nBut in production with the same configuration, real hashrate: 11496897 H/s - 11634164 H/s\n"},{"date":"August 25, 2015 12:36PM","content":"@skunk\nyes I'm actually in the process of doing so. Unfortunately I can only spend a few hours/day max on the project.\n@Gruber\nI measure CPU load caused by ethminer in NSight Profiler. In that tool, the sp-mod CPU offloading variant as suggested by him in ihis bitcointalk thread actually reports 85% CPU, vs. 4% on the tpruvot (\"ed...\") version. So I went with tpruvot's solution.\nAttached is a binary with sp's CPU fix reenabled. With --high-cpu-load enabled, it should give similar performance as the sp-mod binary. If that one is still better, then it is good news because there's a few other optimizations in there that don't do anything on my GTX780 but may work on your 670\n"},{"date":"August 25, 2015  3:43PM","content":"zadarradar\nsaid:\nbuechling\nsaid:\n@zadarradar\nand all others with GTI750-Problems..\nhere is my ultimate install Script, which i just used today..\nfeel free to use it.. maybe you can mine some time on my eth-adress as donation!\n- Download Ubuntu 14.04.3 x64\n- Install with updates ( 24.08.2015 )\n- login, start xterm:\nsudo apt-get install openssh-server\n- logout on session, detach screen etc.. you can now login via ssh:\nsudo -s\nwget -O -\nhttp://llvm.org/apt/llvm-snapshot.gpg.key\n| sudo apt-key add -\nadd-apt-repository -y \"deb\nhttp://llvm.org/apt/trusty/\nllvm-toolchain-trusty main\"\nadd-apt-repository -y ppa:ethereum/ethereum-qt\nadd-apt-repository -y ppa:ethereum/ethereum\nadd-apt-repository -y ppa:ethereum/ethereum-dev\nadd-apt-repository -y ppa:xorg-edgers/ppa -y\nwget\nhttp://developer.nvidia.com/compute/cuda/7.5/RC/local_installers/cuda-repo-ubuntu1404-7-5-rc_7.5-7_amd64.deb\ndpkg -i cuda-repo-ubuntu1404-7-5-rc_7.5-7_amd64.deb\napt-get -y update\napt-get -y upgrade\napt-get install -y libglew-dev libcheese7 libcheese-gtk23 libclutter-gst-2.0-0 libcogl15 libclutter-gtk-1.0-0 libclutter-1.0-0  xserver-xorg-input-all screen build-essential git cmake libboost-all-dev libgmp-dev libleveldb-dev libminiupnpc-dev libreadline-dev libncurses5-dev libcurl4-openssl-dev libcryptopp-dev libjson-rpc-cpp-dev libmicrohttpd-dev libjsoncpp-dev libargtable2-dev llvm-3.8-dev libedit-dev mesa-common-dev ocl-icd-libopencl1 opencl-headers libgoogle-perftools-dev qtbase5-dev qt5-default qtdeclarative5-dev libqt5webkit5-dev libqt5webengine5-dev ocl-icd-dev libv8-dev cpp-ethereum libcuda1-352 nvidia-352 cuda\ngit clone\nhttps://github.com/Genoil/cpp-ethereum\ncd cpp-ethereum\ncmake -DBUNDLE=miner -DETHASHCU=1\nmake -j4\nreboot\n- login again:\nsudo nvidia-smi\n- ( you should see all your cards there )\nsudo nvidia-smi -pl 30\n- ( this will reduce energy consumption )\nsudo -s\ncd cpp-ethereum/ethminer\nscreen -S miner\n./ethminer -U -F\nhttp://eth1.nanopool.org:8888/8c1571f5e9ffff7d31c2d66d3818f273813d8fdf\n--gpu-devices 0 1 2 3 4 5\n- you can now close ssh and it will keep running, later you login and type\nsudo screen -r miner\nTnx my friend, best instructions ever, im getting 47MH/s with 5x750ti\nI will mine for next 24h to your address (0x8c1571f5e9ffff7d31c2d66d3818f273813d8fdf)\nAnybody knows why, when I do dpkg -i cuda-repo-ubuntu1404-7-5-rc_7.5-7_amd64.deb, I get the following error?\ndpkg-deb: error: `cuda-repo-ubuntu1404-7-5-rc_7.5-7_amd64.deb' is not a debian format archive\ndpkg: error processing archive cuda-repo-ubuntu1404-7-5-rc_7.5-7_amd64.deb (--install):\nsubprocess dpkg-deb --control returned error exit status 2\nErrors were encountered while processing:\ncuda-repo-ubuntu1404-7-5-rc_7.5-7_amd64.deb\nThank you very much!\n"},{"date":"August 25, 2015  4:36PM","content":"Also when doing cmake -DBUNDLE=miner -DETHASHCU=1 I get this:\n-- The CXX compiler identification is unknown\nCMake Error: your CXX compiler: \"CMAKE_CXX_COMPILER-NOTFOUND\" was not found.   Please set CMAKE_CXX_COMPILER to a valid compiler path or name.\n-- ctest path: /usr/bin/ctest\nCMake Error at cmake/FindPackageHandleStandardArgs.cmake:138 (message):\nCould NOT find CryptoPP (missing: CRYPTOPP_INCLUDE_DIR CRYPTOPP_LIBRARY)\n(Required is exact version \"5.6.2\")\nCall Stack (most recent call first):\ncmake/FindPackageHandleStandardArgs.cmake:374 (_FPHSA_FAILURE_MESSAGE)\ncmake/FindCryptoPP.cmake:107 (FIND_PACKAGE_HANDLE_STANDARD_ARGS)\ncmake/EthDependencies.cmake:44 (find_package)\nCMakeLists.txt:298 (include)\n-- Configuring incomplete, errors occurred!\nSee also \"/home/crsminer10/cpp-ethereum/CMakeFiles/CMakeOutput.log\".\nSee also \"/home/crsminer10/cpp-ethereum/CMakeFiles/CMakeError.log\".\nSorry for my\nnoobishness\n, but it's my first time on linux!\n"},{"date":"August 25, 2015  4:48PM","content":"crsminer\nsaid:\nAnybody knows why, when I do dpkg -i cuda-repo-ubuntu1404-7-5-rc_7.5-7_amd64.deb, I get the following error?\ncorrupted archive, download it again...\nbtw, don't know with ethminer, but cuda 6.5 is generally faster for mining.\n"},{"date":"August 25, 2015  4:52PM","content":"install\nhttp://tahoe-lafs.org/trac/pycryptopp\ndon't know exact debian/ubuntu package name\n"},{"date":"August 25, 2015  5:09PM","content":"Yup, 6.5 is the almost universally accepted solution for cuda mining. They've tried a lot of other variants in the CCminer thread and they never match up.\n"},{"date":"August 25, 2015  5:10PM","content":"skunk\nsaid:\ncrsminer\nsaid:\nAnybody knows why, when I do dpkg -i cuda-repo-ubuntu1404-7-5-rc_7.5-7_amd64.deb, I get the following error?\ncorrupted archive, download it again...\nbtw, don't know with ethminer, but cuda 6.5 is generally faster for mining.\nThanks! downloaded directly, installed and now nvidia-smi showing all cards!\n"},{"date":"August 25, 2015  5:11PM","content":"skunk\nsaid:\ninstall\nhttp://tahoe-lafs.org/trac/pycryptopp\ndon't know exact debian/ubuntu package name\nI git cloned it but can't figure it out how to install... sorry\n"},{"date":"August 25, 2015  5:15PM","content":"apt-get install pycryptopp ?\n"},{"date":"August 25, 2015  5:32PM","content":"Managed to install python-pycryptopp_0.5.29-1build1_amd64.deb , but still getting that error.\nethminer folder is emty...\nmaybe some other help please?\n"},{"date":"August 25, 2015  6:10PM","content":"Do not know what I done, but it works now! It's generating the DAG file.\n"},{"date":"August 26, 2015  1:17AM","content":"Thanks for the hard work on the cuda miner. I'm running an evga gtx 750 ti sc but i'm only getting 7.4 mh/s. Any ideas on how to reach the 9.8mh/s that i'm seeing on forums?\nI switched from windows 8 to windows 7 using the same hardware and got a big jump in hashrates. Windows 8 was giving me 0.4mh/s for some reason. Would switching to ubuntu give me close to 9.8mh/s? Thanks in advance from a newbie.\nOS - Windows 7\nCPU - Celeron G3220\nMotherboard - Asrock B85\nRam - 4gb\nGPU - 1x EVGA 750ti superclocked (1300 mhz)\n"},{"date":"August 26, 2015  4:23AM","content":"I also gave up with win 7 and win 8.1. With 6 x GTX 750 ti, I run perfectly on Ubuntu with 52 Mh/s\nHowever, I got no luck with ATI Radeon HD 9750 and R9 290 Tri-X on Ubuntu, could not go higher than 30 Mh/s. So, I switch back to Win 8.1 and get about 48 Mh/s with HD 9750 overclock and R9 290 standard clock.\nNow, I am trying to run GTX 750 ti on Windows again, because I can easy overclock those cards with Windows.\n"},{"date":"August 26, 2015  8:52AM","content":"Something worth noting Genoil, the memory controller is pegged at 100% when looking at GPUZ.\n"},{"date":"August 26, 2015  9:01AM","content":"@Bensam123\nit better be at 100%, or high at least. The kernel is memory-bound, meaning that its speed it limited by memory access times. What still puzzles me however, is that AMD cards get much closer to the theoretical memory bandwidth than NVidia.\n@Flatulentfox\nthe normal speed for a GTX750Ti is about 8MH/s in becnhamrk mode, bit lower for actual mining. The 9.8 probably came from a highly tuned card.\nThe low hashrate on Win8.1/Win10 is a known issue.\n"},{"date":"August 26, 2015  9:09AM","content":"This problem is also present in Cryptonote, that was covered a bit in the CCMiner thread. Although I don't know if this can be cleaned up at all.\nhttps://bitcointalk.org/index.php?topic=826901\nI don't know if this is applicable, but certain data formats move faster through memory then others. Not sure if you get to pick or choose.\nhttp://techreport.com/review/28513/amd-radeon-r9-fury-x-graphics-card-reviewed/4\n"},{"date":"August 26, 2015 10:19AM","content":"It already loads vec4 (4 * 32 bit). The problem (or the solution, depends how you look at it) is that the ethash algo has to do 64 of those vec4 loads sequentially per GPU thread at unpredictable locations in the DAG file. It's highly inefficient from a GPU standpoint, but exactly what the designers of the algo were after.\n"},{"date":"August 26, 2015  2:37PM","content":"I've completed merging a reasonably recent develop branch with cudaminer. No performance gains, but it should be more compatible with latest ethminer now.\nnew branch at\nhttps://github.com/Genoil/cpp-ethereum/tree/cudaminer-frontier\nbuild instructions: install cuda sdk; add cmake flag -DBUNDLE=cudaminer\nwin64 binaries attached\nmany cmd line params changed. See --help section\nbug with specific multiple cuda device selection likely fixed (please test, I have only 1 GPU)\nLinux compilation untested. Help/test is highly appreciated\ndonations welcome @ 0xeb9310b185455f863f526dab3d245809f6854b4d\n"},{"date":"August 26, 2015  4:10PM","content":"@Genoil\nThis cudaminer-fontier release doesn't show hashrate?\nAlso I tried compilling on ubuntu. I get an error. I have no problems compilling your previous existing builds and geth on my linux machine. So far just this.\n[ 53%] Building CXX object libdevcore/CMakeFiles/devcore.dir/TrieHash.cpp.o\n[ 55%] Building CXX object libdevcore/CMakeFiles/devcore.dir/TransientDirectory.cpp.o\n[ 57%] Building CXX object libdevcore/CMakeFiles/devcore.dir/Hash.cpp.o\nLinking CXX shared library libdevcore.so\n[ 57%] Built target devcore\nmake: *** [all] Error 2\n"},{"date":"August 26, 2015  4:42PM","content":"Not sure if that's what you were trying to fix. But --opencl-device doesn't do anything nor does ---opencl-platform.\nGenoil\nsaid:\nIt already loads vec4 (4 * 32 bit). The problem (or the solution, depends how you look at it) is that the ethash algo has to do 64 of those vec4 loads sequentially per GPU thread at unpredictable locations in the DAG file. It's highly inefficient from a GPU standpoint, but exactly what the designers of the algo were after.\nint8/int16/fp32 doesn't have anything to do with mining? I have no idea, just looking at benchmarks.\n"},{"date":"August 26, 2015  6:13PM","content":"[ 64%] Building CXX object libethash-cu/CMakeFiles/ethash-cu.dir/ethash_cu_miner.cpp.o\n/home/skunk/bitcoin/cpp-ethereum/libethash-cu/ethash_cu_miner.cpp: In static member function \u2018static bool ethash_cu_miner::configureGPU(unsigned int, unsigned int, unsigned int, unsigned int, bool, uint64_t)\u2019:\n/home/skunk/bitcoin/cpp-ethereum/libethash-cu/ethash_cu_miner.cpp:155:45: error: invalid operands of types \u2018const char [29]\u2019 and \u2018char [256]\u2019 to binary \u2018operator&lt;&lt;\u2019\n\"Found suitable CUDA device [\" &lt;&lt; props.name\n^\n/home/skunk/bitcoin/cpp-ethereum/libethash-cu/ethash_cu_miner.cpp:157:5: error: \u2018ETHCU_LOG\u2019 was not declared in this scope\n);\n^\n/home/skunk/bitcoin/cpp-ethereum/libethash-cu/ethash_cu_miner.cpp:162:28: error: invalid operands of types \u2018const char [13]\u2019 and \u2018char [256]\u2019 to binary \u2018operator&lt;&lt;\u2019\n\"CUDA device \" &lt;&lt; props.name\n^\n/home/skunk/bitcoin/cpp-ethereum/libethash-cu/ethash_cu_miner.cpp:165:4: error: \u2018ETHCU_LOG\u2019 was not declared in this scope\n);\n^\n/home/skunk/bitcoin/cpp-ethereum/libethash-cu/ethash_cu_miner.cpp: In static member function \u2018static void ethash_cu_miner::listDevices()\u2019:\n/home/skunk/bitcoin/cpp-ethereum/libethash-cu/ethash_cu_miner.cpp:189:21: error: \u2018ETHCU_LOG\u2019 was not declared in this scope\nETHCU_LOG(outString);\n^\n/home/skunk/bitcoin/cpp-ethereum/libethash-cu/ethash_cu_miner.cpp:179:15: warning: unused variable \u2018i\u2019 [-Wunused-variable]\nunsigned int i = 0;\n^\nlibethash-cu/CMakeFiles/ethash-cu.dir/build.make:181: recipe for target 'libethash-cu/CMakeFiles/ethash-cu.dir/ethash_cu_miner.cpp.o' failed\n"},{"date":"August 26, 2015  6:24PM","content":"Thanks guys. Got work to do\n"},{"date":"August 26, 2015  9:07PM","content":"750ti PERFORMANCE--  I am sorry to report that after a fresh install of Win 7 x64, and the latest nVidia drivers (355.60), there was no improvement on the 750ti bug.  But, because the Ethminer only reports the total hashing rate for the rig, and not the individual cards and the hash rate accepted, it is difficult to see what is really happening.\nThe hash rate starts high, then tapers to a point where it equals the average hash rate for the 1 960 card, plus about 0.5Mh/s to 1Mh/s for each 750ti card.       --scryptr\n"},{"date":"August 27, 2015  7:43AM","content":"@scryptr\nnot sure if --gpu-devices  or --opencl-device  works fully in either cudaminer or cudaminer-frontier. that way you could isolate the 750ti. but i've got a bad feeling about this...\n"},{"date":"August 27, 2015  9:26AM","content":"cryptlet\nsaid:\n@Genoil\nThis cudaminer-fontier release doesn't show hashrate?\n..\nYes I noticed and found the cause. I'll take it up with ethdevs, probably a (Windows) build issue.\n"},{"date":"August 27, 2015 11:44AM","content":"Genoil\nsaid:\n@Gruber\nI measure CPU load caused by ethminer in NSight Profiler. In that tool, the sp-mod CPU offloading variant as suggested by him in ihis bitcointalk thread actually reports 85% CPU, vs. 4% on the tpruvot (\"ed...\") version. So I went with tpruvot's solution.\nAttached is a binary with sp's CPU fix reenabled. With --high-cpu-load enabled, it should give similar performance as the sp-mod binary. If that one is still better, then it is good news because there's a few other optimizations in there that don't do anything on my GTX780 but may work on your 670\n@Genoil\nI measured CPU load caused ethminer using Process Explorer. Tested platform: GeForce GTX 560M, CPU i5-3470, Windows 8.1. Using CUDA miner version posted August 25.\nethminer_CUDA_20150826.exe -M -U\ninner mean: 10621516 H/s\nCPU load: 0.26% - 0.28%\nethminer_CUDA_20150826.exe -M -U --high-cpu-load\ninner mean: 12223879 H/s\nCPU load: 0.13% - 0.15%\nResult hashrate using --high-cpu-load higher and close to ethminer sp_mod. But the load on the processor is less than when using --high-cpu-load.\n"},{"date":"August 27, 2015 12:49PM","content":"@Gruber\n, strange that NSight then reports different values. Would be useful if somebody with a wall power meter would point out the actual difference, because that's where it's all about.  Next version will have --high-cpu-load renamed to --cuda-turbo, not making any claims on load any longer\n"},{"date":"August 27, 2015  1:16PM","content":"@Genoil\nOK Play around evening\n"},{"date":"August 27, 2015  1:17PM","content":"@skunk\n@cryptlet\n: it should build on Ubuntu now. I tried on an EC2 instance, needed 8GB of RAM. Then after that I upgraded the instance to have GPUs, but failed at installing NVidia drivers. I'm so not going to spend time fixing that\n. Can you please build and test if (multi-)GPU mining works?\nThanks.\n"},{"date":"August 27, 2015  1:39PM","content":"I have decided to skip the 750ti struggle.\nI mined solo for a week and earned 4 blocks, and I mined at NanoPool and earned a couple more ether coins.  The pool reported me at up to 56Mh/s, mining on 2 GTX 960 cards and 4 750ti cards, but the average was more like 24Mh/s at best, poolside.\nInstead, I will rebuild my 280x rig as I can afford new hardware.  If ether coins improve on the market, I can always point my 960s at it, because your Cuda code does work well for them.  The 280x cards can be set up for Ethereum without conflicting with my CCminer builds.\nThank you for your work.  I am going to follow your thread!       --scryptr\n"},{"date":"August 27, 2015  2:14PM","content":"@Genoil\nit builds fine after removing -Werror\nresults for single 960 follows:\n./ethminer -M -U\nmin/mean/max: 10310997/10363425/10398378 H/s\ninner mean: 3466126 H/s\n./ethminer -M -U --cuda-turbo\nmin/mean/max: 10310997/10380901/10398378 H/s\ninner mean: 3466126 H/s\n./ethminer -M -G\nmin/mean/max: 10223616/10276044/10310997 H/s\ninner mean: 3436999 H/s\nit seems --cuda-turbo doesn't make any difference anymore, cpu utilization is low with or without the flag...\n"},{"date":"August 27, 2015  2:20PM","content":"@skunk\nthanks. Apparently NVidia has done some great work on their OpenCL implementation for Maxwell 5.2 cards. Differences are soo small. I'm going to try adding some NVidia specific tweaks to the opencl kernel, see if I can surpass native CUDA\n"},{"date":"August 27, 2015  2:47PM","content":"works fine on a 6x750ti rig too...\ncuda: 52Mhs, opencl: 46Mhs\n"},{"date":"August 27, 2015  3:22PM","content":"@Genoil\nLike\n@skunk\nsays, it builds after removing -Werror. Built on ubuntu with cuda 7.0.\nResults for my 2x 750Ti.\n(Benchmark with 1x 750Ti )\n./ethminer -M -U\nmin/mean/max: 8825514/8877943/8912896 H/s\ninner mean: 2970965 H/s\n(Benchmark with 1x 750Ti )\n./ethminer -M -U --cuda-turbo\nmin/mean/max: 8825514/8860466/8912896 H/s\ninner mean: 2970965 H/s\n(Benchmark with 2x 750Ti )\n./ethminer -M -G\nmin/mean/max: 16340309/16410213/16427690 H/s\ninner mean: 5475896 H/s\nIn actual mining my 2x 750Ti get a total about 17.7+MHs total.\nEdit: Just noticed this ethminer build is using 100% of 1 core on my quad cpu.\n"},{"date":"August 27, 2015  3:32PM","content":"cryptlet\nsaid:\nEdit: Just noticed this ethminer build is using 100% of 1 core on my quad cpu.\nit'll stop using cpu time once finished with the dag files...\n"},{"date":"August 27, 2015  4:00PM","content":"Oh this is interesting.\nI optimized the keccak hash in the opencl kernel with some CUDA PTX assembly (borrowed from sp_ 's ccminer) and now the opencl kernel is as fast as the CUDA kernel.\nopencl: ethminer.exe -M -G --cl-global-work 16384\ncuda: ethminer.exe -M -U --cuda-grid-size 8192 --cuda-block-size 128 [--cuda-turbo]\nCompute 3.5 or higher card required.\nSource @\nhttps://github.com/Genoil/cpp-ethereum/tree/cuda-opencl-ptx\nconsole output should show: Using Inline PTX\nalso interested in any performance impact on AMD cards. The fallback function may be slower than what was originally in there.\n"},{"date":"August 27, 2015  5:53PM","content":"just one thing:\n[CUDA]:Found suitable CUDA device [GeForce GTX 960] with 2147287040 bytes of GPU memory\nminer  19:38:17|ethminer  Getting work package...\n\u2718  19:38:27|ethminer  Failed to submit hashrate.\n\u2718  19:38:27|ethminer  Dynamic exception type: N7jsonrpc16JsonRpcExceptionE\nstd::exception::what: Exception -32003 : Client connector error: libcurl error: 28 -&gt; Operation timed out\nJSON-RPC problem. Probably couldn't connect. Retrying in 1...\nminer  19:38:39|ethminer  Getting work package...\n\u2718  19:38:48|ethminer  Failed to submit hashrate.\n\u2718  19:38:48|ethminer  Dynamic exception type: N7jsonrpc16JsonRpcExceptionE\nstd::exception::what: Exception -32003 : Client connector error: libcurl error: 56\nJSON-RPC problem. Probably couldn't connect. Retrying in 1...\nminer  19:39:00|ethminer  Getting work package...\n\u2718  19:39:03|ethminer  Failed to submit hashrate.\n\u2718  19:39:03|ethminer  Dynamic exception type: N7jsonrpc16JsonRpcExceptionE\nstd::exception::what: Exception -32003 : Client connector error: libcurl error: 7 -&gt; Could not connect to\nhttp://eth1.nanopool.org:8888/0x873517202d47c9dd023ee89fa2e072dcc76ea2c4\nJSON-RPC problem. Probably couldn't connect. Retrying in 1...\nminer  19:39:05|ethminer  Getting work package...\n\u2718  19:39:05|ethminer  Failed to submit hashrate.\n\u2718  19:39:05|ethminer  Dynamic exception type: N7jsonrpc16JsonRpcExceptionE\nstd::exception::what: Exception -32003 : Client connector error: libcurl error: 7 -&gt; Could not connect to\nhttp://eth1.nanopool.org:8888/0x873517202d47c9dd023ee89fa2e072dcc76ea2c4\nJSON-RPC problem. Probably couldn't connect. Retrying in 1...\nminer  19:39:08|ethminer  Getting work package...\n\u2718  19:39:08|ethminer  Failed to submit hashrate.\n\u2718  19:39:08|ethminer  Dynamic exception type: N7jsonrpc16JsonRpcExceptionE\nstd::exception::what: Exception -32003 : Client connector error: libcurl error: 7 -&gt; Could not connect to\nhttp://eth1.nanopool.org:8888/0x873517202d47c9dd023ee89fa2e072dcc76ea2c4\nJSON-RPC problem. Probably couldn't connect. Retrying in 1...\nminer  19:39:10|ethminer  Getting work package...\n\u2718  19:39:10|ethminer  Failed to submit hashrate.\n\u2718  19:39:10|ethminer  Dynamic exception type: N7jsonrpc16JsonRpcExceptionE\nstd::exception::what: Exception -32003 : Client connector error: libcurl error: 7 -&gt; Could not connect to\nhttp://eth1.nanopool.org:8888/0x873517202d47c9dd023ee89fa2e072dcc76ea2c4\nJSON-RPC problem. Probably couldn't connect. Retrying in 1...\nminer  19:39:12|ethminer  Getting work package...\n\u2718  19:39:12|ethminer  Failed to submit hashrate.\n\u2718  19:39:12|ethminer  Dynamic exception type: N7jsonrpc16JsonRpcExceptionE\nstd::exception::what: Exception -32003 : Client connector error: libcurl error: 7 -&gt; Could not connect to\nhttp://eth1.nanopool.org:8888/0x873517202d47c9dd023ee89fa2e072dcc76ea2c4\nJSON-RPC problem. Probably couldn't connect. Retrying in 1...\nminer  19:39:15|ethminer  Getting work package...\n\u2718  19:39:15|ethminer  Failed to submit hashrate.\n\u2718  19:39:15|ethminer  Dynamic exception type: N7jsonrpc16JsonRpcExceptionE\nstd::exception::what: Exception -32003 : Client connector error: libcurl error: 7 -&gt; Could not connect to\nhttp://eth1.nanopool.org:8888/0x873517202d47c9dd023ee89fa2e072dcc76ea2c4\nJSON-RPC problem. Probably couldn't connect. Retrying in 1...\nminer  19:39:17|ethminer  Getting work package...\nminer  19:39:17|ethminer  Grabbing DAG for #f2e59013\u2026\nminer  19:39:18|ethminer  Got work package:\n\u2139  19:39:18|ethminer  Loading full DAG of seedhash: #582b0644\u2026\nminer  19:39:18|ethminer    Header-hash: daf66715f3b8793d514a9ed1c76f68f681a6f8e19d2202626c707360000a986b\nminer  19:39:18|ethminer    Seedhash: f2e59013a0a379837166b59f871b20a8a0d101d1c355ea85d35329360e69c000\nminer  19:39:18|ethminer    Target: 00000000dbe6fecebdedd5beb573440e5a884d1b2fbf06fcce912adcb8d8422e\n\u2139  19:39:18|cudaminer0  workLoop 0 #00000000\u2026 #f2e59013\u2026\n\u2139  19:39:18|cudaminer0  Initialising miner...\nminer  19:39:18|ethminer  Mining on PoWhash #daf66715\u2026 : 0 H/s = 0 hashes / 0.5 s\n\u2139  19:39:18|ethminer  Full DAG loaded\nUsing device: GeForce GTX 960(5.2)\nnothing serious as from there the miner starts to hash normaly...\ni can guess it's just an issue with the pool not understanding the miner's new hashrate submission feature, but maybe a --legacy or a --dont-submit-hashrate switch won't hurt...\n"},{"date":"August 28, 2015 12:05AM","content":"That is because ddos protection on pool. It should make just few retires at start tho.\n--\n"},{"date":"August 28, 2015  1:09AM","content":"Genoil\nsaid:\nOh this is interesting.\nI optimized the keccak hash in the opencl kernel with some CUDA PTX assembly (borrowed from sp_ 's ccminer) and now the opencl kernel is as fast as the CUDA kernel.\nopencl: ethminer.exe -M -G --cl-global-work 16384\ncuda: ethminer.exe -M -U --cuda-grid-size 8192 --cuda-block-size 128 [--cuda-turbo]\nCompute 3.5 or higher card required.\nSource @\nhttps://github.com/Genoil/cpp-ethereum/tree/cuda-opencl-ptx\nconsole output should show: Using Inline PTX\nalso interested in any performance impact on AMD cards. The fallback function may be slower than what was originally in there.\nI tried it on my 3 x 280x, dropped 10mh.\n"},{"date":"August 28, 2015  8:01AM","content":"@Genoil\nSent you 1 Ether.\nhttp://etherscan.io/tx/0xd22062ba3c4ebf926ae71f6df117f6ce0776363e5878c7f300cd5b776ee4fae9\n"},{"date":"August 28, 2015  8:07AM","content":"At the end i switched to linux, i can't success build the miner but compiled\neasily in linux..\ni would like to share the test:\nOS: Ubuntu 15.04\nBenchmarking on platform: { \"platform\": \"CUDA 7.0\", \"device\": \"GeForce GTX 750 Ti\", \"version\": \"Compute 5.0\" }\nPreparing DAG...\nUsing device: GeForce GTX 750 Ti(5.0)\nTrial 1... 8563370\nTrial 2... 8475989\nTrial 3... 8475989\nTrial 4... 8388608\nTrial 5... 8388608\nmin/mean/max: 8388608/8458512/8563370 H/s\ninner mean: 8505116 H/s\nThe test is fair well compares to real mining, which i got the similar result too ( 8.5 M/s)\nStart mining with 750 Ti now, i will donate to the developer when i accumulate some coins,\nThank you so much for the effort !\n"},{"date":"August 28, 2015  8:45AM","content":"@cryptlet\nthanks!\n@ssstand\ngood to see it's working well for you. meanwhile i've filed a bug with NVidia about the Win8/750ti issue, hopefully they'll find the cause..\n"},{"date":"August 28, 2015 10:44AM","content":"Gigabyte GTX 960 G1 Gaming 2GB :\nmin/mean/max: 10660522/10660522/10660522 H/s\ninner mean: 10660522 H/s\nGigabyte GTX 750 Ti :\nmin/mean/max: 8643581/8643581/8643581 H/s\ninner mean: 8643581 H/s\nSince I can't launch the new version of your Ethminer without error, (Error Cuda Mining : Invalid Argument or OpenCL error), I'm using the first version with SP_\nThat's great work Genoil!\n"},{"date":"August 28, 2015 10:58AM","content":"@antho281\nwhich binary is that? And what launch params did you use?\n"},{"date":"August 28, 2015 11:14AM","content":"I use cudaminer-sp binary\nand this is my command line for the moment : ./ethminer -U -F\nhttp://blabla\n--gpu-devices 0 1 2 3 4 5\nLooking for params atm haha but looks like if gpu-devices and -t do the same effects..\nWhen I use --gpu-devices 0 or --gpu-devices 1, the same GPU launch\n"},{"date":"August 28, 2015 12:57PM","content":"@antho281\nyes that is broken in sp binary. What binary exits with \"Error Cuda Mining : Invalid Argument or OpenCL error\"?\n"},{"date":"August 28, 2015  1:01PM","content":"@Genoil\nThis one\nhttps://github.com/Genoil/cpp-ethereum/tree/cuda-opencl-ptx\n"},{"date":"August 28, 2015  3:52PM","content":"@antho281\nwith what parameters did you launch it?\nNevertheless this is more of an experiment. I've got some good speedup of opencl on NVidia, but the CUDA kernel stays on top:\nGTX780, using my new mining simulation mode: (-S flag)\nopencl: ethminer.exe -M -G --cl-global-work 16384\ncuda: ethminer.exe -M -U --cuda-grid-size 8192 --cuda-block-size 128 [--cuda-turbo]\nopencl default: 14.8MH\nopencl optimized keccak for nvidia: 16.6MH\nopencl optimized keccak with ptx assembly: 16.9MH\ncuda default: 17.3MH\ncuda turbo: 18MH\n"},{"date":"August 28, 2015  3:56PM","content":"@Genoil\nI copied that line : cuda: ./ethminer -M -U --cuda-grid-size 8192 --cuda-block-size 128\nAnd then CUDA failed, benchmark hashrate = 0\nNote : I'm using Ubuntu 14.04\n"},{"date":"August 28, 2015  7:34PM","content":"Are there any binaries for the cuda enabled ethminer that work on OSX 10.9.5?\nOr perhaps someone is so very kind to compile one?\nThank you in advance.\n"},{"date":"August 29, 2015  3:09AM","content":"@Genoil\nI need your help here, to understand how ethminer parameters work and correlate with each other.\nIn \"vanilla\" ethminer we have such parameters as --cl-local-work (def 64) and --cl-global-work (def 4096). Some people use local 128 and global 8192 for performance boost - and that works.\nI thought that global work had something to do with GPU's shader (processor) count (radeons 7970/280X have 2048 shaders, so x4 we got 8192) so I've tweaked that parameter for 7950 (1792 shaders x5 = 8960 global work) and R9 270 (1280 shaders - 5120, 8960, 10240 globalwork tried). Results were roughly the same as with 8192, but I haven't tested much. So, the first question is -\nhave global work something to do with GPU's shader count, or that just must be power of 2 and that's all?\nNow to CUDAs. Using some version of your CUDA miner in OpenCL mode (miner downloaded from\ncryptomining blog\n) and adding --gpu-batch-size 20 to launch bat file definitely increases performance on Radeons, roughly to the same level as with local 128 + global 8192 in vanilla ethminer, maybe a little (very little) above that. But in that version of miner we have no --cl-local-work / --cl-global-work parameters!\nSo the second question is:\nhow gpu-batch-size correlates with local/global worksizes, and is there a possibility to use all these parameters together, or they are mutually exclusive and have basically the same effect?\nAnd for last versions:\n\"cuda-frontier\" from 26 Aug. - speed doesn't display in command line, only found shares. --verbosity didn't help, and I don't know another ways to enable speed showing in console (real speed, not benchmarking)\n\"inline-ptx\" - gave it a try, got a drop from 96 MH to 80 MH on radeons, so smth not right there. Btw, on start it shows something about \"keccak round1 declared but not referenced\".\nSo, returned to version with gpu-batch-size.\n"},{"date":"August 29, 2015  7:25PM","content":"@greg\nglobal work has nothing to do with shader count. In vanilla ethminer and CUDA-frontier, --cl-global-work is a multiplier for --cl-local-work. The result is the total amount of runs of the ethash algorithm in one batch. After one batch, any possible solutions are verified and then the next batch is launched. Higher batch sizes give higher hash rate because there's less kernel launch overhead, but at some point it doesn't gain anything and can only become a problem. You may have a solution but are late in submitting it because your kernel is still running.\nIn my fork I created the --gpu-batch-size flag because at that point in time, vanilla ethminer didn't have the flag yet. Instead of a multiplier of local work size, it is the actual batch size (as a power of two, to both make it easy and most effici\u00ebnt. Simply stated, GPUs simply like powers of 2.\nI'm not sure yet about the performance drop on AMD with the new cudaminer-frontier and ptx branches. As these are based on 0.9.40 instead of 0.9.23, I think it has nothing to do with my work, the drop was already in there.\nIf I can get my hands on a cheap R7 or R9 card, I could dive deeper into the cause. For now my focus stays with NVidia.\n"},{"date":"August 30, 2015  2:14AM","content":"@Genoil\nthanks a lot for clarifying! So, batch-size 20 is exactly the same as local 128 * global 8192, and there is no connection with shaders... when there will be some parameter to tweak for shader count - that will be a big day for many miners!\nGenoil\nsaid:\nI'm not sure yet about the performance drop on AMD with the new cudaminer-frontier and ptx branches. As these are based on 0.9.40 instead of 0.9.23, I think it has nothing to do with my work, the drop was already in there.\nNo-no, ethminer 0.9.40 is\ncompletely OK\nin terms of speed, and cudaminer-frontier is OK too, I suppose. It just doesn't show speed in console during mining - for the purpose of clean output, I think. There are only results (found solution, submitted and accepted, not accepted and so on), and no lines with speed. It's just me - I like to see numbers running and don't know how to enable them in that version of cudaminer\nthere must be some simple parameter, like --log or so, but there is nothing in --help about that.\nAs for the drop, it happens only in \"inline-ptx\" version with (in your words) \"CUDA's PTX assembly borrowed from ccminer\". Either this assembly is slower by itself or it requires some change in launch parameters to work properly.\n"},{"date":"August 30, 2015  7:09AM","content":"@greg\non AMD the PTX assembly is not loaded, so it shouldn't make a difference. That's why I thought 0.9.40 was already slower than 0.9.23.\n"},{"date":"August 30, 2015  7:49AM","content":"Genoil\nsaid:\n@greg\non AMD the PTX assembly is not loaded, so it shouldn't make a difference. That's why I thought 0.9.40 was already slower than 0.9.23.\nGenoil\nsaid:\nOh this is interesting.\nI optimized the keccak hash in the opencl kernel with some CUDA PTX assembly (borrowed from sp_ 's ccminer) and now the opencl kernel is as fast as the CUDA kernel.\n...\nalso interested in any performance impact on AMD cards. The fallback function may be slower than what was originally in there.\nSo why ask about performance impact on AMD cards, if it's not loaded?\nAnyway, this is thread about nVidias, so we are going a little offtopic here.\n"},{"date":"August 30, 2015 10:30AM","content":"@greg\nWell because the code had to be reconstructed a little bit in order to make the PTX mod (which is dynamically applied) possible.\n"},{"date":"August 30, 2015  6:32PM","content":"could you, please, implement eth_submithashrate function?\n"},{"date":"August 30, 2015  6:51PM","content":"@trotol\nThe ethminer which reports hashrate to pool is on page 11 somewhere in the middle of page. See link below.\nhttps://forum.ethereum.org/discussion/comment/13618/#Comment_13618\n"},{"date":"August 30, 2015  8:00PM","content":"cryptlet\nsaid:\n@trotol\nThe ethminer which reports hashrate to pool is on page 11 somewhere in the middle of page. See link below.\nhttps://forum.ethereum.org/discussion/comment/13618/#Comment_13618\nThx a lot, but this pack doesn`t submit the current speed to console-window :-(\nanyway, the pool can calculate my hashing speed now.\n"},{"date":"August 30, 2015  9:57PM","content":"Dear Genoil,\nI am stuck with your solution's configurations on ethminer-cuda/\nethereumpool-cuda.bat\nslightly.\nI am running on Dual-SLI Nvidia GeForce\nGT 755M\nlaptop.\nMy currenct configuration is like this:\nethminer -U -F\nhttp://ethereumpool.co/?miner=8@\n...\nI have set miner=8 because my one GPU generates around 3.7Mhash/s\nBut the problem is that with thse settings I can launch only 1 GPU, but no 2 GPUs.\nHelp me please to configure this device properly, much appreciated.\nBest regards,\nRichie\n"},{"date":"August 30, 2015 11:06PM","content":"Hey guys, use this to enable OC and fan controls for GTX 750 ti in Ubuntu with newest driver.\nsudo nvidia-xconfig -a --cool-bits=28 --allow-empty-initial-configuration  (\nhttps://bitcointalk.org/index.php?topic=826901.msg12279696#msg12279696\n)\n"},{"date":"August 30, 2015 11:12PM","content":"@Richie\n: use flag -t n (n = how many GPU you have)\nSample: ethminer -F\nhttp://xxxxxx\n-U -t 2\n"},{"date":"August 31, 2015  2:48PM","content":"How do You like my 2x 750ti hashrate?\n./ethminer -F\nhttp://ethereumpool.co/?miner=18@..\n. -U -t 2 --cuda-turbo\nhttp://postimg.org/image/q8n3uu2g3/\nThe pool says Real Current Hashrate: 20066826 hash/s -&gt; 20.07 MHASH/s\nIt is the frontier version compiled with cuda 7.5.\nThere is no CPU usage at all.\nTnx genoil\n"},{"date":"August 31, 2015  5:59PM","content":"Phantom\nsaid:\n@Richie\n: use flag -t n (n = how many GPU you have)\nSample: ethminer -F\nhttp://xxxxxx\n-U -t 2\nI have 2 GPUs i.e. DUAL-SLI NVIDIA GT755M on the laptop.\n"},{"date":"August 31, 2015  7:04PM","content":"I have problem compiling the PTX branch on linux. My PC compleetly freezes at this point. Like the mouse even wont move\n"},{"date":"August 31, 2015  7:52PM","content":"@SuchFakeAccount\ndo I see correctly in that picture that you have 4GB RAM? Last time I built on Linux, needed 8...\n"},{"date":"August 31, 2015  7:56PM","content":"Genoil\nsaid:\n@SuchFakeAccount\ndo I see correctly in that picture that you have 4GB RAM? Last time I built on Linux, needed 8...\nHah\nYes I have 4GB RAM.\nThing is that your Cudaminer branch compiles without problems...\n"},{"date":"August 31, 2015  8:34PM","content":"@SuchFakeAccount\nI don't know what they did to make it so demanding. Cudaminer is based on 0.9.23, cudaminer-frontier and ptx are 0.9.40.\nI might just copy the needed functionality from .40 and plug that into cudaminer.23. Makes miners happier I guess.\n"},{"date":"August 31, 2015  8:59PM","content":"@Genoli\nMy PC is trying to build the frontier branch. Look at it sweat... using 2.8GB o Swap\nEdit: after 10 minutes it finished, but with a error because I forgot to remove -werror\nEdit2: tried the waiting method with PTX. 25minutes later it finished successfully\n"},{"date":"September  1, 2015  3:34AM","content":"@SuchFakeAccount\n: I believe that when you build ccminer on Linux, you need the powerful processor. Before I used AMD Sempron 145, it took me about 30 minutes. Then I switched to AMD FX6300, building process was super fast.\n@Genoil\n: I am done overclock my GTX 750 ti. All my gtx 750 ti rigs are stable ~ 58 Mh/s. However, I got problem to overclock my GTX 960. GTX 960 has 4 performance level (0 to 3), but I can't jump to level 3 to apply my tune. I am still researching.\n"},{"date":"September  1, 2015  3:41AM","content":"Have not posted in a while but decided to fire up one rig that dual boots Windows 7/10 with 750ti's.\nThis was the first time going onto Windows 10 and I don't have the problem where it locks my system up, cpu 100%, no matter what miner I used. Right now just very minimum cpu usage and I can still do other things with it.\nUnfortunately though the 750ti's only mine at about 1.8-2.0 Mh/s so it is still not worth it to mine on the rig but at least I know now that it is a Windows 7 issue that I am having.\n"},{"date":"September  1, 2015  3:56AM","content":"@antonio8\n: did u try on Ubuntu? Before, I mined on Windows, but I got a lot of issues with ethminer. So, I switched to Ubuntu, both QUARK and ETH mining were improved a lot: higher hashrate and rig running stable 24/7.\nThe only problem I have now is that overclock GTX 960.\n"},{"date":"September  1, 2015  4:18AM","content":"Phantom\nsaid:\n@antonio8\n: did u try on Ubuntu? Before, I mined on Windows, but I got a lot of issues with ethminer. So, I switched to Ubuntu, both QUARK and ETH mining were improved a lot: higher hashrate and rig running stable 24/7.\nThe only problem I have now is that overclock GTX 960.\nUnfortunately I have never ran any version of Linux/Ubuntu.\n"},{"date":"September  1, 2015  4:45AM","content":"@antonio8\n: you should try it. Dual boot Linux/Windows is not a bad idea. If you need any helps, I will try.\n"},{"date":"September  1, 2015  5:29AM","content":"It is frustrating... I get more from an 750ti then 960\n2x 750ti producing 21.35-21.5Mh(pool accepted):\nhttp://s13.postimg.org/4wkzf7bzb/snapshot2.png\nThe cards are not modded in any way. It is only gpu clock and memory oc, it is working for more than 11 hours now...\nOne of those is a reference one without the additional pcie power.\n"},{"date":"September  1, 2015  6:36AM","content":"@dominus\n: that's why those cards draw a lot of power from the wall and they were very hot. I guess that you put those cards into your ATX pc case, not a opened case. You should lower gpu and memory clock to keep temp lower or use a fan. The rig will run 24/7, so keep it cool. You'll save a lot later on.\n"},{"date":"September  1, 2015  6:50AM","content":"Phantom\nsaid:\n@SuchFakeAccount\n: I believe that when you build ccminer on Linux, you need the powerful processor. Before I used AMD Sempron 145, it took me about 30 minutes. Then I switched to AMD FX6300, building process was super fast.\nThe old cudaminer builds very fast on my PC too (Not more than 3min). Problem is with the newest version that it needs more than 4GB of RAM. When the RAM fills up then computer will start using SWAP (HDD or SSD, in my case it is HDD) which is slow AF\nand the system basically freezes up because of the HDD slowness. But the build will eventually finish if the computer has enough SWAP.\n"},{"date":"September  1, 2015  7:44AM","content":"Phantom\nsaid:\n@dominus\n: that's why those cards draw a lot of power from the wall and they were very hot. I guess that you put those cards into your ATX pc case, not a opened case. You should lower gpu and memory clock to keep temp lower or use a fan. The rig will run 24/7, so keep it cool. You'll save a lot later on.\nThe cards are not hot at all. 63\u00b0 and 68\u00b0 C(ambient temp.=28\u00b0C) is very low for maxwell cards. The power draw is also not an issue. The reference card cannot draw more than 75W and the other not much more. Both are sitting outside of the case.\n"},{"date":"September  1, 2015  8:00AM","content":"Successfully compiled PTX branch on lubuntu 15.04 with CUDA 7.5.\nCompiler found a problem with an unused variable \"int targetBlocktime = 15;\" found in ./ethminer/MinerAux.h\nSince I'm really newbie in programming, I just tried commenting it and it worked!\n3 x GTX750Ti &gt; around 28-30Mhs without any OC.\nMany thanks\n@Genoil\n"},{"date":"September  1, 2015  8:02AM","content":"@jakobito\nwhat's the difference in ahshrate between -G and -U flags?\n(the unused int should indeed be gone)\n"},{"date":"September  1, 2015  8:15AM","content":"I know that any cards could run at that temp, but it is not good for long term. My rig with 6 x GTX 750 ti which sit very tight in a custom case, the temp is never go above 60\u00b0C. I have been in this game long enough to understand the issue. Back to AMD Radeon HD 7950, R9 280X or R9 290/290X, overclock max with 100% fan. Then, the fans were broken, cards couldn't boot up or showed the blue screen...I sold them all before too late. Then, I build my rigs with gtx 750 ti (only get 2 fans), always run at stock clock in Summer time and lightly overclock in Winter. However, I had to RMA 2 of 40 Gigabyte GTX 750 ti. Trust me, it takes a lot of time to do RMA or you will never get ROI.\n"},{"date":"September  1, 2015  8:20AM","content":"Im at work atm and I dont remember the exact values. This evening I will post the benchmark results.\nI performed several benchmarks using:\nFor OpenCL: --cl-global-work 16384\nFor CUDA: --cuda-grid-size 8192 --cuda-block-size 128 --cuda-turbo\nand found higher hashrates using CUDA.  I think Im not getting &gt;10Mh per card because I havent OC my cards yet.\n"},{"date":"September  1, 2015  8:26AM","content":"@Phantom\nI know the risks. And I know also the radeons runs much hotter(could get close to 100\u00b0C)\nBut I will always consider safe running a maxwell below 70\u00b0 with fan below 60%. All Maxwell's I have are temperature limited at 80\u00b0C(default throttling). It must work. If it fails it will be rma-ed\nI forgot: The power limit and the voltages are not increased. The cards are not throttling so the power limit is not reached and the cards are not handling any more power as were designed for. It is valid for eth mining only offcourse.\n"},{"date":"September  1, 2015  8:39AM","content":"The most issues I got is broken fan. Anyway, keep it cold\n"},{"date":"September  1, 2015  9:04AM","content":"Important notice to  Compute 3.0 (and lower) miners (GTX 6x0, 760, 770,\nGrid K520\n)\nThis includes Amazon EC2 instances. Please use the cudaminer-uint64 branch for now. Turns out those cards didn't like the sp_ mods, leading to severe drops in hashrate. Thanks\n@Mardofuk\nfor pointing this out.\nI'll make sure an upcoming release takes this into account.\n"},{"date":"September  1, 2015 10:07AM","content":"@Genoil\n: I try to build on Cuda-opencl-ptx branch, but hashrate goes up and down all the time, not stable as before.\n5 x gtx 750 ti: hashrate jumps from 43-52 Mh/s\n"},{"date":"September  1, 2015 10:43AM","content":"@Phantom\nis that on CUDA or OpenCL? Try halving --cuda-grid-size/-cl-global-work and see if it is more stable.\nAnyway the opencl-ptx branch is not really meant for production. It's just still a test.\nTo sum up current useful branches:\ncudaminer: best for modern GPUs\ncudaminer-frontier: work in progress to merge cudaminer ito the main repo\ncudaminer-uint64: best for compute 3.0 and lower, also works fine on newer gpus\nThe rest is not really useful atm.\nI had a closer look to sp_'s keccak optimizations today. turns out that on Compute &gt; 3.0 it also isn't faster than the original. I reverted parts of it, now keccak is almost as fast again as in the cudaminer-uint64 branch.\nUltimately the speed of keccak doesn't really make a difference, as the bottleneck of the code is in the dagger stage.\n"},{"date":"September  1, 2015 12:01PM","content":"these ptx are gems\n290x bouncing 26-29Mh\nsetx GPU_MAX_ALLOC_PERCENT 100\nsetx GPU_USE_SYNC_OBJECTS 1\nsetx GPU_MAX_HEAP_SIZE 100\nethminer-ptx-4 -F\nhttp://eth2.suprnova.cc:3000/workername.1/29\n-G --cl-global-work 16384\ngpu-1010\nmem-1300\n"},{"date":"September  1, 2015 12:17PM","content":"@cidmo\nactually they aren't supposed to be any faster or slower on AMD. Inline PTX assembly is only applied to newer Nvidia cards. But if it works for you, great\n.\n"},{"date":"September  1, 2015 12:25PM","content":"Genoil\nsaid:\n@cidmo\nactually they aren't supposed to be any faster or slower on AMD. Inline PTX assembly is only applied to newer Nvidia cards. But if it works for you, great\n.\nhaha yea i figured id give em a try and so far its the highest hash ive seen\nmore so than cudaminer in cl with the gpu-batch-size string which was 25-26\ntweaking still 8192 is pretty much the same as 16384 atm but goes 27-28.5 lil more stable i suppose\ngonna play some more and install linux later and compile my own to see what i can do\nthx again every extra hash counts\n"},{"date":"September  1, 2015 12:40PM","content":"when the hashrate starts bouncing, it's just a measurement error, not actual fluctuation in speed.\n"},{"date":"September  1, 2015  1:09PM","content":"gotcha so 16384 is better since it hits close to 30\n1 question tho, so im using the same ptx-4 for a 750ti, with the strings u posted -U --cuda-grid-size 8192 --cuda-block-size 128 --cuda-turbo\nany reason the 750ti is using over 1gig of ram and the 290x only uses 82MB?\neach on different rigs both win7\n32768=26-32Mh\nshows up on pool too\n"},{"date":"September  1, 2015  1:17PM","content":"you mean gpu ram or system ram? anyway, each ethminer instance is supposed to use 1 gb of system ram + 1gb of gpu ram per gpu.\n"},{"date":"September  1, 2015  1:57PM","content":"system ram and yea nvm the 290x rig for some reason didnt have the proper memory column up\n"},{"date":"September  1, 2015  2:33PM","content":"I have done the benchmark with the ethminer PTX branch but for CUDA the miner it's only detecting one graphic card even using --cuda-devices 0 1 2\nIs there any known issue about this?\nBenchmarks for one single GPU:\nUsing CUDA -cuda-device 0:\nUsing device: GeForce GTX 750 Ti(5.0)\nTrial 1... 8738133\nTrial 2... 8738133\nTrial 3... 8738133\nTrial 4... 9087658\nTrial 5... 8738133\nmin/mean/max: 8738133/8808038/9087658 H/s\ninner mean: 3029219 H/s\nUsing OpenCL and -t 1:\nTrial 1... 8388608\nTrial 2... 8388608\nTrial 3... 7689557\nTrial 4... 8388608\nTrial 5... 7689557\nmin/mean/max: 7689557/8108987/8388608 H/s\ninner mean: 2796202 H/s\nI dont know why inner mean shows lower values.\n"},{"date":"September  1, 2015 10:12PM","content":"Hi all,\nSimilar to many, I am having low hash rate on Windows 10 with my 750 Ti's. My question is..\nCan I install win 7 on a virtualbox and expect a higher hashrate?\nI am not Linux savvy... but would an ubuntu install on a virtualbox give me the hash rates I am looking for? I really don't want to run a dual boot set up . Thanks.\n-Cflush\n"},{"date":"September  2, 2015  4:40AM","content":"@cflush\nunfortunately not. virtualbox guest OS cannot directly access you gpu.\n"},{"date":"September  2, 2015  5:15AM","content":"@cflush\nMaybe you could try a persistent Ubuntu live usb or maybe Lubuntu (L-ighter version of Ubuntu)\n"},{"date":"September  2, 2015  9:59AM","content":"Finally on a dual GPU rig. Fixed multi-gpu mining on two branches. Devices flag now actually works...at least with two GPUs\ncudaminer branch: --gpu-devices 0 1 3 should not mine on 2 and 4\ncudaminer-frontier: --cuda-devices 0 1 3 should not mine on 2 and 4\nFew notes:\non frontier branch, -t flag is broken. Just use --cuda-devices instead.\ncudaminer branch will always say \"mining on platform...1st GPU, blah blah. It isn't relevant. The \"Using device\" lines make more sense.\nGot a very weird 750Ti bug again that is on both branches. It benchmarks at full speed (~8.4MH/s), but when actual mining, the speed halves. On the GTX780 that is sitting next to it, got no problems. Perhaps it is the combination of two different GPUs, perhaps Windows, perhaps a bug in the measurement. From what I've seen on earlier reports, Linux users don't have issues with this...\n-edit- posted wrong binaries. if you downloaded binaries\nethminer-cuda-02092015.zip, download again.\n"},{"date":"September  2, 2015 12:27PM","content":"It's been a while since I posted some actual speedups of cudaminer. Found this nice little gem in CUDA7.5, giving a 2% speedup on 750Ti. Other Maxwell cards should benefit as well.\nNow in cudaminer-frontier branch. Make sure to compile with CUDA7.5.  Attached binary is Compute 5.0 only. 5.2 will follow later.\n--edit-- some more lop3 optimization in the lop3 branch. up to 8,8Mh/s now on a stock GTX750Ti reference design.\n"},{"date":"September  2, 2015  4:13PM","content":"Genoil\nsaid:\nIt's been a while since I posted some actual speedups of cudaminer. Found this nice little gem in CUDA7.5, giving a 2% speedup on 750Ti. Other Maxwell cards should benefit as well.\nNow in cudaminer-frontier branch. Make sure to compile with CUDA7.5.  Attached binary is Compute 5.0 only. 5.2 will follow later.\n--edit-- some more lop3 optimization in the lop3 branch. up to 8,8Mh/s now on a stock GTX750Ti reference design.\nPretty consistent mining speed. 1x 750Ti compiled with CUDA 7.5 on Ubuntu.\n"},{"date":"September  2, 2015  4:46PM","content":"@cryptlet\nI hope the screenshot is from 1 750Ti?\n"},{"date":"September  2, 2015  5:11PM","content":"@Genoil\nOh yes that's for 1x 750Ti. So weird the miner didn't launch and use both cards. Now have to manually specify with --cuda-devices. Isn't it supposed to use all cards by default?\n"},{"date":"September  2, 2015  5:17PM","content":"@cryptlet\nyes I still have to fix that.\n"},{"date":"September  2, 2015  5:18PM","content":"@cryptlet\n: by default just 1 card will run.\n@Genoil\n: I will try on my rig later when I get home. Now, my gtx 750 ti after OC is almost the same hashrate with my gtx 960. I got about the same hashrate on both Windows 7 and Ubuntu 14 with gtx 960.\n"},{"date":"September  2, 2015  6:07PM","content":"@Phantom\nThe previous few builds launch both my cards by default. That's why I don't use any additional parameters and got the above screenshot without thinking much.\n"},{"date":"September  2, 2015 10:46PM","content":"Wallet GUI for Ethereum guys. Check it out.\nhttp://www.etherwall.com/\n(Source:\nhttps://bitcointalk.org/index.php?topic=1155284.640\n)\n"},{"date":"September  2, 2015 11:33PM","content":"Regarding. Virtualbox, the for responses. Another question:\nHow is the performance of the 750ti on Windows 7 versus Windows 10 using cuda miner?\n@Phantom\n: Been using etherwall for a couple days. Seems to work fine. Very basic with no frills.\nThanks again Genoil for all your hard work.\n-Cflush\n"},{"date":"September  3, 2015 12:40AM","content":"@cflush\n: I've never tried  750ti on Windows 10, but I did with Win 7 and 8.1. When I ran just one card, it ran very smooth. Then I added full rig with 6 cards, never go above 28 Mh/s. It took me about 2 days before I installed Ubuntu. In my experience:\nGTX 750 ti: runs smooth and can overclock on Ubuntu (Hashrate is higher than in Windows on Ethereum and Quark)\nGTX 960: runs smooth on Ubuntu and Windows, but can overclock only on Windows (seem no different btw stock and overclock in Ethminer)\nGTX 970: I will test it tonight, but I guess it will be the same gtx 960.\n"},{"date":"September  3, 2015  1:35AM","content":"I try this --cuda-grid-size 7168 --cuda-block-size 128 --cuda-turbo on my 750ti's and get inavlid arguement\n"},{"date":"September  3, 2015  1:57AM","content":"@antonio8\n: make sure you get ethminer at\nhttp://cryptomining-blog.com/5612-updated-ethminer-0-9-41-opencl-and-cuda-for-windows/\nor build Ethminer with cuda-opencl-ptx branch at\nhttps://github.com/Genoil/cpp-ethereum/tree/cuda-opencl-ptx\n"},{"date":"September  3, 2015  4:19AM","content":"@Genoil\nA little more testing and puzzling on 750ti's. All machines using your latest Frontier-lop3 and exact same batch file to run but the number of devices change per rig for the number of cards.\nRig 1 has 6 750ti's Windows 7 64 bit Nvidia driver 353.38 AMD FX-6350\nCards 0,1 and 2 Gpu Loads 100% but Power Loads 30% and lower.\nCards 3,4, and 5 Gpu Loads 80-100% but Power Loads 80-92%\nThe hash rate is about 28 Mh/s so about 4.5 per card which is still low. This machine will solo mine with no problem but as soon as I run it on a pool the cpu cores peg to 100% and locks up rig and I have to manual reboot. Solo mining the cpu cores stays well under 100%.\nRig 2 has 5 750ti's Windows 10 64 bit Nvidia driver 355.82 AMD Phenom II X6\nAll cards Gpu Loads 95-100% but Power Loads 28% and lower.\nI updated to latest driver and the cards went from 1.2 to 2 Mh/s each. i can solo or pool mine with now issue or system lock up and the cpu load never pegs out like Rig 1. Again same miner and bat.\nRig 3 has 3 960's and 1 750ti Windows 7 64 bit Nvidia driver 353.30 Intel i7 4790k\nThe 750ti stays Gpu Load 98% or higher and Power Loads up to 100%\nNo issues at all on this rig and even using 2 cores of cpu to solo mine a different coin.\n"},{"date":"September  3, 2015  4:38AM","content":"@antonio8\n: you could easy hit 52 Mh/s (stock clock) or 58 Mh/s (overclock) with 6 x Gtx 750 ti on Ubuntu. Also, you can mine another coins (quark, Lyrav2...) with ccminer. ATM, Ethereum diff is increasing every block. If you are still testing with Windows, I think you will miss Ethereum soon.\n"},{"date":"September  3, 2015  4:40AM","content":"Phantom\nsaid:\n@antonio8\n: you could easy hit 52 Mh/s (stock clock) or 58 Mh/s (overclock) with 6 x Gtx 750 ti on Ubuntu. Also, you can mine another coins (quark, Lyrav2...) with ccminer. ATM, Ethereum diff is increasing every block. If you are still testing with Windows, I think you will miss Ethereum soon.\nI know Ethereum is just about over for us small miners but I am just determined to find out what is causing these issues on Windows.\nI can't code to save my life but I like to try and help however I can.\n"},{"date":"September  3, 2015  4:59AM","content":"@antonio8\n: I understand what you are doing now. I also test a lot with gtx 750 ti. However, I just use only one rig whenever I like to test. That rig is running dual boot Win/Ubuntu.\n"},{"date":"September  3, 2015  5:02AM","content":"@Phantom\nI think if I split the 960's and 750ti's like rig 3 maybe it might work correct. I am thinking maybe it is a compute_50 and compute_52 thing, but like I said I am no dev.\nGoing to try it in the morning.\n"},{"date":"September  3, 2015  5:09AM","content":"@antonio8\nthanks a lot. I hope to find some time today to dig into the Windows issues. I'm beginning to think that it has to do with multi threading after all. At least for Win7.\n"},{"date":"September  3, 2015  5:13AM","content":"@Genoil\nNo problem.\nOne last thing. I tried to run a second instance of the miner to get both gpu load and power load over 80% but the second instance of the miner crashes immediately.\n"},{"date":"September  3, 2015  5:19AM","content":"In W7  the maximum hashrate of my 3x750Ti was around 15Mh/s.\nIn Lubuntu 15.04 is aroun 28 Mh/s.\nAny advice or link about how to OC my 750Ti's in ubuntu??\n"},{"date":"September  3, 2015  5:39AM","content":"@Phantom\nthx for feedback. I am terrible with Linux but I want to give Ubuntu a go. Is there a precompiled cuda ethminer for Ubuntu? Link? I am pool mining on ethpool. Thx for your assistance..\n-cflush\n"},{"date":"September  3, 2015  5:42AM","content":"I am new to mining and had a quick question.  From what I've read some have 6 750 Ti's per machine. Does that mean that in order for my one 750 ti machine to generate any eth I will need to join a pool?\nHere is my hashrate it was nice that I got it to work on the first go, which means many props to those that figured all this out so I could get it done on the first go.\nWindows 7 x64 GTX 750 Ti\n"},{"date":"September  3, 2015  5:59AM","content":"@TheFiendishOne\nyou should join a pool. There is a bug with ethminer on windows, 1x 750Ti will get almost 9MHs on linux. See my screenshot several posts above for the 750Ti mining speed. And yes the, dev Genoil is aware of this windows miner issue.\nThe difficulty is skyhigh right now. Very difficult to solo-mine.\n"},{"date":"September  3, 2015  6:00AM","content":"@cflush\nI followed the guide that\n@buechling\nshared some weeks ago and it worked perfectly.\nFor 750Ti add -DCOMPUTE=50 in the cmake.\nHope it helps.\nbuechling\nsaid:\nI got it. Thank you for all the hints.. so for everybidy else: here is the ultimate guide for GTX 750 Ti on linux with 9,3 Mhash and 0% CPU:\nby the way: you only need a 16 GB Usb-Stick as hard drive.. and 4 GB RAM for the CPU ( but you really speed up compiling with 8 GB and can keep multiple DAG-Files with 32 GB Stick )\nInstall Ubuntu Linux 14.03 x64\nsudo -s\nwget -O -\nhttp://llvm.org/apt/llvm-snapshot.gpg.key\n| sudo apt-key add -\nadd-apt-repository \"deb\nhttp://llvm.org/apt/trusty/\nllvm-toolchain-trusty main\"\nadd-apt-repository -y ppa:ethereum/ethereum-qt\nadd-apt-repository -y ppa:ethereum/ethereum\nadd-apt-repository -y ppa:ethereum/ethereum-dev\nwget\nhttp://developer.download.nvidia.com/compute/cuda/repos/ubuntu1404/x86_64/cuda-repo-ubuntu1404_7.0-28_amd64.deb\ndpkg -i cuda-repo-ubuntu1404_7.0-28_amd64.deb\napt-get -y update\napt-get -y upgrade\napt-get -y install cpp-ethereum screen cuda build-essential git cmake libboost-all-dev libgmp-dev libleveldb-dev libminiupnpc-dev libreadline-dev libncurses5-dev libcurl4-openssl-dev libcryptopp-dev libjson-rpc-cpp-dev libmicrohttpd-dev libjsoncpp-dev libargtable2-dev llvm-3.8-dev libedit-dev mesa-common-dev ocl-icd-libopencl1 opencl-headers libgoogle-perftools-dev qtbase5-dev qt5-default qtdeclarative5-dev libqt5webkit5-dev libqt5webengine5-dev ocl-icd-dev libv8-dev\ngit clone\nhttps://github.com/Genoil/cpp-ethereum\ncd cpp-ethereum\nnano cmake/EthCompilerSettings.cmake\n# remove  \"-Werror\" around line 5\nnano libethash-cu/ethash_cu_miner.cpp\n# remove cudaDeviceSetSharedMemConfig(cudaSharedMemBankSizeEightByte); around line 140\n# then add cudaSetDeviceFlags(cudaDeviceScheduleBlockingSync);\n# then add cudaDeviceSetCacheConfig(cudaFuncCachePreferL1);\ncmake -DBUNDLE=miner -DETHASHCU=1\nmake -j4\nreboot\nsudo -s\ncd cpp-ethereum/ethminer/\nscreen\n./ethminer -U -F http://(yourpool) --gpu-devices 0 1 2\nwith 3 cards i now get 27,3 Mhash @ 270 Watt\n"},{"date":"September  3, 2015  6:23AM","content":"@jakobito\n: Enable OC and fan controls in NVIDIA X Server Setting. Working with 750 ti, but not with GTX 960. With 960 rig, I go back my Window, but did not see much different between OC and Stock with Ethminer.\nsudo nvidia-xconfig -a --cool-bits=28 --allow-empty-initial-configuration   (Source:\nhttps://bitcointalk.org/index.php?topic=826901.msg12279696#msg12279696\n)\nNote: My Gigabyte GA-N75TOC-2GI runs stable about 5 days with +135 GPU Clock and +650 Mem. Run 58Mh/s with about 475W . Don't limit power. Your cards will dead after 1-2 hours.\n@cfush\n: bueching wrote the setup guide on Ubuntu. You can go back to check it.\nhttps://forum.ethereum.org/discussion/2227/cuda-miner/p8\nAnd this is the link to build ccminer for quark, lyrav2... on Ubuntu\nhttps://gist.github.com/zcshiner/4b32980792d367222304\nI'm Windows guy, no experience with Linux. It took me many days to setup my rigs. However, need any help, just ask me.\n"},{"date":"September  3, 2015  6:37AM","content":"@TheFiendishOne\n: with only one card, you must joint pool to earn Eth. When you joint pool, you do not need to run Ethereum client with Ethminer. Just run Ethereum client when you need to see your balance.\nYour hashrate should be higher than that. Take a look at\nhttp://cryptomining-blog.com/\nto download the newest ethminer for Windows.\n"},{"date":"September  3, 2015  6:41AM","content":"@Phantom\nThank you very much!\n"},{"date":"September  3, 2015  8:34AM","content":"@Phantom\nThanks for the info.\nI originally started with  ethminer-cuda-02092015-2 and ran with about 3 MH/s and the one you pointed me to tells me to set \"ethminer.exe -F\nhttp://site.com/miner=address\n-U\".  With \"-U\" it auto-closes , without it I run at about 400KH/s and when I put -G infront of -F i'm back to my expected 3 (per the 02092015-2 release). MH/s so I'm curious what I have to put to get more than 3 because they've set the hashrate parm url to 5 and I'm not getting anywhere near 5.\n*EDIT*\nAfter realizing the update pattern per this thread, I've got the proper exe's in place and I appear to have a 2% increase from 3 MH/s but still not getting anything over 4\nThanks.\n"},{"date":"September  3, 2015  8:54AM","content":"@TheFiendishOne\n: Get Ethminer here\nhttp://cryptomining-blog.com/5612-updated-ethminer-0-9-41-opencl-and-cuda-for-windows/\nMake sure you run Ethminer in Ethminer-Cuda-0.9.41 folder and set ethminer.exe -F\nhttp://xxx\n-U\n"},{"date":"September  3, 2015  9:01AM","content":"@Phantom\nYeah I did that, the batch file will not launch if I have -U at the end.  If I take -U out I get 400 khash, if i add -G -F I get 3 Mhash\nI have latest drivers\n"},{"date":"September  3, 2015  9:12AM","content":"My rig with 2 x gtx 960 + 3 x gtx 970 medium OC runs stable about 67 Mh/s - 710Watt in Windows 7. I will test on Ubuntu tomorrow.\n@Genoil\n: this rig starts very high like 83Mh/s, then quickly drop to 68 or 67 Mh/s. Do you know a reason?\n"},{"date":"September  3, 2015  9:37AM","content":"With that rig, I am doing about 71.5 Mh/s when I run Geth client. Nothing connects between them, because I solo mine with Geth client on another rig.\n"},{"date":"September  3, 2015  9:43AM","content":"@Phantom\nperhaps one or more cards start throttling down? What does each individual card do? Is there a different pattern when using -S instead of -F?\n"},{"date":"September  3, 2015 10:17AM","content":"Should I Install Ubuntu Linux 14.03 x64 to overcome this Windows issue?  I've only used Fedora, once, so it'll be a new learning experience for me, but at the end of the day more hash = linux?\n"},{"date":"September  3, 2015 10:28AM","content":"@TheFiendishOne\nfor now that is the most effective solution. I'm looking into the issue as we speak. For some reason, on Win7, I get full 8.7MH on the benchmark, but only 50% in real mining mode. The main difference is that in benchmarking, you actually mine on a mock genesis block with the highest possible difficulty. I also get 8+MH in simulation mode (-S flag on the latest release), which mines on the same mock genesis block with varying difficulty. So you would think it's in the block headers. But if I hardcode them into the kernel as 0's, I get the same results..\n"},{"date":"September  3, 2015 10:54AM","content":"does the difficulty in the simulation have anything to do with it?  I am not sure what I'm looking at I was just observing that once it gets above 28 it stabilizes.  Or is that the simulated block difficulty?\nDoes the Ubuntu Linux I get have to be 14.03 or can I get the latest 14.04.3?\n**EDIT**\nif -U doesn't work for me(batch file crashes) does that mean there's a bug in the code?  I know I don't want -C, and -G is opencl and it's what I'm getting 3MH/s from.\n"},{"date":"September  3, 2015  2:49PM","content":"Hi\n@Genoil\n,\nI'm trying to build the cuda-opencl-ptx branch on an Ubuntu 14 host with 3GB of RAM.  However whenever I try it ends in my host swapping itself to death and needing a power cycle.\nThe problem seems to be that the\n-DBUNDLE=cudaminer\nflag to cmake isn't having the desired effect.  I do:\ncmake -DBUNDLE=cudaminer -DETHASHCU=1 -DCOMPUTE=50 -DMAXREGCOUNT=255\nAnd the output ends in:\n------------------------------------------------------------- components-- MINER            Build miner                              ON-- ETHKEY           Build wallet tools                       ON-- TOOLS            Build basic tools                        ON-- SERPENT          Build Serpent language components        ON-- GUI              Build GUI components                     ON-- TESTS            Build tests                              ON-- ETHASHCL         Build OpenCL components                  OFF-- ETHASHCU         Build CUDA components                    ON-- JSCONSOLE        Build with javascript console            OFF-- EVMJIT           Build LLVM-based JIT EVM                 OFF\n...so with GUI and tools still on.\nThis results in the compiler using &gt;2.5GB of RAM.  Judging by the output it's getting stuck on something to do with wordlists.\n"},{"date":"September  3, 2015  2:49PM","content":"Hi\n@Genoil\n,\nI'm trying to build the cuda-opencl-ptx branch on an Ubuntu 14 host with 3GB of RAM.  However whenever I try it ends in my host swapping itself to death and needing a power cycle.\nThe problem seems to be that the\n-DBUNDLE=cudaminer\nflag to cmake isn't having the desired effect.  I do:\ncmake -DBUNDLE=cudaminer -DETHASHCU=1 -DCOMPUTE=50 -DMAXREGCOUNT=255\nAnd the output ends in:\n------------------------------------------------------------- components-- MINER            Build miner                              ON-- ETHKEY           Build wallet tools                       ON-- TOOLS            Build basic tools                        ON-- SERPENT          Build Serpent language components        ON-- GUI              Build GUI components                     ON-- TESTS            Build tests                              ON-- ETHASHCL         Build OpenCL components                  OFF-- ETHASHCU         Build CUDA components                    ON-- JSCONSOLE        Build with javascript console            OFF-- EVMJIT           Build LLVM-based JIT EVM                 OFF\n...so with GUI and tools still on.\nThis results in the compiler using &gt;2.5GB of RAM.  Judging by the output it's getting stuck on something to do with wordlists.\n"},{"date":"September  3, 2015  3:48PM","content":"@Phantom\n@jakobito\nThanks! I will have time this weekend to take a shot at ubuntu. If all goes well, I plan to use it on 2 rigs.\n"},{"date":"September  3, 2015  4:00PM","content":"@mockthereum\n1. For best performance, use cudaminer-frontier branch. It's way ahead. opencl-ptx branch is just an experiment.\n2. I also found that i needed 8GB to build, but some posts back somebody with 4GB  just waited it out and ultimately succeeded. you can also build cudaminer branch with less RAM, but I'm not planning to merge all maxwell kernel optimzations into it.\n"},{"date":"September  3, 2015  4:57PM","content":"Genoil\nsaid:\n@mockthereum\n1. For best performance, use cudaminer-frontier branch. It's way ahead. opencl-ptx branch is just an experiment.\nany chance to make it cuda 6.5 compatible? i won't upgrade because cuda 7.5 makes ccminer slower...\n"},{"date":"September  3, 2015  5:54PM","content":"@skunk\nyes i'll commit a patch tomorrow, but it won't be as fast. You could also download both and use the version you want. You would only need to trick  cmake to pick the right CUDA for the right app.\n"},{"date":"September  3, 2015  8:21PM","content":"@jakobito\nCan I use the gnome terminal to install / compile all that? Sorry - major linux newb here.\nI was thinking about installing Teamviewer on it to monitor it - does that sound feasible?\nThx\nCflush\n"},{"date":"September  4, 2015  3:28AM","content":"So my main rig just had a driver crash. Miner won't run now. Rebooted computer and it it still crashes.\nNo idea what is going on. None of the versions run. Even if I try the cards one at a time.\nOther algos work fine.\n"},{"date":"September  4, 2015  4:20AM","content":"My rigs are still running fine, but do not earn anything about 30 hours.\n"},{"date":"September  4, 2015  4:29AM","content":"@Phantom\nSorry to double post but I am working on this build tonight..\nCan I use the gnome terminal to compile with buechling's instructions? Or do I have to use xterm?\nYa see, outta the gates linux confuses me. On windows you have cmd and for stuff like this u use ...cmd!! Why so many terminals / text editors ? arrghh!\nThanks for your help on this guys.\n"},{"date":"September  4, 2015  4:54AM","content":"@cflush\n: Ctrl + Alt + T to open terminal (like cmd on Windows)\n"},{"date":"September  4, 2015  5:01AM","content":"@cflush\nI compiled it all in a terminal and its pretty easy (im linux newbie also).\nTo control it remotely, I use ssh + screen.\nInstall ssh server in unix using: apt-get install openssh-server\nAccess to your unix machine from windows using ssh client like Putty (freeware)\n\"screen\" command allows you to close the ssh session and keep the miner running.\nBut other options as Teamviewer, VNC, Xming, Exceed, etc. could work as well, if u want a remote desktop.\ncflush\nsaid:\n@jakobito\nCan I use the gnome terminal to install / compile all that? Sorry - major linux newb here.\nI was thinking about installing Teamviewer on it to monitor it - does that sound feasible?\nThx\nCflush\n"},{"date":"September  4, 2015  5:24AM","content":"@cflush\nUnix commands (maybe a Linux expert will correct me\n) in terminal (Xterm):\nTo edit a file (without quotes): \"sudo nano texfilename\"\nIn nano editor, save with ctrl+ X , etc\nIf you are using the ssh server:\nTo save a \"screen\" (without quotes): \"sudo screen -S miner\"\nTo recover the \"screen\" when you log in again with a ssh client: \"sudo screen -r miner\"\n"},{"date":"September  4, 2015  6:51AM","content":"@Phantom\n@jakobito\nWhen I get to\nnano libethash-cu/ethash_cu_miner.cpp\n, there is nothing there..just an empty file. Ugghh. Not sure what to do\n(EDIT): Ahhh, fook it. Past midnight and i am stuck. Linux never fails to give me a rash....gonna install a fresh copy of Win 7 Pro 64bit and see if i can give my 750 Tis some wings.\nagain, thank you guys for your help. you are gentleman and scholars.\n"},{"date":"September  4, 2015  7:45AM","content":"@cflush\n: Hey man, those steps don't need to do any more. No hope with Windows, don't waste your time. Gtx 750ti and Linux are a perfect couple\nAnyway, I re-write those steps now.\ngit clone\nhttps://github.com/Genoil/cpp-ethereum\ncd cpp-ethereum\ncmake -DBUNDLE=miner -DETHASHCU=1\nmake -j4\nReboot\nAnytime you wanna mine:\nsudo -s\ncd cpp-ethereum/ethminer/\n./ethminer -U -F http://(yourpool) -t n (n = how many gpu you have)\n"},{"date":"September  4, 2015  8:00AM","content":"@Phantom\ni made the cudaminer-frontier branch default today, so your steps arent't correct any longer. It should now be this:\ngit clone\nhttps://github.com/Genoil/cpp-ethereum\ncd cpp-ethereum\ncmake -DBUNDLE=cudaminer\n(optionally add -DCOMPUTE=50 for GTX750Ti-only rig)\nmake -j4\nReboot\nAnytime you wanna mine:\nsudo -s\ncd cpp-ethereum/ethminer/\n./ethminer -U -F http://(yourpool) -cuda-devices 0 1 2 3 4 5\n(6 GPU's there)\n"},{"date":"September  4, 2015 11:19AM","content":"@Genoli\nBuilding cudaminer-frontier now on linux fails and gives me bunch of errors.\n"},{"date":"September  4, 2015 11:43AM","content":"@SuchFakeAccount\nCUDA 7.5 required. I have a commit ready that will also build on CUDA 6.5, but haven't fully tested it yet. Either wait for that, or install CUDA 7.5 or go to ./cpp-ethereum/libethash-cuda/keccak.cuh and change the lines\n#if\n__CUDA_ARCH__ &gt;= 500 into\n#if\n__CUDA_ARCH__ &gt;= 600. Mind you, with CUDA 7.5 you get the best performance (+5% on GTX750Ti).\n-- edit-- commit done\nnew binaries! should also improve hashrate on Maxwell 5.2 cards now.\n"},{"date":"September  4, 2015  1:44PM","content":"@Genoil\nWill play around with the new release later tonight. Gotta get ready for work.\nTried really quick and deleted DAG files in the 750ti rig and still same thing but I have not tried it with the 6 card rig. I want to save those DAG's first just in case.\nI get the same speed on my 96-'s but I did not delete the old DAG files.\n"},{"date":"September  4, 2015  2:16PM","content":"you don't need to delete dag files.\n"},{"date":"September  4, 2015  7:07PM","content":"Genoil\nsaid:\nyou don't need to delete dag files.\nI know. I was just hoping and praying.\nI waste a lot of time messing with things for the heck of it.\n"},{"date":"September  4, 2015  7:12PM","content":"I still can't run mine 750Tis under win 8.1 x64. Is there a solution with that OS. The result is low hashrate or none...\n"},{"date":"September  4, 2015  7:23PM","content":"@antonio\nI'm beginning to suspect what the problem is. On Win7, I'm now in the situation where I can benchmark and simulate mining @ 8.8MH/s but actually mine at only 3-4. The only real difference is the size of the DAG file. We're now in 6th epoch, with DAG size @ 1.1 GB. Epoch 1 is exactly 1GB. So I think the Windows driver has problems allocating more than 1GB in a way that it is quickly accessible.\nThe solution is an approach similar to an issue with some AMD cards that could not allocate more than 256MB in one chunk. The solution *may be* to split the dag in half. Probably comes at a performance penalty, but not like seen now.\n"},{"date":"September  4, 2015  7:48PM","content":"Hello and thank you for the great work on this project, using the latest binaries on Win 8.1 Pro my GTX-760 is hashing at 9.2MH/s.\nHowever, I am still having trouble to compile under OSX 10.9.5, CUDA 7.0, getting the following error:\nScanning dependencies of target ethash-cl\n[ 25%] Building CXX object libethash-cl/CMakeFiles/ethash-cl.dir/ethash_cl_miner.cpp.o\nnvcc fatal   : redefinition of argument 'std'\nCMake Error at ethash-cuda_generated_ethash_cuda_miner_kernel.cu.o.cmake:207 (message):\nError generating\n/Volumes/OSX-STORAGE/Users/honeydive/Applications/Ethereum/cpp-ethereum-cudaminer-frontier-3/libethash-cuda/CMakeFiles/ethash-cuda.dir//./ethash-cuda_generated_ethash_cuda_miner_kernel.cu.o\nmake[2]: *** [libethash-cuda/CMakeFiles/ethash-cuda.dir/ethash-cuda_generated_ethash_cuda_miner_kernel.cu.o] Error 1\nmake[1]: *** [libethash-cuda/CMakeFiles/ethash-cuda.dir/all] Error 2\nAny help will be much appreciated.\n"},{"date":"September  4, 2015  7:49PM","content":"Genoil\n
[truncated: 7,157,078 more chars]
