# Supplementary material for: Predicting Fluctuations in Cryptocurrency Transactions Based on User Comments and Replies
Source: PLoS One. 2016 Aug 17;11(8):e0161197. doi: 10.1371/journal.pone.0161197 (PMC4988639; doi:10.1371/journal.pone.0161197)
Supplement: S1 File — (ZIP) [file pone.0161197.s001.zip › ripplecoin.json]

{"result":[{"content":"https://ripple.com/insights/your-credit-card-will-cost-you-400-in-fees-this-year/\n\u00a0\n","reviews":100,"replies":[{"content":"Visa/MC is a trust/cartel. The fraud and chargeback industry related to credit cards keeps processing costs artificially up. It's like a sale tax on everything. Interestingly, in some countries it is possible to do remittances from every bank account to every credit card or every credit card to every credit card. For instance in Panama, you can pay with your Mastercard another Mastercard in Panama with pretty good speed, or pay with a Panama bank account a card issued by another Panamanian bank. They could do the same in US (maybe they do in the future because of recent developments).\n","date":"01/21/2016  6:13  AM"}],"topic":"Ripple Insights: Credit Cards Cost $400 In Fees","date":"01/21/2016 12:11  AM"},{"content":"http://techcitynews.com/2016/01/12/payment-network-earthport-launches-distributed-ledger-hub/\nQuote\nCross-border payment network Earthport has launched of its Distributed Ledger Hub (DLH), which provides full connectivity into the Ripple payment protocol.\nThe DLH is accessed through Earthport\u2019s Distributed Ledger Gateway, which was announced in August last year, enabling banks to gain access to the benefits of distributed ledger technology through a single API.\n...\n\u201cBanks will need to have access to a growing universe of different ledgers to serve their own clients, further complicating their technical roadmaps. Earthport, in consultation with its clients, will grow the Hub to encompass different ledgers as needed, all available via a single Earthport API,\u201d he added.\nSome 50 banks across the world are connected with Earthport, which is headquartered in London with offices in New York, Miami, Dubai and Singapore.\n(Just saw that\u00a0@ClemondFlinch\u00a0posted this in the shoutbox.)\nEdited 12 January by tomxcs\n","reviews":5139,"replies":[{"content":"Interesting.... It says DLH will provide connectivity to the Ripple network, which could be positive for Ripple since that will increase liquidity and transaction volume in the network. However, it also says transactions will be fiat to fiat without the use of any digital currency. So not sure if it will impact XRP value in the initial stage.\n","date":"01/12/2016  3:59  AM"},{"content":"It's great to see it launch.\u00a0\n","date":"01/12/2016  4:12  AM"},{"content":"it's not official news.\u00a0\n","date":"01/12/2016  4:15  AM"},{"content":"But why the heck is\u00a0volume under 500k per day??????? \u00a0 It should be much higher\u00a0if xrp is to make me $!$\n\u00a0\n","date":"01/12/2016  4:27  AM"},{"content":"This is similar to the other announcement that came out towards the end of last year, let's see if we hear anything else from ripple or earthport\n","date":"01/12/2016  4:46  AM"},{"content":"10 minutes ago, rippleric said:\nThis is similar to the other announcement that came out towards the end of last year, let's see if we hear anything else from ripple or earthport\nThis was published at the start of the business day in Japan, so maybe we'll see something from Earthport when London wakes up.\n","date":"01/12/2016  4:57  AM"},{"content":"\"Through the same API, clients can access payment methods in over 60 countries, with transactions conducted entirely in fiat currency with no use of cryptocurrencies.\"\n","date":"01/12/2016  5:27  AM"},{"content":"The information provided is a little different from the first press release,\u00a0http://www.earthport.com/pr/earthport-launches-the-first-fully-compliant-gateway-for-real-time-payments-via-distributed-ledger/\nWonder why they lead it off with Tech City though, and then follow with another announcement?\u00a0\n","date":"01/12/2016  5:38  AM"},{"content":"14 minutes ago, rippleric said:\nThe information provided is a little different from the first press release,\u00a0http://www.earthport.com/pr/earthport-launches-the-first-fully-compliant-gateway-for-real-time-payments-via-distributed-ledger/\nWonder why they lead it off with Tech City though, and then follow with another announcement?\u00a0\nMaybe it was internal technical news (\"new version of API supports the following methods\")\u00a0and Tech City inquired about it.\n","date":"01/12/2016  5:55  AM"},{"content":"Looks like it's legit:\n\u00a0\n\u00a0\n\u00a0\n","date":"01/12/2016  7:04  AM"},{"content":"18 minutes ago, tomxcs said:\nLooks like it's legit:\n\u00a0\n\u00a0\n\u00a0\ngood find, then we should find out how they use RCL.\nEdited 12 January by yxxyun\n","date":"01/12/2016  7:22  AM"},{"content":"3 hours ago, Dizer said:\nHowever, it also says transactions will be fiat to fiat without the use of any digital currency. So not sure if it will impact XRP value in the initial stage.\nIt's unclear what they mean. I assume that XRP is not part of the Earthport API, and that implies no use of digital currency for adopters. On the other hand, it may be the case that XRP is intentionally avoided by Earthport, maybe because of regulatory issues....\n","date":"01/12/2016  7:46  AM"},{"content":"Quote\nHow the Earthport Distributed Ledger Gateway Works\nBy simplifying the cross-border payment system, Earthport\u2019s network gives businesses unparalleled transparency into costs and settlement time for making international transactions. The Earthport Distributed Ledger Gateway transports the funds through the Ripple protocol to record the transaction and leverage its prefunded accounts to provide instant liquidity and the best FX rate. The beneficiary then receives the amount in near real-time.\nIn addition, Earthport allows banks to connect to the Ripple network without having to establish their own infrastructure. This solution brings best-in-class AML monitoring, sanction screening, transaction monitoring and KYC tools to enable compliance control. Banks that still use legacy formats will be able to send and receive over the distributed ledger, with Earthport managing format transformation.\nEarthport\u2019s distributed ledger gateway brings clients many benefits, including:\nInstant Payments and Liquidity: Ripple represents the fastest way to transfer value between two parties. Each transaction, despite the currency, is delivered and settled between financial institution within seconds.\nMitigation of Risk: Pre-funding eliminates counter-party risk.\nTransaction Cost Efficiencies: International transactions are executed at the lowest cost FX bid/ask spread available.\nCompliance-friendly: Earthport is a regulated financial firm and maintains a high standard of control.\nEase of Adaptability: The Earthport gateway reduces the level of time, money and expertise required to adopt distributed ledger payments.\nfrom their former announcement:\u00a0http://www.earthport.com/pr/earthport-launches-the-first-fully-compliant-gateway-for-real-time-payments-via-distributed-ledger/\u00a0\nwhat can we know? a ripple fork? I remember someone said earthport is not working on a fork.\nEdited 12 January by yxxyun\n","date":"01/12/2016  7:56  AM"},{"content":"My same understanding at the moment, @yahdel. For banks &amp; FIs, Earthport is selling a more direct vision of cross-border money transfer, via its prefunding model. There're different service stack and Ripple is on its latest offering of realtime value settlement; but unlikely to directly involve with XRP. If somebody has a better knowledge on this subject, please correct.\n","date":"01/12/2016  7:59  AM"},{"content":"17 minutes ago, yandel said:\nIt's unclear what they mean. I assume that XRP is not part of the Earthport API, and that implies no use of digital currency for adopters. On the other hand, it may be the case that XRP is intentionally avoided by Earthport, maybe because of regulatory issues....\nIt probably means that they have only one API which covers all\u00a0use cases (with crypto or without crypto). There is no separate API for cryptocurrencies.\n","date":"01/12/2016  8:08  AM"},{"content":"18 minutes ago, T8493 said:\nIt probably means that they have only one API which covers all\u00a0use cases (with crypto or without crypto). There is no separate API for cryptocurrencies.\nEven without cryptocurrencies it's possible (if I did understand it all well) to use the RCL as an exchange for fiat. This means that private ledgers can use RippleConnect (is this where the API hooks in????) WITHOUT having crypto in their own ledger, yet making use of XRP for FX conversion.\nBut what bothers me is, like already mentioned here, is the non existing liquidity.\nAnd what bothers even more is that Ripple (with\u00a0all of the\u00a0employees so it seems) even not care one single bit about that drought\u00a0\n","date":"01/12/2016  8:35  AM"},{"content":"Guys remember, FIs right now will not touch XRP. It's too risky. They have to be hyper-cautious until the regulatory environment is crystal clear.\nBut FIs never have to touch XRP anyway, that's the whole point. It's the market makers in between who shift about XRP; all the FIs see is that their USD left the house, and has arrived safely in EUR at the other end. The market makers touched the XRP, FIs didn't.\nIt's still going to take time and resources to convince market makers (and an act of God to convince banks), but we'll get there.\nEdited 12 January by rippledigital\n","date":"01/12/2016  9:12  AM"},{"content":"It seems as they are gonna issue IOUs on Ripple. IOU.Earthport that banks connected can trade. And hopefully external MM can trade too. This means they won't use directly XRP but they need it to pay fee (maybe only internally because only Earthport will have Ripple accounts leaving banks with private ledger accounts).\nIf this is the case (not sure) then:\nWe'll se no liquidity unless ripple chart includes Earthport IOUs\nWe should see an increased number of transactions\nWho is gonna MM Earthport IOUs?\nWill Eartport even reveal the issuer address so that everybody can trade their IOUs?\n","date":"01/12/2016  9:22  AM"},{"content":"Just now, tulo said:\nIt seems as they are gonna issue IOUs on Ripple. IOU.Earthport that banks connected can trade. And hopefully external MM can trade too. This means they won't use directly XRP but they need it to pay fee (maybe only internally because only Earthport will have Ripple accounts leaving banks with private ledger accounts).\nIf this is the case (not sure) then:\nWe'll se no liquidity unless ripple chart includes Earthport IOUs\nWe should see an increased number of transactions\nWho is gonna MM Earthport IOUs?\nWill Eartport even reveal the issuer address so that everybody can trade their IOUs?\nI personally don't think they'll use Ripple IOUs \u2013 I hope I'm wrong. I think they're connecting everything via ILP. I expect they already have MMs trained in exchanging fiat via an XRP-&gt;XRP bridge.\n","date":"01/12/2016  9:25  AM"},{"content":"Just now, rippledigital said:\nI personally don't think they'll use Ripple IOUs \u2013 I hope I'm wrong. I think they're connecting everything via ILP. I expect they already have MMs trained in exchanging fiat via an XRP-&gt;XRP bridge.\nILP won't be ready in 1 year...so or they released a bullshit hub (unusable with ILP) or they are issuing IOUs, or they are using existing IOUs (would be bad).\n","date":"01/12/2016  9:27  AM"},{"content":"Calm down @tulo! One way or another we need to explain:\nQuote\nEarthport\u2019s services in the DLH are conducted entirely in Fiat currency with no use of crypto currencies.\nSo either that means MMs touch XRP but Earthport does not, or, Earthport use Ripple IOUs. But, if they use Ripple IOUs then technically they ARE using XRP via RCL (account activation, fees) aren't they?\nI take it to mean: we are not touching XRP ourselves, but if MMs use it to help us move fiat, then that's their burden.\n","date":"01/12/2016  9:39  AM"},{"content":"It's official...! Dani just tweeted....\u00a0 https://twitter.com/danitownsend_\u00a0 \nPPS on LSE +3%\nEdited 12 January by Live4xrp\n","date":"01/12/2016  9:43  AM"},{"content":"9 minutes ago, rippledigital said:\nCalm down @tulo! One way or another we need to explain:\nSo either that means MMs touch XRP but Earthport does not, or, Earthport use Ripple IOUs. But, if they use Ripple IOUs then technically they ARE using XRP via RCL (account activation, fees) aren't they?\nI take it to mean: we are not touching XRP ourselves, but if MMs use it to help us move fiat, then that's their burden.\nI see two possibilities:\nEP(Earthport) is issuing it's own IOUs and they use THEIR account on Ripple for payments, leaving its customer only the internal API without touching Ripple. XRP is used only internally by EP to pay fees. EP IOUs can be traded in Ripple by MM (even vs XRP) but AP itself never trade against XRP.\nEP will use existing IOUs. I see this more complicated since obtaining actual IOUs is not easy for compliance. Again EP woudn't use directly XRP because they make payments only in FIAT (but internally the path can include XRP).\nWhat they mean with: \"without use of cryptocurrency\" (I think) might means that the users never see XRP, but internally they are required for transaction fees.\u00a0But since the customers doesn't have Ripple accounts directly then it is not their problem.\nEdited 12 January by tulo\n","date":"01/12/2016  9:46  AM"},{"content":"2 minutes ago, rippledigital said:\nCalm down @tulo! One way or another we need to explain:\nSo either that means MMs touch XRP but Earthport does not, or, Earthport use Ripple IOUs. But, if they use Ripple IOUs then technically they ARE using XRP via RCL (account activation, fees) aren't they?\nI take it to mean: we are not touching XRP ourselves, but if MMs use it to help us move fiat, then that's their burden.\nI understand it as not making use of crypto in the entire chain. I think this API is an effort to please banks in using their products. Once they are in the bath, clients\u00a0might start looking at more efficient ways for their FX services where RCL comes in sight. But I'm afraid it's still a long looong way to go.\nAnd about MM's .... it's clear that there's not even one actively trading\u00a0at this moment or it must be a very very poor one \u00a0\n","date":"01/12/2016  9:50  AM"},{"content":"9 minutes ago, tulo said:\nWhat they mean with: \"without use of cryptocurrency\" (I think) might means that the users never see XRP, but internally they are required for transaction fees.\u00a0But since the customers doesn't have Ripple accounts directly then it is not their problem.\nYep you might be right, I hope so!\n","date":"01/12/2016  9:56  AM"},{"content":"6 minutes ago, kanaas said:\nAnd about MM's .... it's clear that there's not even one actively trading\u00a0at this moment or it must be a very very poor one \u00a0\nYes but counter argument to that would be they've only just gone live so...\nBut I take your point. I do agree it'll take a while to generate momentum/liquidity on the live network, so they may have to \"trojan horse\" into the banking world.\n","date":"01/12/2016  9:57  AM"},{"content":"10 minutes ago, rippledigital said:\nYes but counter argument to that would be they've only just gone live so...\nBut I take your point. I do agree it'll take a while to generate momentum/liquidity on the live network, so they may have to \"trojan horse\" into the banking world.\nNot if they do something like Currencyfair or Transferwise over Ripple.\nImagine a US customer that needs to pay USD from YEN and a Japanese customer that need to pay YEN with USD. They can pay directly looking for the best path already on the market (removing liquidity but taking maybe bad rate) or place an offer at the rate they specify, creating liquidity and taking better rate. The more offers are placed the more liquidity you have. And in addition to that you can have external MM adding more liquidity. And MM are happy to make markets between stable FIAT instead of XRP (but they can even trade against XRP).\nEdited 12 January by tulo\n","date":"01/12/2016 10:07  AM"},{"content":"Looks like there've been a couple of official statements/releases. Two key quotes being (bold highlight is mine), first:\nQuote\nEarthport\u2019s services in the DLH are conducted entirely in Fiat currency with no use of crypto currencies.\nAnd second:\nQuote\n... clients can access payment methods in over 60 countries, with transactions conducted entirely in fiat currency with no use of cryptocurrencies.\nThis one makes a lot more sense to me. Clients obviously shouldn't need to touch it, but we expected that. So we likely will have the hub i.e. Earthport, then the client(s) e.g. banks, corporates, and finally the third party, the market makers.\n3 minutes ago, tulo said:\nThe more offers are placed the more liquidity you have. And in addition to that you can have external MM adding more liquidity. And MM are happy to make markets between stable FIAT instead of XRP (but they can even trade against XRP).\nI really like the idea of offers coming into the network on-the-fly like this. So they'd have best of both worlds: pure fiat done in more or less the same way, slightly quicker/cheaper, or by using third party liquidity provision. But both are seamlessly interchangeable on the network according to what clients/operators what and their risk level.\nEdited 12 January by rippledigital\n","date":"01/12/2016 10:11  AM"},{"content":"http://www.bankingtech.com/420912/earthport-launches-distributed-ledger-hub-via-ripple/\nQuote\nEarthport uses a combination of Ripple to record the transaction and its own prefunded accounts to provide the liquidity and the FX rate to make the transaction happen as quickly as possible.\nA lot of open questiones for me. I'm really curious about the technical implementation. Of what kind are these prefunded accounts, where are they located? And what exactly is recorded on the RCL?\u00a0\n","date":"01/12/2016 11:39  AM"},{"content":"24 minutes ago, xtrapower said:\nhttp://www.bankingtech.com/420912/earthport-launches-distributed-ledger-hub-via-ripple/\nA lot of open questiones for me. I'm really curious about the technical implementation. Of what kind are these prefunded accounts, where are they located? And what exactly is recorded on the RCL?\u00a0\n","date":"01/12/2016 12:05  PM"},{"content":"Surely they mean prefunded account in an actual bank ledger, not a gateway IOU.\nEDIT: maybe they're acting as 'mirror ledgers' until ILP is online?\nEdited 12 January by rippledigital\n","date":"01/12/2016 12:08  PM"},{"content":"Basically it looks like a fork that can be connected to the public RCL\n","date":"01/12/2016 12:10  PM"},{"content":"2 minutes ago, tulo said:\nPrefunded account seems exactly as hot wallet with their own IOUs \nI would assume so too. My thought is: If u want to record the transaction on the RCL (they stated once they won't use a private fork on twitter) u need to actually execute the transaction on the RCL. Since they state XRP is not involved it has to be their own IOU. We should monitor the network and watch out for USD.earthport \n","date":"01/12/2016 12:13  PM"},{"content":"Just now, xtrapower said:\nI would assume so too. My thought is: If u want to record the transaction on the RCL (they stated once they won't use a private fork on twitter) u need to actually execute the transaction on the RCL. Since they state XRP is not involved it has to be their own IOU. We should monitor the network and watch out for USD.earthport \nWould it be possible for you to find the tweet?\n","date":"01/12/2016 12:15  PM"},{"content":"4 minutes ago, Dsimmo said:\nWould it be possible for you to find the tweet?\nFound it:\u00a0\n\u00a0\n","date":"01/12/2016 12:19  PM"},{"content":"Can some twitter guy ask more technical details to Morovitz?\nBTW if they are running on main Ripple network there is only a way since ILP is not ready: they are using some IOUs.\nEdited 12 January by tulo\n","date":"01/12/2016 12:39  PM"},{"content":"I don't get it. If they're using Ripple IOUs, how is real-time settlement (i.e. funds hitting actual bank accounts) happening in \"real-time\" without ILP? Are Earthport assuming the remaining settlement risk still? Even with transfers of funds within the same country and bank there can often still be 2hr delays.\n","date":"01/12/2016 12:40  PM"},{"content":"1 minute ago, tulo said:\nCan some twitter guy ask more technical details to Morovitz?\nSomeone with some Twitter reputation and a nice friendly profile picture? @Haydentiff \u00a0?\n","date":"01/12/2016 12:41  PM"},{"content":"4 minutes ago, rippledigital said:\nI don't get it. If they're using Ripple IOUs, how is real-time settlement (i.e. funds hitting actual bank accounts) happening in \"real-time\" without ILP? Are Earthport assuming the remaining settlement risk still? Even with transfers of funds within the same country and bank there can often still be 2hr delays.\nFunds can NOT hit bank accounts. Customers can make payments with PREFUNDED accounts on EP. A big company \"deposits\" big USD via bank to EP to have access to the hub. Then can move funds inside the hub. And this can be an intermediate step unless some banks won't issue their IOUs on RCL or until the full implementation to ILP. But it is just my idea \nEdited 12 January by tulo\n","date":"01/12/2016 12:45  PM"},{"content":"Just now, tulo said:\nFunds can NOT hit bank accounts. Customers can make payments with PREFUNDED accounts on EP. A big company \"deposits\" big USD via bank to EP to have access to the hub. Then can move funds inside the hub. And this can be an intermediate step unless some banks won't issue their IOUs on RCL or until the full implementation to ILP.\nI got the sense that prefunded accounts were a industry speak for a wallet of sorts, used to access services on the EP hub (up to and beyond ripple).\nhttp://www.finextra.com/news/fullstory.aspx?newsitemid=28309\nThis article says it will make use of a single API call to access distributed ledgers, ripple for now with more been planned. Other ledgers might be industry or regional in focus.\n","date":"01/12/2016 12:49  PM"},{"content":"Hang on, so, if \"PetroCo\" need more cash in their EUR account, and want to send it from their USD reserves, surely this needs to affect actual bank accounts. But perhaps that's not what's happening/needed?\nUnless you are saying that the issue is \"payments\" (i.e. from PetroCo to TextilesCo), which the Earthport network transacts on its behalf, using deposited client (PetroCo) funds?\n(Aka the \"global marketplace for capital float\").\nEdited 12 January by rippledigital\n","date":"01/12/2016 12:53  PM"},{"content":"8 minutes ago, rippledigital said:\nHang on, so, if \"PetroCo\" need more cash in their EUR account, and want to send it from their USD reserves, surely this needs to affect actual bank accounts.\nUnless you are saying that the issue is \"payments\" (i.e. from PetroCo to TextilesCo), which the Earthport network transacts on its behalf, using deposited client (PetroCo) funds?\nIn my (limited) vision it can be something like: PetroCo (US company) needs to pay a Swedish company (DrillCo, EUR) for a drill machine and to receive money from custumers buying petrol from Russia (they want to be paid in USD). Every company prefunds its HUB account depositing USD, EUR and RUB respectively via BANK.\nOnce the funds are in the HUB they can istantly send payments. Russians will pay with RUB but the network will convert to USD. PetroCo pays in USD but the network converts to EUR and so on...in an ideal market every company has almost same amount of input and output so the funds on the HUB never finish with just one BANK deposit.\nEdited 12 January by tulo\n","date":"01/12/2016  1:01  PM"},{"content":"\r\n\r\n5 minutes ago, rippledigital said:\r\n\r\n\r\n\r\n\r\nHang on, so, if \"PetroCo\" need more cash in their EUR account, and want to send it from their USD reserves, surely this needs to affect actual bank accounts. But perhaps that's not what's happening/needed?\r\n\r\n\r\n\r\nUnless you are saying that the issue is \"payments\" (i.e. from PetroCo to TextilesCo), which the Earthport network transacts on its behalf, using deposited client (PetroCo) funds?\r\n\r\n\r\n\r\n(Aka the \"global marketplace for capital float\").\r\n\r\n\r\n\r\n\r\n\r\nYeh Im very curious how Earthport can offer \"real time payment\".\r\n\r\n\r\n\r\nThe person receiving the money has to actually see it in their bank account. So\u00a0if I'm with Westpac and someone uses Earthport to send the money to me, how does Earthport speed it up? Even if Earthport transferred the money directly from another Westpac bank account, it still takes up to 1 day\u00a0to process it..\r\n\r\n\r\n\r\n\u00a0\r\n","date":"01/12/2016  1:08  PM"},{"content":"Gotcha, thanks @tulo. That's interesting \u2013now I understand why you thought of Ripple IOUs in an Earthport gateway; paint me as less sceptical now. They could protect corporate privacy by acting as a payments proxy as use the capital for added efficiencies they can pass back to the client as incentives for holding it there.\nI wonder what the implications are here for tax, and for things like interest, i.e. money being held in the \"hub-cloud\" versus sitting around in a domestic bank account.\n","date":"01/12/2016  1:09  PM"},{"content":"7 minutes ago, karlos said:\nThe person receiving the money has to actually see it in their bank account. So\u00a0if I'm with Westpac and someone uses Earthport to send the money to me, how does Earthport speed it up? Even if Earthport transferred the money directly from another Westpac bank account, it still takes up to 1 day\u00a0to process it..\nI think I'm beginning to understand the general concept of capital float a bit more, but there'll likely be different ways Ripple ends up being used depending on client/operator/risks etc. And we'll all need clarity from Earthport anyway as no one here knows for sure yet.\nFrom what me and tulo were discussing, I think what happens is by \"prefunded\" the corporates/clients give up some capital ahead of time to be managed by Earthport inside their hub. So whenever a payment needs to be made, rather than it going from a bank on one side to another, with all steps in between, what happens is that the floated capital is used instead \u2013 over Ripple or otherwise, among trusted participants who are each floating capital, and market makers looking for efficiency paths.\nI expect there are various incentives and kickbacks for using Earthport's hub, I don't know.\nEDIT: feel free to correct me!\nEdited 12 January by rippledigital\n","date":"01/12/2016  1:15  PM"},{"content":"5 minutes ago, rippledigital said:\nI think I'm beginning to understand the general concept of capital float a bit more, but there'll likely be different ways Ripple ends up being used depending on client/operator/risks etc. And we'll all need clarity from Earthport anyway as no one here knows for sure yet.\nFrom what me and tulo were discussing, I think what happens is by \"prefunded\" the corporates/clients give up some capital ahead of time to be managed by Earthport inside their hub. So whenever a payment needs to be made, rather than it going from a bank on one side to another, with all steps in between, what happens is that the floated capital is used instead \u2013 over Ripple or otherwise, among trusted participants who are each floating capital, and market makers looking for efficiency paths.\nI expect there are various incentives and kickbacks for using Earthport's hub, I don't know.\nInteresting, but even with \"pre-funding\" the money has to actually hit\u00a0the receivers bank account. Which still relies on the receivers bank processing the incoming payment request..\nEdited 12 January by karlos\n","date":"01/12/2016  1:18  PM"},{"content":"44 minutes ago, karlos said:\nInteresting, but even with \"pre-funding\" the money has to actually hit\u00a0the receivers bank account.\nDoes it though? (Genuine question). As long as a payment is \"guaranteed\" (safe, secure) and there's an immutable record (signed invoices/receipts), why does it necessarily need to settle?\n","date":"01/12/2016  2:04  PM"},{"content":"Great post - and exciting news.\u00a0 Understandably, there's a lot of speculation here on the specific steps and XRP usage - maybe one of us can send Earthport a question about it?\u00a0\nOr would somebody from Ripple know what Earthport is doing underneath the covers?\n","date":"01/12/2016  2:06  PM"},{"content":"Note that the official press release, for example, doesn't mention once the word 'settlement'. It's all about payments.\nhttp://www.earthport.com/pr/launch-of-the-distributed-ledger-hub-a-world-first/\nAlso for example:\nhttp://www.finextra.com/news/fullstory.aspx?newsitemid=28309\n","date":"01/12/2016  2:07  PM"},{"content":"19 minutes ago, rippledigital said:\nNote that the official press release, for example, doesn't mention once the word 'settlement'. It's all about payments.\nhttp://www.earthport.com/pr/launch-of-the-distributed-ledger-hub-a-world-first/\nAlso for example:\nhttp://www.finextra.com/news/fullstory.aspx?newsitemid=28309\nYeah, they never said settlement. But payments!\n","date":"01/12/2016  2:27  PM"},{"content":"I guess I am misunderstanding what Earthport does. My assumption was they moved high volume low value payments cross border. If the receiver never gets the money in their bank account, I am lost..\n","date":"01/12/2016  2:28  PM"},{"content":"14 minutes ago, karlos said:\nI guess I am misunderstanding what Earthport does. My assumption was they moved high volume low value payments cross border. If the receiver never gets the money in their bank account, I am lost..\nLet's say you need to pay me \u00a31m in GBP (presumably for my amazing XRPChat posts...) and you have EUR. We both have accounts on the Earthport hub for just such things \u2013 ongoing business expenses, etc. So as a big corporate you'd have already parked huge funds precisely so that you don't have this time-consuming settlement risk (delays, issues) each time you need to make a simple payment.\nSo, you can pay me across the hub and have EUR turned into GBP, for an explicit fee. It's near-instant and totally transparent, and immutable because it runs over Ripple. No need to have to wait to settle to slow bank ledgers, since you know I've been paid from your capital on the hub. Ripple provides the receipts and payments flow as per their sexy demo. In fact, Earthport manage the whole process for you/us, so you just say \"I need to pay X\" or I just say \"I need to be paid Y\", and it happens.\nHow/when settlement occurs after that, I don't know.\nBut by \"floating your capital\", there may be more benefits to you. Market makers can use this capital (presumably through some kind of business agreement) to move funds in clever, efficient ways, creating even better liquidity. A bit like a bank uses your \"capital\" to do things like lending, offering products, etc.\nAgain, correct me if I'm wrong here.\nEdited 12 January by rippledigital\n","date":"01/12/2016  2:38  PM"},{"content":"Just now, rippledigital said:\nHow/when settlement after that, I don't know.\nThe power of Earthport is that it has local companies for settlement in 60 countries \nSo you can even settle the funds (with standard delays of course).\n","date":"01/12/2016  2:40  PM"},{"content":"6 minutes ago, tulo said:\nThe power of Earthport is that it has local companies for settlement in 60 countries \nSo you can even settle the funds (with standard delays of course).\nMakes sense.\n","date":"01/12/2016  2:47  PM"},{"content":"If they're not using a private fork and they are using a public ledger, then perhaps someone (like @heartbit_io) can build a transaction monitor that only shows fiat-&gt;fiat transactions?\n","date":"01/12/2016  3:03  PM"},{"content":"36 minutes ago, rippledigital said:\nLet's say you need to pay me \u00a31m in GBP (presumably for my amazing XRPChat posts...) and you have EUR. We both have accounts on the Earthport hub for just such things \u2013 ongoing business expenses, etc. So as a big corporate you'd have already parked huge funds precisely so that you don't have this time-consuming settlement risk (delays, issues) each time you need to make a simple payment.\nSo, you can pay me across the hub and have EUR turned into GBP, for an explicit fee. It's near-instant and totally transparent, and immutable because it runs over Ripple. No need to have to wait to settle to slow bank ledgers, since you know I've been paid from your capital on the hub. Ripple provides the receipts and payments flow as per their sexy demo. In fact, Earthport manage the whole process for you/us, so you just say \"I need to pay X\" or I just say \"I need to be paid Y\", and it happens.\nHow/when settlement occurs after that, I don't know.\nBut by \"floating your capital\", there may be more benefits to you. Market makers can use this capital (presumably through some kind of business agreement) to move funds in clever, efficient ways, creating even better liquidity. A bit like a bank uses your \"capital\" to do things like lending, offering products, etc.\nAgain, correct me if I'm wrong here.\nok, so they are basically paypal, but for corporations? With the back end running Ripple to process the transactions between Earthport\u00a0accounts.. then at a later stage the account owners withdraws from Earthport\u00a0to their own bank account?\ndoesn't that require both parties to have a\u00a0funded account with Earthport though? The example they give on their site says:\nQuote\nBanks that include Bank of America and BB&amp;T use Earthport to better serve their clients for trade, pension, payroll and remittance payments.\u00a0\nHow does the example above work when sending low value payments to many different parties?\nEdited 12 January by karlos\n","date":"01/12/2016  3:13  PM"},{"content":"I wonder if Earthport will be utilising this new trade invoicing concept eventually too? Be kind of cool to submit invoices that get fulfilled\u00a0automagically (after being signed off by sending/receiving parties ofc) by the best bidder.\n","date":"01/12/2016  3:14  PM"},{"content":"Might it be that they've only gone live with option 1 of the infographic? Option 2, which might include XRP, will presumably go live at a later date?\n\u00a0\nhttp://www.earthport.com/discover-earthport/what-we-do/\n","date":"01/12/2016  3:31  PM"},{"content":"9 minutes ago, cmbartley said:\nMight it be that they've only gone live with option 1 of the infographic? Option 2, which might include XRP, will presumably go live at a later date?\n\u00a0\nhttp://www.earthport.com/discover-earthport/what-we-do/\nOption 1 says exactly: \"Clients fund locally segregated accounts\", but maybe its their old platform.\nWonder what Option 2 means: \"Earthport facilitates the FX/Currency exchange\"\nAnd this: \" The Earthport Distributed Ledger Gateway transports the funds through the Ripple protocol to record the transaction and leverage its prefunded accounts to provide instant liquidity and the best FX rate. The beneficiary then receives the amount in near real-time. \"\nI'm almost sure that what they did is: move the funds of ALREADY prefunded accounts (in old eathport platform) into IOUs on Ripple.\nEdited 12 January by tulo\n","date":"01/12/2016  3:38  PM"},{"content":"7 minutes ago, karlos said:\nok, so they are basically paypal, but for corporations?\nHonestly not sure how Paypal works!\n7 minutes ago, karlos said:\nthen at a later stage the account owners withdraws from Earthport\u00a0to their own bank account?\nHmm, I think it might be handled by the banks/operators who are Earthport's direct clients. At least according to the image @cmbartley linked to here. There are no non-FI corporates shown on that graphic (e.g. oil company). Although not sure what 'Payment Administrators' means \u2013 corp. treasuries? Likely there are more steps than my simplified example.\n7 minutes ago, karlos said:\ndoesn't that require both parties to have a\u00a0funded account with Earthport though?\nI think so, but they're paying out (via their bank) to Earthport in lump rather than individually staggered or complex batch payments that are slow and expensive.\n7 minutes ago, karlos said:\nHow does the example above work when sending low value payments to many different parties?\nWell I think we all want to see a real-world, step-by-step demo.\n2 minutes ago, tulo said:\nWonder what Option 2 means: \"Earthport facilitates the FX/Currency exchange\"\nI thought this was the main option we were discussing? I'm more confused by option 1 tbh. But remember, that graphic is showing banks as Earthport clients. So if corporates want to move funds, the banks could do it via Earthport \u2013 through options 1 or 2 I suppose.\n","date":"01/12/2016  3:46  PM"},{"content":"@rippledigital\u00a0Definitely a real world example would be helpful. \u00a0My example:\nA\u00a0business has 50 overseas employees and\u00a0it needs to pay their wages into their foreign accounts. So the business\u00a0goes to its bank and instructs it to make the transfers. The bank, instead of sending 50 seperate\u00a0payments via correspondent banking, uses Earthport instead.\nThe bank pre-funds an account with Earthport, and tells Earthport to pay the 50 overseas accounts. Earthport uses Ripple to communicate with its already funded overseas bank accounts, and makes the payments in local currency.\u00a0\nThe bank saves a heap in fees and\u00a0the money arrives quicker. Presumably the bank passes on the savings to its business customer.\nSorry if this all seems off topic to Ripple, I just want to know how Earthports model works before I speculate on how they are using the RCL..\nEdited 12 January by karlos\n","date":"01/12/2016  4:07  PM"},{"content":"I'd see this as one step in the direction of the real-time\u00a0settlement value chain that Ripple wants to be a part of. With this step Earthport helps to mitigate some risk by having funds immediately available in local currency. That decreases risk of large currency swings before funds have settled and decreases settlement time. I'm sure a lot of companies were hurt by the Yuan devaluation coming in the middle\u00a0of their remittances. If the money is on site then settlement can reflect current FX rates.\u00a0\nThe problem it doesn't solve is having to tie up capital by prefunding accounts. Hopefully Earthport has future plans to offer trans-XRP settlement and advertise comparative FX rates. If companies see that they can remit funds instantly and securely without prefunding accounts some may opt for it.\u00a0\nWhen Ripple talks about promoting use of XRP by rewarding marketmakers, one could imagine that Ripple/Earthport\u00a0leveraging their 60-country banking network by supplying these banks with XRP\u00a0and offering\u00a0trans-XRP settlement in those same 60 countries.\nEdited 13 January by cmbartley\nTypos\n","date":"01/12/2016  4:23  PM"},{"content":"In the new article posted by professor hantzen (http://www.earthport.com/pr/launch-of-the-distributed-ledger-hub-a-world-first/)\u00a0 I saw this part:\n\"The DLH is a service accessed through Earthport\u2019s Distributed Ledger Gateway, announced in August of 2015, that will provide full connectivity into Ripple, including private Ripple instances, Ripple market makers, and in time, other Distributed Ledgers.\"\nThere is talk of ripple market makers and full connectivity into ripple. Sounds to me (maybe I'm too hopefull) like xrp/rcl is involved after all.\nAm I wrong?\n","date":"01/12/2016  9:20  PM"},{"content":"27 minutes ago, deemdior said:\nIn the new article posted by professor hantzen (http://www.earthport.com/pr/launch-of-the-distributed-ledger-hub-a-world-first/)\u00a0 I saw this part:\n\"The DLH is a service accessed through Earthport\u2019s Distributed Ledger Gateway, announced in August of 2015, that will provide full connectivity into Ripple, including private Ripple instances, Ripple market makers, and in time, other Distributed Ledgers.\"\nThere is talk of ripple market makers and full connectivity into ripple. Sounds to me (maybe I'm too hopefull) like xrp/rcl is involved after all.\nAm I wrong?\nYeah, they said they are not running a fork so they are using RCL thus XRP is used at least to pay transaction fees on the network.\n","date":"01/12/2016  9:48  PM"},{"content":"Just now, tulo said:\nYeah, they said they are not running a fork so they are using RCL thus XRP is used at least to pay transaction fees on the network.\nWhat they claim is that banks wont have to touch XRP, but someone will have to, if they are using the ripple protocol. It could be market makers or them.\n","date":"01/12/2016  9:50  PM"},{"content":"1 minute ago, RafOlP said:\nWhat they claim is that banks wont have to touch XRP, but someone will have to, if they are using the ripple protocol. It could be market makers or them.\nYeah thats my understanding as well.\nSo now we wait for activity increase on RCL to see if correct.\n","date":"01/12/2016  9:53  PM"},{"content":"1 hour ago, deemdior said:\nYeah thats my understanding as well.\nSo now we wait for activity increase on RCL to see if correct.\nThis will happen if banks opt to use ripple in order to deliver a faster payment. If they are not taking risks by dealing cryptos, than why not choose the faster rail?\nEdited 12 January by RafOlP\ntypo\n","date":"01/12/2016 11:34  PM"},{"content":"1 hour ago, RafOlP said:\nThis will happen if banks opt to use ripple in order to deliver a faster payment. If they are not taking risks by dealing cryptos, than why not choose the faster rail?\nWell as I understand it. Earthport does that for them. The bank gets a car, they don't have to look under the hood to see wether its a diesel or a gas or electric car. As long as it gets them from a to b.\n","date":"01/13/2016  1:17  AM"},{"content":"The way I take the news is this is the first private network to utilize Ripple (and they can charge their own fees unrelated to XRP if they wish).\u00a0 I am more interested in what banks\u00a0 are not part of the Earthport network that committed to Ripple? These would be the banks that would turn to XRP and market makers to trade outside of the private network.\u00a0 This is great news but I don't see XRP utilized until we see another network or small banks get into the action (correct me if I'm wrong).\n","date":"01/13/2016  2:18  AM"},{"content":"If Earthport is not use a fork, and\u00a0 If Earthport issue USD, we will find it.\nIf Earthport is not use a fork, not issue USD, not use XRP, how will\u00a0they use Ripple?\n","date":"01/13/2016  2:47  AM"},{"content":"It's time for a Ripple employee to weigh in. @mDuo13, @JoelKatz\u00a0where are you guys?\u00a0Your eloquent and smart insight is needed here :).\n","date":"01/13/2016  4:08  AM"},{"content":"9 hours ago, tulo said:\nYeah, they said they are not running a fork so they are using RCL thus XRP is used at least to pay transaction fees on the network\nIf true, we should be able to find evidence of this in an increasing rate of XRP consumption relative to XRP payments/transactions (since they're not using cryptos).\u00a0\nAlso, what is a \"private Ripple instance\"\u00a0given that they say that they're not using a private fork?\n","date":"01/13/2016  7:45  AM"},{"content":"I think they will be using their own IOU. It won't show up in the volume on ripplecharts, because (I'm guessing) there only well-known IOU's will add up to the totals of the volume. So Earthport probably has their own IOU and they will probably restrict access to this IOU. Maybe \u00a0an idea to search the ledger for wallets that have the flag 'RequireAuth' set.\nEdited 13 January by jn_r\n","date":"01/13/2016  8:01  AM"},{"content":"30 minutes ago, jn_r said:\nI think they will be using their own IOU. It won't show up in the volume on ripplecharts, because (I'm guessing) there only well-known IOU's will add up to the totals of the volume. So Earthport probably has their own IOU and they will probably restrict access to this IOU. Maybe \u00a0an idea to search the ledger for IOU's that have the flag 'RequireAuth' set.\nRestricting the use of their IOUs is the worst thing they can do. The only advantage of using Ripple is that they can use external liquidity, so having better rates and higher liquidity. If they make private their IOUs, then there is no difference from running on Ripple or making everything in their private centralized ledger (the difference is that they pay XRP fees, so even worst).\n","date":"01/13/2016  8:33  AM"},{"content":"Ripple has been very clear about their XRP strategy, as I understand it,\u00a0XRP will be used to lower spreads by subsidizing FX rates and grow the network while acting as a bridge currency.\nWe are closer than ever to XRP flourishing. 2016 is already a big year for Ripple, if there was any doubt before we now know Earthport is for real.\u00a0\nThis technology can't be ignored any longer.\nUnless of course there's a reason someone can provide so as to prove that businesses/banks don't like saving money?\n","date":"01/13/2016  8:40  AM"},{"content":"Just now, Zooplankton said:\nRipple has been very clear about their XRP strategy, as I understand it,\u00a0XRP will be used to lower spreads by subsidizing FX rates and grow the network while acting as a bridge currency.\nWe are closer than ever to XRP flourishing. 2016 is already a big year for Ripple, if there was any doubt before we now know Earthport is for real.\u00a0\nThis technology can't be ignored any longer.\nUnless of course there's a reason someone can provide so as to prove that businesses/banks don't like saving money?\nIt's very different the XRP strategy of Ripple and the real use it will have \nAnd BTW I don't think the strategy of Ripple about XRP is public. It's a private company, not all the info are public. They can say whatever in public and then behave differently.\nIt remains the fact that XRP is a cryptocurrency (with all cons related) and no banks, no big companies, no MM want to deal with it.\n","date":"01/13/2016  8:43  AM"},{"content":"1 minute ago, tulo said:\nIt's very different the XRP strategy of Ripple and the real use it will have \nAnd BTW I don't think the strategy of Ripple about XRP is public. It's a private company, not all the info are public. They can say whatever in public and then behave differently.\nIt remains the fact that XRP is a cryptocurrency (with all cons related) and no banks, no big companies, no MM want to deal with it.\nAt this point we are both speculating, the only difference is I have skin in the game.\n","date":"01/13/2016  8:45  AM"},{"content":"16 minutes ago, tulo said:\nRestricting the use of their IOUs is the worst thing they can do. The only advantage of using Ripple is that they can use external liquidity, so having better rates and higher liquidity. If they make private their IOUs, then there is no difference from running on Ripple or making everything in their private centralized ledger (the difference is that they pay XRP fees, so even worst).\nIt's a pitty we don't know how their infrastructure will look like. I was thinking that each of their branches would have its own IOU and that clients would have their account in the private ledger of this branch. Then what you would see is, client sends something to someone else somewhere else, this will hop via the local gateway to the remote gateway\u00a0where the transaction is handled further.\u00a0\ne.g. client in USA wants to send something to a european SEPA account, then it would look something like:\nclient (not on RCL) -&gt; EarthPort.USD -&gt; EarthPort.EUR -&gt; Sepa payment via Earthport intern.\nThe transactions that are relevant in RCL is EarthPort.USD-&gt;EarthPort.EUR. Earthport could be its own market maker and keep a\u00a0margin of 3%. Then they could choose to have selected marketmakers who can try to dump beneeth the 3% or they can choose to keep it all open for everyone. This last option would give the best Fx/Exchange rates.\nBut then again, it's all guessing because we don't know how they built up their infrastructure\nEdited 13 January by jn_r\n","date":"01/13/2016  8:45  AM"},{"content":"1 minute ago, Zooplankton said:\nAt this point we are both speculating, the only difference is I have skin in the game.\nWell, the fact that none is using XRP is a fact! And Earthport made it clear.\nWe can speculate about the future \n","date":"01/13/2016  8:47  AM"},{"content":"5 minutes ago, tulo said:\nWell, the fact that none is using XRP is a fact! And Earthport made it clear.\nWe can speculate about the future \nAgreed. On your point about Ripple having a separate strategy: is it not in their interest to pursue the strategy they have made public? Perhaps even the most ideal outcome for them.\u00a0\nAnd if so, does it not follow that banks, market makers, and earthport's\u00a0clients would benefit from that strategy as well?\nMarket forces would dictate if Ripple pursues this strategy it will be adopted.\u00a0\nEdited 13 January by Zooplankton\n","date":"01/13/2016  8:52  AM"},{"content":"Another thing which I'm not sure is a problem, but might be...Imagine if they put their IOU's on the open market..Then they are not in control of who owns what. Imagine one external party owning\u00a0all Earthporth.EUR....And this external party decides to trade only for a 20% margin...That would not look good for Earthport. If they would want to guarantee max margin of 3%, then that might pose a problem..\n","date":"01/13/2016  9:02  AM"},{"content":"On 12-1-2016 at 1:19 PM, xtrapower said:\nFound it:\u00a0\n\u00a0\n\u00a0\nhttps://twitter.com/huberoi/status/687344803403722752\n\u00a0\nWonder what Uberoi understands under the \"Full Distributed Ledger\" ....\nIf it is that they will use RCL with XRP as vehicle cross currency ... than they all are doing their very best\u00a0to not mentioning XRP or RCL...\nEdited 13 January by kanaas\n","date":"01/13/2016  8:04  PM"},{"content":"17 hours ago, tomb said:\n3 minutes ago, kanaas said:\n\u00a0\nhttps://twitter.com/huberoi/status/687344803403722752\nWonder what Uberoi understands under the \"Full Distributed Ledger\" ....\nIf it is that they will use RCL with XRP as vehicle cross currency ... than they all are doing their very best\u00a0to not mentioning XRP or RCL...\nThe way I take the news is this is the first private network to utilize Ripple (and they can charge their own fees unrelated to XRP if they wish).\u00a0 I am more interested in what banks\u00a0 are not part of the Earthport network that committed to Ripple? These would be the banks that would turn to XRP and market makers to trade outside of the private network.\u00a0 This is great news but I don't see XRP utilized until we see another network or small banks get into the action (correct me if I'm wrong).\nI know what you mean.\nBut as its FI's they are marketing at and those are the ones reading those articles they probably chose their words very carefully.\nEdited 13 January by deemdior\n","date":"01/13/2016  8:07  PM"},{"content":"3 minutes ago, kanaas said:\n\u00a0\nhttps://twitter.com/huberoi/status/687344803403722752\nWonder what Uberoi understands under the \"Full Distributed Ledger\" ....\nIf it is that they will use RCL with XRP as vehicle cross currency ... than they all are doing their very best\u00a0to not mentioning XRP or RCL...\nIt's like mashing vegetables into your kids food. Don't tell them what's in there.\n","date":"01/13/2016  8:08  PM"},{"content":"10 minutes ago, kanaas said:\nWonder what Uberoi understands under the \"Full Distributed Ledger\" ....\nIf it is that they will use RCL with XRP as vehicle cross currency ... than they all are doing their very best\u00a0to not mentioning XRP or RCL...\nEarthport is not selling Ripple. Earthport is selling their white-label services.\n","date":"01/13/2016  8:15  PM"},{"content":"The fact that the employees of ripple never answer on this forum\u00a0about their future vision of XRP worries me a bit...\u00a0\nEdited 14 January by MRTN\n","date":"01/14/2016  1:45  AM"},{"content":"55 minutes ago, MRTN said:\nThe fact that the employees of ripple never answer on this forum\u00a0about their future vision of XRP worries me a bit...\u00a0\nYou trolling? \u00a0Or just ignorant to the fact that they post often? \u00a0You don't have to dig too deep to find\u00a0instances of ripple employees discussing XRP.\n\u00a0\nThere are many more. \u00a0 Maybe you should read a bit before posting such definitive statements.\n\u00a0\nEdited 14 January by Phintech\n","date":"01/14/2016  2:40  AM"},{"content":"5 hours ago, Phintech said:\nYou trolling? \u00a0Or just ignorant to the fact that they post often? \u00a0You don't have to dig too deep to find\u00a0instances of ripple employees discussing XRP.\nHi mate. I tried but could not find any link where ripple employees are discusing future of xrp. If you found anything like that could you please post me link or links.... thanks in advance....\nThere are many more. \u00a0 Maybe you should read a bit before posting such definitive statements.\n\u00a0\n\u00a0\n","date":"01/14/2016  8:18  AM"},{"content":"\u00a0\n\u00a0\n","date":"01/15/2016 11:05  AM"},{"content":"6 minutes ago, rippledigital said:\n\u00a0\n\u00a0\nHis answer confuses me. It that a yes to using ripple?\u00a0\n","date":"01/15/2016 11:12  AM"},{"content":"13 minutes ago, Morty said:\nHis answer confuses me. It that a yes to using ripple?\u00a0\nThe way I understand it:\nThe guy supposes that transferring ripple IOUs that mirror bank account balances is not real-settlement (what is right), so he asks if Earthport will use only ripple transfers or real settlement, i.e. ripple + bank settlement. Although REAL settlement would require a central bank to issue currency in ripple, a private bank as issuer can provide the level of settlement we all use today, since they are the first layer on top of central banks' ledgers.\n","date":"01/15/2016 11:42  AM"},{"content":"4 hours ago, Morty said:\nHis answer confuses me. It that a yes to using ripple?\u00a0\nDaniel Marovitz is being deliberately vague. My hunch is that they are using Ripple, \u00a0but he does not want to say that explicitly\u00a0in order not to cause concern by some banking quarters and regulators. Distributed Ledger Technology is ahead of regulation at this stage, so saying using Ripple as part of the settlement back bone might not be viewed as kosher at the moment and may attract negative attention from\u00a0regulators. That will change in the near future, I hope.\u00a0\u00a0\n","date":"01/15/2016  4:14  PM"},{"content":"9 minutes ago, Dizer said:\nDaniel Marovitz is being deliberately vague. My hunch is that they are using Ripple, \u00a0but he does not want to say that explicitly\u00a0in order not to cause concern by some banking quarters and regulators. Distributed Ledger Technology is ahead of regulation at this stage, so saying using Ripple as part of the settlement back bone might not be viewed as kosher at the moment and may attract negative attention from\u00a0regulators. That will change in the near future, I hope.\u00a0\u00a0\nThey said it explicitly that they are using Ripple....\nBut they are not saying how...\nI hope it is not another Fidor-like flop.\n","date":"01/15/2016  4:25  PM"},{"content":"2 minutes ago, tulo said:\nThey said it explicitly that they are using Ripple....\nBut they are not saying how...\nI hope it is not another Fidor-like flop.\nMost important is the the protocol is starting to find some real usage. Even private is better than nothing. Some day there will grow out a need to connect to the public ledger I guess.\n","date":"01/15/2016  4:29  PM"},{"content":"2 minutes ago, tulo said:\nThey said it explicitly that they are using Ripple....\nBut they are not saying how...\nI hope it is not another Fidor-like flop.\nYes, they said they are using Ripple, but not specifically for settlement. Intermediate cross currency bridging and settlements are different stages in the value transfer chain.\u00a0\nOn your second point. First, we can't say for sure Fidor is a flop. You can't judge that simply by looking at XRP value. The story is not over yet. Second, I'm almost positive Earthport will not be another Fidor.\n","date":"01/15/2016  4:32  PM"},{"content":"Not sure why it's being claimed fidor is a flop. They're still quoted on the Ripple home page\n\u201cWith Ripple, we can deliver a superior banking experience at a fraction of the time and cost.\u201d\nFud spreading?\n","date":"01/15/2016  4:44  PM"},{"content":"37 minutes ago, Dizer said:\nDaniel Marovitz is being deliberately vague. My hunch is that they are using Ripple, \u00a0but he does not want to say that explicitly\u00a0in order not to cause concern by some banking quarters and regulators. Distributed Ledger Technology is ahead of regulation at this stage, so saying using Ripple as part of the settlement back bone might not be viewed as kosher at the moment and may attract negative attention from\u00a0regulators. That will change in the near future, I hope.\u00a0\u00a0\nI think it's more to do with not revealing competitive secrets, and also that they're still integrating and not sure how it'll all play out just yet; this is highly complex stuff \u2013 lots of relationships to maintain.\n","date":"01/15/2016  4:52  PM"},{"content":"4 minutes ago, rippledigital said:\nI think it's more to do with not revealing competitive secrets, and also that they're still integrating and not sure how it'll all play out just yet; this is highly complex stuff \u2013 lots of relationships to maintain.\nThose are valid points @rippledigital.\u00a0\n","date":"01/15/2016  4:59  PM"},{"content":"I thought it would be some sort of second tier settlement. Like Earthport is agreeing to advance the settlement out its own funds and then balancing its accounts through existing ledgers and ripple.\nEx: I am exchange EUR for USD, rather then having direct quotes from a distributed ledger I can see offering via trusted white-listed partners on Earthport . I make the trade and then Earthport turns around and uses the 2nd tier market to settle the accounts. That way no one is touching crypto or unknown/ untrusted services/ledgers except for Earthport. In this case Earthport is acting as trusted MM and broker?\n","date":"01/15/2016  6:31  PM"},{"content":"7 hours ago, Morty said:\nHis answer confuses me. It that a yes to using ripple?\u00a0\nImpossible to know from that grammatical construction. \"Will\" is a future tense word which indicates that they are not yet doing real-time settlement. Here they say \"Distributed Ledger Gateway transports the funds through the Ripple protocol to record the transaction and leverage its prefunded accounts to provide instant liquidity and the best FX rate. Then, the beneficiary receives the amount in near real-time.\" I read an article (that I'm now having a devil of a time finding) that said that once they fully activate Ripple they will be able to do \"real-time\" rather than near real-time settlement. Right now I think Earthport settles within 2 hours for many remittances. Using the full suite of Ripple technology they would be able to settle within 5 minutes.\u00a0\nHe also says \"we\" will settle to actual bank accounts. \"We\" could mean Earthport (but not Ripple) or it could mean\u00a0Earthport using ripple technology.\nThe news in that tweet is that there is no news. It's completely uninterpretable.\u00a0\n","date":"01/15/2016  7:15  PM"},{"content":"4 hours ago, Mercury said:\nI thought it would be some sort of second tier settlement. Like Earthport is agreeing to advance the settlement out its own funds and then balancing its accounts through existing ledgers and ripple.\nEx: I am exchange EUR for USD, rather then having direct quotes from a distributed ledger I can see offering via trusted white-listed partners on Earthport . I make the trade and then Earthport turns around and uses the 2nd tier market to settle the accounts. That way no one is touching crypto or unknown/ untrusted services/ledgers except for Earthport. In this case Earthport is acting as trusted MM and broker?\nIn that case they don't need Ripple or distributed ledger. They can do everything with private ledger.\n","date":"01/15/2016 11:14  PM"},{"content":"1 hour ago, tulo said:\nIn that case they don't need Ripple or distributed ledger. They can do everything with private ledger.\nWas giving that some thought. I think basically it comes down to this:\u00a0when the only party involved in Ripple is yourself, then you are only using Ripple for book keeping. In that case indeed why not use private ledger.\nRipple\u00a0becomes valuable if parties that\u00a0do not share a mutual trust are going to exchange value with each other.\n","date":"01/16/2016 12:51  AM"},{"content":"For all the same reasons that private ledgers don't work right now, especially with international payments...\u00a0You don't want a single point of failure either, i think settlement of pre-funded accounts all over the world requires a little more than a one-party private network. They have agreements with FIs all over the world, so consensus ledger and no counterparty with XRP work best, plus they probably\u00a0envision liquidity and best forex rates being there as well considering all the FIs, MMs, and hedge funds that ripple plans to bring on\u00a0board.\n","date":"01/16/2016  2:40  AM"},{"content":"Maybe this explains it? Two internal transfers allows them to say that crypto isn't actually used?\n\" To send an international payment with Ripple Connect, the sending bank requests a quote from the receiving bank. The receiving bank responds with their fees and any PII or other data that the sending bank requested. Then Ripple Connect queries the RCL to get the best available FX rate for the payment and constructs a quote that is presented to the initial sender to accept or reject. After the sender accepts the quote, the sending bank executes an internal book transfer to debit the funds from the sender, then sends the payment over the RCL to the receiving bank. Both banks monitor the RCL for the transaction. When the receiving bank sees that the transaction is in a validated ledger on the RCL, the receiving bank executes an internal book transfer to deliver the funds to recipient. Throughout the entire process, either bank can query the state of the payment at any time because each payment is assigned a unique identifier.\"\nhttps://ripple.com/files/ripple_connect_product_sheet.pdf\n","date":"01/18/2016  5:43  AM"},{"content":"Can Ripple Connect also 'reserve' a quote that was provided by a market maker? So the initiator can just wait a minute or so, and then accept?\n","date":"01/20/2016  6:10  PM"},{"content":"1. I, personally, cannot tell you how Earthport is using Ripple because I am not involved in that and just straight-up don't know. Your speculation is as good as mine on this regard. I can tell you, the reason Earthport is listed in our \"Resellers and System Integrators\" list is that, like several others, they are selling their expertise in our technology to banks and other institutions who are looking to build on it. Ripple is still a small company compared to Earthport or Accenture, so there are practical limits to how many partners we can handle at once. There may also be other reasons why a business interested in using Ripple might choose to go with one of them rather than making a deal specifically with us, but that's a bunch of business contractual mumbo-jumbo that I'm just not familiar with.\n2. Ripple Connect provides a protocol for messaging and negotiation to plan payments (chains of transfers) between two financial institutions that are both running Ripple Connect instances which have been configured to talk to one another. Right now, it pretty much always assumes that Ripple Consensus Ledger as one leg of the journey. (The protocol it speaks is open to more possibilities, and there's still some stuff that I don't know about how this will play out with Interledger Protocol integration.) However, it's up to the financial institutions to decide whether they issue USD, or do something like convert to XRP internally first.\n","date":"01/21/2016 12:44  AM"},{"content":"@mDuo13 Thanks!\u00a0\nDo you know, could one bank that is part of Earthport's private network use ILP to provide IOUS from all banks that are part of the same network to external banks (particularly smaller banks)?\u00a0 Wouldn't it only take one bank from each private network to give access to others?\nDoes that make sense... \n","date":"01/21/2016  1:11  AM"},{"content":"Question - What is in XRP\u00a0to transfer 100 $ from New York to Singapore\nThis is hypothetical question posed from the perspective of a bank. I am wondering how many XRP a bank that provides a USD funds transfer service between two (2) cities... needs to have on hand?\nAs I understand it, the USD is 'transported' via XRP.\nSo the question is, to transfer 100 $, how many XRP must be transferred... transferred in the network to enable the delivery of the 100 USD say between New York and Singapore?\n--\n\u00a0\nMaybe I have misunderstood how the Ripple network functions.\n","date":"01/21/2016  6:00  AM"}],"topic":"Earthport Launches Ripple-powered Distributed Ledger Hub","date":"01/12/2016  3:35  AM"},{"content":"Quote\n\"There\u2019s a lot that Bitcoin or Ripple and variants can do to make moving money between countries easier and getting fees down pretty dramatically. But Bitcoin won\u2019t be the dominant system. When you talk about a domestic economy, [you must have] the idea of attributed transactions, where if you sent it to the wrong person you can actually get the transaction reversed. [And a traditional system] doesn\u2019t have this huge fluctuation where the value of your account is going up and down by a factor of two. We need things that draw on the revolution of Bitcoin, but Bitcoin alone is not good enough.\" \u00a0Bill Gates\nhttps://ripple.com/insights/why-bill-gates-believes-2016-will-be-the-year-of-financial-inclusion/\n","reviews":413,"replies":[{"content":"I want to say ripple is hinting at bigger things to come with the gates foundation, which they normally like to do with their blogs... Meaning ripple could be working with the gates foundation to provide this, possibly\u00a0in tandem with\u00a0rippleworks...\n","date":"01/19/2016 11:21  PM"},{"content":"13 hours ago, rippleric said:\nI want to say ripple is hinting at bigger things to come with the gates foundation, which they normally like to do with their blogs... Meaning ripple could be working with the gates foundation to provide this, possibly\u00a0in tandem with\u00a0rippleworks...\nAny guesses how they could partner with the Gates foundation? Personal wallets and everyday currency exchanges are out. Perhaps a gateway for nonprofits, or a local credit union networking/ integration. ..\n","date":"01/20/2016  1:14  PM"},{"content":"10 hours ago, Mercury said:\nAny guesses how they could partner with the Gates foundation? Personal wallets and everyday currency exchanges are out. Perhaps a gateway for nonprofits, or a local credit union networking/ integration. ..\nWould have to be with mobile phones somehow, they mention push payments, the\u00a0mobile carrier / payment company like mpesa would have to integrate it. ripple has been in talks with telco providers too, so we'll see what they can come up with. Maybe will they will just use XRP to buy a bunch of smartphones for all the people who complete the tiered identity \u00a0\u00a0I wonder how SDF plans to tackle this problem as well.\nrippleworks is working with a company that provides solar power to those areas and have call center / customer support, so as long as they can get everyone power and on a mobile network then I think it's possible.\n","date":"01/20/2016 11:50  PM"},{"content":"Bill Gates and his philantrophy has a very mixed reputation. Some like him, but many don't. Bitcoin is more like Linux, and everything Bill Gates can have a bad aftertaste for a brand that seeks independent reputation. The assessment of 'underbanked' will be seen as interference by large parts of the population in the envisioned countries. Does Bill Gates ask for permission?? Islam has it's own money transfer system, and they prohibit interests. https://en.wikipedia.org/wiki/Hawala\n","date":"01/21/2016  3:11  AM"},{"content":"Quote\nMore than 2.5 billion people around the world don\u2019t have access to formal financial services.\nIn the last few years the unbanked people in the world dropped around 20 percent and it has a lot to do with access to mobile phones.\u00a0 Ripple combined with ILP could give the unbanked access to large institutions (something not possible without ILP) which should help cross-boarder transactions and help lift the unbanked out of poverty.\n\u00a0\n\u00a0\n","date":"01/21/2016  3:41  AM"}],"topic":"Why Bill Gates Believes 2016 Will Be the Year of Financial Inclusion","date":"01/19/2016 10:20  PM"},{"content":"Interesting results, people seem to think it will only take 5 years or less to make IoV a reality...\n\u00a0\n\u00a0\n\u00a0\n","reviews":91,"replies":[],"topic":"Ripple / IoV Poll","date":"01/20/2016 11:54  PM"},{"content":"http://www.bloombergview.com/articles/2016-01-19/banks-oil-davos-and-blockchains?utm_content=bufferbb8ae&amp;utm_medium=social&amp;utm_source=twitter.com&amp;utm_campaign=buffer\nDavos.\nSome rich people are in Switzerland this week\u00a0to talk about the world, and if that sounds interesting to you maybe you should be writing this section of Money Stuff. \"It seems as if much of the conversations in Davos are a form of sanitized debate,\" concedes Andrew Ross Sorkin. \"The official Davos theme this time \u2014 'Mastering the Fourth Industrial Revolution' \u2014 may sound oddly out of tune,\" writes Liz Alderman. \"Davos Robot Eclipses Davos Man as Gloom Descends on World Elite,\" proclaims\u00a0this\u00a0Bloomberg headline. If you're at a Davos party and the robot isn't there, you are at the wrong party; the robot is always at the coolest party.\u00a0It's got an algorithm.\nBlockchains.\nThe big appeal of the blockchain is that it allows for a secure, decentralized database that everyone can rely on without traditional governance mechanisms of trust and agreement. The code takes care of the trust.\u00a0The problem is that this is not true,\u00a0as proved by the breakup in bitcoin over transaction size limits. Here is the Wall Street Journal on the fork in bitcoin\u00a0among\u00a0Bitcoin XT, Bitcoin Core and Bitcoin Classic, three different ways to structure the bitcoin blockchain, each of which has its adherents, and none of which can win out through cryptography alone. Here is former bitcoin developer Mike Hearn, an XT proponent: \"Despite knowing that Bitcoin could fail all along, the now inescapable conclusion that it has failed still saddens me greatly.\" Coordinating economic transactions among humans remains an unavoidably human problem: It's not enough for your computers to agree, you have to agree on what they're supposed to agree about.\u00a0\nNon-bitcoin blockchain optimism proceeds apace; here is Paul Murphy on a new U.K. government report advocating blockchains for health care and passports for some reason.\u00a0\n","reviews":123,"replies":[],"topic":"BloombergView: Banks, Oil, Davos and Blockchains","date":"01/20/2016 10:31  PM"},{"content":"http://www.meetup.com/Ripple-NY/events/228208238/\nJoin us at our next Ripple Meetup on February 4, 2016.\u00a0\nWe'll will provide an update on Ripple, share our vision for the future, and discuss faster payments in the U.S.\nWe will introduce Interledger, an open-source protocol to connect payment systems in real-time.\u00a0\nFinancial institutions, developers, and the merely curious are welcome.\u00a0\nIntellectEU, the leading financial integration service provider, will be hosting us and graciously providing fine Belgian beer.\u00a0\nFor building security purposes,\u00a0all attendees\u00a0MUST\u00a0 RSVP to attend by noon ET Feb 3, 2016.\u00a0\n","reviews":376,"replies":[{"content":"Whoever can go, please post summary and takeaways here on this thread.\nThanks!\n","date":"01/20/2016  2:16  AM"},{"content":"Yeah wish I could go, sounds like there will be a lot of good information being\u00a0shared, especially with ILP and maybe faster payments by the Fed, could possibly talk about RCN integrations too... Quick, buy a plane ticket and get out there @Dizer\u00a0\u00a0\nEdited yesterday at 2:28 AM by rippleric\n","date":"01/20/2016  2:24  AM"},{"content":"1 minute ago, rippleric said:\nQuick, buy a plan ticket and get out there @Dizer\u00a0\u00a0\nWith my wife due to deliver our first baby any time in the first or second week of February, I would say that would be pretty difficult for me. I wish they had a live or recorded online video feed from this meetup.\n","date":"01/20/2016  2:29  AM"},{"content":"Man, we really should crowd fund a group representive/ journalist to just go to all the interesting meetups, events and industry workshops and report in. Anyone know a good journalist student? Sounds like a good intern placement \nEdited 14 hours ago by Mercury\n","date":"01/20/2016  1:09  PM"},{"content":"This event is taking place\u00a0only a couple of blocks from my office. I will do my best to make it and share any highlights.\n\u00a0\n","date":"01/20/2016  4:04  PM"},{"content":"Congratulations on the first baby Dizer! First day of the rest of your life.\u00a0\nI am going to head over to the meetup as well. See you there MBi.\u00a0\n","date":"01/20/2016  8:30  PM"},{"content":"Same if I could get a parking lol \u2639\n","date":"01/20/2016  8:45  PM"},{"content":"1 hour ago, MikeF said:\nCongratulations on the first baby Dizer! First day of the rest of your life.\u00a0\nI am going to head over to the meetup as well. See you there MBi.\u00a0\nThanks, Mike. Much appreciated.\nLooking forward to your feedback on this meeting.\u00a0\n","date":"01/20/2016  9:33  PM"}],"topic":"Ripple New York City Meetup","date":"01/20/2016  1:54  AM"},{"content":"https://ripple.com/insights/mike-hearn-bitcoin-has-failed/\nQuote\nBut does this mean Bitcoin has failed?\nThough he makes a lot of great points, it\u2019s also important to take Hearn\u2019s passionate the-sky-is-falling open letter to the community with a grain of salt.\nHearn, for his part, has his own agenda. What we know is that at some point last year, he became disillusioned with the Bitcoin project and hopped on the \u201cBlockchain Without the Bitcoin\u201d bandwagon by teaming up with R3, the New York startup started by Wall Street alum notable for starting a consortium that includes many of the world\u2019s biggest banks.\nMy take? There\u2019s a lot of ways to define \u201cfail\u201d in this context. A lot of people will tell you that AOL failed. It\u2019s still a multi-billion dollar company.\n\u00a0\n","reviews":1949,"replies":[{"content":"It's worth reading his blog:\nhttps://medium.com/@octskyward/the-resolution-of-the-bitcoin-experiment-dabb30201f7#.7nxscrtf3\nBTC is too static and autonomous. A desired fork into a better block structure is unlikely to ever succeed....\nXRP isn't much better unless they have an authority that can do active adjustments to the XRP policies. A proposal would be to create a XRP central \"bank\" that re-initiates the token and takes over the XRP holdings from previous distributions. Such re-initiations can happen periodically. For each such step technical changes can be applied, holdings can be withheld that are issues of AML or violations against trading rules, and in each re-initiation the supply of XRP is incremented to a defined percentage. Users would push their XRP holding into a new version, but do not have to do so, which can lead to rejection of a new initiation by a majority of users, and consequently amendments would be required from the XRP authority. The XRP central bank would deal with regulatory issues that can lead sanctions against XRP holders, control the XRP supply (with some budget on its own), and prevents technical/security issues. That way XRP could be self-regulating and adaptive over time to all developments. If the XRP central bank does a good job it creates the best possible acceptance of XRP while combating market abuse and technical failure, something BTC or any autonomous cc can't do.\n","date":"01/15/2016 10:13  AM"},{"content":"Where is this bonkers currency reboot/reissue concept coming from? Are you sipping fatcat's koolaid?\nXRP has little in common with Bitcoin regarding the particular problems Mike Hearn brings up because\n1. the incentivization for running a Ripple node is not monetized directly and thereby not at cross-purposes with other development decisions.\n2. while open-source, the software development IS centralized and well coordinated.\n\u00a0\nTake for example the decision to end codius development and pursue ILP instead. On its face ILP is about enabling cross-ledger compatibility and providing a true BFT consensus layer on top of RCL\u00a0but some of the features that enable it, specifically\u00a0m-of-n and\u00a0smart contract\u00a0escrow came from their work on codius. That's an inherent advantage Ripple has over Bitcoin as a software development project.\n","date":"01/15/2016 10:09  PM"},{"content":"Off topic* Can someone from RL contact and just hire tommy? \u00a0\n\u00a0\n","date":"01/15/2016 11:53  PM"},{"content":"2 hours ago, tommytrain said:\nOn its face ILP is about enabling cross-ledger compatibility and providing a true BFT consensus layer on top of RCL\nI don't think that ILP provides BFT itself.\u00a0I think that it 1) protects entities using BFT-enabled ledgers from malicious activites on non-BFT ledgers and 2) allows for BFT notary groups in atomic mode.\n","date":"01/16/2016 12:19  AM"},{"content":"20 minutes ago, tomxcs said:\nI don't think that ILP provides BFT itself.\u00a0I think that it 1) protects entities using BFT-enabled ledgers from malicious activites on non-BFT ledgers and 2) allows for BFT notary groups in atomic mode.\n1) I think that's a better way of saying what I inferred from the whitepaper:\u00a0if you are uneasy about RCL being centralized (currently) and not actually BFT, only probabilistically so - here's an automated escrow service that IS BFT and let's you select notaries (in lieu of validators/miners) by transaction.\n2) allows for or proscribes?\n","date":"01/16/2016 12:50  AM"},{"content":"1 hour ago, tommytrain said:\n2) allows for or proscribes?\nAllows for, I\u00a0believe. I mean, I don't know why you wouldn't want it, but AFAIK it's not required.\u00a0You could choose to\u00a0have a notary group of 1 (or smaller than the minimum to protect against a certain number of faults)\u00a0or a notary group that doesn't use a BFT protocol to reach a decision.\n","date":"01/16/2016  1:54  AM"},{"content":"What is BFT ?\n","date":"01/16/2016  8:40  AM"},{"content":"41 minutes ago, kanaas said:\n\u00a0\nWhat is BFT ?\nhttps://en.wikipedia.org/wiki/Byzantine_fault_tolerance\n","date":"01/16/2016  9:21  AM"},{"content":"Quote\nSteven Zeiler Aside from the fact that bitcoin still works fine (I use it almost every day with little trouble), it is worth noting the extreme user backlash against Hearn that occurred when he attempted to create a hard fork that introduced blacklists and censorship into the system. Good riddance Mike good try trying to take over bitcoin, now go build backend bank systems that no normal person will ever use.\n\u2013Facebook\nBeing facetious?!\n","date":"01/17/2016 11:08  AM"},{"content":"Maybe posted in response to:\nhttps://ripple.com/insights/what-people-are-saying-about-mike-hearns-bitcoin-takedown/\n","date":"01/17/2016 11:11  AM"},{"content":"48 minutes ago, rippledigital said:\nBeing facetious?!\nDon't think so. Fact is that R3 and Ripple are sitting on the same line (and who knows some day on the same project).\nZeiler clearly was not on that line and stepped out.\nAssuming Ripple is a well organized professional environment (or at least moving in that direction), some of the last words in Mike's post were spot on regarding the world of Bitcoin (core)\nQuote\n\u00a0\"I want to be in a professional environment again where people are grounded in some sort of business reality\"\nPeople like Zeiler en Fisher (Torrie)\u00a0want\u00a0the opposite I guess. That doesn't make them \"bad\" employees (rather different motivated) but it did put them on the choice: \"adapt or\u00a0move on\". The latter was the more easier way....\n","date":"01/17/2016 12:19  PM"},{"content":"Good post:\nhttps://db.erisindustries.com/banks/2016/01/17/blockchains-and-banks/\n","date":"01/17/2016 10:27  PM"},{"content":"If Ripple and ILP succeeds as the internet of value does bitcoin really need a larger block size considering it could be an IOU that could be exchanged in a fraction of the time?\u00a0\nI personally don't see bitcoin as a currency but more of a commodity. I think it lives on like gold, an investment that isn't used for everyday transactions but still holds value.\n","date":"01/18/2016  5:25  AM"},{"content":"8 hours ago, tomb said:\nIf Ripple and ILP succeeds as the internet of value does bitcoin really need a larger block size considering it could be an IOU that could be exchanged in a fraction of the time?\u00a0\nI personally don't see bitcoin as a currency but more of a commodity. I think it lives on like gold, an investment that isn't used for everyday transactions but still holds value.\nWhat sustains the value though, you still need transactions to keep up\u00a0the proof of work right? If\u00a0it's all IOUs passed around on RCN then where does that leave the blockchain?\u00a0What incentive is there to store your value in BTC, the decentralized proof of work right?\u00a0I figured there needs to be use of BTC on the blockchain for there to be continued\u00a0value in it and for miners, but I guess those transactions can also happen elsewhere aside from having IOUs on ripple, enough to keep it running.\u00a0\n","date":"01/18/2016  1:59  PM"},{"content":"Quora: Is the Bitcoin Blockchain about to implode?\nAnswer by Welly Scully (of Ripple):\nhttps://www.quora.com/Is-the-Bitcoin-Blockchain-about-to-implode/answer/Wellington-W.-Sculley?srid=OhH\n\u00a0\n","date":"01/18/2016  9:50  PM"},{"content":"2 hours ago, rippledigital said:\nQuora: Is the Bitcoin Blockchain about to implode?\nAnswer by Welly Scully (of Ripple):\nhttps://www.quora.com/Is-the-Bitcoin-Blockchain-about-to-implode/answer/Wellington-W.-Sculley?srid=OhH\n\u00a0\nperfect\n","date":"01/19/2016 12:05  AM"},{"content":"18 hours ago, tomb said:\nIf Ripple and ILP succeeds as the internet of value does bitcoin really need a larger block size considering it could be an IOU that could be exchanged in a fraction of the time?\u00a0\nUnless you're a trader, I have no idea who would want a Bitcoin IOU.\u00a0\n","date":"01/19/2016 12:14  AM"},{"content":"2 hours ago, Haydentiff said:\nUnless you're a trader, I have no idea who would want a Bitcoin IOU.\u00a0\nThanks Haydentiff.\u00a0 Isn't transaction time based on per transaction not per bitcoin?\u00a0 So if two trusted parties like paypal and coinbase make an exchange couldn't they agree to ious rather than cashing out right away to avoid constant transaction fees (eventually will come to this) and hour long wait times per transaction? Then they could cash out all at once at a later time reducing the amount of transactions.\nEdited Tuesday at 2:28 AM by tomb\n","date":"01/19/2016  2:27  AM"},{"content":"3 hours ago, Haydentiff said:\nUnless you're a trader, I have no idea who would want a Bitcoin IOU.\u00a0\nBitcoin is going to the exchanges. There's already an index\nhttps://www.nyse.com/quote/index/NYXBT\nThere will be futures contracts on the index. The volume on the exchanges will probably be more than the direct volume on BTC. Maybe in the near future only very large transactions are done with BTC, and then block size limits are irrelevant because small transactions in BTC are not of interest anymore. With crude oil there are more futures contracts than oil. Futures are not traded on oil but oil settled on the futures contracts. If you match two parties that bet against each other, only the difference will be settled in $ and no IOU is needed.\n","date":"01/19/2016  3:36  AM"},{"content":"18 minutes ago, yandel said:\nBitcoin is going to the exchanges. There's already an index\nhttps://www.nyse.com/quote/index/NYXBT\nThere will be futures contracts on the index. The volume on the exchanges will probably be more than the direct volume on BTC. Maybe in the near future only very large transactions are done with BTC, and then block size limits are irrelevant because small transactions in BTC are not of interest anymore. With crude oil there are more futures contracts than oil. Futures are not traded on oil but oil settled on the futures contracts. If you match two parties that bet against each other, only the difference will be settled in $ and no IOU is needed.\nThanks yandel.\u00a0\nThe combination of this and what I was saying is what I think of the internet of value.\u00a0 IOUs traded between trusted parties or ILP (xrp), providing the ability to trade bitcoin stock (or oil, gold, bitcoin, miles, etc) for a roomba on ebay.\u00a0\n","date":"01/19/2016  4:13  AM"},{"content":"4 hours ago, tomb said:\nThanks Haydentiff.\u00a0 Isn't transaction time based on per transaction not per bitcoin?\u00a0 So if two trusted parties like paypal and coinbase make an exchange couldn't they agree to ious rather than cashing out right away to avoid constant transaction fees (eventually will come to this) and hour long wait times per transaction? Then they could cash out all at once at a later time reducing the amount of transactions.\n\u00a0\n3 hours ago, tomb said:\nMaybe in the near future only very large transactions are done with BTC, and then block size limits are irrelevant because small transactions in BTC are not of interest anymore.\nAs a Bitcoin user, I try to avoid using 3rd party services (except Changetip, because that's just fun).\nThe thought of small transactions being eliminated in favor of large transactions, like futures contracts, bums me out.\n","date":"01/19/2016  7:33  AM"},{"content":"A follow-up post by Mike Hearn:\nhttps://medium.com/@octskyward/a-small-followup-aa399a83acbb#.b1vx5893r\n","date":"01/19/2016  4:23  PM"},{"content":"Oh good, there's more. I was afraid we were going to put this to rest.\n\u00a0\n","date":"01/19/2016  5:37  PM"},{"content":"Thought this part of history is interesting.\u00a0 Jed's original post about \"Bitcoin without mining\" with responses from Mike Hearn.https://bitcointalk.org/index.php?topic=10193.0\nHearn compares Jed's idea to Ripple \nQuote\nIt sounds somewhat like Ripple.\nSatoshis original design goal was a system with no trust at all .... you just had to have confidence that \"honest nodes\" control most of the hash power, but beyond that you don't have to do any setup or trust anyone in particular.\nYour proposed system is quite different, and relies heavily on trust networks. It would be quite hard for somebody who just found out about it via reading Forbes or whatever to get involved because they wouldn't be likely to know anyone who they could configure their software to trust.\nI'm not saying it's a bad design, just that it has very different tradeoffs to Bitcoin.\nHearn's past concern isn't really an issue with the top down approach. Maybe Jed should of listened to Hearn before departing from Ripple.\n","date":"01/20/2016  1:50  PM"},{"content":"Interesting, I thought it was Jed that helped set up Ripple. So who was the first person to change OpenCoin to Ripple?\n","date":"01/20/2016  3:17  PM"},{"content":"3 hours ago, rippledigital said:\nInteresting, I thought it was Jed that helped set up Ripple. So who was the first person to change OpenCoin to Ripple?\nRyan Fugger built Ripplepay.com before Chris and Jed approached him. I'm pretty sure Chris and Jed co-founded OpenCoin while building out the ripple protocol (xrp) and they later changed it's name to Ripple Labs inc.\u00a0\n","date":"01/20/2016  6:38  PM"}],"topic":"Mike Hearn: Bitcoin Has Failed (Ripple Insights)","date":"01/15/2016  9:39  AM"},{"content":"Quote\nThis week, Ripple CEO and co-founder\u00a0Chris Larsen is in\u00a0Davos, Switzerland for\u00a0the World Economic Forum, an annual meeting of some of today\u2019s most influential people from central bankers and celebrities to leaders of nations and industry titans. There, they\u2019ll discuss big picture topics\u00a0like\u00a0the Fourth Industrial Revolution.\nQuote\nIt\u2019s not about increasing the number of payments around the world we can handle by 10% or even 50% or 100%. It\u2019s about increasing that number by 1,000,000%. Or more. It\u2019s impossible to know because everything will have changed.\nhttps://ripple.com/insights/the-road-to-davos-building-a-payment-system-in-the-spirit-of-the-internet/\n","reviews":112,"replies":[],"topic":"Ripple Insights: The Road to Davos: Building a Payment System in the Spirit of the Internet","date":"01/20/2016  5:50  PM"},{"content":"https://ripple.com/company/careers/all-jobs/#104664\nRipple is growing and is looking for a Product Manager, Distributed Ledger to join our Product team. A core component of Ripple\u2019s ecosystem is a distributed ledger which stores\u00a0XRP\u00a0(native protocol currency) and enables peer-to-peer (P2P) payment ecosystem. Ripple is hiring a product manager to work with our liquidity providers, engineers and partners to develop and grow Ripple Distributed Ledger. \n","reviews":449,"replies":[{"content":"https://ripple.com/company/careers/all-jobs/#\nThere are actually a lot of open job offers.\u00a0Product Manager for\u00a0FX Marketplace, European Sales Director, Technical Solutions Architect in Luxemburg.... They are growing fast \n","date":"01/20/2016  1:16  AM"},{"content":"41 minutes ago, xtrapower said:\nhttps://ripple.com/company/careers/all-jobs/#\nThere are actually a lot of open job offers.\u00a0Product Manager for\u00a0FX Marketplace, European Sales Director, Technical Solutions Architect in Luxemburg.... They are growing fast \nDo they need a good stonemason?\u00a0\n","date":"01/20/2016  1:58  AM"},{"content":"And gatehub just posted new jobs, don't know how I feel about the mobile developer...\nhttps://gatehub.net/careers\n","date":"01/20/2016  2:57  AM"},{"content":"11 hours ago, Morty said:\nDo they need a good stonemason?\u00a0\nMaybe as a Rai stone currency gateway integration expert? Sounds like a Rippleworks project \n","date":"01/20/2016  1:00  PM"}],"topic":"Ripple is looking for a RDL Product Manager","date":"01/19/2016  4:43  PM"},{"content":"http://www.benzinga.com/pressreleases/16/01/p6153587/the-block-chain-conference-set-to-accelerate-enterprise-adoption-of-dis\nHow Block Chain Technology is Disrupting Global Payments \u2013 a review of block chain and bitcoin's place in corporate and personal payment services. Panelists include: Gil Luria, Managing Director, Research, Wedbush Securities; Olaf Carlson-Wee, Head of Risk, Coinbase; Cheryl Gurz, SVP, Retail Operations, The Bancorp; and Chris Larsen, Co-Founder &amp; CEO, Ripple.Read more:\u00a0http://www.benzinga.com/pressreleases/16/01/p6153587/the-block-chain-conference-set-to-accelerate-enterprise-adoption-of-dis#ixzz3xkGwlhhA\n","reviews":199,"replies":[{"content":"Cheryl Gurz used to be at BNY Mellon where she would speak on matters of crypto and distributed ledger tech.\n","date":"01/20/2016  2:27  AM"},{"content":"6 minutes ago, ClemondFlinch said:\nCheryl Gurz used to be at BNY Mellon where she would speak on matters of crypto and distributed ledger tech.\nShe was recently on another panel with Chris Larsen too, maybe bringing the ripple wave to The Bancorp?\n","date":"01/20/2016  2:42  AM"}],"topic":"Blockchain Conference","date":"01/20/2016  1:51  AM"},{"content":"http://techcrunch.com/2016/01/19/microsoft-pledges-to-provide-nonprofits-with-1b-worth-of-its-cloud-computing-resources/?ncid=rss\n\u00a0\nThe plan is to support a total of about 70,000 nonprofits on Microsoft\u2019s\u00a0cloud platforms like Azure, Office 365, PowerBI and CRM online through this program.\n\u00a0\nIf it includes Azure's BaaS \u00a0(including ripple) could be useful for nonprofits in the distributed ledger space.\nEdited Tuesday at 11:56  PM by tommytrain\n","reviews":236,"replies":[{"content":"Like Stellar?!\n","date":"01/19/2016 11:58  PM"},{"content":"And rippleworks.org! So is this part of their plan to bring financial inclusion to the world in 2016?\u00a0\n","date":"01/20/2016 12:06  AM"}],"topic":"Microsoft pledges free Cloud Computing for non-profits","date":"01/19/2016 11:55  PM"},{"content":"Hi to all! I think we need to continue some topics from xrptalk wich are important for everybody!\nThis one is my favorite  ,I always keep my popcorn close :\nRipple Labs responded to Bitstamp lawsuit: Jed &amp; Co. exceeded the agreed-upon XRP sales limits\n","reviews":4064,"replies":[{"content":"","date":"09/13/2015  3:10  PM"},{"content":"","date":"09/13/2015  4:38  PM"},{"content":"","date":"09/13/2015  4:43  PM"},{"content":"I don't have the required membership to view these, though they do not appear significant:\n [TABLE]\n[TR=class: docket_row even]\n[TD=class: filing_date_col]9/11/2015[/TD]\n[TD=class: filing_col]139[/TD]\n[TD=class: docket_col]Extension of Time to File Response/Reply[/TD]\n[/TR]\n[TR=class: docket_row odd]\n[TD=class: filing_date_col]9/10/2015[/TD]\n[TD=class: filing_col]138[/TD]\n[TD=class: docket_col]Notice of Appearance[/TD]\n[/TR]\n[TR=class: docket_row even]\n[TD=class: filing_date_col]9/10/2015[/TD]\n[TD=class: filing_col]137[/TD]\n[TD=class: docket_col]Notice of Appearance[/TD]\n[/TR]\n[TR=class: docket_row odd]\n[TD=class: filing_date_col]9/10/2015[/TD]\n[TD=class: filing_col]136[/TD]\n[TD=class: docket_col]Notice of Appearance[/TD]\n[/TR]\n[TR=class: docket_row even]\n[TD=class: filing_date_col]9/10/2015[/TD]\n[TD=class: filing_col]135[/TD]\n[TD=class: docket_col]Notice of Appearance[/TD]\n[/TR]\n[TR=class: docket_row odd]\n[TD=class: filing_date_col]9/10/2015[/TD]\n[TD=class: filing_col]undefined[/TD]\n[TD=class: docket_col]Clerk's Notice[/TD]\n[/TR]\n[/TABLE]\n","date":"09/14/2015 11:31  AM"},{"content":"Two updates:\n [TABLE]\n[TR]\n[TD]09/14/2015[/TD]\n[TD]141 [/TD]\n[TD=colspan: 2]STIPULATION WITH PROPOSED ORDER re 130MOTION to Strike 129Administrative Motion to File Under SealPortions of Its Special Motion to Strike Counterclaim[REDACTED], 139Emergency MOTION for Extension of Time to File Response/Reply as to 130MOTION to Strike 129Administrative Motion to File Under SealPortions of Its Special Motion to Strike Counterclaim[REDACTED]To Continue Hearing and Modify Briefing Schedule on Bitstamp's Special Motion to Strike Counterclaimfiled by Stellar Development Foundation. (Gross, Terry) (Filed on 9/14/2015) (Entered: 09/14/2015)[/TD]\n[/TR]\n[TR]\n[TD]09/14/2015[/TD]\n[TD]140 [/TD]\n[TD=colspan: 2]RESPONSE (re 139Emergency MOTION for Extension of Time to File Response/Reply as to 130MOTION to Strike 129Administrative Motion to File Under SealPortions of Its Special Motion to Strike Counterclaim[REDACTED]) filed byBitstamp Ltd.. (Woodruff, Kelly) (Filed on 9/14/2015) (Entered: 09/14/2015)[/TD]\n[/TR]\n[/TABLE]\n","date":"09/15/2015  6:14  PM"},{"content":"","date":"09/15/2015  7:24  PM"},{"content":"Two more updates:\n [TABLE]\n[TR]\n[TD]09/16/2015[/TD]\n[TD]143 [/TD]\n[TD=colspan: 2]ORDER TO CONTINUE HEARING AND MODIFY BREIFING SCHEDULE ON BITSTAMPS SPECIAL MOTION TO STRIKE COUNTERCLAIM granting 142STIPULATION. Response due by 9/22/2015. Reply due by 9/29/2015. Motion continued to 10/14/2015 02:00 PM in Courtroom 2, 17th Floor, San Francisco before Hon. William H. Orrick. Signed by Judge William H. Orrick on 09/16/2015. (jmdS, COURT STAFF) (Filed on 9/16/2015) (Entered: 09/16/2015)[/TD]\n[/TR]\n[TR]\n[TD]09/16/2015[/TD]\n[TD]142 [/TD]\n[TD=colspan: 2]STIPULATION WITH PROPOSED ORDER filed by George Frost. (Attachments: # 1Declaration)(Hosie, Spencer) (Filed on 9/16/2015) (Entered: 09/16/2015)[/TD]\n[/TR]\n[/TABLE]\n","date":"09/17/2015  8:31  AM"},{"content":"","date":"09/17/2015  8:33  AM"},{"content":"Guys do we have some recent news about the case,about Jed?\nAnybody knows something?\n","date":"09/29/2015  9:50  PM"},{"content":" [TABLE]\n[TR]\n[TD]09/29/2015[/TD]\n[TD]147 [/TD]\n[TD=colspan: 2]STIPULATION WITH PROPOSED ORDERStay Proceedings on Stellar's Crossclaimfiled by Stellar Development Foundation. (Gross, Terry) (Filed on 9/29/2015) (Entered: 09/29/2015)[/TD]\n[/TR]\n[TR]\n[TD]09/21/2015[/TD]\n[TD]146 [/TD]\n[TD=colspan: 2]Order Extending Cross-Defendant's Time to Respond by Hon. William H. Orrick granting 142Stipulation. (jmdS, COURT STAFF) (Filed on 9/21/2015) (Entered: 09/21/2015)[/TD]\n[/TR]\n[TR]\n[TD]09/21/2015[/TD]\n[TD]145 [/TD]\n[TD=colspan: 2]ORDER TO CONTINUE HEARING AND MODIFY BRIEFING SCHEDULE ON BITSTAMP'S SPECIAL MOTION TO STRIKE COUNTERCLAIM granting, as amended, 144STIPULATION. Deadlines continued as to 130MOTION to Strike. Response due by 9/29/2015. Reply due by 10/6/2015. Motion Hearing set for 11/3/2015 03:00 PM in Courtroom 2, 17th Floor, San Francisco before Hon. William H. Orrick. Signed by Judge William H. Orrick on 09/21/2015. (jmdS, COURT STAFF) (Filed on 9/21/2015) (Entered: 09/21/2015)[/TD]\n[/TR]\n[TR]\n[TD]09/18/2015[/TD]\n[TD]144 [/TD]\n[TD=colspan: 2]STIPULATION WITH PROPOSED ORDER re 130MOTION to Strike 129Administrative Motion to File Under SealPortions of Its Special Motion to Strike Counterclaim[REDACTED]filed by Stellar Development Foundation. (Gross, Terry) (Filed on 9/18/2015) (Entered: 09/18/2015)[/TD]\n[/TR]\n[/TABLE]\n","date":"09/29/2015 11:23  PM"},{"content":"","date":"09/30/2015  9:17  AM"},{"content":"","date":"10/02/2015  5:17  PM"},{"content":"","date":"10/03/2015 12:12  AM"},{"content":"STIPULATION BY RIPPLE LABS INC. AND STELLAR DEVELOPMENT FOUNDATION TO STAY PROCEEDINGS ON STELLAR\u2019S CROSSCLAIM;ORDER STELLAR DEVELOPMENT FOUNDATION, a Delaware Nonprofit Corporation, RIPPLE LABS, INC., a California Corporation, Counterclaimant and Crossclaimant, v. RIPPLE LABS INC., a Delaware Corporation, GEORGE FROST, an individual, BITSTAMP LTD., a foreign company, and DOES 1 through 20, inclusive, Cross-Defendants and Counter-Defendants.\u00a0\u00a0\u00a0Pursuant to Local Rule 7, Intervenor-Defendant/Crossclaimant Stellar Development Foundation (\u201cStellar\u201d) and Defendant/Cross-Defendant Ripple Labs, Inc. (\u201cRipple\u201d), through their undersigned counsel, hereby file the following stipulated request to stay proceedings on Stellar\u2019s crossclaim against Ripple (Dkt. 122), as follows:WHEREAS, on August 12, 2015, Stellar filed crossclaims against Ripple (the \u201cStellar Crossclaim\u201d), filed crossclaims against George Frost (\u201cFrost\u201d), and filed a counterclaim against interpleader plaintiff Bitstamp, Ltd. (\u201cBitstamp\u201d), which are currently pending before this Court (Dkt. 119);WHEREAS, on September 9, 2015, Ripple filed an Answer to the Stellar Crossclaim (Dkt. 132), and the Stellar Crossclaim is currently pending in this Court;WHEREAS, on April 29, 2015, Ripple filed a crossclaim (the \u201cRipple Crossclaim\u201d) against defendants Jed McCaleb and Jacob Stephenson (the \u201cIndividual Defendants\u201d) (Dkt. 9); on May 22, 2015, the Individual Defendants filed a Motion to Compel Arbitration and Stay Proceedings on the Ripple Crossclaim (Dkt. 40); on August 7, 2015 the Court entered an Order granting the motion to compel arbitration and stayed all proceedings on the Ripple Crossclaim (Dkt. 119); andon September 1, 2015, Ripple filed a Demand for Arbitration against the Individual Defendants and Stellar at JAMS (the \u201cArbitration\u201d) and the arbitration is proceeding;WHEREAS, Ripple, Stellar, Jed McCaleb, and Jacob Stephenson have commenced settlement discussions, have decided to mediate their disputes including the issues raised by the Stellar Crossclaim and have agreed to stay all proceedings in the Arbitration and in this Court pertaining to the Stellar Crossclaim as of September 22, 2015;WHEREAS, the counterclaim by Stellar against Bitstamp and crossclaims by Stellar against Frost are not a subject of this stipulation;WHEREAS, all Parties\u2019 claims and defenses are expressly preserved and not waived by entering into this stipulation;NOW THEREFORE, IT IS HEREBY STIPULATED AND AGREED, between the Parties as follows:1. All proceedings on the Stellar Crossclaim are stayed, pending mediation proceedings between Ripple and Stellar, and deadlines, including discovery deadlines, are tolled from September 22, 2015, through the date of the mediation, if unsuccessful, or until the stay is terminated by one of the parties.2. Any party to this stipulation can terminate the stay upon ten days\u2019 written notice to the other parties and the Court.3. The parties shall provide notice to the Court within ten days after the conclusion of the mediation regarding the outcome and, if unsuccessful, to lift the stay and schedule a case management conference.4. This stay does not affect any proceedings between Stellar, Bitstamp, and George Frost.\u00a0Should be done with within a year\n","date":"10/10/2015 12:20  AM"},{"content":"","date":"10/10/2015  8:59  AM"},{"content":"10/16/2015 \u00a0\u00a0 \u00a0157 \u00a0\u00a0 \u00a0MOTION to Strike*Cross-Defendant George Frost's Special Motion to Strike and Motion to Dismiss Stellar Development Foundation's Cross-Claims*filed by George Frost. Motion Hearing set for 11/10/2015 03:00 PM in Courtroom 2, 17th Floor, San Francisco before Hon. William H. Orrick. Responses due by 10/30/2015. Replies due by 11/6/2015. (Attachments: # 1Proposed Order Proposed Order)(Lee, Anthony) (Filed on 10/16/2015) (Entered: 10/16/2015)10/14/2015 \u00a0\u00a0 \u00a0156 \u00a0\u00a0 \u00a0REPLY (re 130MOTION to Strike 129Administrative Motion to File Under SealPortions of Its Special Motion to Strike Counterclaim[REDACTED]) filed byBitstamp Ltd.. (Woodruff, Kelly) (Filed on 10/14/2015) (Entered: 10/14/2015)10/14/2015 \u00a0\u00a0 \u00a0155 \u00a0\u00a0 \u00a0CLERK'S NOTICE - Hearing as to 130MOTION to Strike and Case Management Conference continued to 11/10/2015 03:00 PM in Courtroom 2, 17th Floor, San Francisco before Hon. William H. Orrick. Case Management Statement due by 11/3/2015.(This is a text-only entry generated by the court. There is no document associated with this entry.)(jmdS, COURT STAFF) (Filed on 10/14/2015) (Entered: 10/14/2015)\nEdited 18 Oct 2015 by rippledigital\n","date":"10/18/2015  6:29  PM"},{"content":"Thanks to user zero-2-9 in the chat. Can anyone access these PDFs though?\nQuote\n11/05/2015\n161 \nNOTICE by Ripple Labs Inc.and Request to Terminate Stay of Stellar Development Foundation's Crossclaim Against Ripple Labs(Attachments: # 1Declaration of Nicole L. Chessari, # 2Exhibit A to the Declaration of Nicole L. Chessari, # 3Proposed Order)(Chessari, Nicole) (Filed on 11/5/2015) (Entered: 11/05/2015)\n11/04/2015\n\u00a0\nADR Remark: ADR Phone Conference held by Tamara Lange, ADR Program Staff Attorney, on 11/4/2015. A further ADR Phone Conference is scheduled on 11/30/2015 at 2:00 PM Pacific time. The call-in information remains the same. (af, COURT STAFF) (Filed on 11/4/2015) (Entered: 11/04/2015)\n11/02/2015\n160\nCLERK'S NOTICE - Case Management Conference and hearing to 130MOTION to Strike continued to 12/2/2015 02:00 PM in Courtroom 2, 17th Floor, San Francisco. Case Management Statement due by 11/24/2015.(This is a text-only entry generated by the court. There is no document associated with this entry.(jmdS, COURT STAFF) (Filed on 11/2/2015) (Entered: 11/02/2015)\n11/02/2015\n159 \nORDER granting 158STIPULATION WITH PROPOSED ORDER resetting deadlines as to 157MOTION to Strike. Response due by 11/11/2015. Reply due by 11/18/2015. Motion Hearing set for 12/2/2015 02:00 PM in Courtroom 2, 17th Floor, San Francisco before Hon. William H. Orrick. Signed by Judge William H. Orrick on 11/2/2015. (jmdS, COURT STAFF) (Filed on 11/2/2015) (Entered: 11/02/2015)\n10/29/2015\n158 \nSTIPULATION WITH PROPOSED ORDER re 157MOTION to Strikeand Motion to Dismiss Stellar Development Foundation's Cross-Claims*MOTION to Strikeand Motion to Dismiss Stellar Development Foundation's Cross-Claims*filed by Stellar Development Foundation. (Gross, Terry) (Filed on 10/29/2015) (Entered: 10/29/2015)\nEdited 10 Nov 2015 by rippledigital\n","date":"11/10/2015  1:33  PM"},{"content":"My previous prediction on timely resolution is trending false ... because they couldn't reach agreement in mediation ... Ripple is reopening proceedings and requesting full discovery.\nQuote\nCounsel,\nPursuant to the stipulation and order staying Stellar\u2019s cross claims in the federal action (Dkt. #153), we hereby provide notice on behalf of Ripple Labs that we are terminating the stay, effective November 15, 2015.We intend to notify the court today that the mediation was unsuccessful, that we are lifting the stay, that discovery deadlines and other deadlines will resume on November 15th , and that we intend to participate in the CMC currently scheduled for December 2, 2015.\nRegards, Nicole\n\u00a0\n\u00a0\n\u00a0\n\u00a0\n\u00a0\nEdited 10 Nov 2015 by tommytrain\n","date":"11/10/2015  7:58  PM"},{"content":"so this\u00a0shows Jed will never work a fair deal, he's going to bring Stellar down with him...\n","date":"11/10/2015 11:52  PM"},{"content":"Given the huge cost of discovery that Stellar will have to incur, including Attorney fees, I don't understand the thinking behind Jed &amp; company not accommodating Ripple inc. to reach a deal in the mediation. I mean, they will pay dearly for this. It will be costly for Ripple as well, but Stellar, I'm\u00a0thinking, is\u00a0much more vulnerable financially than Ripple.\nEdited 11 Nov 2015 by Dizer\n","date":"11/11/2015 12:02  AM"},{"content":"So Ripple's going for blood?\n","date":"11/11/2015 12:05  AM"},{"content":"Waste of efforts from ripple side. While they are fu..ing with Jed on this case, wasting their time and money, he probably already sold 10 times more than that. I don't believe that it is so hard to find a smarter way to get rid of his XRP than asking his nephew to sell them for him.\n\u00a0\nEdited 11 Nov 2015 by yvv\n","date":"11/11/2015 12:19  AM"},{"content":"21 hours ago, Zooplankton said:\nSo Ripple's going for blood?\nThey are, but only to the extent they feel that\u00a0Jed flaunted their\u00a0agreement by. The collateral damage will be fairly costly still.\nHe hasn't worked there for almost what, 4 years? Has his own vision underway and completely kickstarted by value of\u00a0work by\u00a0others at Ripple?\n","date":"11/11/2015  9:41  PM"},{"content":"Quote\n11/18/2015164 \nREPLY (re 157MOTION to Strikeand Motion to Dismiss Stellar Development Foundation's Cross-Claims*MOTION to Strikeand Motion to Dismiss Stellar Development Foundation's Cross-Claims*) filed byGeorge Frost. (Lee, Anthony) (Filed on 11/18/2015) (Entered: 11/18/2015)\n\u00a0\n","date":"11/19/2015 10:03  AM"},{"content":"Latest CASE MANAGEMENT STATEMENT\u00a0is a summary\u00a0state of everything ... most interesting tidbits: Arbitration has failed between McCaleb and Ripple but parties are still discussing settlement terms informally, Discovery Subpoenas issued by Ripple of McCaleb, Stephenson, Harris and SDF\u00a0have been listed (sent in mid-November), as well as a new person of interest ... Ben Crofoot?\nCourt date\u00a0for Stellar's Jury Trial\u00a0crossclaim against Ripple is October 31, 2016. I hope they all wear costumes.\n\u00a0\nQuote\nThe Parties, through their undersigned counsel, submit this Joint Case Management\nStatement for the Case Management Conference (\u201cCMC\u201d) scheduled for December 2, 2015. This\naction has involved three sets of claims: (1) the Complaint for Interpleader (Dkt. 1), filed on April\n1, 2015, by Bitstamp Ltd. (\u201cBitstamp\u201d) against Ripple Labs Inc. (\u201cRipple Labs\u201d), Jed McCaleb,\nJacob Stephenson and Nancy Harris (collectively, the \u201cIndividual Defendants\u201d), requesting that\nthe Court decide the proper owner of disputed funds in Bitstamp\u2019s possession (the \u201cDisputed\nFunds\u201d); (2) the Cross-Complaint (Dkt. 9), filed on April 29, 2015, by Ripple Labs against Mr.\nMcCaleb for breach of an August 13, 2014 Settlement Agreement, and against Mr. Stephenson for\nintentional interference with that contract; and (3) the Counterclaim and Crossclaim (Dkt. 122),\nfiled on August 12, 2015, by Stellar Development Foundation (\u201cSDF\u201d) against Ripple Labs,\nBitstamp, and George Frost, asserting a statutory unfair competition claim against Ripple Labs,\nBitstamp, and Mr. Frost, and two claims for interference with economic relations against Ripple\nLabs and Mr. Frost.\nStatus of Bitstamp\u2019s Interpleader Complaint\nOn June 5, 2015, the Court entered a Stipulated Order to Deposit Disputed Funds with the\nCourt (Dkt. 60), and $942,138.24 has subsequently been deposited with and is being held by the\nCourt in connection with the interpleader action.1\n\u00a0On June 8, 2015, the Court entered an Order\ngranting Bitstamp\u2019s motion to be discharged from its Interpleader Complaint (Dkt. 63). On July\n29, 2015, the Court entered a Joint Stipulation and Order, providing that Ripple Labs would\ndeposit 96,342,361.6 XRP with the Court\u2019s registry (Dkt. 110), and Ripple Labs subsequently\neffectuated this deposit with the filing under seal of a private key. On August 6, 2015, the Court\nentered an Order granting SDF\u2019s motion to intervene in the interpleader and authorizing SDF to\nfile its Crossclaim against Ripple Labs and Mr. Frost and Counterclaim against Bitstamp (Dkt.\n117). On August 6, 2015, the Court also entered an Order denying Bitstamp\u2019s motion for\nattorney\u2019s fees and costs without prejudice to Bitstamp renewing its motion once its involvement\nin this case has been adjudicated or otherwise resolved (Dkt. 121).\n1\n\u00a0Bitstamp initially deposited $1,006,130.94 with the Court. Pursuant to the Parties\u2019 stipulation,\n$63,992.70 of the deposited funds were subsequently released and transferred to SDF, reducing\nthe amount deposited with and held by the Court to $942,138.24 (Dkt. 120).\n- 4 -\nJOINT CASE MANAGEMENT STATEMENT\nCase No. 15-cv-01503-WHO\nIn March 2015, Ripple Labs and Mr. Frost, who at that time was employed as Bitstamp\u2019s\nChief Legal Officer, saw an opportunity to damage SDF, taking advantage of Mr. Frost\u2019s position\nas a senior executive at Bitstamp. Mr. Frost and Ripple Labs believed that SDF was in dire\nfinancial need. Learning that Mr. Stephenson was offering for sale approximately 96 million\nXRPs, and that Mr. Stephenson was using proceeds from this sale to purchase STRs (the virtual\ncurrency on the Stellar network), Ripple Labs and Frost conspired to prop up the price of Ripple\nLabs\u2019 XRPs and the value of Ripple Labs\u2019 shares, and to prevent SDF from receiving funds from\nthe purchase of STRs by Mr. Stephenson.\u201d Ripple Labs and Mr. Frost believed that by preventing\nSDF from receiving these funds they could deal a crippling blow to SDF.\nRipple Labs arranged for one of its \u201cmarket makers,\u201d a man named Alexis Sirkia, to\npurchase the XRPs on Ripple Labs\u2019 behalf. Mr. Sirkia paid $1,038,172 for the XRPs, but directed\nMr. Stephenson to return $74,748 of that price to a side account designated by Mr. Sirkia, such\nthat Mr. Stephenson received $963,424 in proceeds.2\n\u00a0Ripple Labs, in turn, received all of Mr.\nStephenson\u2019s XRP.\nRipple Labs and Mr. Frost then learned that Mr. Stephenson transferred the proceeds from\nthat sale to the Coinex virtual currency exchange and used those funds to purchase STRs from\nSDF. Although Ripple Labs had received full consideration for its purchase transaction with\nStephenson and engaged in its purchase voluntarily, it immediately embarked on a course of\nconduct with Mr. Frost and Bitstamp designed to prevent SDF from obtaining the funds to which\nit was entitled. Ripple Labs and Mr. Frost first demanded that Coinex reverse Mr. Stephenson\u2019s\nSTR purchase and instead deliver the funds to Ripple Labs. When Coinex refused, Ripple Labs\nand Mr. Frost then made improper and illegal threats to Coinex to coerce Coinex into transferring\na total of $1,006,000 from SDF\u2019s Coinex account into an SDF account on the Bitstamp exchange,\na virtual currency exchange operated by Bitstamp on the Ripple network, so that Mr. Frost and\nBitstamp could prevent SDF from accessing its funds. Once SDF\u2019s $1,006,000 was under\nBitstamp\u2019s control, Mr. Frost, acting as Bitstamp\u2019s Chief Legal Officer, but also acting on behalf\n2\n\u00a0Although Mr. Sirkia skimmed $74,478 off the top, Ripple Labs nonetheless sued Mr.\nStephenson, Mr. McCaleb, and SDF for the inflated purchase price of $1,038,172.\nCase 3:15-cv-01503-WHO Document 166 Filed 11/24/15 Page 5 of 25\nJOINT CASE MANAGEMENT STATEMENT\nCase No. 15-cv-01503-WHO\nof Ripple Labs, caused Bitstamp immediately to improperly freeze SDF\u2019s account. Then, to\nmanufacture the appearance of a dispute over the funds, Ripple Labs, with Mr. Frost\u2019s knowledge\nand involvement, sent Bitstamp and Mr. Frost letters demanding that Bitstamp transfer the frozen\nfunds to Ripple Labs. Ripple Labs and Mr. Frost knew that there was no basis for Ripple Labs\u2019\nclaim in its letters that Ripple Labs was entitled to any ownership or control of these funds.\n\u00a0On April 1, 2015, Bitstamp, acting through Mr. Frost, filed this interpleader action,\nsupposedly to resolve questions of ownership concerning SDF\u2019s funds. Despite Ripple Labs\u2019, Mr.\nFrost\u2019s, and Bitstamp\u2019s knowledge that the alleged disputed funds belonged to SDF, Bitstamp did\nnot include SDF in the action, instead naming only Ripple Labs, Mr. McCaleb, Mr. Stephenson\nand Ms. Harris. Mr. McCaleb and Ms. Harris subsequently disavowed any interest in the frozen\nfunds (as did Mr. Stephenson for all but a nominal amount), but even after SDF informed all\nparties of its interest in the nearly $1 million at issue, Ripple Labs and Bitstamp refused to\nstipulate to SDF\u2019s intervention into the interpleader action.\n\u00a0Bitstamp\u2019s interpleader complaint goes out of its way to advocate for Ripple Labs, such as\nby alleging that Mr. Stephenson\u2019s account was controlled by Mr. McCaleb, despite having no\nvalid basis for any such assertion, and by including allegations about a \u201cStellar Auction,\u201d an event\nthat is completely irrelevant to whether Bitstamp had received conflicting claims to ownership of\nthe purportedly disputed funds. These allegations served no purpose other than to try to support\nRipple Labs\u2019 scheme. It is SDF\u2019s understanding that Mr. Frost is no longer Bitstamp\u2019s Chief\nLegal Officer.\nB. Ripple Labs\u2019 Statement\nOn August 13, 2014, Ripple Labs, on the one hand, and Mr. McCaleb and SDF on the\nother hand (among others) entered into a Settlement Agreement, whereby Mr. McCaleb agreed to\nlimit his sales of XRP, for the first year of the Agreement, to $10,000 worth of XRP per week.\nThe Interpleader Complaint and Ripple Labs\u2019 Cross-Complaint assert, among other things,\nthat (1) beginning on or about August 14, 2014, a Ripple account within Mr. McCaleb\u2019s\nownership and/or control regularly sold well over the $10,000 worth of XRP per week limit until\nSeptember 25, 2014, when it ran out of XRP; (2) on September 25, 2014, approximately two hours\nafter the aforementioned account sold all its XRP, a second Ripple account within Mr. McCaleb\u2019s\nownership and/or control began selling substantial amounts of XRP, selling well over the $10,000\nworth of XRP per week limit until it ran out of XRP on October 8, 2014; and (3) on March 19,\n2015, Mr. McCaleb or Mr. Stephenson at the direction of or for the benefit of Mr. McCaleb,\noffered and sold 96,342,361.6 XRP on the Ripple network. The Interpleader Complaint and\nRipple Labs\u2019 Cross Complaint further allege that these sales violated the Settlement Agreement\nand, to mitigate its damages, Ripple Labs, through its agent, purchased the 96,342,361.6 XRP\noffered for sale on March 19, 2015.3\n\u00a0Allegedly Mr. McCaleb, and/or Mr. Stephenson at the\ndirection of or for the benefit of McCaleb, attempted to use the funds received from the March 19,\n2015 transaction to purchase STR \u2013 the virtual currency offered by SDF.\nThereafter, Bitstamp received demands from both Ripple Labs and Mr. Stephenson\nclaiming entitlement to the Disputed Funds. Bitstamp instituted this Interpleader action, and\nsubsequently deposited the Disputed Funds with the Court, requesting that the Court decide who is\nactually entitled to the Disputed Funds. Ripple Labs also deposited the XRP it received from the\nMarch 19, 2015 transaction with the Court. Ripple Labs answered the Interpleader Complaint\nasserting it was entitled to the Disputed Funds because it purchased the XRP to mitigate its\ndamages caused by Mr. McCaleb\u2019s breach of the Settlement Agreement, and filed a CrossComplaint\nagainst Mr. McCaleb for breaching the Settlement Agreement and against Mr.\nStephenson for intentionally interfering with the Settlement Agreement. As noted above, Ripple\nLabs\u2019 Cross-Complaint was stayed in lieu of arbitration and Ripple Labs has asserted those claims,\nand others, in an arbitration demand filed with JAMS.\nOn August 6, 2015, the Court permitted SDF to intervene in this action and on August 12,\n2015 SDF filed its Counterclaim and Crossclaim asserting claims against Ripple Labs, Bitstamp,\nand Mr. Frost, for unfair competition and for interference with economic relations against Ripple\nLabs and Mr. Frost. On September 8, 2015, Ripple Labs answered SDF\u2019s cross-claims against it\n3\n\u00a0The date in the respective complaints stated that the sale was on or around March 20, 2015,\nwhich the Parties later learned was actually March 19, 2015.\nlargely denying the allegations and asserting numerous affirmative defenses including, good faith,\nunclean hands, failure to mitigate, lack of standing, no actual damages, and litigation privilege.\nThere are three underlying premises to SDF\u2019s claims that it must prove to prevail \u2013 all of\nwhich are demonstrably false. First, to prevail on its claims that Ripple Labs violated California\nBusiness &amp; Professions Code Section 17200 SDF must prove an independently wrongful act\n(either unlawful, misrepresentation or fraud). The first flawed premise that SDF relies upon to\nsatisfy this element is that Ripple Labs\u2019 purchase of the approximately 96 million XRP from Mr.\nStephenson and alleged communications with Bitstamp and Coinex regarding freezing the funds\nfrom the March 19, 2015 transaction were wrongful. However, Ripple Labs acted in good faith\nwhen it reached out to Bitstamp and Coinex to assert its claim to the Disputed Funds and when it\npurchased the XRP itself. Even if Ripple Labs fails to ultimately prove its claims against Mr.\nMcCaleb, it is indisputable that if Ripple Labs believed, as it did, that Mr. McCaleb violated the\nSettlement Agreement, there is no liability. It is further indisputable that, under California law, if\nRipple Labs believed that Mr. McCaleb breached the Settlement Agreement, as it did, Ripple Labs\nhad a right to act to mitigate its damages.\nSecond, to prevail on its claims for intentional interference with economic relations, SDF\nhas to prove that Ripple Labs improperly intended to interfere with SDF\u2019s relationships with Mr.\nStephenson and Coinex. SDF attempts to meet this burden by alleging a purported motive for\nRipple Labs\u2019 efforts at freezing the funds \u2013 namely that Ripple Labs was threatened by SDF.\nHowever, as it concedes in its Cross-Complaint, \u201cSDF has significantly different goals than Ripple\n[Labs].\u201d Dkt. No. 122, p.6 \u00b6 13. Neither Ripple Labs nor SDF would argue with the fact that the\ncompanies are targeting completely different markets. Ripple Labs is focusing on large\ninstitutional clients, primarily banks. And SDF is a purported non-profit focusing on end users\ninterested in buying and selling STR for investment purposes or as an alternative to traditional\ncentralized fiat controlled by the government (i.e., US dollars, Yen, Pesos, etc.). Because these\ncompanies are not competitors, among other reasons, Ripple Labs has no reason to be \u201cthreatened\u201d\nby SDF.\nthe following threat: \u201cShould Bitstamp fail to respond by the specified time, or if it refuses to\ncomply with this demand, Ripple will seek all legal remedies available to it against Bitstamp and\nothers.\u201d Ripple\u2019s March 26 letter did not indicate that SDF had any claim on the funds held by\n\u201cr3Q.\u201d\nOn March 30, 2015, Bitstamp received another letter from Ripple informing it that \u201cthere\nis approximately $963,000 of additional funds in Bitstamp\u2019s control currently being claimed by\nJacob Stephenson or others.\u201d Ripple demanded that Bitstamp not \u201crelease these funds or the\napproximately $75,000 in funds referenced in my March 26th letter [], totaling $1,038,172, to\nanyone other than Ripple Labs for the reasons set forth in my prior letter to you.\u201d Once again,\nRipple\u2019s letter did not indicate that SDF had any claim to the $1,038,172 (the \u201cDisputed Funds\u201d).\nBecause \u201cr3Q\u201d is a Ripple account, Bitstamp did not know who actually owned or\ncontrolled the account (or any other Ripple account). However, in light of (1) Ripple\u2019s claim to\n\u201csole interest\u201d in an account purportedly owned by Stephenson but controlled by McCaleb, (2) the\ntriggering of Bitstamp\u2019s anti-money laundering policy, (3) Ripple\u2019s claim that Bitstamp was being\nfraudulently used by McCaleb to \u201csecretly funnel\u201d proceeds, and (4) Bitstamp\u2019s awareness that\nMcCaleb was the subject of an ongoing criminal investigation by the United States Attorney\u2019s\nOffice in connection with his digital currency activities, Bitstamp froze the Disputed Funds on\nMarch 31, 2015. Bitstamp then immediately filed this interpleader action on April 1, 2015,\nnaming Ripple, McCaleb, Stephenson, and Nancy Harris as defendants. Because Bitstamp did not\nknow which of the possible claimants was entitled to the Disputed Funds and itself made no claim\nto them, Bitstamp sought the Court\u2019s assistance in resolving the competing claims of ownership.\nBitstamp did not name SDF as a defendant in the interpleader action because it had no\nnotice that SDF asserted any claim to the Disputed Funds. Bitstamp was not advised that SDF\nclaimed an interest in the Disputed Funds until May 11, 2015, almost six weeks after Bitstamp\nfiled the interpleader action, when Stephenson emailed Bitstamp, announcing that he did not \u201chave\nany claim over the Bitstamp USD\u201d and that as far as he knew, \u201cat this point the USD belongs to\nStellar Development Foundation.\u201d The same day, SDF\u2019s outside counsel, Terry Gross, sent\nBitstamp an email in which SDF claimed to be the owner of one of the frozen accounts.\nJOINT CASE MANAGEMENT STATEMENT\nCase No. 15-cv-01503-WHO\nAdditionally, despite that Stephenson had renounced any claim to the Disputed Funds, on May 20,\n2015, in the individual defendants\u2019 motion to dissolve the Court\u2019s TRO preventing distribution of\nthe funds, Stephenson again asserted that he did have a claim to a portion of the Disputed Funds.\nOnce all claimants to the Disputed Funds became known, Bitstamp promptly sought a\ndischarge. Bitstamp asserted it satisfied the requirements for interpleader because it faced actual\nand potential competing claims to the Disputed Funds, it asserted no interest in or claim to the\nDisputed Funds, and it did not create or contribute to the controversy over the disputed funds.\nSDF filed a 19-page opposition to Bitstamp\u2019s discharge, arguing that interpleader was improper,\nand that Bitstamp was not a disinterested stakeholder but instead \u201ccolluded\u201d with Ripple to freeze\nSDF\u2019s funds and harm SDF.\nFinding that \u201cthere is no real question that there are competing claims to the disputed\nfunds\u201d and \u201cBitstamp faces actual and potential claims to the disputed funds\u201d (Discharge Order\n(Dkt. 63) at 4), and that Bitstamp was operating in good faith (id. at 5), the Court granted\nBitstamp\u2019s motion and discharged Bitstamp. Citing settled Ninth Circuit law, the Court rejected\nSDF\u2019s argument that Bitstamp was required to adjudicate the merits of Ripple\u2019s claim to \u201csole\ninterest\u201d in the Disputed Funds. Id. at 4. The Court recognized that \u201cBitstamp was not required to\ndetermine whether Ripple Lab\u2019s claim to the disputed funds was colorable\u201d; rather \u201cthe presence\nof adverse claims is sufficient\u201d for interpleader. Id. at 5. Importantly, the Court expressly rejected\nSDF\u2019s argument that Bitstamp was not a good faith stakeholder \u201cbecause its interests coincide\nwith Ripple Lab\u2019s interests\u201d and because one of its attorneys represented Ripple at some point.\nRejecting SDF\u2019s \u201ccollusion\u201d theory, the Court observed that the virtual currency market was very\nintertwined and that Bitstamp had initially sought permission to release the Disputed Funds to\nSDF. Id. at 5.\nSDF filed its counterclaim against Bitstamp on August 12, 2015, making the same\nallegations that the Court expressly rejected in its Discharge Order, namely that Bitstamp was\ncolluding with Ripple to interfere with SDF\u2019s property by freezing and interpleading SDF\u2019s funds.\nSDF\u2019s counterclaim asserts a single cause of action against Bitstamp for unfair competition in\nviolation of California Business and Professions Code section 17200, and alleges only four\nparagraphs against Bitstamp.\nIn arguing to the Court that SDF should be permitted to file its counterclaim against\nBitstamp notwithstanding the discharge order, SDF\u2019s counsel misled the Court to believe that the\nnumerous allegations and the second and third causes of action against Ripple, which were not\nrelated to the interpleader action, were also asserted against Bitstamp. Reporter Tr. (\u201cRT\u201d) of July\n16, 2015 (Mot. to Intervene Hearing) (Dkt. 109) at 17:20-18:4. In fact, the only allegations\nagainst Bitstamp are related to Bitstamp freezing SDF\u2019s funds and filing the interpleader action.\nSDF\u2019s frivolous counterclaim is a quintessential SLAPP. SDF did not file the\ncounterclaim against Bitstamp to vindicate any legal right but rather to retaliate against Bitstamp\nfor exercising its right to petition this Court for relief and to hinder and delay Bitstamp\u2019s recovery\nof its attorneys\u2019 fees on the interpleader action. Indeed, SDF does not have, or even seek, any\nviable remedy against Bitstamp on its single unfair competition claim, namely an injunction or\nrestitution of property from Bitstamp. Further, SDF\u2019s counterclaim is barred by the doctrine of\ncollateral estoppel and the California litigation privilege and, in any case, SDF cannot meet its\nburden of establishing with admissible evidence a probability of prevailing on the merits.\nAccordingly, on September 1, 2015, Bitstamp filed its anti-SLAPP motion to strike SDF\u2019s\nmeritless counterclaim.\nD. George Frost\u2019s Statement\nGeorge Frost has previously served as Chief Legal Officer of Bitstamp and as a legal\nadvisor to Ripple Labs. He is being sued by SDF here purely for doing so. Contrary to SDF\u2019s\nCrossclaim, Mr. Frost did not collude with Ripple Labs to conduct fraudulent transactions with\nJacob Stephenson (or anyone else), or make \u201cthreats\u201d to Coinex concerning SDF\u2019s funds, or\n\u201ccause\u201d Bitstamp to freeze SDF\u2019s funds or account, or participate in any other way in the alleged\nconspiracy to harm SDF or prop up the price of XRPs.\nFurthermore, SDF is mistaken in its \u201cunderstanding that Bitstamp has terminated its\nrelationship with Mr. Frost.\u201d (see above). Mr. Frost was a lawyer for Bitstamp then, and remains\na lawyer for Bitstamp now.\nJOINT CASE MANAGEMENT STATEMENT\nCase No. 15-cv-01503-WHO\n3. Legal Issues\nBecause the scope of these proceedings and the legal issues involved may change based on\nthe adjudication of Bitstamp\u2019s pending anti-SLAPP motion and Mr. Frost\u2019s pending anti-SLAPP\nmotion and motion to dismiss, SDF, Bitstamp, and Mr. Frost believe that it is premature to address\nthe disputed points of law until after those motions have been resolved.\nA. Ripple Labs\u2019 Statement of Additional Issues\nRipple Labs believes that the legal issues will include (but will not be necessarily limited\nto) the following:\na. Whether Mr. McCaleb executed, directed or benefited from the August through October\n2014 and March 19, 2015 XRP transactions;\nb. Whether Mr. Stephenson executed the August through October 2014 and March 19,\n2015 XRP transactions at the direction of or for the benefit of Mr. McCaleb;\nc. Whether the August through October 2014 and March 19, 2015 XRP transactions\nconstituted breaches of the Settlement Agreement by Mr. McCaleb;\nd. Whether Ripple Labs had no belief that the March 19, 2015 XRP transaction resulted in\na breach of the Settlement Agreement by Mr. McCaleb;\ne. SDF\u2019s role in and knowledge of the March 19, 2013 XRP transaction;\nf. Whether Ripple Labs was entitled to mitigate its damages by purchasing the\n96,342,361.6 XRP in the March 19, 2015 transaction;\ng. Who is entitled to the Disputed Funds; h. The amount of monetary damages, if any,\nsuffered by SDF as a result of Ripple Labs\u2019 alleged wrongdoing;\ni. Whether actions taken by Ripple Labs, Bitstamp and Mr. Frost in conjunction with\ninstituting the Interpleader Complaint are protected by the litigation privilege;\nj. Whether Ripple Labs\u2019 communications with Bitstamp and Coinex and purchase of the\n96,342,361.6 XRP was for the purpose of harming SDF; and\nk. Whether Ripple Labs\u2019 communications with Bitstamp and Coinex and purchase of the\n96,342,361.6 XRP was for a wrongful or fraudulent purpose.\n4. Motions\nBitstamp filed a Motion for Discharge (Dkt. No. 20), which this Court granted (Dkt. 63).\nRipple Labs filed a Motion for a Temporary Restraining Order, Order to Show Cause Why a\nPreliminary Injunction Should Not Issue, and for Expedited Discovery (Dkt. No. 23), which this\nCourt granted (Dkt. 24). McCaleb, Stephenson, and Harris filed a Motion to Dissolve or Modify\nthe Temporary Restraining Order (Dkt. 31), which this Court denied (Dkt. 42). SDF filed a\nMotion to Intervene (Dkt. 39), which this Court granted (Dkt. 117). McCaleb and Stephenson\nfiled a Motion to Compel Arbitration (Dkt. No. 40), which this Court granted (Dkt. 119). SDF,\nMcCaleb, Stephenson, and Harris filed a Motion to Dismiss the interpleader action (Dkt. 41),\nwhich they withdrew after the Court granted Bitstamp\u2019s discharge motion. Bitstamp filed a\nMotion for Attorney\u2019s Fees and Costs (Dkt. No. 80), which this Court denied without prejudice\n(Dkt. 121). On September 1, 2015, Bitstamp filed a Special Motion to Strike SDF\u2019s Counterclaim\nagainst it under the California anti-SLAPP statute (Dkt. 130), and on October 16, 2015, Mr. Frost\nfiled a Special Motion to Strike SDF\u2019s unfair competition crossclaim against him, and a motion to\ndismiss all of SDF\u2019s crossclaims against him (Dkt. 157). These motions are set for hearing on\nDecember 2, 2015.\n5. Amendment of Pleadings\nAs noted above, Bitstamp\u2019s motion to strike SDF\u2019s counterclaim against it and Mr. Frost\u2019s\nmotion to dismiss or strike SDF\u2019s crossclaims against him are pending and set for hearing on\nDecember 2, 2015. In opposing these motions, SDF requested that, in the event the Court grants\nany part of these motions and dismisses any of SDF\u2019s claims, SDF be granted leave to amend.\nBitstamp opposes any attempt by SDF to modify its counterclaim. As courts in this\nDistrict have repeatedly held, \u201callowing amendment after an anti-SLAPP motion [has] been\ngranted would eviscerate the purpose of the anti-SLAPP statute and would be inconsistent with the\nNinth Circuit\u2019s holding in United States v. Lockheed Missiles &amp; Space Co., Inc., 190 F.3d 963 (9th\nCir. 1999).\u201d Blackburn v. ABC Legal Servs., No. C 11-01298 JSW, 2011 U.S. Dist. LEXIS\n109817, at *8 (N.D. Cal. Sept. 27, 2011) (rejecting request for leave to amend complaint\ndismissed under anti-SLAPP statute where plaintiff failed to meet burden to submit evidence\ndemonstrating probability of success); see also Tuck Beckstoffer Wines LLC v. Ultimate\nDistributors, Inc., 682 F. Supp. 2d 1003, 1016 (N.D. Cal. 2010) (\u201cthe cases hold that a litigant\ncannot avoid the anti-SLAPP statute by amending its pleadings or disguising earlier assertions\u201d)\n(citation omitted); Smith v. Santa Rosa Democrat, 2011 WL 5006463, at *7 (N.D. Cal. Oct. 20,\n2011) (\u201cthe purpose of the anti-SLAPP statute is to provide for a speedy resolution of claims\nwhich impinge on speech protected by the First Amendment,\u201d and \u201cleave to amend is not\nnecessary or appropriate\u201d); Harper v. Lugbauer, 2012 WL 1029996, at *6 (N.D. Cal. Mar. 15,\n2012) (\u201cAllowing a SLAPP plaintiff leave to amend the complaint once the court finds the prima\nfacie showing has been met would completely undermine the statute by providing the pleader a\nready escape from [the anti-SLAPP statute's] quick dismissal remedy.\u201d) (quoting Smith, 2011 WL\n5006463, at *7).\n6. Evidence Preservation\nThe Parties have reviewed the Guidelines Relating to the Discovery of Electronically\nStored Information. Each of the Parties represents that it has taken all appropriate steps to\npreserve documents and communications that are relevant to the issues reasonably evident in these\nActions and the causes of action set forth therein.\n7. Disclosures\nA Rule 26(f) conference was held between Ripple Labs and the Individual Defendants on\nJune 25, 2015. At that time, SDF\u2019s motion to intervene had not yet been granted nor had SDF\u2019s\nCounterclaim and Crossclaim been filed (it was filed on August 12, 2015), Bitstamp elected not to\nparticipate in this Rule 26(f) conference as its motion for discharge had been granted, and Frost\nhad not yet been named as a party. On September 1, 2015, SDF and Ripple Labs held a 26(f)\nconference.4\n\u00a0SDF, Bitstamp, Mr. Frost and Ripple Labs have not yet held a joint Rule 26(f)\nconference with all Parties participating. Initial disclosures between Ripple Labs and the\nIndividual Defendants were exchanged on July 9, 2015. Ripple Labs and SDF are discussing the\ndate to exchange initial disclosures; Ripple Labs is prepared to exchange initial disclosures. SDF\n\u00a0Although Bitstamp initially joined the call, it declined to participate in light of its anti-SLAPP\nmotion filed that day.\ndiscovery.\u2026 It is sounder practice to determine whether there is any reasonable likelihood that\nplaintiffs can construct a claim before forcing the parties to undergo the expense of discovery.\u201d)\n(citations omitted). SDF does not agree that Bitstamp\u2019s filing of its anti-SLAPP motion has stayed\ndiscovery.\nB. Stipulated E-Discovery Order\nThe Parties are meeting and conferring regarding whether to enter into an e-discovery\norder and along what terms. As some of the Parties are individual persons, the Parties believe that\nan ESI order may not be necessary.\nC. Proposed Discovery Plan\n1) Changes To Initial Disclosure Requirements Per Rule 26(f)(3)(A)\nInitial disclosures between Ripple Labs and the Individual Defendants were exchanged on\nJuly 9, 2015. Ripple Labs and SDF are discussing on what date their initial disclosures will be\nexchanged. Initial disclosures from Mr. Frost will be exchanged on December 18, 2015. No\nchanges to the requirements are necessary at this time.\nBitstamp does not agree to exchange initial disclosures unless and until its anti-SLAPP\nmotion is finally denied by the Ninth Circuit Court of Appeals.\n2) Scope of Anticipated Discovery Per Rule 26(f)(3)(B)\nThe anticipated scope of discovery is as follows:\nSDF:\n1. Interrogatories, Requests for Production and Requests for Admission to Bitstamp, Ripple\nLabs and Frost\n2. Depositions of Bitstamp and its present and former officers, Ripple Labs and its present\nand former officers, and Frost\n3. Document and deposition subpoenas to third parties, such as Sirkia.\nRipple Labs:\nRipple Labs has already begun serving discovery as outlined above in 8.A. In addition to\ncurrently outstanding discovery requests referenced above, Ripple Labs intends to take\ndepositions of SDF. It may also issue additional third party subpoenas for documents, and seek\nto depose additional third parties, such as Mr. Crofoot, Joyce Kim, and others.\nBitstamp:\nBitstamp contends this section is not applicable to it.\nGeorge Frost:\n1. Interrogatories, requests for production, and requests for admission to SDF and Jed\nMcCaleb.\n2. Depositions of SDF, its executive director, and Jed McCaleb.\n3. Other discovery as appropriate as the factual record develops\n3) Production of E-Discovery Per Rule 26(f)(3)(C)\nRipple Labs and SDF agree to produce electronic documents as single-page TIFF image\nOPT (Opticon file) for images; excels in native format; and standard Relativity DAT file\ncontaining at least the following fields: (a) Beg Prod; (b) End Prod; (c) Beg Prod Attach; (d) End\nProd Attach; (e) Date Sent; (f) Date Received; (g) Date Created; (h) Date Modified; (i) Time Sent;\n(j) Time Received; (k) Time Modified; (l) Subject, (m) Filename, (n) Custodian, (o) Other\nCustodian, (p) Author, and (q) Extracted Text.\nRipple Labs and SDF further agree that electronic documents will be de-duplicated and a\nfield for \u201cOther Custodians\u201d will be included in the metadata produced to account for documents\nremoved during the de-duplication process. Ripple Labs and SDF further agree that they have the\noption of employing email threading and producing just the longest email thread and any chains\nin the email thread with unique attachments. Ripple Labs and SDF further agree that all emails\nwill be processed in PST.\nRipple Labs and SDF each designated an e-discovery liaison.\n4) Privilege Claims Per Rule 26(f)(3)(D)\nThe Protective Order entered by this Court (Dkt. No. 61) addresses certain privilege issues.\nTo the extent not addressed therein, the Parties agree that the Federal Rules of Civil Procedure\nshall govern privilege-related matters. The Parties further agree that upon discovery of any\ninadvertently produced privileged document(s) by another Party, the receiving Party or Parties will\nimmediately alert the producing Party and segregate the document(s). If the producing Party\nasserts privilege over the document, the receiving Party or Parties shall immediately return or\ndestroy the document(s) at issue, but retains its right to compel the production of the document.\nThe Parties agree to abide by the Federal Rules of Civil Procedure and applicable law with\nrespect to claims of privilege and/or work product. The Parties agree to produce privilege logs\nprior to the close of fact discovery within 28 days of completion of each Party\u2019s document\nproduction, which, to the extent such information is available, shall include: (1) a description of\neach document withheld, (2) the basis for withholding each document, (3) the author, (4) the\nrecipients, and (5) the date created or sent. The Parties agree that they will make their best effort\nto produce privilege logs prior to depositions. The Parties agree that any emails between Ripple\nLabs\u2019 employees and Goodwin Procter, which do not include any other recipients, are not subject\nto a privilege log.\n5) Proposed Limitations or Modifications of Discovery Rules Per Rule\n26(f)(3)(E)\nThe Parties agree that discovery shall be conducted in accordance with the default rules of\nthe Federal Rules of Civil Procedure, subject to the following modifications:\na. Service: For documents not served via the Court\u2019s ECF system, the Parties agree to\nemail service. Service by email will be considered equivalent to service by hand\ndelivery.\n6) Other Orders the Court Should Issue Per Rule 26(f)(3)(F)\nA Protective Order has already been entered in this action. (Dkt. No. 61). The Parties\nagree that, at this time, no other orders are necessary under Rules 26(c), 16(b) or 16(c).\nD. Identified Discovery Disputes\nThe Parties are not aware of any discovery disputes at this time.\n9. Class Actions\nThis case is not a class action.\n10. Related Cases\nThe Parties are not aware of any other cases that are \u201crelated\u201d within the meaning of Civil\nLocal Rule 3-12(a).\n11. Relief\nSDF position:\nSDF\u2019s Counterclaim and Crossclaim seeks general and special damages, treble damages,\nrestitution and disgorgement, exemplary damages, injunctive relief, prejudgment interest, costs\nand expenses, and attorney\u2019s fees and expert witness fees incurred in this action. This includes the\nrelease and payment to SDF of the $942,138.24 that has been deposited with and is being held by\nthe Court, payment for lost investment and interest income resulting from the freezing of its funds,\ndamages that SDF has incurred to its reputation and resulting lost funding opportunities as the\nresult of the actions taken by Ripple Labs, Bitstamp and Mr. Frost against SDF, and a permanent\ninjunction against future acts of unfair competition.\n\u00a0Bitstamp position:\nThe only remedies available to SDF on its counterclaim against Bitstamp are restitution or\ninjunctive relief; SDF may not recover compensatory or punitive damages. Clark v. Superior\nCourt, 50 Cal. 4th 605, 610 (2010). SDF does not seek injunctive relief and has not lost any\nmoney or property that has been acquired by Bitstamp that could be restored to SDF, as the\nDisputed Funds were deposited with the Court pursuant to SDF\u2019s stipulation.\nBitstamp seeks its attorneys\u2019 fees and costs on the interpleader action, from which it has\nalready been discharged. In addition, Bitstamp seeks its attorneys\u2019 fees and costs on its antiSLAPP\nmotion.\n\u00a0Ripple Labs\u2019 position:\n\u00a0Ripple Labs denies that SDF is entitled to any relief.\n12. Settlement and ADR\nAs discussed above, Ripple Labs, SDF Mr. McCaleb, and Mr. Stephenson participated in\ntwo mediation sessions with the Hon. David A. Garcia (Ret.) of JAMS on October 30 and\nNovember 4, 2015. The parties were unable to reach a resolution during the mediation although\nthey are continuing to engage in settlement discussions. A telephonic ADR Conference with the\nCourt was held on November 4, 2015, with all parties participating. No resolution was reached.\nA further telephonic ADR Conference with the Court is set for November 30, 2015.\n13. Consent to Magistrate Judge for All Purposes\nThe Parties do not consent to have a magistrate judge conduct all further proceedings.\n14. Other References\nThe Parties are in discussions about whether a Special Master Discovery Manager would\nbe appropriate for this matter. The Parties do not believe this case is suitable for reference to\nbinding arbitration or referral to the Judicial Panel on Multidistrict Litigation.\n15. Narrowing Issues\nThe Parties are not aware of any issues that might be narrowed or procedures that may be\nstreamlined at this point.\n16. Expedited Schedule\nThe Parties do not agree to the Expedited Trial Procedure set forth in General Order 64.\n17. Scheduling\nBitstamp believes it is premature to discuss scheduling pending final resolution of its antiSLAPP\nmotion. If the Court denies Bitstamp\u2019s motion, it intends to appeal the denial to the Ninth\nCircuit Court of Appeals. DC Comics v. Pacific Pictures Corp., 706 F.3d 1009 (9th Cir. 2013)\n(denial of an anti-SLAPP motion is immediately appealable to preserve defendant\u2019s rights to be\nimmune from having to defend a SLAPP suit).\nSDF and Ripple Labs have agreed to the following schedule for resolution of SDF\u2019s\ncrossclaim against Ripple Labs:\nProposed Event Proposed Date\nFact Discovery Cutoff May 2, 2016\nExpert Disclosures June 27, 2016\nExpert Discovery Cutoff August 8, 2016\nLast day to file Dispositive Motions May 16, 2016\nOppositions to Dispositive Motions June 6, 2016\nReply re Dispositive Motions June 20, 2016\nProposed Event Proposed Date\nHearing on Dispositive Motions July 13, 2016\nPretrial Conference October 5, 2016\nTrial October 31, 2016\n18. Trial\nSDF has demanded a jury on its claims. SDF, Ripple Labs and Frost anticipate that the\ntrial of SDF\u2019s Crossclaim will last approximately 15 court days.\nSDF has asserted a single cause of action against Bitstamp for unfair competition in\nviolation of California Business &amp; Professions Code \u00a7 17200. Because unfair competition claims\nare equitable in nature, there is no right to a jury trial. If Bitstamp\u2019s anti-SLAPP motion is denied\nin a final order, Bitstamp intends to seek to sever the SDF\u2019s Counterclaim against it, and believes\nany bench trial on SDF\u2019s counterclaim against it should not take more than 2 days.\n19. Disclosure of Non-Party Interested Entities or Persons\nSDF filed its \u201cCertification of Interested Entities or Persons\u201d required by Civil Local Rule\n3-15. The content is restated below:\n\u201cPursuant to Civil L.R. 3-15, the undersigned certifies that as of this date, other than the\nnamed parties, there is no such interest to report.\nPursuant to Federal Rule of Civil Procedure 7.1, SDF files this corporate disclosure\nstatement, and hereby discloses, by and through its undersigned counsel, that SDF does not have\nany parent corporation and no publicly-held corporation owns 10% or more of SDF\u2019s stock.\u201d\nRipple Labs filed its \u201cCertification of Interested Entities or Persons\u201d required by Civil\nLocal Rule 3-15. The content is restated below:\n\u201cPursuant to Civil L.R. 3-15, the undersigned certifies that the following listed persons,\nassociations of persons, firms, partnerships, corporations (including parent corporations), or other\nentities other than the Parties themselves are known to have either: (i) a financial interest in the\nsubject matter in controversy or in a party to the proceeding, or (ii) any other kind of interest that\ncould be substantially affected by the outcome of this proceeding: Bitstamp LTD.\nPursuant to Federal Rule of Civil Procedure 7.1, Ripple Labs files this corporate disclosure\nstatement, and hereby discloses, by and through its undersigned counsel, that Ripple Labs does not\nhave any parent corporation and no publicly-held corporation owns 10% or more of Ripple Labs\u2019\nstock.\u201d\n20. Professional Conduct\nAll attorneys of record for the Parties have reviewed the Guidelines for Professional\nConduct for the Northern District of California.\n21. Other\nThe Parties agree that all depositions (including subpoenas) will be scheduled by\nagreement; there will not be unilateral notices. The Parties are not aware of any additional matters\nthat may facilitate the just, speedy and inexpensive disposition of this case at this time.\u00a0\n\u00a0\n","date":"11/28/2015 12:45  AM"},{"content":"Thanks Tommy. My heads hurts reading this. It seems to me like SDF are changing their story as they go.\n","date":"11/28/2015 10:23  AM"},{"content":"11 minutes ago, rippledigital said:\nThanks Tommy. My heads hurts reading this. It seems to me like SDF are changing their story as they go.\nPlus they have no evidence to back it up, baseless claims, Frost would not\u00a0be that stupid to risk conflict of interest / unfair practice...\n","date":"11/28/2015 10:36  AM"},{"content":"http://rippleok.com/ledger/account.html#~crofoot\nI remember he had sell a lot XRP to buy the STR auction.\n","date":"11/28/2015  1:05  PM"},{"content":"You know, what's so fascinating about all this from my perspective, is that this is potentially the first significant real-world use case of using digital-financial forensics in a distributed ledger scenario (outside of the bitcoin / Silk Road stuff obviously). I mean think about it: Ripple are advertising their solutions as an advancement in tracking digital assets in money laundering or financial crime scenarios (among other things, ofc). Well, that's possibly what we have here; or at least it's a massive blunder by Ripple/Bitstamp/McCaleb that needs looking into legally and professionally. Somewhat ironic, that it's the co-founders and early players in the Ripple ecosystem that are being looked into by an all seeing digital eye, having created the very technology that's now being used to trace the movement of their own funds.\nEdited 29 Nov 2015 by rippledigital\n","date":"11/29/2015 12:04  PM"},{"content":"This has probably been posted before, but I just stumbled into it.\u00a0\nhttps://www.fincen.gov/news_room/nr/pdf/Ripple_Facts.pdf\nThis is not about the jed case, mods move if necessary.\u00a0\nhttp://www.justice.gov/file/421626/download\nEdited 30 Nov 2015 by KarmaCoverage\n","date":"11/30/2015  3:53  PM"},{"content":"Reading those documents I just learned a new term: SLAPP!\nQuote\nA\u00a0strategic lawsuit against public participation\u00a0(SLAPP) is a\u00a0lawsuit\u00a0that is intended to\u00a0censor,\u00a0intimidate, and silence critics by burdening them with the cost of a\u00a0legal defense\u00a0until they abandon their criticism or opposition.\nStellar made all sorts of fascinating claims: that Ripple was trying to put them out of business by choking their funding. Bitstamp referred to this lawsuit\u00a0as a\u00a0SLAPP\u00a0\nOne thing we know, even if Ripple wins, the Stellar bank accounts are empty. I bet the lawyer fees won't be cheap, if Stellar loses what will happen..\n","date":"12/01/2015  8:08  AM"},{"content":"Apparently Stellar are licenced under 501(c)(3) status:\nhttps://en.wikipedia.org/wiki/501%28c%29_organization#501.28c.29.283.29\nHow does this affect them as a money services business, if indeed they are so? Surely if Ripple are, Stellar are/were?\nhttps://www.stellar.org/wp-content/uploads/2015/03/Nonprofit-Status-Memorandum-00657787xA3536.pdf\n","date":"12/01/2015 10:12  AM"},{"content":"Quote\nMinute Entry for proceedings held before Hon. William H. Orrick: Case Management Conference and Motion Hearing re\u00a0157\u00a0MOTION to Dismiss Stellar Development Foundation's Cross-Claims and\u00a0130\u00a0MOTION to Strike. Deadline to amend/add parties:\u00a05/1/2016. Jury Trial set for\u00a02/6/2017\u00a008:00 AM in Courtroom 12, 19th Floor, San Francisco before Hon. William H. Orrick. Written order to follow as to motions. Parties to meet and confer to agree upon a case management schedule. FTR Time 3:06-4:10. Plaintiff Attorneys Kelly Woodruff and Jessica K. Nall. Defendant Attorneys Terry Gross, Adam C. Belsky, Grant P. Fondo, Nicole L. Chessari, Spencer Hosie, and Paul Rugani\nJury trial set for February 6, 2017\n\u00a0\nQuote\nPROCEEDINGS Parties heard as to Motions to Strike and Motion to Dismiss. Motions taken under submission; written order to follow. Case Management Conference conducted. Counsel have continued settlement discussions independently following an unsuccessful mediation with Judge Garcia. The parties are amenable to returning to Judge Garcia for a further settlement conference but may wish a more directive approach. An ADR call is scheduled for December 17, 2015. By that time the parties should agree upon a plan to return to Judge Garcia or request placement through the ADR office at the time of the ADR call, with the mediation to be completed within 45 days. Bitstamp will not be required to personally attend the mediation but should make counsel available on telephonic standby. Counsel shall meet and confer and agree upon a case management schedule within ten days, terminating with the trial set for February 6, 2017. If the Court grants Bitstamp\u2019s motion with prejudice, Stellar asks that Bitstamp maintain its party status for purposes of discovery. The Court urges that the parties be reasonable and cooperate as to the appropriate scope of discovery. If Bitstamp is dismissed and Stellar determines through discovery that there are material topics related to allegations in an amended cross-complaint regarding Bitstamp that defendant Frost is unable to address, the Court orders that Stellar may serve a 30(b)(6) notice on Bitstamp as if it was a party. If there are disputes about the appropriate scope of that deposition, after meeting and conferring in person lead counsel may send a five-page joint letter to the Court as outlined in the Court's Standing Civil Order. Further Case Management Conference set for February 23, 2016 at 2:00 p.m.\nStill hope for mediated settlement.\nEdited 4 Dec 2015 by tommytrain\n","date":"12/04/2015  9:04  PM"},{"content":"4 hours ago, tommytrain said:\nJury trial set for February 6, 2017\nWhat happens if Jed or stellar or anyone else on that side breaks any other agreement before that?\nWill that be considered a separate case?\nThis was about 100m xrp I believe. Could this be done like 50 times over with each trial taking 4 years?\n","date":"12/05/2015  1:40  AM"},{"content":"4 hours ago, deemdior said:\nWhat happens if Jed or stellar or anyone else on that side breaks any other agreement before that?\nWill that be considered a separate case?\nThis was about 100m xrp I believe. Could this be done like 50 times over with each trial taking 4 years?\nIt will only happen more if they are ready to have the courts hold the $ and xrp for years.\u00a0\n","date":"12/05/2015  6:18  AM"},{"content":"4 hours ago, MundoXRP said:\nIt will only happen more if they are ready to have the courts hold the $ and xrp for years.\u00a0\nO yeah... forgot about that one\u00a0\n","date":"12/05/2015 10:48  AM"},{"content":"Does anyone have a rough, ballpark figure as to how much this case might be costing each party? I hope they can reach settlement first, but could Ripple just rinse and drain Stellar before the jury court case is due?  \nSent from my iPhone using Tapatalk\n","date":"12/06/2015 10:35  AM"},{"content":"On December 6, 2015 at 2:35:09 AM, rippledigital said:\n\u00a0\nDoes anyone have a rough, ballpark figure as to how much this case might be costing each party? I hope they can reach settlement first, but could Ripple just rinse and drain Stellar before the jury court case is due?\nSent from my iPhone using Tapatalk\n\u00a0\nUsually the legal cost for an attorney is between $300 - $500 per hour. \u00a0Mostly likely it would be costing them $500 per hour if not\u00a0more since the lawyers they retain to represent them are the upper-echelons\u00a0in their field of practice.\nDifficult to say because it would depend on how much time their lawyers put in. \u00a0\nLets say they average maybe 1 - 2 hours per day,\u00a0that would put the cost at $500 - $1,000 per day. \u00a0It would put the cost at ~ $15,000 - $30,000 per month.. \u00a0\nI think it could possibly cost them more than the above estimate since lawyers from both side would have to shift there lots of different paper works, documentations, email corresponds between various partners etc..\nEdited 7 Dec 2015 by jpchang888\n","date":"12/07/2015  3:10  PM"},{"content":"What about other court / legal fees?\n","date":"12/08/2015  1:36  AM"},{"content":"There are estimates submitted earlier for bitstamp's lawyers which are also being disputed by Stellar. They were asking for north of 100k 6 months ago.\nLawyer fees could easily\u00a0eat up half of any settlement by end of trial.\n","date":"12/08/2015  5:58  AM"},{"content":"@zero-2-9 just posted the latest update in the chat:\nhttps://pacermonitor.com/public/case/7914246/v_Ripple_Labs_Inc_et_al\n","date":"01/15/2016  1:02  PM"},{"content":"It's the full written order of the judge explaining why he struck SDFs motions against Frost and Bitstamp, ordering the case to trial (as previously noted). It's interesting to read as it basically denounces the motion as a meritless conspiracy theory with little actual facts and doesn't bode well for SDF's case moving forward. With the date for the trial still a year away it makes me wonder if SDF has the dough to keep pouring into lawyers or if they've already given up and are simply waiting as long as they can to cut a deal. \nSent from my iPad using Tapatalk\n","date":"01/19/2016  5:04  PM"}],"topic":"Ripple Labs responded to Bitstamp lawsuit: Jed &amp; Co. exceeded the agreed-upon XRP sales limits","date":"09/12/2015 10:28  PM"},{"content":"Actually worth viewing in full if u have the time, a lot of different perspectives from all kind of parties. FED, all kind of regulators,\u00a0R3CEV (Charley Cooper, Managing Director), Bitcoin Guys (Berry Shillbert, praising the holy blockchain), Ripple guys (Ryan Zagone the CRO, Michael Barr, adivsor) etc. It very well shows the regulatory challenges and struggles as well as the enormous potential of distributed ledger technology. Most voices heard are incredibly bullish on this technology.\u00a0\nInteresting quote from Charly Cooper (R3)\u00a0i wanna emphasize:\nQuote\n... three different things that make the difference:\n1. the best technology: I think it's important to clarify the perception that R3 is building their own technology.... it's actually not at all. Our strategy is adopt, adopt or build. If someone else, like chain (chain.com), or Ripple, or Symbian, or Ethereum comes up with the best solution we are in!\n...\n\u00a0\n\u00a0\n\u00a0\n","reviews":1217,"replies":[{"content":"R3 would like to buy Ripple, what else they mentioned is smoke screen. Ripple would be perfect for them, if they can run RCL on a closed and secured network between banks and issue XRP exclusively to FIs that are member of R3, and where the public is excluded. Maybe Ripple thinks about selling to R3, and that's why current XRP is in effect abandoned. How much is Ripple worth for R3? Maybe, if they buy it for 3-5B$, 1-2B$ would be for compensation to XRP holders.\n","date":"01/17/2016  4:13  AM"},{"content":"1 hour ago, yandel said:\nRipple would be perfect for them, if they can run RCL on a closed and secured network between banks and issue XRP exclusively to FIs that are member of R3, and where the public is excluded.\u00a0\nThey don't need Ripple or any distributed ledger technology for this. If this closed network is for R3 members only, then it can't be used to transfer money to non-R3 banks. Number of R3 members is relatively very small compared to the number of all banks in the world and R3 stopped accepting new banks.\n\u00a0\n\u00a0\n\u00a0\n\u00a0\n","date":"01/17/2016  5:27  AM"},{"content":"3 hours ago, xtrapower said:\n.. three different things that make the difference:\n1. the best technology: I think it's important to clarify the perception that R3 is building their own technology.... it's actually not at all. Our strategy is adopt, adopt or build. If someone else, like chain (chain.com), or Ripple, or Symbian, or Ethereum comes up with the best solution we are in!\n...\nBut earlier he says\u00a0https://www.youtube.com/watch?v=c9CjWz2N5Hs&amp;feature=youtu.be&amp;t=0h28m45s\nSo what does that mean for XRP if they go with Ripple technology?\n","date":"01/17/2016  7:28  AM"},{"content":"Thanks for posting @xtrapower!\n","date":"01/17/2016 10:41  AM"},{"content":"4 hours ago, cmbartley said:\nBut earlier he says\u00a0https://www.youtube.com/watch?v=c9CjWz2N5Hs&amp;feature=youtu.be&amp;t=0h28m45s\nSo what does that mean for XRP if they go with Ripple technology?\nThis remarking questions\u00a0from Michael Barr on \"private money creation\" were also interesting\nQuote\n\u00a0\n\u00a0\n\u00a0\n","date":"01/17/2016 12:24  PM"},{"content":"This conference is really useful, thanks for posting. Here are the links in sequence for those who wanna watch the entire conference (worthwhile):\n1 -\n\u00a0\n2 -\n\u00a0\n3 -\n\u00a0\n","date":"01/17/2016 12:56  PM"},{"content":"@RafOlP: Indeed, just finished watching the whole series. A lot of interesting quotes and thoughts. I encourage everyone with interest in that matter to watch that. You will probably learn a lot and get some good insights. If i had to choose\u00a03\u00a0points to take along i think it would be:\u00a0\n1. The highly fragmented (decentralised )\u00a0regulatory framework in the US makes it incredibly difficult to develop a working business model. UK is mentioned as a very positive example in terms of regulation by Ryan Zagone (I think of Earthport). But regulation is THE most crucial barrier to adoption right now. Charley Cooper emphasizes that many times. \u00a0So we might see a lot of early adopters in the UK/Europe/Singapore.\n3. Opinion\u00a0of Glenn Hutchins, which makes absolutely sense to me:\u00a0Not only the regulators will resist that change. Also the\u00a0people with legacy pools of profitability that don't want them to go away (enormous fees, correspondent banking)\u00a0. The big banks and credit card companys are gonna be the biggest resistors to this.\u00a0\u00a0\u00a0\n2. R3 will most likely adopt the best available technology at one point ( = one big winner?).\n\u00a0\n","date":"01/17/2016  3:34  PM"},{"content":"Thank you for the summary @xtrapower\n","date":"01/17/2016  4:43  PM"},{"content":"13 hours ago, xtrapower said:\n1. The highly fragmented (decentralised )\u00a0regulatory framework in the US makes it incredibly difficult to develop a working business model. UK is mentioned as a very positive example in terms of regulation by Ryan Zagone (I think of Earthport). But regulation is THE most crucial barrier to adoption right now. Charley Cooper emphasizes that many times. \u00a0So we might see a lot of early adopters in the UK/Europe/Singapore.\n3. Opinion\u00a0of Glenn Hutchins, which makes absolutely sense to me:\u00a0Not only the regulators will resist that change. Also the\u00a0people with legacy pools of profitability that don't want them to go away (enormous fees, correspondent banking)\u00a0. The big banks and credit card companys are gonna be the biggest resistors to this.\u00a0\u00a0\u00a0\nFor all the naysayers and people impatient with ripple, regulation is the roadblock, but I think in 2016 most of\u00a0those barriers, if not all,\u00a0come down for most of the world and maybe even the\u00a0U.S.\n","date":"01/18/2016  4:58  AM"},{"content":"What I continue to struggle to understand is\u00a0what exactly will drive demand for (and therefore increase the price of) XRP?\u00a0Maybe 2hr cross-border settlement times via Earthport etc are good enough. Will there really be enough demand for exchange of medium-interest currency pairs to substantially drive XRP price? I'm increasingly starting to think that XRP may not have a role in interbank settlement at all.\n","date":"01/18/2016  5:06  AM"},{"content":"20 minutes ago, cmbartley said:\nWhat I continue to struggle to understand is\u00a0what exactly will drive demand for (and therefore increase the price of) XRP?\u00a0Maybe 2hr cross-border settlement times via Earthport etc are good enough. Will there really be enough demand for exchange of medium-interest currency pairs to substantially drive XRP price? I'm increasingly starting to think that XRP may not have a role in interbank settlement at all.\nThen you are missing the bigger picture, they will go where liquidity and best forex rates are, among other use-cases, not just for banks either...\u00a0https://ripple.com/insights/distributed-ledger-technology-offers-solutions-for-trade-finance-in-asia/\u00a0\nThe trade finance use case is an excellent example of applications for distributed financial technology to solve diverse financial problems. \u00a0This project makes use of the Ripple\u2019s\u00a0distributed ledger (RCL) that tracks the ownership of XRP and other digitized assets, including fiat currencies, titles, financial instruments and invoices.\nWe are pleased to see a variety of players in the financial ecosystem \u2013 banks, government agencies and leading enterprise tech companies \u2013 exploring and adopting more use cases for distributed financial technology.\u00a0This custom solution was the result of a collaborative effort by many industry players with a wealth of experience in trade finance. It is also on the forefront of the trending use of distributed financial technologies in the Asia-Pacific region.\n","date":"01/18/2016  5:28  AM"},{"content":"8 hours ago, rippleric said:\nThen you are missing the bigger picture, they will go where liquidity and best forex rates are\nMy sense is that Earthport companies/banks\u00a0will have the opportunity to become MMs on the Ripple network in Q2 or Q3 (after RT totally closes down). With banks in 65 countries you could have XRP become liquid with 1/4 of the world's currency overnight. That would potentially drive value if FX spreads are indeed better through XRP. Moreover, I think the value would really come as a store of value with no counterparty risk as they've said.\u00a0\nMy only concern is XRP is not a necessary component of Ripple technology.\n","date":"01/18/2016  1:51  PM"},{"content":"What about the XRP fee, it's built in and required\u00a0like a postage stamp and prevents spam, seems like a fairly integral part of the RCN to me, same with it having no counterparty like you mentioned. It bridges currencies\u00a0via auto-bridging and automatically converts currencies.\u00a0\n","date":"01/18/2016  2:09  PM"},{"content":"This guy was on point, Glenn Hutchins\u00a0at 3:13:00...\nCheck analogy from 100 years ago is\u00a0entertaining.\n2 key features, the ledger, and protocol for moving money around, \"rails\".\nWhat is this distributed ledger thing? It is 3 things...\ncoin, commodity\nledger\ntransportation, \"rails\" .. most important\nCopper analogy is\u00a0very interesting. Copper is valuable because of the information which can move over copper wires. So its value as a rail, exceeds its value as a commodity.\nLegacy pools of profitability will resist adoption because their current source of profitability will ultimately\u00a0go away, ie\u00a0Credit card, banks, insurance companies. This is why KarmaCoverage is not insurance, and is\u00a0more of a business model\u00a0(listen for 3 minutes) innovation than a technology innovation.\nI agree with him that the transportation is the most important aspect. This was\u00a0the\u00a0primary attraction\u00a0to Ripple, for KarmaCoverage. The KarmaCoverage system works, but was getting killed (to the point of non-viability)\u00a0by transportation costs of small amounts of $.\u00a0\nIn the following conversation about \"is this a currency\";\u00a0I think pointed to the fact that what \"it is\", is really defined by how a distributed ledger is used or applied. If it is used for music, or health records, then it is more of a music/records (data) transportation tool. If it applied\u00a0to move money, then it becomes closer to taking the form\u00a0a currency. Consider Value to be data, and I guess you could boil it down to DLs are a data transportation tool.\nGreat video, thanks for posting.\n","date":"01/18/2016  4:19  PM"},{"content":"I found it interesting that the guys from R3 suggested that regulators (in second video)\u00a0would *NEVER* allow transactions of financial institutions to be validated by anonymous validators (basically just anybody). The regulator guys seemed to agree with his sentiment. R3 also talked about how they've been instructed to stay away from building settlement layer infrastructure instead they've been advised to start with upstack applications above that layer. They also said if regulators were ok with distributed ledgers they would already be using them, the fact is they are not ok with them.\nWhere does this leave Ripple? Will they have to implement preferred Validator networks to prevent unauthorized validators from having access to transactions on the Ripple network? What does this mean for RCL?\nI don't see the problem with random validators having access to the numbers so long as they cannot interfere with the transactions that take place on the network.\u00a0\nThoughts?\nEdited Tuesday at 6:38  AM by Zooplankton\n","date":"01/19/2016  6:03  AM"},{"content":"Not sure if it impacts RCL directly as FIs can choose which validation entities to trust/ interact with. I have a feeling that the Ripple FI tools being rolled out could even specify parameters to make networking more palatable (say you can limit validations to regions, jurisdictions, white-lists).\u00a0 It can be other trusted banks, Microsoft, Ripple or even some yet-to-be-thought-of government branch.\nHaving access to the network doesn't mean you can influence the network. Accountants and fiduciary agents might want access to better serve clients for example. Tax and enforcement might also want access. Then you have MM and every private exchange...\nEdited Tuesday at 3:05  PM by Mercury\n","date":"01/19/2016  1:05  PM"},{"content":" I found it interesting that the guys from R3 suggested that regulators (in second video)\u00a0would *NEVER* allow transactions of financial institutions to be validated by anonymous validators (basically just anybody). The regulator guys seemed to agree with his sentiment. R3 also talked about how they've been instructed to stay away from building settlement layer infrastructure instead they've been advised to start with upstack applications above that layer. They also said if regulators were ok with distributed ledgers they would already be using them, the fact is they are not ok with them.\n Where does this leave Ripple? Will they have to implement preferred Validator networks to prevent unauthorized validators from having access to transactions on the Ripple network? What does this mean for RCL?\n I don't see the problem with random validators having access to the numbers so long as they cannot interfere with the transactions that take place on the network.\u00a0\n Thoughts?\nBanks can tell what they want but at the end it is US to decide who holds our accounts and savings. Just waiting for the day when social banks or accounts will come around. With DLT any org can become a bank\nAdding to this: not so long ago telcos had a very hard time too to give up the monopoly on voice calls...\n","date":"01/19/2016  1:26  PM"}],"topic":"Impact of DLedgers on Financial Services and Payment Systems","date":"01/17/2016  3:33  AM"},{"content":"One of Ripple's biggest problems is the way in which the distribution of XRP has been handled since the beginning.\nI'm suggesting a thought experiment: How might Ripple go about re-initializing XRP to undo the failures of the past?\u00a0 Imagine no founders' 20% grab, no Jed, no FinCEN complaints, maybe a different inflation algorithm (i.e. no 'premine'), etc.\nCould Ripple just switch off the existing RCL and open a new network with a fresh genesis ledger, better accountability, clearer distribution policies, etc?\u00a0 And, what would be the legal implications?\n","reviews":2362,"replies":[{"content":"I understand the drivers of your idea, but that would be Ripple (Labs') death. ~100bn XRP are existant (not free float) as of today, this translates into more than half a billion(!) USD equivalent of what various people are holding/owning today. So you are suggesting to just make that\u00a0half a billion (that basically the founders, early and current supporters, advisors etc hold)\u00a0worth zero? What do you think would be the consequences? Supporters in the cryptocurrency space are still rare.\u00a0Would you as an investor like to continue to support an entity that just eliminated your\u00a0investment\u00a0(no matter if it's big or small)...?\nWhat I (or maybe other investors as well) would expect from RL at some point in the future would be a clear distribution plan, maybe embedded into a smart contract even. Markets can cope with bad news, but they usually struggle to cope with uncertainty.\n","date":"01/15/2016  5:21  PM"},{"content":"22 minutes ago, thunderw said:\nSo you are suggesting to just make that\u00a0half a billion (that basically the founders, early and current supporters, advisors etc hold)\u00a0worth zero?\nThat's exactly what I am suggesting.\u00a0 Just let the five validators go dark.\u00a0 Other than a few XRP holders, nobody would even notice.\u00a0 Then in a few months, relaunch the whole thing with a fresh genesis ledger and a distribution strategy that reflects the needs of the banks and other market participants.\u00a0 In golf it's called a \"mulligan\".\n","date":"01/15/2016  5:47  PM"},{"content":"6 minutes ago, fatcat said:\nThat's exactly what I am suggesting.\u00a0 Just let the five validators go dark.\u00a0 Other than a few XRP holders, nobody would even notice.\u00a0 Then in a few months, relaunch the whole thing with a fresh genesis ledger and a distribution strategy that reflects the needs of the banks and other market participants.\u00a0 In golf it's called a \"mulligan\".\nForget the legal issues they would face, who would trust issuance #2?\u00a0\n","date":"01/15/2016  5:55  PM"},{"content":"I believe I've seen some suggestion by one of the Bitcoin developers (Hearn of Garzick?) and even to do it on a regular base. For more than one reason whereby AML preventing was one of the mentioned reasons. By re-issuing only \"whitelisted\" XRP and\u00a0under control of a central party.\n\u00a0\n","date":"01/15/2016  6:13  PM"},{"content":"28 minutes ago, rootvegetable said:\nwho would trust issuance #2?\u00a0\nI think JoelKatz pointed out something similar recently. Can't find the post right now.\n","date":"01/15/2016  6:25  PM"},{"content":"41 minutes ago, rootvegetable said:\nForget the legal issues they would face, who would trust issuance #2?\u00a0\nA good point.\u00a0 Because nobody trusts issuance #1.\n","date":"01/15/2016  6:37  PM"},{"content":"1 minute ago, fatcat said:\nBecause nobody trusts issuance #1.\nSource? So R(L) has distributed billions of XRPs to people who don't trust it?\n","date":"01/15/2016  6:40  PM"},{"content":"7 minutes ago, T8493 said:\nSource? So R(L) has distributed billions of XRPs to people who don't trust it?\nSource?\u00a0 Common sense.\u00a0 If Ripple goes bankrupt tomorrow and the five validators go dark, what happens to XRP?\u00a0 It has been three years and there has been no adoption, no decentralization, pivot after pivot, so why not kill RCL in its current form and relaunch with a new vision and platform.\u00a0 Best of all, Jed goes away forever.\nAnyway, I'm not asking about the merits of a relaunch, I'm asking about how it could be done.\u00a0 Perhaps you can lend some of your brainpower to that question instead of being a relentless cheerleader.\nEdited Friday at 6:49  PM by fatcat\n","date":"01/15/2016  6:47  PM"},{"content":"Just now, fatcat said:\nBest of all, Jed goes away forever.\nJed doesn't necessarily go away. He might have a clause in his contract stating that he must get his share of\u00a0tokens in all new ledgers.\n","date":"01/15/2016  6:50  PM"},{"content":"2 hours ago, fatcat said:\nOne of Ripple's biggest problems is the way in which the distribution of XRP has been handled since the beginning.\nSays who? This is a false premise.\n\u00a0\n","date":"01/15/2016  7:03  PM"},{"content":"8 minutes ago, Vinnie said:\nSays who? This is a false premise.\n\u00a0\nI agree.\n","date":"01/15/2016  7:12  PM"},{"content":"20 minutes ago, Vinnie said:\nSays who? This is a false premise.\n\u00a0\nReally?\u00a0 The 20% XRP grant to the founders that immediately vested in addition to founder equity in the company?\u00a0 Jed's departure with billions of XRP and his determination to sink the company?.\u00a0 Hundreds of thousands (maybe millions) of dollars spent in ongoing lawsuits, a distribution strategy that lacks any transparency?\u00a0 You've got to admit that it could have been way better.\u00a0 Maybe a fresh start is what is needed?\u00a0 And, the original question that I posed is a thought experiment that is definitely worth exploring.\nAnd perhaps a better question is \"what would happen if Ripple's five validators go dark?\"\u00a0 Hopefully there is a planning document somewhere that has been discussed in the boardroom about this very scenario.\u00a0 Anyone who holds XRP should be concerned about that.\nEdited Friday at 7:24  PM by fatcat\n","date":"01/15/2016  7:21  PM"},{"content":"Just now, fatcat said:\nReally?\u00a0 The 20% XRP grant to the founders that immediately vested in addition to founder equity in the company?\u00a0 Jed's departure with billions of XRP and his determination to sink the company?.\u00a0 Hundreds of thousands (maybe millions) of dollars spent in ongoing lawsuits, a distribution strategy that lacks any transparency?\u00a0 You've got to admit that it could have been way better.\u00a0 Maybe a fresh start is what is needed?\u00a0 And, the original question that I posed is a thought experiment that is definitely worth exploring.\nStellar got a fresh start and it went beautifully \u00a0\nI do understand your thought experiment and it has been brought up before but I don't think it is worth exploring because it won't happen.\u00a0 Besides, the founders and devs deserve a percentage of what they created.\n","date":"01/15/2016  7:30  PM"},{"content":"3 minutes ago, tomb said:\nBesides, the founders and devs deserve a percentage of what they created.\nSurely that comes as stock options and equity in the company just like any other startup does?\u00a0 The founders of Tesla didn't keep 20% of all the cars they make.\u00a0 But they still have plenty of upside.\nAnyway, that's all old news...\n","date":"01/15/2016  7:36  PM"},{"content":"3 minutes ago, fatcat said:\nSurely that comes as stock options and equity in the company just like any other startup does?\u00a0 The founders of Tesla didn't keep 20% of all the cars they make.\u00a0 But they still have plenty of upside.\nAnyway, that's all old news...\nTesla, the antispam mechanism of\u00a0monday morning\u00a0traffic?\n","date":"01/15/2016  7:43  PM"},{"content":"40 minutes ago, fatcat said:\nAnd perhaps a better question is \"what would happen if Ripple's five validators go dark?\"\u00a0 Hopefully there is a planning document somewhere that has been discussed in the boardroom about this very scenario.\u00a0 Anyone who holds XRP should be concerned about that.\nThere are more than five validators in the network:\u00a0https://validators.ripple.com/#/validators\u00a0. The network certainly wouldn't cease to exist. So the answer depends on the\u00a0reasons for five validators going\u00a0dark.\nEdited Friday at 8:02  PM by T8493\n","date":"01/15/2016  8:00  PM"},{"content":"1 minute ago, T8493 said:\nThere are more than five validators in the network:\u00a0https://validators.ripple.com/#/validators\u00a0.\nHow many of those outside of Ripple's five validators are actually on a UNL for anyone else's Rippled?\u00a0 Probably none.\u00a0 One or two at best.\n","date":"01/15/2016  8:03  PM"},{"content":"8 minutes ago, fatcat said:\nHow many of those outside of Ripple's five validators are actually on a UNL for anyone else's Rippled?\u00a0 Probably none.\u00a0 One or two at best.\nUNLs can be reconfigured.\n","date":"01/15/2016  8:13  PM"},{"content":"3 hours ago, fatcat said:\nI'm suggesting a thought experiment: How might Ripple go about re-initializing XRP to undo the failures of the past?\u00a0 Imagine no founders' 20% grab, no Jed, no FinCEN complaints, maybe a different inflation algorithm (i.e. no 'premine'), etc.\nI\u00a0don't think that any of these reasons are good enough\u00a0to reset.\nIn regards to the founders' 20% (regardless if you think the founders should take 20%\u00a0in principle - personally, I have no issue with it and think they are entitled to a piece of the pie they baked) and Jed, each of the founders would likely be entitled to a similar portion of any ledger fork. Jed still owns some percentage of Ripple AFAIK and\u00a0Arthur Britto's suit against Jed for a chunk of Stellar\u00a0suggests that there was some kind of agreement or understanding about the founders forking RCL. Should there have been formal XRP sales restrictions or a vestment schedule from day 1? Yes. But there wasn't. There are now\u00a0and a ledger reset won't change the past.\nThe FinCEN stuff doesn't just go away - it already happened and had nothing to do with the ledger or XRP per se - it was about violations of KYC/AML laws.\nInflation or coded release of XRP I think would restrict the ability of Ripple to dole out XRP to other interested parties as they see fit. Business plans change and I think it would be an unnecessary restriction beyond limiting the total amount of XRP.\nTo answer your question about legal issues surrounding a re-initialized XRP/ledger: I don't think it solves any standing legal issues and would probably just create more.\nEdited Friday at 8:44  PM by tomxcs\n","date":"01/15/2016  8:44  PM"},{"content":"2 hours ago, fatcat said:\nThat's exactly what I am suggesting.\u00a0 Just let the five validators go dark.\u00a0 Other than a few XRP holders, nobody would even notice.\u00a0 Then in a few months, relaunch the whole thing with a fresh genesis ledger and a distribution strategy that reflects the needs of the banks and other market participants.\u00a0 In golf it's called a \"mulligan\".\n500 million USD gone and nobody notices? I like your humor. Try to understand that there will be no more R(L) or R(L) 2.0 if the key incentive for the existing founders/investors/advisors has been zero'ed !\nI also do not get the logic. Marc Zuckerburg owns 28% of Facebook. No distribution plan as of today. You recommend eg to also take the operating entity out of the holding, let the shares drop to zero? Investors apparently were and are still willing to\u00a0make\u00a0a financial investment into Facebook.\n\u00a0\n\u00a0\n","date":"01/15/2016  8:49  PM"},{"content":"Reinitializing XRP would undermine any faith in the system.\n","date":"01/16/2016  2:21  AM"},{"content":"8 hours ago, fatcat said:\nReally?\u00a0\nYes, really. While it would have been nice to have the foresight to \"Jed-proof\" the initial XRP distribution with a better legal agreement, I hardly think it constitutes \"Ripple's biggest problem.\" In fact experience shows that institutions are not quite ready to put all their customers' transactions onto a public ledger. I think this eclipses the issue of the XRP distribution.\n","date":"01/16/2016  3:37  AM"},{"content":"The distribution of XRP is certainly a nogo for anyone looking Ripple. Why not considering a relaunch. The rules would be that current XRP holders get the same stake in a new version minus those parties who were detrimental to Ripple. All those employees at Ripple who are in good terms with the company would benefit. Chris Larsen acted as well for the interests of XRP. Usually executives have some clauses in their contracts that prevent situation like what happened with Jed. A top engineer or executive at Toyota e.g. would be restricted to go to Honda or do his own company for some period of time specified.\nThe question was, what would happen if XRP gets re-initialized. This is understood to mean that a new token is started, and then XRP holder are seeded for selling their XRP to Ripple and in return get about the same proportion as before. The result can be very positive for all current XRP holders. Furthermore, such re-initiations can become a feature of Ripple. There would be rules against AML (enforced by regulatory authorities), and an internal conduct for instance for a permitted max holding, anti high frequency trading, up tick rules against short selling, max percentage liquidation allowed per time period/draw down for large holdings etc. Those rules must be judged by blockchain analysis. Before any trade, Ripple users can check if they deal with a party flagged for ML or other infringements. Then users can be protected and stay away from it....\nNow, what would happen if Jed gets excluded from a re-initialization? We don't know what kinds of contracts their exist. But since he could start a new project and threaten Ripple, I assume there is no professional contractual framework as it would be standard in large companies. That means, any claims by Jed can get dismissed for lack of judicial clarity. If Jed would sue for appreciation of his XRP, probably a counter claim can be made for the damage caused by him to Ripple. Furthermore, it seems to be legally proven that he broke the agreement concerning the limits for liquidation of his XRP. This breach can mean that he voided all contracts that may exist....\n","date":"01/16/2016  8:32  AM"},{"content":"XRP today under 0.005, while Ethereum up in the last 7 days https://www.coingecko.com . It looks like Ethereum is now the choice for most prospective competitor with BTC, regardless if it is technically obscure with weaker development capacity than Ripple. Much has to do with the hype surrounding Ethereum, though it's still experimental and with no clear business model. XRP needs more awareness and re-confirming it's prospects, but nothing here... Maybe Ripple doesn't take steps against Jed because they will do something similar, leaving for R3. R3 would like to acquire Ripple and then utilize it in a closed network among banks, where a new XRP is issued exclusively to members of R3....\n","date":"01/16/2016 10:06  AM"},{"content":"1 hour ago, yandel said:\nXRP today under 0.005, while Ethereum up in the last 7 days https://www.coingecko.com . It looks like Ethereum is now the choice for most prospective competitor with BTC, regardless if it is technically obscure with weaker development capacity than Ripple.\u00a0\nYour logic seems flawed: X coin has 7 day uptrend vs. BTC value\u00a0=&gt; X is the most prospective competitor to BTC?\nETH USD price didn't change much in the last 7 days.\n\u00a0\n\u00a0\n","date":"01/16/2016 11:59  AM"},{"content":"2 hours ago, yandel said:\nXRP today under 0.005, while Ethereum up in the last 7 days https://www.coingecko.com . It looks like Ethereum is now the choice for most prospective competitor with BTC, regardless if it is technically obscure with weaker development capacity than Ripple. Much has to do with the hype surrounding Ethereum, though it's still experimental and with no clear business model. XRP needs more awareness and re-confirming it's prospects, but nothing here... Maybe Ripple doesn't take steps against Jed because they will do something similar, leaving for R3. R3 would like to acquire Ripple and then utilize it in a closed network among banks, where a new XRP is issued exclusively to members of R3....\nThose values are worth zero. Actual price of crypto depends 90% on speculators. So if speculators decide to go all-in in Sh!tcoin, that won't make sh!tcoin the best option out there.\n\u00a0\n16 hours ago, T8493 said:\nThere are more than five validators in the network:\u00a0https://validators.ripple.com/#/validators\u00a0. The network certainly wouldn't cease to exist. So the answer depends on the\u00a0reasons for five validators going\u00a0dark.\nIf 5 RL validators shut down the network will fail BADLY. \n","date":"01/16/2016 12:54  PM"},{"content":"Just now, tulo said:\nIf 5 RL validators shut down the network will fail BADLY. \nCurrently maybe yes. However, there are a lot of reasons why they could shut down their own validators\u00a0(i.e. enough other validators or the existing validators move\u00a0to another legal entity) when this is not necessarily true.\n\u00a0\n","date":"01/16/2016  1:01  PM"},{"content":"21 hours ago, fatcat said:\nOne of Ripple's biggest problems is the way in which the distribution of XRP has been handled since the beginning.\nI'm suggesting a thought experiment: How might Ripple go about re-initializing XRP to undo the failures of the past?\u00a0 Imagine no founders' 20% grab, no Jed, no FinCEN complaints, maybe a different inflation algorithm (i.e. no 'premine'), etc.\nCould Ripple just switch off the existing RCL and open a new network with a fresh genesis ledger, better accountability, clearer distribution policies, etc?\u00a0 And, what would be the legal implications?\nRipple said explicitly, that they are not going to shut down current RCL, and they are not going to continue development in this direction since there are no use cases for it. There are a bunch of distributed ledgers besides RCL, and they don't have Jed problem. All of them have same problem as RCL: nobody use them.\n\u00a0\n\u00a0\n","date":"01/16/2016  2:36  PM"},{"content":"1 minute ago, yvv said:\nRCL, and they are not going to continue development in this direction since there are no use cases for it.\nWhen did R(L) say this? In which direction they won't continue development? R(L) said they didn't see profitable (short term) use cases for IOUs AFAIK not for RCL.\n","date":"01/16/2016  2:40  PM"},{"content":"23 hours ago, fatcat said:\nDOne of Ripple's biggest problems is the way in which the distribution of XRP has been handled since the beginning.\nI'm suggesting a thought experiment: How might Ripple go about re-initializing XRP to undo the failures of the past?\u00a0 Imagine no founders' 20% grab, no Jed, no FinCEN complaints, maybe a different inflation algorithm (i.e. no 'premine'), etc.\nCould Ripple just switch off the existing RCL and open a new network with a fresh genesis ledger, better accountability, clearer distribution policies, etc?\u00a0 And, what would be the legal implications?\n\u00a0\nCome one what is your real reason for being here? \u00a0A\u00a0few here have noticed your trolling here spreading FUD.\nWhat you are proposing and instigating does not work and you probably know it. \u00a0What you are propose will\u00a0damage the company more than any benefit it may have. \u00a0\nLooking at all you previous posts it appears you are simply trying to rally support from the community for some intiative that would cause Ripple to loose all\u00a0credibility amongst the general community and their current partners. \u00a0\nEdited Saturday at 4:28 PM by jpchang888\n","date":"01/16/2016  4:06  PM"},{"content":"30 minutes ago, jpchang888 said:\n\u00a0\nWhat you are proposing and instigating does not work and you probably know it. \u00a0What you are propose will\u00a0damage the company more than any benefit it may have. \u00a0\nI would say the proposal and thought experiment is very interesting and should be taken into consideration. Why not trying to get Jed out? He didn't left Ripple in good terms, he explictly uses his XRP as a threat, and he infringed the limits he had agreed on with subversive energy. Nobody would get away with this when doing something similar in any other company. These are acts against unwritten law and should be sanctioned on the basis of a counter claim. Re-initiating XRP can have a number of benefits. 1) getting rid of Jed and returning his stake to Ripple, whith a future risk scenario for XRP removed 2) implementing a mechanism that can help in self-regulating XRP and adopt to ongoing changes in the future. If XRP has such features it can become compliant with demands from regulatory requirements, something that no other cc has at the moment. 3) having some authority that is responsible for XRP. If it is done now, it will be much easier than in the future when RCL might be in full production. Having an authority for XRP can also help in communication with the public. At the moment XRP appears dead. When closing Ripple Trade it looked like they didn't even have an admin for renewing the certificate.\u00a0 All human resources seem to be deployed elsewhere.\u00a0 With no effort spent on XRP a fiasco is imminent. The last 7 days had all cc down except for Ethereum and Dash following the BTC debacle. This clearly indicates that XRP lacks freshness and has a PR problem.\n","date":"01/16/2016  4:56  PM"},{"content":"About this crazy experiment:\n-\u00a0From a practical point of view:\u00a0yes they can re-initiate XRP\n-From a realistic point of view:\u00a0that would kill the reputation of Ripple and RCL. Not only that would show that a \"distributed\" ledger can be manipulated by one company, but all the few that invested into XRP would sue RL. Do not considering that it's hard to find a better distribution policy. How would you do that? Facebook authentication ()? \"Mining\"?\u00a0\nWe can discuss about a fair distribution policy (that can be valid for actual RCL), but that would require a new topic \u00a0\n","date":"01/16/2016  5:45  PM"},{"content":"18 minutes ago, tulo said:\nDo not considering that it's hard to find a better distribution policy. How would you do that? Facebook authentication ()? \"Mining\"?\u00a0\nWe can discuss about a fair distribution policy (that can be valid for actual RCL), but that would require a new topic \u00a0\nThe distribution policy would be to distribute to current XRP holders minus those who did detrimental acts. Only those in black list are affected. This way AML can be implemented, something that would be important to keep Ripple running. Ripple needs to be compliant with existing law. Enforcement agencies can flag ML infringements, and then Ripple can hold them back when XRP is re-initiated in a new version. Same would apply to other rules against market abuse. Those who are in the white list will profit from anyone thrown out. Keeping Jed out is a one time measure.\n","date":"01/16/2016  6:15  PM"},{"content":"@yandel makes some good points.\u00a0 A relaunch of XRP could effectively cut Jed out of the equation.\u00a0 They could also reduce the number of available tokens from 100 Billion to maybe 100 Million and lift the price accordingly to something that's not a tiny fraction of a cent.\u00a0 They could also use the opportunity in advance to establish a proper distribution strategy with proper governance (perhaps via a foundation).\u00a0 And they could change the tarnished name of XRP to something else.\nThere is nothing to stop Ripple from doing any of this.\u00a0 It's called a pivot, something that they are already quite good at.\u00a0 Call RCL the 0.9 beta and the new network the v1.0.\u00a0 I'm not the first person to talk about this idea - it has been discussed on the forums before.\u00a0 And this is just a thought experiment, so I'm sure that Ripple's board of directors has thought about it too.\n","date":"01/16/2016  6:33  PM"},{"content":"8 hours ago, yandel said:\nIt looks like Ethereum is now the choice for most prospective competitor with BTC, regardless if it is technically obscure with weaker development capacity than Ripple. Much has to do with the hype surrounding Ethereum, though it's still experimental and with no clear business model.\nThe business model for the Ethereum is broadly similar to that of Bitcoin - there is none. \u00a0Just enough committed people to make the platform robust and scalable enough to facilitate the first set of applications and users so that it becomes self sustaining. \u00a0From what I've seen, they've pretty much already accomplished that. \u00a0There are hundreds (if not thousands) of developers working on Ethereum projects worldwide.\nAs for the thought experiment, there's no harm in listening to ideas, but it sounds to me like closing the barn door after the horse has bolted.\n","date":"01/16/2016  6:41  PM"},{"content":" About this crazy experiment:\n-\u00a0From a practical point of view:\u00a0yes they can re-initiate XRP\n-From a realistic point of view:\u00a0that would kill the reputation of Ripple and RCL. Not only that would show that a \"distributed\" ledger can be manipulated by one company, but all the few that invested into XRP would sue RL. Do not considering that it's hard to find a better distribution policy. How would you do that? Facebook authentication ()? \"Mining\"?\u00a0\nWe can discuss about a fair distribution policy (that can be valid for actual RCL), but that would require a new topic \u00a0\n","date":"01/16/2016  6:52  PM"},{"content":"2 hours ago, tulo said:\nAbout this crazy experiment:\n-\u00a0From a practical point of view:\u00a0yes they can re-initiate XRP\n-From a realistic point of view:\u00a0that would kill the reputation of Ripple and RCL. Not only that would show that a \"distributed\" ledger can be manipulated by one company, but all the few that invested into XRP would sue RL. Do not considering that it's hard to find a better distribution policy. How would you do that? Facebook authentication ()? \"Mining\"?\u00a0\nWe can discuss about a fair distribution policy (that can be valid for actual RCL), but that would require a new topic \u00a0\nDistribution policy for XRP2 would be straightforward. Give XRP2 to those XRP1 holders, who bought their XRP through RCL. Not to those who got them from giveaways, and not to those who bought them on Kraken or other exchanges, but to those who bought them on RCL. This would be a fair way to reward real XRP fans who supported the development of RCL with their cash. It is straightforward to derive these accounts from the ledger. If you bought 1M of XRP1 and then sold 900K, you deserve 100K of XRP2. All who got XRP1 in lost 33000 ledgers should be ignored (Jed etc).\nBootstrapping of RCL, with all mistakes corrected, would be good thing to do now, but Ripple won\u2019t do this, because they don't care of RCL anymore. They are busy with other things.\n","date":"01/16/2016  8:06  PM"},{"content":"I'm by the way a big supporter of founders having a decent\u00a0stake in XRP rather than the company's equity. An alignment of interest is probably THE most important thing (for me) when making an investment/bet.\u00a0\n","date":"01/16/2016  8:25  PM"},{"content":"1 hour ago, thunderw said:\nI'm by the way a big supporter of founders having a decent\u00a0stake in XRP rather than the company's equity. An alignment of interest is probably THE most important thing (for me) when making an investment/bet.\u00a0\nGoes well until\u00a0they get another stellar idea\n","date":"01/16/2016  9:43  PM"},{"content":"3 hours ago, tulo said:\nAbout this crazy experiment:\n-\u00a0From a practical point of view:\u00a0yes they can re-initiate XRP\n-From a realistic point of view:\u00a0that would kill the reputation of Ripple and RCL. Not only that would show that a \"distributed\" ledger can be manipulated by one company, but all the few that invested into XRP would sue RL. Do not considering that it's hard to find a better distribution policy. How would you do that? Facebook authentication ()? \"Mining\"?\u00a0\nWe can discuss about a fair distribution policy (that can be valid for actual RCL), but that would require a new topic \u00a0\n+1 the damage to the brand would much greater than the benefits of having a \"clean slate\"\n","date":"01/16/2016  9:48  PM"},{"content":"8 hours ago, fatcat said:\n\u00a0 They could also use the opportunity in advance to establish a proper distribution strategy with proper governance (perhaps via a foundation).\u00a0 And they could change the tarnished name of XRP to something else.\nThere is nothing to stop Ripple from doing any of this.\u00a0 It's called a pivot, something that they are already quite good at.\u00a0 Call RCL the 0.9 beta and the new network the v1.0.\u00a0 I'm not the first person to talk about this idea - it has been discussed on the forums before.\u00a0 And this is just a thought experiment, so I'm sure that Ripple's board of directors has thought about it too.\nSomething like a foundation is exactly what is needed for XRP as a pre-mined cc. The concept of pre-mining implies a distribution mechanism by a trusted human staffed entity. In addition, something like Ripple would need a AML mechanism to be compliant as a financial service provider. If XRP is re-initiated periodically (rolling over like a future contract) many issues can be addressed in the course of time. This would be a unique feature no other competing system has at the moment.\nI believe being located in the US would be a bad choice for a foundation. A big mistake by e-gold was that they did not move to some international well administered and self regulated offshore jurisdiction. The foundation should be located in a \"neutral\" place were there is an established and accepted offshore banking industry, or in other words where the smart money goes....\n","date":"01/17/2016  3:23  AM"},{"content":"20 hours ago, thunderw said:\nI'm by the way a big supporter of founders having a decent\u00a0stake in XRP rather than the company's equity.\nIt is a good idea to put aside a decent stake in XRP to reward founders, support development, etc, but not the way it was done by Ripple. These funds should be locked in reserve account which is controlled by multi-signature permissions. Each transaction should be approved by 60% of account owners (ripple committee or something), and only limited amount of XRP should be allowed to be spent per day from this fund, such that it does not create a down pressure on price.\n19 hours ago, karlos said:\n+1 the damage to the brand would much greater than the benefits of having a \"clean slate\"\nIf not Ripple, somebody else will do it, and then by-by XRP.\n\u00a0\n","date":"01/17/2016  5:10  PM"},{"content":"Just now, yvv said:\nIf not Ripple, somebody else will do it, and then by-by XRP.\nStellar? I personally won't be trading my XRP for lumens anytime soon...\n","date":"01/17/2016  5:21  PM"},{"content":"37 minutes ago, tomb said:\nStellar? I personally won't be trading my XRP for lumens anytime soon...\nbye bye XRP \nThere are other projects out there. I will not call their names, because it will cause you PITA again, baby.\n\u00a0\n","date":"01/17/2016  6:00  PM"},{"content":"I don't think that the original distribution was flawed.\u00a0 The original founding members of Ripple Labs / Ripple deserve a large stake in the coin / token, and it actually benefits this community of investors that their financial interests align with ours.\u00a0 The fact that one of the founders decided to go rogue and found a competing coin was a temporary problem that the market will eventually fix.\u00a0\nThe thing to remember about distribution is that eventually, with enough users of RCL - and XRP - the increased demand should minimize those impacts.\u00a0 Right now, the XRP traded daily seems to be less than 100 million on a normal day; if the use cases for RCL start to take off, then this volume might increase dramatically, or the price of XRP might increase dramatically.\u00a0 If that happens, even large distribution shares won't be able to entirely dictate the market price - people will trade if the price is right.\u00a0\n","date":"01/18/2016  7:49  AM"},{"content":"51 minutes ago, Hodor said:\nI don't think that the original distribution was flawed.\u00a0 The original founding members of Ripple Labs / Ripple deserve a large stake in the coin / token, and it actually benefits this community of investors that their financial interests align with ours.\u00a0 The fact that one of the founders decided to go rogue and found a competing coin was a temporary problem that the market will eventually fix.\nThere is only some Jed problem, in the sense that Jed did things that would hardly be allowed in any work contract in the established business world. It is OK if the founders and other employees have a bonus and large stake as long as they act in good faith and leave or retire in good terms. But in a case where they leave the company and set up or work for a direct competitor, it is against established business rules and related contractual frameworks in any profession. Executives and top engineers at Microsoft will have some clauses in their contracts that prevent them to go to Apple or Google and continue with their particular expertise and trade secrets against the interests of Microsoft. Furthermore, Jed breached the agreements he had for his XRP holding. If you breach any such contract deliberately, this could mean all claims that he has against Ripple for compliance with XRP are void. For what I know, Jed even threatened to use his large holding as a menace. If any executive with a large stake in stocks of a company would do something like that, I am sure it will bring hefty claims.\n","date":"01/18/2016  9:00  AM"}],"topic":"Thought experiment - can Ripple re-initiate XRP?","date":"01/15/2016  4:46  PM"},{"content":"There is a large wall on the Bitstamp.USD/XRP order book. Approximately 4500000 in size. Looking into the account, it can be seen that its trade name is ~alibabapay.\n1) I wonder if this is related to the large Chinese e-commerce Alibaba?\n2) This account appears to be heavily funded by ~xrp38send. Is this one of ripple's accounts?\nAcknowledgements: Thanks @heartbit_io for you ledger monitor!\n","reviews":980,"replies":[{"content":"1. No\n2. No, it is hot wallet of btc38.com\n","date":"11/03/2015  2:04  PM"},{"content":"2 hours ago, yxxyun said:\n1. No\n2. No, it is hot wallet of btc38.com\nCan you elaborate\u00a0more on the reasons for your answer\u00a0to Q1?\n","date":"11/03/2015  4:20  PM"},{"content":"Haha, alibaba is a big company, it's R&amp;D employees may paying attention to Ripple, but the company wouldn't do such things , and they wouldn't let you know when they do.\u00a0\nAnd I guess Q1 was already answered by Q2.\nEdited 4 Nov 2015 by beyond73\n","date":"11/04/2015  3:00  AM"},{"content":"8 hours ago, beyond73 said:\n...\u00a0\nAnd I guess Q1 was already answered by Q2.\nBeyond73,\nI don't understand? You mean it is not an\u00a0Alibaba wallet because it's a btc38-wallet\u00a0that has funded a lot\u00a0of the XRPs in\u00a0~alibabapay? Maybe I misunderstood you but how would that prove that it's not an Alibaba wallet?\n(I myself don't believe it's an Alibaba wallet but if\u00a0it would be it would be an important thing)\n","date":"11/04/2015 12:10  PM"},{"content":"32 minutes ago, takida said:\nBeyond73,\nI don't understand? You mean it is not an\u00a0Alibaba wallet because it's a btc38-wallet\u00a0that has funded a lot\u00a0of the XRPs in\u00a0~alibabapay? Maybe I misunderstood you but how would that prove that it's not an Alibaba wallet?\n(I myself don't believe it's an Alibaba wallet but if\u00a0it would be it would be an important thing)\nMaybe you could share why you are assuming its an alibaba's account and not a name squatter?\n","date":"11/04/2015 12:44  PM"},{"content":"23 minutes ago, RafOlP said:\nMaybe you could share why you are assuming its an alibaba's account and not a name squatter?\nNo, I don't assume it is (don't think it is Alibaba either)\u00a0:) Just extra interrested since it's such a huge and interresting company, and the gateway is chinese, and I didn't understand beyond73s motivation\u00a0(first it was yxxyun that just answered \"No\" with any motivation what)?\nEdited 4 Nov 2015 by takida\n","date":"11/04/2015  1:06  PM"},{"content":"You got it, it's founded by BTC38, so it doesn't belong to alibaba. BTC38 is a big crypto exchange in China and it provides xrp trading, so it's understandable why it has a big wallet in RT. And alibaba the company is not involved in crypto or blockchain business yet, and even it has a wallet it won't be called alibabapay but Alipay instead.\n","date":"11/05/2015 12:42  AM"},{"content":"@beyond73, Thx for your answer\n","date":"11/05/2015  6:02  AM"},{"content":"well if nothing else ripplefox has a bridge to\u00a0BTC38 and alipay\u00a0for\u00a0CNY...\u00a0https://ripplefox.com/cny/index\n","date":"11/05/2015  6:06  AM"},{"content":"Its a bridge to\u00a0Alipay accounts owned by individuals, not the company. Nearly 1/10 of Chinese people have Alipay accounts.\n\u00a0\n","date":"11/05/2015  1:45  PM"},{"content":"Now that ripple trade has closed does anyone know how we can still use ripplefox to pay sellers with alipay\n\u00a0\n","date":"01/16/2016  6:11  PM"},{"content":"On 1/16/2016 at 2:11 AM, redridinghood said:\nNow that ripple trade has closed does anyone know how we can still use ripplefox to pay sellers with alipay\n\u00a0\nYou could download a desktop client which support the Federation protocol. You can check the \"Links &amp; Resources\" tab of the forum.\nhttps://github.com/yxxyun/ripple-client-desktop/releases\n","date":"01/18/2016  5:42  AM"}],"topic":"Account ~alibabapay heavily fundeded by ~xrp38send","date":"11/03/2015  1:48  PM"},{"content":"Interesting article on CoinDesk by\u00a0Tony Arcieri (Tony Arcieri is a software engineer and cybersecurity expert working on\u00a0the\u00a0the platform security team at Square and a hobbyist cryptographer.)\nQuote\nDecentralized ledger protocols\nNext-generation decentralized transaction ledgers\u00a0are a topic\u00a0I\u2019ve blogged about before, but as this is a quickly evolving field some of my \u201cpicks\u201d have changed.\nI would like to call out the following projects as ones that are interesting to me today:\nInterledger: a protocol for making payments across different payment networks developed by Ripple Labs. Interledger uses escrows to handle movement of funds between ledgers which effectively provide the same function as bitcoin exchanges but as first-class citizens within the Interledger network. The\u00a0Interledger protocol\u00a0is formally modeled using TLA+, also\u00a0used by Amazon\u00a0for building mission-critical systems. Per the paper:\u00a0\u201cUnlike previous approaches, this protocol requires no global coordinating system or blockchain.\u201d\nStellar SCP: a formally modeled distributed consensus algorithm designed for Internet-scale operation, which provides global agreement among localized \u201cquorum shards\u201d. SCP provides distributed transaction ledgers denominated in the currency of your choice. Stellar plans to launch a cryptocurrency called \u201cLumen\u201d using the protocol.\n\u00a0\n","reviews":261,"replies":[],"topic":"The Dangers of a Blockchain Monoculture","date":"01/17/2016  6:06  PM"},{"content":"https://ripple.com/insights/the-road-to-davos-a-brief-history-of-value-and-payment-systems/\nQuote\nPeople often erroneously reference the barter system as one of the economic systems, operating under the assumption that we had a functional society prior to the development of value and payment systems, which might seem to intuitively make sense. Even Adam Smith has suggested that value and payment systems may have emerged in ancient societies because of the inefficiency of barter.\nModern scholars disagree. Not only have anthropologists failed to find any evidence that money emerged from barter, further studies concluded that no past or present society has ever used a barter system in the absence of already existing value and payment systems.\nWhat this suggests is that before there were value and payment systems, there was nothing\u2014no trade, no commerce, no economics. What that means is that the development of such systems coincide with the birth of civilization.\nFrom there, things developed rapidly.\n\u00a0\nEdited 14 January by rippledigital\n","reviews":323,"replies":[{"content":"Excellent they cover this (and more) \u2013 the myth of the barter system has been debunked for so long now it amazes me people still think societies ever used it.\n","date":"01/14/2016 10:10  PM"},{"content":"Great article @Alec\nOn 14 January 2016 at 8:40 AM, rippledigital said:\nExcellent they cover this (and more) \u2013 the myth of the barter system has been debunked for so long now it amazes me people still think societies ever used it.\nI'm pretty sure in my high school (economics) class we were taught about the barter system before money was invented. Another theory bites the dust..\n","date":"01/16/2016  9:23  PM"}],"topic":"The Road to Davos: A Brief History of Value and Payment Systems","date":"01/14/2016 10:05  PM"},{"content":"Thanks to xrpchatrocks, here is a quick guide for OSX/linux users to build the Ripple Admin Console*.\nThe Ripple Admin Console gives you almost all the functionality of RippleTrade. So if you didn't get a chance to register an account on the RippleTrade site, never fear! You can now access the network with your very own wallet.\nYou will need the following installed on your system beforehand:\nnode.js\u00a0(make sure its version 0.12\u00a0available here, v4 doesn't work!)\ngulp packages (help here)\nCommands to type in the\u00a0terminal:\ngit clone https://github.com/ripple/ripple-client-desktop\ncd ripple-client-desktop\nnpm install\ncp config_example.js config.js\nnpm install nw\ngulp packages\nYou will then find the executable files in the folder: ripple-client-desktop/packages/RippleAdminConsole1.3.2/\nThese instructions are for linux/osx, if you are using Windows then these instructions won't help you.\n\u00a0\n*previously called the Ripple Desktop Client.\nEdited yesterday at 1:51 AM by karlos\nremoved wave wallet\n","reviews":1176,"replies":[{"content":"Can anyone with more experience please tell me if the command above\u00a0in red is even required? The instructions on Github just says \"Download\u00a0nw.js\", so this is what I did.\n","date":"11/10/2015 12:53  AM"},{"content":"\u00a0\n1 hour ago, karlos said:\nCan anyone with more experience please tell me if the command above\u00a0in red is even required? The instructions on Github just says \"Download\u00a0nw.js\", so this is what I did.\nit doesn't matter.\nwell done, hope you can keep update with the development.\ngit pull\u00a0\nnpm install ( if there is a modification on\u00a0 package.json )\ncp config_example.js config.js (if there\u00a0is a modification on\u00a0config_example.js)\ngulp packages\nEdited 10 Nov 2015 by yxxyun\n","date":"11/10/2015  2:26  AM"},{"content":"\"nw.js is an app runtime based on Chromium and io.js. For building desktop applications that will run on OSX, Windows and Linux.\"\nNo harm in having it I think.\n","date":"11/10/2015  2:33  AM"},{"content":"Help me,please.\ncentos 6.5 and fedora 21 \u00a0build faild!!!\nnodejs :v0.12.7\u00a0\nI get a blank window with a spinning Ripple logo in the center and nothing else. (on windows and linux)\n","date":"12/27/2015 12:22  PM"},{"content":"Ripple community is so great, that nobody can make a package of ripple client for each of major operation systems. It reminds linux back in 1995, when you needed to recompile a system kernel to install modem.\n\u00a0\n\u00a0\n\u00a0\n\u00a0\n","date":"12/27/2015  5:38  PM"},{"content":"9 minutes ago, yvv said:\nRipple community is so great, that nobody can make a package of ripple client for each of major operation systems. It reminds linux back in 1995, when you needed to recompile a system kernel to install modem.\nKarlos made packages for Windows and OS X:\u00a0http://wavewallet.net/\n","date":"12/27/2015  5:48  PM"},{"content":"two things would be nice to mention:\n1. sudo npm install --global gulp (Didn't work without \"sudo\" for me, on MacOS 10.10.5)\n2. Settings --&gt; Network Settings --&gt; Check if you want this software application to be online (otherwise I thought I had installation issue)\nthanks for sharing )\n","date":"12/28/2015  6:14  PM"},{"content":"\r\n\r\nOn 27 December 2015 at 10:52 PM, pxf said:\r\n\r\n\r\n\r\n\r\nHelp me,please.\r\n\r\n\r\n\r\ncentos 6.5 and fedora 21 \u00a0build faild!!!\r\nnodejs :v0.12.7\u00a0\r\nI get a blank window with a spinning Ripple logo in the center and nothing else. (on windows and linux)\r\n\r\n\r\n\r\n\r\n\r\nUnfortunately I\u00a0don't know much about linux, if you post the error messages that appear during the build someone might be able to help..\r\n","date":"12/29/2015  2:46  AM"},{"content":"I found a bug in the current build. It is an error when sending a payment or making a trade/simple buy, in which path results are inadvertently hidden due to an error processing XRP amount.\nTo reproduce it, run a dev instance (\"gulp\" intead of \"gulp packages\"), open an account with some XRP in it, and try to use trade/simple to buy an IOU. If there are any valid paths for you to buy the IOUs with XRP, AND the XRP amount to be used is high enough (few XRP would suffice), than you will see no results for pathfind, and the terminal window will show the log with the error:\nQuote\n[4017:1130/093532:INFO:CONSOLE(106817)] \"\"Error: Exceeding max value of 100000000000\\n at Amount._check_limits (http://localhost:3000/js/vendor.js:39000:14)\\n at Amount._set_value (http://localhost:3000/js/vendor.js:38784:9)\\n at Amount._copy (http://localhost:3000/js/vendor.js:39019:9)\\n at Amount.multiply (http://localhost:3000/js/vendor.js:38812:16)\\n at Amount.scale (http://localhost:3000/js/vendor.js:38816:16)\\n at eval (eval at \\u003Canonymous\\u003E (http://localhost:3000/js/vendor.js:402:6), \\u003Canonymous\\u003E:26721:42)\\n at arrayMap (http://localhost:3000/js/vendor.js:25296:26)\\n at Function.map (http://localhost:3000/js/vendor.js:30600:15)\\n at eval (eval at \\u003Canonymous\\u003E (http://localhost:3000/js/vendor.js:402:6), \\u003Canonymous\\u003E:26704:43)\\n at Scope.$eval (http://localhost:3000/js/vendor.js:110349:29)\"\", source: http://localhost:3000/js/vendor.js (106817)\n\u00a0\n","date":"12/29/2015 11:37  AM"},{"content":"On 12/29/2015 at 5:37 AM, RafOlP said:\nI found a bug in the current build. It is an error when sending a payment or making a trade/simple buy, in which path results are inadvertently hidden due to an error processing XRP amount.\nYep. \u00a0The bug is still there. \u00a0I can confirm it.\n","date":"01/16/2016  7:30  AM"}],"topic":"How to build your own Ripple wallet","date":"11/10/2015 12:52  AM"},{"content":"I have some spare resources on few gateways and I've been thinking about how to spend them. I don't do lot of online shopping and I prefer not to send the money to my bank account. The only remaining option that I can think of is some crypto-backed or pre-paid debit card. As I'm not aware of any gateway to offer\u00a0cards, the shortest\u00a0path should be like: USD.Bitstamp --&gt; BTC.SnapSwap --&gt; BTC.AnExchangeWithCard\u00a0--&gt; exchange for EUR --&gt; load card --&gt; pay for goods.\nI did some basic googling and there are few (mostly BTC) exchanges that offer cards. Each seems to have some pros and cons (starting with BitPlastic - their site looks bit untrustworthy to me;\u00a0to like ANXBTC that looks good on first look, but the card is missing chip - it's sort of a standard\u00a0here in Eastern Europe, I'm affraid the POSes/ATMs here would kick me off).\nMy two questions are:\nDo you have some experiences with this kind of cashing out?\nOr maybe can you think of some alternative way of monetizing\u00a0ripple assets?\n","reviews":331,"replies":[{"content":"The Rock Trading is a Ripple Gateway....they offer a debit card to your account.\u00a0\n","date":"01/14/2016  6:35  PM"},{"content":"On 1/14/2016 at 7:35 PM, RobertHarpool said:\nThe Rock Trading is a Ripple Gateway....they offer a debit card to your account.\u00a0\nThanks, I didn't know about this one. I'll check their conditions.\nTheir order books look bit thin though, so I guess I'll still need to do BTC.SnapSwap --&gt; BTC.RockTrading as a blockchain transaction rather then ripple order.\n","date":"01/16/2016 12:03  AM"}],"topic":"Spending RCL assets","date":"01/14/2016  5:53  PM"},{"content":"Here is a video from the Brookings Institute with Michael Barr (Advisor to Ripple) on the panel. I haven't watched all of it, but he starts talking around 31 min mark.\n\u00a0\n\u00a0\n\u00a0\n","reviews":329,"replies":[{"content":"Immediately proceeded by Barry Silbert's prediction of impending\u00a0\"Mass global consumer adoption\" of bitcoin, which had me rolling.\n\u00a0\n\u00a0\n","date":"01/15/2016 11:42  PM"}],"topic":"Beyond bitcoin: The future of blockchain and disruptive financial technologies","date":"01/15/2016  8:52  PM"},{"content":"http://www.nytimes.com/2016/01/17/business/dealbook/the-bitcoin-believer-who-gave-up.html?smid=tw-share\nNow working for R3 and who knows... some day for Ripple?\nLast paragraphs are interesting in this view...\nQuote\nDespite the discord, Mr. Hearn has not lost faith in all of the ideas behind Bitcoin. The start-up in New York where he has taken a job, R3, is developing Bitcoin-like networks for banks to enable cheaper and faster ways to trade assets of all sorts. The start-up aims to take advantage of the less-centralized record-keeping methods of Bitcoin, but still allow for someone to be in charge, to handle the software and to manage access to the system.\nThis work lacks the purity of Bitcoin, but after months of sleepless nights, fretting about betrayed promises, he said, \u201cI want to be in a professional environment again where people are grounded in some sort of business reality.\u201d\n\u00a0\nEdited 14 January by kanaas\n","reviews":801,"replies":[{"content":"Great piece, really interesting and I didn't know anything about him before this. I'd love to read his thoughts on Ripple and ILP.\n","date":"01/14/2016 10:38  PM"},{"content":"Update! Hot off the press, this just in:\nhttps://medium.com/@octskyward/the-resolution-of-the-bitcoin-experiment-dabb30201f7#.rj3r92prl\nQuote\nI\u2019ve spent more than 5 years being a Bitcoin developer. The software I\u2019ve written has been used by millions of users, hundreds of developers, and the talks I\u2019ve given have led directly to the creation of several startups. I\u2019ve talked about Bitcoin on Sky TV and BBC News. I have been repeatedly cited by the Economist as a Bitcoin expert and prominent developer. I have explained Bitcoin to the SEC, to bankers and to ordinary people I met at cafes.\nFrom the start, I\u2019ve always said the same thing: Bitcoin is an experiment and like all experiments, it can fail. So don\u2019t invest what you can\u2019t afford to lose. I\u2019ve said this in interviews, on stage at conferences, and over email. So have other well known developers like Gavin Andresen and Jeff Garzik.\nBut despite knowing that Bitcoin could fail all along, the now inescapable conclusion that it has failed still saddens me greatly. The fundamentals are broken and whatever happens to the price in the short term, the long term trend should probably be downwards. I will no longer be taking part in Bitcoin development and have sold all my coins.\nWoah!\nEdited 14 January by rippledigital\n","date":"01/14/2016 10:42  PM"},{"content":"\u00a0\nOoo!\n","date":"01/14/2016 10:45  PM"},{"content":"If you didn't already.... now it's time to do like Mike and sell off all your BTC holdings as his advice may\u00a0sound\u00a0in Bitcoinstreet\u00a0like Buffet's\u00a0in Wallstreet....\n","date":"01/14/2016 11:02  PM"},{"content":"well, he is still hopefull:\nStill, all is not yet lost. Despite everything that has happened, in the past few weeks more members of the community have started picking things up from where I am putting them down. Where making an alternative to Core was once seen as renegade, there are now two more forks vying for attention (Bitcoin Classic and Bitcoin Unlimited). So far they\u2019ve hit the same problems as XT but it\u2019s possible a fresh set of faces could find a way to make progress.\n","date":"01/15/2016 12:32  AM"},{"content":"1 hour ago, rippledigital said:\n\u00a0\nOoo!\nSays the guy who \"analyzed\" the Ripple protocol without lifting the lid on\u00a0consensus.\n","date":"01/15/2016 12:42  AM"},{"content":"8 minutes ago, tommytrain said:\nSays the guy who \"analyzed\" the Ripple protocol without lifting the lid on\u00a0consensus.\nGoing to be \"interesting\" now Peter Todd and Mike Hearn are BOTH working at R3...\n","date":"01/15/2016 12:51  AM"},{"content":"Just now, rippledigital said:\nGoing to be \"interesting\" now Peter Todd and Mike Hearn are BOTH working at R3...\nIt's a big project;\u00a040+ banks, 100+ experts, lots of parts and pieces\u00a0\n","date":"01/15/2016 12:55  AM"},{"content":"12 minutes ago, rippledigital said:\nGoing to be \"interesting\" now Peter Todd and Mike Hearn are BOTH working at R3...\nIs he actually working for R3? I thought it was more of a consultation arrangement to produce\u00a0the Ripple paper...\n","date":"01/15/2016  1:04  AM"},{"content":"There's definitely something fishy going on.\n\u00a0\nMike Hearn \u2013 Director and Lead Platform Engineer\nPeter Todd \u2013 ???\n","date":"01/15/2016  1:09  AM"},{"content":"Pure speculation only:\nR3 needs a bitcoin/Ripple guy in the mix, someone who understands core protocol/security/scaling stuff, an uber-geek. They hired Todd for a report or two on Ripple, maybe to suss him out. Perhaps, either because he screwed up the reports and/or due to his public outspokenness on all things bitcoin/Ripple/etc, they decided to hire someone else, a reputable geek from within the bitcoin community \u2013 since they couldn't trust Todd's judgement based on the Ripple papers. So in steps Hearn.\nQuote\nThe New York City-based fintech consulting and investment group has released a report on the Ripple payments platform. In fact, it first commissioned a\u00a0technical report\u00a0on the platform authored by bitcoin core developer Peter Todd, and then\u00a0issued its own views\u00a0on that report and the platform.\nHighlighting my own. Did anyone read this follow-up report? I thought there were two total (both Todd's). But maybe there were three \u2013 looks like it was pulled anyway.\u00a0\nI call shenanigans.\n","date":"01/15/2016  1:22  AM"},{"content":"13 minutes ago, rippledigital said:\nHighlighting my own. Did anyone read this follow-up report? I thought there were two total (both Todd's). But maybe there were three \u2013 looks like it was pulled anyway.\u00a0\nI call shenanigans.\nThere was Peter Todd's report as well as a non-technical report by (I believe) Jo Lang (which also had some big misconceptions in it). They did more or less retract Peter Todd's report pretty quickly. I don't remember a third report.\n","date":"01/15/2016  1:37  AM"},{"content":"46 minutes ago, tommytrain said:\nSays the guy who \"analyzed\" the Ripple protocol without lifting the lid on\u00a0consensus.\nBitcoin and Ripple are 2 different and separate things. Peter is an expert with Bitcoin. That doesn't make him an expert with Ripple. (Yes, his Ripple paper sucked.)\nPeter is outspoken and critical about all things equally. I don't know him well, but I do know him some, and I think he has a lot a lot of integrity. I might not like some of the things that he says, but I appreciate his candor and knowing that he doesn't operate with ulterior motives or hidden agendas. Fwiw (and I know it's not much), I trust his judgement regarding Bitcoin more than anyone else.\n","date":"01/15/2016  1:43  AM"},{"content":"35 minutes ago, Haydentiff said:\nBitcoin and Ripple are 2 different and separate things. Peter is an expert with Bitcoin. That doesn't make him an expert with Ripple. (Yes, his Ripple paper sucked.)\nPeter is outspoken and critical about all things equally. I don't know him well, but I do know him some, and I think he has a lot a lot of integrity. I might not like some of the things that he says, but I appreciate his candor and knowing that he doesn't operate with ulterior motives or hidden agendas. Fwiw (and I know it's not much), I trust his judgement regarding Bitcoin more than anyone else.\n\u00a0\nThat the original paper was titled \"Ripple Protocol Consensus Algorithm Review\" but included this disclaimer at the beginning of the section on the Consensus algorithm:\nQuote\nComing to consensus about the contents of the Ripple ledger is the role of the Ripple Protocol Consensus Algorithm[5]. In situations where the participants can be determined in advance, consensus algorithms are a well studied with a large variety of choices available. With that in mind while this review did some basic \u201csanity checking\u201d of the specific algorithm, for the most part we assume it works correctly as described. Instead we\u2019ll focus on the assumptions surrounding the consensus algorithm, and how it can and will be used in practice.\nspeaks for itself IMO.\n\u00a0\nWhen I called him on the omission\u00a0he openly acknowledged that he skipped any actual analysis on the consensus algorithm itself but offered to actually do the work for\u00a040k and a month to do so. (tweet now deleted)\nThat's a form\u00a0of integrity I suppose.\n\u00a0\nedit:\nLooks like his contract didn't last long\n\u00a0\n\u00a0\nEdited 15 January by tommytrain\n","date":"01/15/2016  2:06  AM"},{"content":"1 hour ago, tommytrain said:\nWhen I called him on the omission\u00a0he openly acknowledged that he skipped any actual analysis on the consensus algorithm itself but offered to actually do the work for\u00a040k and a month to do so. (tweet now deleted)\nThat's a form\u00a0of integrity I suppose.\nIt is.\nI followed all of the tweets that day. He was willing to put x amount of time into the paper for x amount of dollars. Who knows if he had unlimited time whether or not the paper would have been better.\u00a0 It was on Ripple and Peter's expertise is Bitcoin.\n","date":"01/15/2016  3:16  AM"},{"content":"His expertise, his ideology and his holdings are Bitcoin. \nOmitting the work which is described in the title, coming to conclusions like \"if 20% of validators disagree on a single transaction the ledger forks\", and crafting imaginative scenarios of elaborate global espionage to effectuate what would actually only amount to a temporary delay on a transaction showed (to me at least) monstrous evidence of bias and inability to impartially evaluate anything which might challenge \"the chosen coin\". His tl:dr tweet \"it's centralized\" is not accurate to even his own flawed research, it's basically soundbyte fud paid for by R3, which if you invest is tinfoil futures, is a well placed banana peel in a competitive race to market.\ntl:dr Peter got used\nSent from my iPhone using Tapatalk\n","date":"01/15/2016 11:39  AM"}],"topic":"Good read on the Mike Hearn story","date":"01/14/2016 10:26  PM"},{"content":"During the price drop, I snapped up some bargain XRP on Cryptsy. (I normally use Poloniex). \u00a0\nProblem is, I can't withdraw them. The Cryptsy XRP wallet seems to be\u00a0undergoing an extended period of \"maintenance\".\u00a0\u00a0\nWhat does this mean? Did they spend all the ripples on a boat?\u00a0\nI opened a ticket. They haven't replied.\u00a0\n","reviews":1372,"replies":[{"content":"Be careful with Cryptsy these days... I had some BTCs there (which I converted to XRPs of course \ud83d\udc4d) but they didn't process my withdrawal request\u00a0for &gt;1 month(!).\u00a0Ended up trading into DOGE (okish liquidity there), withdrawed, traded back into BTCs at Poloniex to finally buy XRPs via BTC2Ripple... Did cost me a lot...but the failing\u00a0BTC withdrawals at Cryptsy scared me a bit\n","date":"12/16/2015  6:25  AM"},{"content":"I had this problem a while ago... and it's still not fixed. Don't send your XRP, they will disappear but never show up at the destination wallet. Luckily they fixed this for me. Here's what to do:\n1. Convert your XRP to Bitcoin on Cryptsy, you don't actually have a Ripple wallet there, it's a shared wallet.\u00a0\n2. Send your Bitcoin to a BitStamp or other trusted Gateway that trades XRP\n3. Send XRP from BitStamp to RippleTrade and convert back to XRP\n4. Close Crypsty account\n5. Send XRP to any other wallet before RT closes\nActually it took 2 days for my Bitcoin to be withdrawn from Cryptsy and that was after multiple messages to support. If they don't respond then take to the messages boards. However, you negative press may be lost in the din of other negative press about Cryptsy.\nGood luck.\nEdited 2 January by cmbartley\ngrammar\n","date":"12/16/2015  6:29  AM"},{"content":"Hmm.\u00a0\nI bought to hold long term. I can wait a month. What are the odds of them going bust?\n","date":"12/16/2015  6:32  AM"},{"content":"4 minutes ago, Morty said:\nHmm.\u00a0\nI bought to hold long term. I can wait a month. What are the odds of them going bust?\nThe way things have been going... high. See Reddit boards. You can do a test transfer to see if BTC is transferring within expected times (10 - 120 minutes). If\u00a0so, You can transfer out and pray that prices don't change dramatically in that period of time... but we know how quickly crypto can move.\n","date":"12/16/2015  6:38  AM"},{"content":"Even after a month and dozens of emails they didn't process my withdrawal (as I said, DOGE withdrawals worked for me then). So I'd be very careful. Also, test BTC withdrawals only with tiny amounts!\u00a0Because support hasn't even cancelled some of my pending withdrawal requests after I asked them..so even as of today I have BTCs stuck at Cryptsy.\u00a0\n","date":"12/16/2015  7:05  AM"},{"content":"1 minute ago, thunderw said:\nEven after a month and dozens of emails they didn't process my withdrawal (as I said, DOGE withdrawals worked for me then). So I'd be very careful. Also, test BTC withdrawals only with tiny amounts!\u00a0Because support hasn't even cancelled some of my pending withdrawal requests after I asked them..so even as of today I have BTCs stuck at Cryptsy.\u00a0\nMaybe test with small BTC, if doesn't work, convert small amount to DOGE and test again. If works, transfer out and convert via shapeshifter.io\n","date":"12/16/2015  7:07  AM"},{"content":"I was just informed by Cryptsy, that Ripple is helping them with their wallet problems.\nCan any Ripple employees confirm this?\n","date":"12/24/2015  8:11  AM"},{"content":"I've never used them,\u00a0but like @cmbartley\u00a0mentioned\u00a0I've\u00a0read about the dramas withdrawing from cryptsy:\nhttps://www.cryptocoinsnews.com/cryptsys-bitcoin-withdrawal-troubles-continue/https://www.reddit.com/r/Bitcoin/comments/3rvl2a/cryptsy_exchange_warning_unable_to_withdrawal/http://siliconangle.com/blog/2015/10/19/bitcoin-exchange-cryptsy-may-have-gone-full-mt-gox-refuses-to-pay-out-customers/\nSo 'caveat emptor' I guess..\n","date":"12/25/2015  1:46  AM"},{"content":"@karlos\u00a0sorry, I don't speak Latin\u00a0\nBut seriously, I should have done\u00a0a better job keeping up with the news. I created a cryptsy account way before all this happened and never really used it. I jumped in when I saw cheap xrp without questioning why they were cheap.\nAnywho. I'm told the wallet will be up next week. We'll see though.\u00a0\n","date":"12/25/2015  5:00  AM"},{"content":"http://blog.bitbargain.com/post/135013888607/cryptsy-incompetence\n","date":"01/02/2016  4:36  AM"},{"content":"20 minutes ago, cmbartley said:\nhttp://blog.bitbargain.com/post/135013888607/cryptsy-incompetence\nI got out via pot coin. Lost a bit, but better than losing it all.\nIf it is technical issues, then Cryptsy are doing an appalling job with customer service and should be ashamed. If it's not technical issues, well, I'm glad I got out.\n","date":"01/02/2016  5:03  AM"},{"content":" @karlos\u00a0sorry, I don't speak Latin\u00a0\nBut seriously, I should have done\u00a0a better job keeping up with the news. I created a cryptsy account way before all this happened and never really used it. I jumped in when I saw cheap xrp without questioning why they were cheap.\nAnywho. I'm told the wallet will be up next week. We'll see though.\u00a0\nI just got my friend to get all his btc out from cryptsy because of these maintenance problems. Poloniex is by far a superior site for holding crypto for you. \n","date":"01/02/2016  5:39  AM"},{"content":"My btc withdrawel to bitstamp took five days! I am very happy it\u00a0arrived now\u00a0\n","date":"01/04/2016  7:17  AM"},{"content":"you were warned...\u00a0http://www.coindesk.com/altcoin-exchange-cryptsy-takes-trade-engine-offline/\n","date":"01/06/2016  2:35  AM"},{"content":"5 minutes ago, cmbartley said:\nyou were warned...\u00a0http://www.coindesk.com/altcoin-exchange-cryptsy-takes-trade-engine-offline/\n","date":"01/06/2016  2:41  AM"},{"content":"Got this email.\nBut the link asks for user name and password and is unencrypted. Phishing scam?\n\u00a0\nHi, Cryptsy ceases its activities in the wake of the theft of most of Bitcoins from the COLD storage.\u00a0You can start a refund procedure at the link:\u00a0\n[Removed link coz it had my email address in it]Please accept our apologies.\u00a0Cryptsy\nEdited 13 January by Morty\nRemoved link\n","date":"01/13/2016  7:19  AM"},{"content":"","date":"01/13/2016  7:39  AM"},{"content":"It has happened...\u00a0\nhttp://blog.cryptsy.com/post/137323646202/announcement\nhttp://www.coindesk.com/class-action-lawsuit-filed-digital-currency-exchange-cryptsy/\u00a0\n","date":"01/15/2016  4:53  AM"},{"content":"Wow. Big Vern's a jerk for lying about that. A big fat MtGox.\u00a0\n","date":"01/15/2016  5:21  AM"},{"content":"And so the name of Bitcoin gets more rotten and toxic case by case.\nUnderstandable that serious business and banks do not want to be called with or\u00a0related to anything with the name\u00a0\"Bitcoin\" on it.\nEven if it's only mentioned in de sidelines of an article going over their institute.\n","date":"01/15/2016  8:39  AM"},{"content":"So much drama. The bitcoin community has been full of con artists, tricksters and incompetent fools from day one.\nYey free-market money!\n","date":"01/15/2016 10:19  AM"}],"topic":"Cryptsy wallet maintenance","date":"12/16/2015  5:58  AM"},{"content":"cbpt, does anyone know this Gateway\ncbpt maybe meaning cross-border payment\n~ cbpteub \u00a0EUR gateway:\u00a0https://bithomp.com/explorer/rstrdMzPMuLFhoRZSDL9vjeKrzoHd5wHnV\u00a0\n~ cbptusb \u00a0USD gateway:https://bithomp.com/explorer/rMM8LTKeqdB2HySmHb6NmXnDtBv9hCxtet\neub&amp;usb maybe meaning eu bank us bank?\n~ cbptmm\u00a0market making:\u00a0https://bithomp.com/explorer/rp6HNFExfNzDLW1PdTzzKfKJczHPan8FTb\n~ cbptusb \u00a0is\u00a0 Activated by:\u00a0~bob \u00a0, and ~bob also activate ~bobway, bobway is RL employees for integrate.\nIs it related to the earthport or some bank?\nany thought?\u00a0\nEdited 15 January by yxxyun\n","reviews":761,"replies":[{"content":"Hmm, unclear. Not sure why the most of the transactions are in denominations of 10K. If you follow the path back you get to JoelKatz. Doesn't take too many hops. Looks like some of the early transactions are between the accounts an ~ryantest, possibly Ryan Fugger?\n","date":"01/15/2016  5:15  AM"},{"content":"Demo accounts?\nEdited 15 January by tomxcs\n","date":"01/15/2016  5:18  AM"},{"content":"14 minutes ago, tomxcs said:\nDemo accounts?\nMaybe\u00a0pilot\nEdited 15 January by yxxyun\n","date":"01/15/2016  5:29  AM"},{"content":"49 minutes ago, cmbartley said:\nHmm, unclear. Not sure why the most of the transactions are in denominations of 10K. If you follow the path back you get to JoelKatz. Doesn't take too many hops. Looks like some of the early transactions are between the accounts an ~ryantest, possibly Ryan Fugger?\nmaybe\u00a0Ryan Terribilini\nEdited 15 January by yxxyun\n","date":"01/15/2016  6:00  AM"},{"content":"SnapSwap Luxembourg planned a restart in jan. 2016 ?\n","date":"01/15/2016  8:26  AM"},{"content":"Nice find @yxxyun!\n","date":"01/15/2016  9:16  AM"}],"topic":"Interesting Gateway: CBPT(cross-border payments?)","date":"01/15/2016  3:28  AM"},{"content":"http://www.coindesk.com/marqeta-ceo-bitcoin-blockchain-tech/?utm_content=bufferbf7f2&amp;utm_medium=social&amp;utm_source=twitter.com&amp;utm_campaign=buffer\n\u00a0\n","reviews":232,"replies":[],"topic":"Blockchain adoption is 10-15 years out","date":"01/15/2016  7:54  AM"},{"content":"Hi Guys,\nI think ripple as a company is focusing more on selling their services rather than increasing the price of XRP(which was their original plan and which got us invested in XRP)\u00a0\nWould you agree with that... ?\nDo you \u00a0have any link of ripple employees discussing future of XRP as in value or price term...?\nPlease give your honest opinions...\u00a0\n","reviews":1467,"replies":[{"content":"Have you not seen their strategy for XRP? I think it's a good one. Brilliant even. They've always maintained their policy would result in a strengthening of its value.\u00a0\n","date":"01/14/2016  8:27  AM"},{"content":"7 minutes ago, Zooplankton said:\nHave you not seen their strategy for XRP? I think it's a good one. Brilliant even. They've always maintained their policy would result in a strengthening of its value.\u00a0\nThey only said they plan to strengthen xrp but apart form that they did not provide any info.. such as no details.. if I am correct.. Please send me if you have any specific links stating details because i want the value to increase as anybody else here...\u00a0\n","date":"01/14/2016  8:37  AM"},{"content":"3 minutes ago, RDS said:\nThey only said they plan to strengthen xrp but apart form that they did not provide any info.. such as no details.. if I am correct.. Please send me if you have any specific links stating details because i want the value to increase as anybody else here...\u00a0\nIf they have a plan... it sure seems to be not working very well \u00a0\n","date":"01/14/2016  8:41  AM"},{"content":"Just now, kanaas said:\nIf they have a plan... it sure seems to be not working very well \u00a0\ni agree. i guess the main problem is lot of people think 100 billion is big number and xrp is over supplied (which i dont think is true, consider the amount of turnover we have just in forex market, thats close to 5 trillion usd )\n","date":"01/14/2016  8:43  AM"},{"content":"3 minutes ago, kanaas said:\nIf they have a plan... it sure seems to be not working very well \u00a0\nUm maybe you need a longer view? We're at step 1 right now: get banks on board, step 2 is lowering the fx rates/bridge currency.\nright now there are no currencies to bridge,\u00a0\u00a0correct me if I'm wrong but ripple is looking pretty dominant in the blockchain arena.\n","date":"01/14/2016  8:46  AM"},{"content":"Just now, RDS said:\ni agree. i guess the main problem is lot of people think 100 billion is big number and xrp is over supplied (which i dont think is true, consider the amount of turnover we have just in forex market, thats close to 5 trillion usd )\nWell if you've that much XRP at hand, than do something with it. They could easily drive up liquidity on their own. If MM's have no interest, than start up up spin off to do that task.\nOr do they want us to provide liquidity?\u00a0\n","date":"01/14/2016  8:47  AM"},{"content":"2 minutes ago, kanaas said:\nWell if you've that much XRP at hand, than do something with it. They could easily drive up liquidity on their own. If MM's have no interest, than start up up spin off to do that task.\nOr do they want us to provide liquidity?\u00a0\nThese are things we need clarity on, They should give us bit more details on how are they going to release the rest of the xrp e.g 2 years 3 years 5 years ... what is expected proportion of banks that should be using xrp in their system... Would banks be using xrp or just their blockchain system. etc...\u00a0\n","date":"01/14/2016  8:51  AM"},{"content":"5 minutes ago, kanaas said:\nWell if you've that much XRP at hand, than do something with it. They could easily drive up liquidity on their own. If MM's have no interest, than start up up spin off to do that task.\nOr do they want us to provide liquidity?\u00a0\nr u based in australia mate..?\nwhat is your contact number...? mine is 0422287297 if you ever want to chat...\n","date":"01/14/2016  8:53  AM"},{"content":"8 minutes ago, kanaas said:\nOr do they want us to provide liquidity?\u00a0\nR(L) is probably not interested in providing liquidity for Bitstamp, Gatehub IOUs. FIs won't use these anyway.\nYou probably\u00a0won't be able to directly see ILP liquidity.\nEdited 14 January by T8493\n","date":"01/14/2016  8:53  AM"},{"content":"2 minutes ago, RDS said:\nwhat is expected proportion of banks that should be using xrp in their system... Would banks be using xrp or just their blockchain system. etc...\u00a0\nTheir estimate is probably as good as everybody elses... It's guessing.\n\u00a0\n","date":"01/14/2016  8:55  AM"},{"content":"4 minutes ago, T8493 said:\nTheir estimate is probably as good as everybody elses... It's guessing.\n\u00a0\ni understand\u00a0that, \u00a0but based on the data RL\u00a0have, their is\u00a0\u00a0more educated guess....\u00a0\nEdited 14 January by RDS\n","date":"01/14/2016  8:56  AM"},{"content":"7 minutes ago, RDS said:\nr u based in australia mate..?\nwhat is your contact number...? mine is 0422287297 if you ever want to chat...\nI'm from Belgium\n","date":"01/14/2016  9:01  AM"},{"content":"1 minute ago, kanaas said:\nI'm from Belgium\nNo worries mate. Thanks for the reply...\n","date":"01/14/2016  9:02  AM"},{"content":"They have all the incentives in the world to make XRP more\u00a0valuable.\n","date":"01/14/2016 10:04  AM"},{"content":"2 minutes ago, Michael Scott said:\nThey have all the incentives in the world to make XRP more\u00a0valuable.\nb******t, the main incentive for Ripple with XRP is to make it at USE. XRP is the oil that will make their machine run smoothly. Als long as Ripple\u00a0keeps that oil illiquid and\u00a0in the bottle, the wheels will stuck...\n","date":"01/14/2016 10:12  AM"},{"content":"Is any crypto token out there used in a financial context yet? No. It's all speculation for now.\u00a0U have to ask yourself two questions:\n1. Do u think that a crypto token will ever be used as a tool\u00a0to move money around the globe? Or is the whole blockchain hype nothing but hot air?\n2. And if u think 1. is true, what tokens are best positioned to do so some day? Place your bets.\u00a0\nI personally answer that question with XRP. But saying that Ripple's plan is not working out is kinda untimely since their plan is in the middle of execution phase. But that's not their fault. It just takes time to change the financial landscape, whether we like it or not.\u00a0I would be worried if there was\u00a0some kind of dLedger competitor which is better off. But there is none imo.\u00a0\n","date":"01/14/2016 11:48  AM"},{"content":"7 minutes ago, xtrapower said:\nIs any crypto token out there used in a financial context yet? No. It's all speculation for now.\u00a0U have to ask yourself two questions:\n1. Do u think that a crypto token will ever be used as a tool\u00a0to move money around the globe? Or is the whole blockchain hype nothing but hot air?\n2. And if u think 1. is true, what tokens are best positioned to do so some day? Place your bets.\u00a0\nI personally answer that question with XRP. But saying that Ripple's plan is not working out is kinda untimely since their plan is in the middle of execution phase. But that's not their fault. It just takes time to change the financial landscape, whether we like it or not.\u00a0I would be worried if there was\u00a0some kind of dLedger competitor which is better off. But there is none imo.\u00a0\nAgreed, but Ripple often explains lack of liquidity and use of Ripple protocol as a chicken and egg problem. And actually it is... without liquidity Ripple is useless and without use there's so liquidity. Someone has to make a cost to buy an egg ... and it's clear that MM's will not do it .... And as a result, the chicken (the financial world) will not get on board ... not by an Earthport Gateway last year and probably not on an Earthport Hub this year and likely not for whatever product(name) Earthport has in mind by next years... Ripple has to bootstrap their business .... and they better do it in time because other solutions will not wait to come around, even if they are not as good.... Expect SWIFT also to come up with something as well and THEY do have a relationship with banks...\n","date":"01/14/2016 12:08  PM"},{"content":"You are right, someone needs to be that egg (or chicken). The thing is we can only speculate what the plan with XRP is. Ripple surely has one. One we know nothing concrete about. They state that they work with 10+ top tier banks, have\u00a025 active integrations (well what kind of integration? I'm quite curious). Ripple and their business partners will roll out and execute their plan in the next years. We have VERY little information on how exactly that is going to happen.\u00a0\nI'm a bit tired of speculating so i will just lean back and watch. I've a lot of trust and confidence\u00a0in the technical competence and leadership of Ripple.\u00a0\n","date":"01/14/2016 12:31  PM"},{"content":"\u00a0\nIf I understood it right, the XRP price isn't so important for them. They can make money on ripple integration for banks etc..\n","date":"01/14/2016 12:42  PM"},{"content":"18 minutes ago, kanaas said:\nwithout liquidity Ripple is useless and without use there's so liquidity\nGreat quote!\n19 minutes ago, kanaas said:\nSomeone has to make a cost to buy an egg ... and it's clear that MM's will not do it .... And as a result, the chicken (the financial world) will not get on board\nPure poetry!\nHeh, but seriously... I do think they are trying to address this by incentivising market makers who create better spreads. I don't know when this is going to kick in. Remember, we are only just out of beta phase. The first business hasn't even started using the protocol yet, so we should be a little patient.\n","date":"01/14/2016 12:42  PM"},{"content":"I can imagine that Ripple already has agreements with R3. This was said a few weeks ago:\n\u00a0\nhttp://www.ibtimes.co.uk/ripple-chief-chris-larsen-sorting-out-payments-will-aid-innovation-securities-settlements-1533687\u00a0\n\u00a0\u00a0 \"I think there are lots of opportunities for people that are looking at the securities space, where we could work together on open standards like ILP for example. Or in the licensing components of the software we have. I think right now it's definitely time to be in a mode of co-operation across the board, whether that be with banks, whether that be with software providers, system integrators, and even other distributed ledger enterprises, like R3 for example.\"\nhttp://www.americanbanker.com/news/bank-technology/bank-consortium-ceo-wants-to-build-the-microsoft-of-blockchains-1078033-1.html\n\"What is R3's business model?\n....\nSo, build the foundation first, then have a lab where very smart people come in and test proof of concepts. From there, we pick what we build to commercialize it.\"\n\u00a0\nIt's clear that both Ripple and R3 are interested in a cooperation, if not fusion. A problem can be XRP, in particular because it is already seeded. Maybe they're now testing Ripple (from the point of view of R3), and part of it is that Earthport does not utilise XRP. Why would R3 start from scratch with something, and why would Ripple work against that big bank consortium....\n","date":"01/14/2016  1:30  PM"},{"content":"3 hours ago, yandel said:\nI can imagine that Ripple already has agreements with R3.\nAgreement,\u00a0I'm\u00a0not\u00a0so\u00a0sure.\u00a0But\u00a0they\u00a0definitely\u00a0have\u00a0a\u00a0relationship\u00a0developing.\u00a0From\u00a0Forbes\u00a0Chris\u00a0Larsen/Ripple\u00a0article:\u00a0http://www.forbes.com/sites/tomgroenfeldt/2016/01/12/blockchains-poised-to-be-the-hot-tech-for-moving-money-in-2016/:\nQuote\n\u201cWe like what they are doing,\u201d said Larsen, who has spent a lot of time with David Rutter, R3\u2019s CEO. \u201cThere are synergies to what we are doing.\u201d\nWhile R3 is focused on securities clearing, he added, he thinks the killer app is cross-currency payments where a distributed ledger creates more certainty and can reduce settlement time from T+2 to three to six seconds, while taking out a ton of costs because there aren\u2019t as many intermediaries\n\u00a0\n","date":"01/14/2016  4:36  PM"},{"content":"Chicken and egg.\u00a0\nDinosaurs were laying eggs millions of years before chickens came to be. It was a slow process of evolution.\u00a0Similarly it will be a slow process for XRP.\u00a0\nRipple already told us this. They specifically said it's a long game.\n","date":"01/14/2016  6:31  PM"},{"content":"Ripple does have an incentive for the value of XRP to increase. They own most of the XRP currently in existence and\u00a0the founders also own XRP. While they can make money by selling software and performing integrations this won't make them as wealthy as if XRP gains parity with the dollar.\u00a0\nRipple spent time thinking about what the actual use case is for XRP. Ripple seemed to be of the philosophy that for the digital asset to be valuable, it must be useful in some way. For bitcoin the value is in anonymity and that the method of payment and the payment system are one and the same.\nFor XRP the proposed utility\u00a0is in that it is a bridge currency that shortens the path from one currency to another and therefore decreases the cost of international remittance. They've said this pretty explicitly. For example, if you want to convert the Bermudan Dollar to the Bulgarian Lev, you'd likely have to traverse many currency pairs. With XRP you'd be able to convert into The Bermudan Dollar into XRP and then into the Lev. This would be the shortest path which means fewer spreads and often a cheaper cost of conversion.\u00a0Utility increases demand which increases price if supply is limited (even if there are 100 billion).\nSo what's happening now? Earthport has gone live with international \"near real time\" remittance. This service uses Ripple technology but still requires banks to prefund their accounts. While the details on this have been light, in all likeliness FIs and corporations prefund their Earthport account and Earporth shares a (distributed Ripple)\u00a0ledger with it's banks in 60 countries thereby allowing them to transfer funds immediately on behalf of their corporate/FI\u00a0clients. The major downside is that you have to prefund your account which reduces your working capital. Another is that prefunding your account exposes your capital to changes in crossborder exchanges rates. You could lose money without carrying a single remittance if your currency loses strength compared to the currency held by Earthport.\u00a0Another downside is that not all currency pairs exist within Earthport.\nNow that Earthport is up and running, and others soon I'm guessing, Ripple can start to think about how to bring an FX\u00a0exchange utilizing XRP online. In fact Earthport would be the best place for them to adverse this new\u00a0\"real-time\" FX exchange as their clients would be able to directly the compare the time, costs, and security of the prefunded remittance service vs. an XRP-dependent currency exchange and remittance service. If the cost is the same or less, security is the same or better, and it doesn't require you to prefund your account to guarantee immediate (within 5s) settlement, then you may see some corporations/FIs start to opt for the XRP-dependent remittance service and demand for XRP to increase.\u00a0\nRipple can support this parallel exchange by supplying market makers with XRP. This is what they've said they will do. We will see...\nEdited 14 January by cmbartley\ntypos\n","date":"01/14/2016  9:48  PM"},{"content":"It's still early in the game, obviously FIs won't touch XRP right now and that's because of laws and regulations. But I'm also thinking that regulatory path is being cleared because businesses like SnapSwap have received Europe's first bit license and numerous FIs will launch commercial products this year. MMs and hedge funds can't be far behind. They are hiring a people\u00a0to deal with XRP sales, so there you go you're not far off from them delivering on XRP to your MMs and other FIs. Keep in mind earthport API allows banks to become their own MM, so does the combination of ripple stream and ripple connect.\nThe top ten banks are probably going to do a little bit of everything, global account for liquidity like mentioned by Santander and use an ILP integration to connect with other private ledgers\nTheir actions speak louder than words, 25 integrations include tier 1 banks, probably market makers and hedge funds as well. I would venture to say, outside of earthport these integrations will be coordinated together and probably launch together, as they can't use it individually anyways,\u00a0and you need more independent validators. Maybe we'll see this first group of integrations launch this year and then you'll have your liquidity and XRP appreciation \u00a0\nSecurity, software and processes\u00a0in this area are new to everyone as well, so it takes time to get it right the first time, be patient young Jedi. Or I'm completely wrong / lost my mind knowing that\u00a0ripple is wasting time and resources on\u00a0the software integrations, which\u00a0will do nothing for ripple and XRP\u00a0\nEdited 14 January by rippleric\n","date":"01/14/2016 10:20  PM"},{"content":"38 minutes ago, cmbartley said:\nSo what's happening now? Earthport has gone live with international \"near real time\" remittance. This service uses Ripple technology but still requires banks to prefund their accounts. While the details on this have been light, in all likeliness FIs and corporations prefund their Earthport account and Earporth shares a (distributed Ripple)\u00a0ledger with it's banks in 60 countries thereby allowing them to transfer funds immediately on behalf of their corporate/FI\u00a0clients. The major downside is that you have to prefund your account which reduces your working capital. Another is that prefunding your account exposes your capital to changes in crossborder exchanges rates. You could lose money without carrying a single remittance if your currency loses strength compared to the currency held by Earthport.\u00a0Another downside is that not all currency pairs exist within Earthport.\nTrue, banks still have to prefund their account, but prefunding one account with Earthport is much\u00a0easier than prefunding many accounts with many different banks in many different jurisdictions. Good point about the FX risk. Would you rather hold all of your money in a prefunded GBP\u00a0Earthport account or in a dozen different accounts denominated in probably more volatile local currencies?\nI don't think that Earthport shares a Ripple ledger with all of these banks because that would require all of these banks to have integrated Ripple. Here's my guess at what I think is going on: I think that it's much more likely that Earthport's Ripple gateway (whatever that is and however it works) has bridges to their accounts on all of these bank ledgers. Then, when an Earthport customer asks for\u00a0a\u00a0payment to be made, Earthport's\u00a0gateway can trigger a\u00a0transfer from Earthport's account in the destination bank or country to the destination account using an interface with the Earthport account's bank's ledger. So these banks don't touch Ripple; to the bank, it's just Earthport initiating a transaction to move Earthport money to another account within the bank or country.\n","date":"01/14/2016 10:47  PM"},{"content":"55 minutes ago, tomxcs said:\nSo these banks don't touch Ripple; to the bank, it's just Earthport initiating a transaction to move Earthport money to another account within the bank or country.\nAgreed. The bank's major clients are corporates, with immediate business needs. Earthport's clients are in turn the banks (mostly). The banks need to move money on behalf of their clients but fear these new scary distributed ledger systems and don't want to touch XRP \u2013 not yet anyway. Eventually I believe banks will start providing DL services, or act as market making institutions, etc. For now best let Earthport take on the compliance and settlement risks.\n","date":"01/14/2016 11:45  PM"},{"content":"2 hours ago, rippleric said:\nI would venture to say, outside of earthport these integrations will be coordinated together and probably launch together, as they can't use it individually anyways,\u00a0and you need more independent validators. Maybe we'll see this first group of integrations launch this year and then you'll have your liquidity and XRP appreciation \u00a0\n\u00a0\nI don't think this is the case. If it would be then the implementation group\u00a0\u00a0now would have been very vocal about it. It would be in their AND ripples advantage to market this move as early on as possible and add\u00a0as many orgs as possible as quickly as possible. Secrecy would serve no one here. It would just lower the possibility of other orgs joining and lowering the value of the network.\n","date":"01/15/2016 12:51  AM"},{"content":"3 minutes ago, deemdior said:\nI don't think this is the case. If it would be then the implementation group\u00a0\u00a0now would have been very vocal about it. It would be in their AND ripples advantage to market this move as early on as possible and add\u00a0as many orgs as possible as quickly as possible. Secrecy would serve no one here. It would just lower the possibility of other orgs joining and lowering the value of the network.\nI don't see why not, they could do 4 to 8 at a time in order to test and scale it with independent vallidators, they have been secret about everything so far and I would say it's in their best interest to keep it\u00a0private if their customers and business partners require them to do so. They've already offered their solution and product to FIs, so if they wanted to be a part of it they would have signed up for these first integrations, or will be the next 25 integrations, they can only do so many at a time...\n","date":"01/15/2016  1:00  AM"},{"content":"5 minutes ago, rippleric said:\nI don't see why not, they could do 4 to 8 at a time in order to test and scale it with independent vallidators, they have been secret about everything so far and I would say it's in their best interest to keep it\u00a0private if their customers and business partners require them to do so. They've already offered their solution and product to FIs, so if they wanted to be a part of it they would have signed up for these first integrations, or will be the next 25 integrations, they can only do so many at a time...\nI agree about the limitations of implementations at the same time possible now. \u00a0But for rcl to really work in the world hundreds of institutions would be needed. (Same mathematical reason why rcl is still needed when ilp is implemented.). It would be a strong message to other financials to publicly have Fi's waiting for implementations. (same scheme as people sleeping for days in front of the apple store to get their next apple product).\u00a0Next to that the hiring of people would grow exponentially if they were waiting\u00a0in a long \u00a0line.\nI don't believe that is the case now. Hiding and being secret about it would be the weirdest strategy now ever. Since there are a lot of competitors advertising now.\n","date":"01/15/2016  1:14  AM"},{"content":"2 minutes ago, deemdior said:\nI agree about the limitations of implementations at the same time possible now. \u00a0But for rcl to really work in the world hundreds of institutions would be needed. (Same mathematical reason why rcl is still needed when ilp is implemented.). It would be a strong message to other financials to publicly have Fi's waiting for implementations. (same scheme as people sleeping for days in front of the apple store to get their next apple product).\u00a0Next to that the hiring of people would grow exponentially if they were waiting\u00a0in a long \u00a0line.\nI don't believe that is the case now. Hiding and being secret about it would be the weirdest strategy now ever. Since there are a lot of competitors advertising now.\nYou may be right, I could see a lot of that being the case... i guess I wouldn't call it secrecy, I still think they will have non-disclosure agreements, because FIs don't want it to be public right now\u00a0for whatever reason.\u00a0They are still hiring integration engineers, so you never know, but more importantly they now have a\u00a0list of resellers like FidorOS\u00a0and Earthport distributed ledger hub / gateway,\u00a0https://ripple.com/ecosystem/system-integrators/\nIt's just going to take time, but I think 2016 could show a lot of progress and actual utilization by FIs\n","date":"01/15/2016  1:22  AM"},{"content":"13 minutes ago, rippleric said:\nYou may be right, I could see a lot of that being the case... i guess I wouldn't call it secrecy, I still think they will have non-disclosure agreements, because FIs don't want it to be public right now\u00a0for whatever reason.\u00a0They are still hiring integration engineers, so you never know, but more importantly they now have a\u00a0list of resellers like FidorOS\u00a0and Earthport distributed ledger hub / gateway,\u00a0https://ripple.com/ecosystem/system-integrators/\nIt's just going to take time, but I think 2016 could show a lot of progress and actual utilization by FIs\nI hope you are right, I was playing the devil's advocate a little. And am going to continue doing that. I find the integrators part a little meager. Earthporth wont do anything but transfer money themselves using ripple (who knows how...no increase in rcl yet), CGI and intellecteu (who??) and accenture hopefully will start implementing soon. But from none of them have I heard or read anything about it. It seems more that they want their names attached to the hype rather than anything else at the moment. (was'nt cgi an early investor btw?). Ive given up on Fidor tbh.\nI hope that a lot of succesfull integrations will be announced the next few months. I fear that despite of being the first one to be able to be deployed at an industrial scale, if you wait just 10 months now with binding clients you'll lose the advantage to one of the 50 other start ups.\nLet me state that I'm still very hopeful and hold a lot of xrp...but I like being critical when investing (don't get me started on saying this is not investing ;))\n","date":"01/15/2016  1:48  AM"},{"content":"@deemdior\u00a0I hear you, nothing is guaranteed and this is a risky investment no matter how you look at it, especially for ripple employees paid in XRP \u00a0My work ethic and social interaction would reflect the price of XRP high and low, they must have some extremely bipolar employees.. \nWe have nothing but announcements and some facts to piece together,\u00a0but I have a hard time seeing all the progress not coming\u00a0to fruition. 2016 we should see liquidity and volume from FIs along with independent validators, if not then might need to reassess your investment and where ripple stands. Then of\u00a0course it might take an ILP enabled RCL to see a dramatic increase in\u00a0volume for XRP and liquidity from FIs that we can actually touch..\n","date":"01/15/2016  4:59  AM"}],"topic":"Do you think ripple is not worried about price of XRP anymore...?","date":"01/14/2016  8:21  AM"},{"content":"https://ripple.com/insights/ripple-eff-open-approach-to-security-will-define-next-chapter-of-finance\nQuote\nRipple\u2019s stance on the EFF proposal is a reflection of our commitment to an open approach to security. All of Ripple\u2019s enterprise-grade products have gone through a comprehensive third-party security review. Future products will go through a similarly stringent process.\nAs my colleague Ripple CTO Stefan Thomas explained to me, \u201cWe believe that third-party reviews and rigorous testing is better than security by obscurity.\u201d\n\u201cThat\u2019s why we have worked with NCC Group to review Ripple code and why the core of our technology is open source.\u201d\n\u00a0\n\u00a0\nEdited 13 January by rippledigital\n","reviews":522,"replies":[{"content":"blah blah blah... less talk more volume.\u00a0\n","date":"01/14/2016  3:12  AM"},{"content":"19 minutes ago, MBi said:\nblah blah blah... less talk more volume.\u00a0\nI think you are mistaking us for the Bitcoin community.\u00a0 We look at the big picture and how XRP will become utilized as a vehicle currency for the internet of value. If you want volume and constant pump and dumps based solely on speculation then Bitcoin/Litecoin is your perfect match.\u00a0\n","date":"01/14/2016  3:43  AM"},{"content":"Rude and erroneous\u00a0assumption.\u00a0\n\u00a0\n","date":"01/14/2016  4:08  AM"},{"content":"Just now, MBi said:\nRude and erroneous\u00a0assumption.\u00a0\nHow is that rude?\u00a0 I am telling you how it is.\u00a0 Rude is responding to someone's post with \"blah blah blah\". \nVolume will come with utilization - that is my point.\u00a0 Sorry if it came across that way.\n","date":"01/14/2016  4:12  AM"},{"content":"4 hours ago, tomb said:\nHow is that rude?\u00a0 I am telling you how it is.\u00a0 Rude is responding to someone's post with \"blah blah blah\". \nVolume will come with utilization - that is my point.\u00a0 Sorry if it came across that way.\nMBi has a point. if XRP wants to be a vehicle, volume is A LOT more important than price. As a vehicle XRP even is more useful at a stable low price than at a volatile high price. Volume volume volume .... that is what XRP needs to make RCL useful with XRP as vehicle. And that volume will NOT come from the vehicle activity itself unless they find a way to gear it up.\u00a0That volume MUST be bootstrapped by a WILLING party that will be prepared to calculate in some losses for a while. And there's only ONE party that might be prepared to bring that offer. But it seems that they are not (yet) ready to bring it up ....\n","date":"01/14/2016  8:58  AM"},{"content":"security/testing/etc.\u00a0= utility = volume\u00a0\n","date":"01/14/2016  1:53  PM"},{"content":"In light of the recent Bitcoin XT drama:\nQuote\nDespite the news blockade, within a few days of launching Bitcoin XT around 15% of all network nodes were running it, and at least one mining pool had started offering BIP101 voting to miners.\nThat\u2019s when the denial of service attacks started. The attacks were so large that they disconnected entire regions from the internet:\n\u201cI was DDos\u2019d. It was a massive DDoS that took down my entire (rural) ISP. Everyone in five towns lost their internet service for several hours last summer because of these criminals. It definitely discouraged me from hosting nodes.\u201d\nIn other cases, entire datacenters were disconnected from the internet until the single XT node inside them was stopped. About a third of the nodes were attacked and removed from the internet in this way.\nWorse, the mining pool that had been offering BIP101 was also attacked and forced to stop. The message was clear: anyone who supported bigger blocks, or even allowed other people to vote for them, would be assaulted.\nThe attackers are still out there. When Coinbase, months after the launch, announced they had finally lost patience with Core and would run XT, they too were forced offline for a while.\nImagine such attacks (or bigger) taking place against Ripple at this early stage. Could they be a similar threat or is the architecture fundamentally different e.g. more secure/distributed?\nEdited 15 January by rippledigital\n","date":"01/15/2016 12:17  AM"}],"topic":"Ripple + EFF: Open Approach to Security Will Define Next Chapter of Finance","date":"01/13/2016  8:00  PM"},{"content":"Quote\nRipple is pleased to be nominated for PaymentEye's Fintech Innovation Awards in 2016. The FinTech Innovation Awards honor the highest achievements from the global financial and payments technology industries over the past year, celebrating teams and individuals who are blazing a trail within the sector\nhttp://www.fintechinnovationawards.com/enter-now\n","reviews":305,"replies":[{"content":"in \"Innovation in Money Transfer/FX\"\n","date":"01/14/2016  7:18  PM"},{"content":"Let's hope something actually comes to fruition this year. It's about time Ripple steps out into the real world and proves itself.\n","date":"01/14/2016  7:40  PM"}],"topic":"Ripple is nominated for PaymentEye&#039;s Fintech Awards 2016.","date":"01/14/2016  5:56  PM"},{"content":"RippleLabs Considerations for\u00a0 Adoption by Large Financial Institutions\nhttp://static1.squarespace.com/static/55f73743e4b051cfcc0b02cf/t/5664a9e2e4b058c26c21ea94/1449437666296/Ripple_Paper_Public.pdf\n\u00a0\nThe other banks that have joined start-up R3 to develop the protocols are Bank of America, Bank of New York Mellon, Barclays, BBVA, Citi, Commerzbank, Credit Suisse, Deutsche Bank, Goldman Sachs, HSBC, JP Morgan, Morgan Stanley, Mitsubishi UFJ Financial Group, Royal Bank of Canada, Royal Bank of Scotland, SEB, Societe Generale, State Street, Toronto-Dominion Bank and UBS.\n\u00a0\n","reviews":738,"replies":[{"content":"Good paper, I think also good conclusions.\n\u00a0\n\u00a0\n","date":"01/09/2016  5:49  PM"},{"content":"\"If more than 20% of nodes within the network do not agree with the majority, this will force a consensus split, forcing the ledger to fork, generating multiple versions of the ledger. Not only will this create issues of version control among participants but also could potentially result in Denial of Service (DoS) or theft via undetected double spending. \"\nThis is not my understanding of what transpires at all.\u00a0\n","date":"01/09/2016  5:53  PM"},{"content":"In fact, there are a few things that are out of whack....does anyone know when this was created? Clearly not in the last 3 months...\n","date":"01/09/2016  5:58  PM"},{"content":"12 minutes ago, RobertHarpool said:\n\"If more than 20% of nodes within the network do not agree with the majority, this will force a consensus split, forcing the ledger to fork, generating multiple versions of the ledger. Not only will this create issues of version control among participants but also could potentially result in Denial of Service (DoS) or theft via undetected double spending. \"\nThis is not my understanding of what transpires at all.\u00a0\nThere's something wrong in that reasoning\u00a0\u00a0There was something with 80 / 20 though .. Wasn't it that 80% should agree before consensus is reached?\nNevertheless I think the last 2 conclusions/risks are well described:\n1. The\u00a0potential\u00a0for\u00a0Unique\u00a0Node\u00a0Lists\u00a0to trend\u00a0to\u00a0a\u00a0centralized\u00a0model\n2. Possible\u00a0misalignment\u00a0of\u00a0incentives\u00a0or risks\u00a0with\u00a0any\u00a0increased\u00a0reliance\u00a0on\u00a0the\u00a0native\u00a0currency\u00a0(XRP)\n","date":"01/09/2016  6:09  PM"},{"content":"A companion piece to Peter Todd's.\nAs I recall (correct me if I'm wrong), that paper was sprinkled with mistakes and was pulled.\u00a0\n\u00a0\nEdited 9 January by rippledigital\n","date":"01/09/2016  6:26  PM"},{"content":"43 minutes ago, RobertHarpool said:\n\"If more than 20% of nodes within the network do not agree with the majority, this will force a consensus split, forcing the ledger to fork, generating multiple versions of the ledger. Not only will this create issues of version control among participants but also could potentially result in Denial of Service (DoS) or theft via undetected double spending. \"\nThis is not my understanding of what transpires at all.\u00a0\nRight - It seems like Jo Lang is mixing up failure to reach consensus on a transaction with a network split/ledger fork.\n40 minutes ago, RobertHarpool said:\nIn fact, there are a few things that are out of whack....does anyone know when this was created? Clearly not in the last 3 months...\nAcrobat tells me that it was created July 10 2015.\n","date":"01/09/2016  6:40  PM"},{"content":"I'm not sure if Peter Todd will be asked to make\u00a0another technical review for R3\nEdited 9 January by D-fault123\n","date":"01/09/2016  9:23  PM"},{"content":"Ripple made a correction to their white paper after a legitimate source revealed an oversight.\n\"We\u2019ve recently been made aware of a paper discussing the possibility of forks in the Ripple system. We agree with the authors\u2019 conclusion that a fork is not possible given that the UNL overlap is greater than 40%. Unfortunately, this is different than the 20% figure stated in our 2014 white paper. We apologize for the oversight and are issuing a corrected version.\nWe\u2019d like to point out that our validators are in fact configured with an overlap of 100%, which is also our current recommendation to partners. In other words, these new findings confirm our understanding that the live Ripple network has been and continues to be safe from forks.\"\n\u00a0\nhttps://ripple.com/dev-blog/correction-to-ripple-white-paper/\n","date":"01/10/2016  2:52  AM"},{"content":"49 minutes ago, Haydentiff said:\nRipple made a correction to their white paper after a legitimate source revealed an oversight.\nWhere is the correction?\nThis statement is probably still incorrect despite R(L) oversight: \"If more than 20% of nodes within the network do not agree with the majority, .... forcing the ledger to fork\".\nEdited 10 January by T8493\n","date":"01/10/2016  3:38  AM"},{"content":"From\u00a0this\u00a0Forbes\u00a0article\u00a0featuring\u00a0Ripple/Chris\u00a0Larsen:\u00a0http://www.forbes.com/sites/tomgroenfeldt/2016/01/12/blockchains-poised-to-be-the-hot-tech-for-moving-money-in-2016/\nQuote\n\u201cWe like what they are doing,\u201d said Larsen, who has spent a lot of time with David Rutter, R3\u2019s CEO. \u201cThere are synergies to what we are doing.\u201d\nWhile R3 is focused on securities clearing, he added, he thinks the killer app is cross-currency payments where a distributed ledger creates more certainty and can reduce settlement time from T+2 to three to six seconds, while taking out a ton of costs because there aren\u2019t as many intermediaries.\n\u00a0\nEdited 13 January by tomxcs\n","date":"01/13/2016 11:53  PM"}],"topic":"R3 and Ripple as a new trusted 3rd party","date":"01/09/2016  5:23  PM"},{"content":"http://www.earthport.com/pr/launch-of-the-distributed-ledger-hub-a-world-first/\n\u00a0\nQuote\nEarthport extends its global payment services to provide single point of access to the full Distributed Ledger ecosystem\nQuote\n\u00a0The DLH is a service accessed through Earthport\u2019s Distributed Ledger Gateway, announced in August of 2015, that will provide full connectivity into Ripple, including private Ripple instances, Ripple market makers, and in time, other Distributed Ledgers.\nQuote\nIn addition to Ripple, through the same API, clients can access all payment methods offered by Earthport in over 60 countries in a fast and highly cost effective manner, following the same rigorous compliance processes used in all Earthport transactions. Earthport\u2019s services in the DLH are conducted entirely in Fiat currency with no use of crypto currencies.\n\u00a0\n","reviews":850,"replies":[{"content":"private Ripple instances\uff1fconfusing\n","date":"01/12/2016  1:39  PM"},{"content":"They write wrong date, 2015 should be 2016.\n","date":"01/12/2016  2:10  PM"},{"content":"Quote\n...including private Ripple instances\nAnother sign that XRP is being quietly buried.\u00a0 Why would any consortium of banks want to operate on the public ledger when they can create a closed version with their own BanXRP as the anti spam tool and transfer asset.\u00a0 It seems like an obvious fix to Ripple's broken XRP distribution strategy.\n","date":"01/12/2016  5:35  PM"},{"content":"7 minutes ago, fatcat said:\nAnother sign that XRP is being quietly buried.\u00a0 Why would any consortium of banks want to operate on the public ledger when they can create a closed version with their own BanXRP as the anti spam tool and transfer asset.\u00a0 It seems like an obvious fix to Ripple's broken XRP distribution strategy.\nSo why the banks haven't created their own BanXRP yet?\u00a0They could've done this without any sophisticated technology (i.e. distributed ledgers) and they don't even need Ripple for this.\nSee @JoelKatz's post:\u00a0\nQuote\nAn ILP world will need a vehicle currency, just as the non-ILP world does. Ripple believes that XRP is the best choice for that currency. We've explained why we think that is and what we plan to do to make that happen:\n\u00a0\n\u00a0\nEdited 12 January by T8493\n","date":"01/12/2016  5:42  PM"},{"content":"5 hours ago, fatcat said:\nAnother sign that XRP is being quietly buried.\u00a0 Why would any consortium of banks want to operate on the public ledger when they can create a closed version with their own BanXRP as the anti spam tool and transfer asset.\u00a0 It seems like an obvious fix to Ripple's broken XRP distribution strategy.\nI believe they are saying a private instance meaning the connection / transactions are made\u00a0private but still go through RCN, they say banks don't have to touch XRP, but they can obviously do that if they want to become a market maker.\u00a0Why wouldn't banks want to touch it if it provides the best exchange rate for them, or even just XRP as a bridge currency,\u00a0isn't that what auto-bridging is for?\u00a0Once the world clears the regulatory landscape for digital currencies and blockchain / DLT\u00a0I'd expect to see XRP used more often, until then market makers and hedge funds will have to suffice.\n","date":"01/12/2016 10:45  PM"},{"content":"\u00a0\n\u00a0Not a private fork but a private instance\n","date":"01/12/2016 11:35  PM"},{"content":"59 minutes ago, rippleric said:\nI believe they are saying a private instance meaning the connection / transactions are made\u00a0private but still go through RCN, they say banks don't have to touch XRP, but they can obviously do that if they want to become a market maker.\u00a0Why wouldn't banks want to touch it if it provides the best exchange rate for them, or even just XRP as a bridge currency,\u00a0isn't that what auto-bridging is for?\u00a0Once the world clears the regulatory landscape for digital currencies and blockchain / DLT\u00a0I'd expect to see XRP used more often, until then market makers and hedge funds will have to suffice.\nIsnt it just private instances of rippled validators?\n","date":"01/12/2016 11:44  PM"},{"content":"12 minutes ago, yxxyun said:\n\u00a0\n\u00a0Not a private fork but a private instance\n\u00a0\n3 minutes ago, RafOlP said:\nIsnt it just private instances of rippled validators?\nNot exactly sure, so @yxxyun\u00a0are you\u00a0saying they are just running a private ripple network that integrates to RCN through earthport? Or like @RafOlP\u00a0said they are just running their own private\u00a0rippled / validator. Can you elaborate on that a bit more?\n","date":"01/12/2016 11:52  PM"},{"content":"Fatcat is obvious a troll here to spread FUD.\u00a0I wouldn't even respond to his/her post if I were you. \u00a0Just click on his profile and look at the last 15 post he posted...\n","date":"01/13/2016 12:44  AM"},{"content":"as I understand, private ripple instance is a normal\u00a0rippled server( not validator), it is private, only earthport can access, and\u00a0broadcast transactions to the \u00a0open RCL.\n","date":"01/13/2016  1:13  AM"},{"content":"8 hours ago, yxxyun said:\nas I understand, private ripple instance is a normal\u00a0rippled server( not validator), it is private, only earthport can access, and\u00a0broadcast transactions to the \u00a0open RCL.\nRight, I agree that \"ripple instance\" technically means a normal rippled server, validator was a guess on the guess.  It would add value to their customers and increase trust on the ripple network.\nEdited 13 January by RafOlP\n","date":"01/13/2016  9:23  AM"}],"topic":"Earthport official press release: Launch of the Distributed Ledger Hub \u2013 A world first","date":"01/12/2016  9:25  AM"},{"content":"Quote\nDistributed ledger technology, or blockchains, will have their greatest impact on cross-border payments, said Chris Larsen, CEO of Ripple, which aims to create an Internet of Value (IoV) to exchange value over the internet as easily as people exchange information.\nhttp://www.forbes.com/sites/tomgroenfeldt/2016/01/12/blockchains-poised-to-be-the-hot-tech-for-moving-money-in-2016/\n","reviews":369,"replies":[{"content":"A great article. Thanks.\n","date":"01/12/2016  7:06  PM"}],"topic":"Ripple/Chris Larsen mentioned in new Forbes Article","date":"01/12/2016  6:09  PM"},{"content":"I've just tried logging into RT, and received a message telling me that the RT security certificate has expired. Anyone else getting this? Will Ripple resolve the issue?\n","reviews":854,"replies":[{"content":"Yes, we all get it (see chatbox). I sent Ripple-support a mail about it maybe 12 hours ago. I hope they fix it soon because it prevents\u00a0those that are only using RT to trade (if you don't ignore the security alert and go ahead and proceed anyway\u00a0-I'm not until I hear something from Ripple people)\u00a0and it\u00a0looks unproffesional and bad for Ripple.\nEdited 10 January by takida\n","date":"01/10/2016 12:24  PM"},{"content":"That's ridiculous.\u00a0 Allowing the SSL certificate on a site like Ripple Trade to expire is about as lame as you can get for a FinTech company.\u00a0 At my employer we'd fire the product manager over allowing something like that to happen.\u00a0 It's definitely a sign that something is amiss.\nEdited 10 January by fatcat\n","date":"01/10/2016  5:50  PM"},{"content":"I think this happened last year also? does any one remember\n\u00a0\n","date":"01/10/2016  6:00  PM"},{"content":"21 minutes ago, fatcat said:\nThat's ridiculous.\u00a0 Allowing the SSL certificate on a site like Ripple Trade to expire is about as lame as you can get for a FinTech company.\u00a0 At my employer we'd fire the product manager over allowing something like that to happen.\u00a0 It's definitely a sign that something is amiss.\nI think blaiming or punishing people create bad work environment. Everybody can do wrong. But they should be faster fixing (I guess it cant be a hard problem to fix with a expired certificate or?)\u00a0it now when it happened? But I guess RT is not that prioritized anymore?\nEdited 10 January by takida\n","date":"01/10/2016  6:10  PM"},{"content":"1 hour ago, takida said:\nI think blaiming or punishing people create bad work environment. Everybody can do wrong.\nAn expired SSL on a financial trading site just a few days before a forced migration for US customers is inexcusable and once again points to seriously lacking project management and planning.\u00a0 WTF.\n","date":"01/10/2016  7:24  PM"},{"content":"I hope this lapse wasn't intentional...\n","date":"01/10/2016  7:36  PM"},{"content":"1 hour ago, cmbartley said:\nI hope this lapse wasn't intentional...\nHard to know.\u00a0 Ripple has a habit of screwing up intentionally or unintentionally.\u00a0 I've a tip - how about putting the SSL certificates on auto renew just like any other responsible financial services site?\u00a0 It's not rocket science.\n","date":"01/10/2016  8:43  PM"},{"content":"16 minutes ago, fatcat said:\nHard to know.\u00a0 Ripple has a habit of screwing up intentionally or unintentionally.\u00a0 I've a tip - how about putting the SSL certificates on auto renew just like any other responsible financial services site?\u00a0 It's not rocket science.\nEven if the certificate is renewed that doesn't mean that it is also automatically\u00a0installed (on nginx, for example). Extended validation\u00a0certificates which are often used by such sites are usually not automatically renewed AFAIK.\n\u00a0\n","date":"01/10/2016  9:06  PM"},{"content":"I doubt this was intentional \u00a0\nHopefully they clear it up tomorrow (sometimes weekends can be hard to get things accomplished) and maybe they extend migration a couple days.\n","date":"01/11/2016  4:34  AM"},{"content":"RippleTrade certificate issue is\u00a0resolved now:)\n","date":"01/11/2016  9:29  PM"},{"content":"I think the backend is now having the same issue, tried to login to\u00a0backend.rippletrade.com to withdraw some of my xrp\u00a0and it is says the site is untrusted/encrypted\n","date":"01/11/2016  9:53  PM"},{"content":"1 hour ago, Hal9000 said:\nI think the backend is now having the same issue, tried to login to\u00a0backend.rippletrade.com to withdraw some of my xrp\u00a0and it is says the site is untrusted/encrypted\nCertificate used by\u00a0backend.rippletrade.com seems fine.\n","date":"01/11/2016 11:27  PM"},{"content":"backend isn't working for me.\n","date":"01/12/2016 12:37  AM"},{"content":"for me both of them return (Error code: sec_error_expired_certificate)\n","date":"01/12/2016  5:22  AM"},{"content":"rippletrade.com works\nbackend.rippletrade.com return Cannot GET /\u00a0\n","date":"01/12/2016  9:23  AM"}],"topic":"This Connection is Untrusted?","date":"01/10/2016 11:44  AM"},{"content":"I wanted to start a topic with a tentative schedule for ripple partners / services / products going live in 2016, but mainly commercial products by FIs. I've seen\u00a0numerous\u00a0sources, but one we all know about is Earthport, so\u00a0feel free to add, @karlos\u00a0you could add this information to the current partners thread, so it's all in one place?\nAlso, with this information taken from the 451\u00a0research report:\n\"As part of its market experimentation and education, Ripple has completed proofs of concept (POCs) with 15 financial institutions from across the world, including in the US, Canada, Australia and Europe. It has since transitioned the majority of these POCs into its sales pipeline, with 12 banks now in the process of building commercial services based on its technology. Ripple estimates that 60-70% of these are tier-1 financial institutions. Current banks live on the Ripple protocol \u2013 who were announced as partners in 2014 \u2013include Fidor Bank in Germany, and CBW Bank and Cross River Bank in the US.\nRipple says the implementation timeline for its technology is shorter than most might imagine: 3-5 months for small to midsize financial institutions, and 6-9 months for tier-1 banks.\"\nEarthport -\u00a01Q 2016\nANZ / Westpac / CommonWealth banks Australia - 2016\nStandard Chartered Bank, DBS Bank and Infocomm Development Authority of Singapore (IDA)\u00a0-\u00a02016\nSantander - 2016\nWho else?\nEdited 11 January by rippleric\n","reviews":640,"replies":[{"content":"well, how will bank to use RCL?\nI was thought we will see much payment on RCL, but for now,\u00a0https://www.ripplecharts.com/#/transactions\u00a0the most transactions are offercreate &amp;offercancel not payment.\nI was subscribe to the ripple test net:\u00a0wss://s.altnet.rippletest.net:51233, but alll the LCL txn count = 0 , no one is use it.\n","date":"01/11/2016  2:56  AM"},{"content":"All volume is fairly low right now, but that's why I'm\u00a0eager to see what happens when these other FIs release commercial products, especially Earthport...\nHow long have you been monitoring testnet for transactions? And you have not seen any activity or history of activity\u00a0whatsoever?\n","date":"01/11/2016  3:26  AM"},{"content":"It would be interesting to know if Ripple has partnerships with non Western FIs, the big economies in Asia that have strong currencies/real jurisdictions. China has its own rules and universe, Malaysia and Indonesia have several restrictions, Philippines is flagged by US for non compliance with AML....\nhttp://www.nortonrosefulbright.com/knowledge/publications/129361/new-regulation-restricts-foreign-currency-use-in-indonesia\nI believe those countries who are economically huge are a use case for Ripple. Let's say R3 gets the big share of the Western big banks, but most likely they will shun the rest of the world. Bridge currencies can have an important function in the future. I have no understanding of these impacts now, just guessing around. A problem for small independent countries is the outflow of their currencies that are traded elsewhere. With bridge currencies there is no outflow, and currency remain in the country. Difficult to say if that is to the linking of those countries. But maybe China is happy with that and sees it as undermining the USD more than undermining the CNY. Finances are often absurd. Money goes to offshore locations for tax reasons (offshore companies are bridge companies between trading points), but then effectively onshore securities are bought with it that are wrapped in derivatives, and derivatives are not taxable. As much as I know in UK everything is in a derivative of CFD (contract for difference) which legally makes it\u00a0 kind of bet which is not taxable. So maybe, here is a big yet to fully understand and appreciate application case for Ripple in the area of regulatory regimes. There is the Western banking world (most probably R3 in the future), BTC with the dark markets, and somewhere between there is a big grey market. It would be great if Ripple gets more into \"exotic\" countries.\n","date":"01/11/2016  4:30  AM"},{"content":"I still think we'll see tentative usage this year as they test things out slowly on a live network.\n","date":"01/11/2016  9:07  AM"},{"content":"13 hours ago, rippledigital said:\nI still think we'll see tentative usage this year as they test things out slowly on a live network.\nAgreed, although I think Earthport is ready to go, it will be important for them to get it right the first time and prove to their\u00a0customers\u00a0it's ready to go. I think more validators are needed and in the works too, but I imagine most of these FIs that are integrating ripple will run validators right?\u00a0\n","date":"01/11/2016 10:25  PM"},{"content":"I bloody well hope so! Yes agreed, this is tentative first steps into a new world for these big FIs. They'll all proceed very slowly and cautiously. Roll on 2016!\n","date":"01/11/2016 10:53  PM"}],"topic":"Ripple Commercial Products 2016","date":"01/11/2016  2:33  AM"},{"content":"Just some thoughts. XRP apparently is not going in a direction that was initially envisioned. Ripple is now into banking integration where XRP is not desired, not needed, ignored...\nOthers may not agree with this assessment. Ripple is quit on XRP for whatever reason. It is said that in 2016 the Ripple network goes into real world production, and consequently demand for XRP should rise according to the conceptual expectation. But if not??\nRecently Microsoft announced a partnership with EmerCoin\nhttp://cointelegraph.com/news/116020/price-of-emercoin-doubles-following-its-partnership-with-microsoft\nThis looks like EmerCoin becoming the MicrosoftCoin. Maybe 2016 is the year where effectively there will also be an AppleCoin, a GoogleCoin etc.\u00a0 What can happen is that all big players form partnerships within their alliances.\nRipple is said to have stated that they do not pay with XRP for integration with big players. In a situation where one can expect that all commerce centric platforms will integrate with blockchain, inactivity from Ripple can become a big mistake and death sentence.\nCurrently there seems to be a lot of opportunities for alliances. For instance, getting on the big BTC exchanges in China and on platforms like Alibaba.com where there is a gigantic volume in cross currency payments. Another opportunity may be Lykke http://leaprate.com/2015/09/richard-olsen-of-oanda-fame-on-his-new-startup-lykke-leaprate-interview/ . Richard Olsen is behind OANDA, which is a FX platform that is/was said to do 20% of worldwide FX volume and offering the best spreads for non institutional traders.\nA plan B for XRP would be to spend non-issued XRP for alliances to whatever extend. Obviously this can cause controversy with Ripple and among XRP holders. Nonetheless, maybe Ripple appreciates/listens to a discussion and gets inspired...\n","reviews":1182,"replies":[{"content":"Microsoft had partner with ETH, ripple, factom, etc, these news has double ETH, XRP price too. Microsoft just provide a cloud product for user not provide a official Microsoft coin.\n","date":"01/10/2016  8:52  AM"},{"content":"1 hour ago, yxxyun said:\nMicrosoft had partner with ETH, ripple, factom, etc, these news has double ETH, XRP price too. Microsoft just provide a cloud product for user not provide a official Microsoft coin.\nYes, Microsoft/Azure chooses a number of projects. EmerCoin is a plain coin project that was little known. Microsoft is selective, and what they do is part of a strategy. They've built Skype into Windows, and who knows what the next Windows gets pre-installed as blockchain tech....\n","date":"01/10/2016  9:12  AM"},{"content":"I'll bet that Ripple is hoping that XRP can quietly go away.\u00a0 The only problem is that they'll face a class action lawsuit of mammoth proportions from all the people to whom they've been selling it over the past few years that would put them out of business.\n","date":"01/10/2016 10:40  AM"},{"content":"3 hours ago, fatcat said:\nI'll bet that Ripple is hoping that XRP can quietly go away.\u00a0 The only problem is that they'll face a class action lawsuit of mammoth proportions from all the people to whom they've been selling it over the past few years that would put them out of business.\nWhy would they want it to go away? If XRP\u00a0goes away, they can't sell their stash\u00a0to FIs, MMs etc.\n","date":"01/10/2016  2:06  PM"},{"content":"8 hours ago, yandel said:\nRipple is said to have stated that they do not pay with XRP for integration with big players.\nSource?\nR(L) explicitly states that it distributes XRPs to financial institutions, market makers, etc.\u00a0R(L) distributes several 100M XRP per month. Who receives these distributed\u00a0XRPs? Small traders certainly don't.\u00a0These XRPs aren't available on the\u00a0market (i.e. they are not in the orderbooks and overall volume volume is small).\u00a0\nSource:\u00a0https://ripple.com/xrp-portal/\nQuote\n\u00a0\nTo build both utility and liquidity on Ripple, we are focused on distributing XRP to:\nFINANCIAL INSTITUTIONS\nWhen compliant and reputable financial institutions integrate Ripple, they bring volume and liquidity to the network.\nMARKET MAKERS\nWorld-class market makers (e.g. hedge funds) provide liquidity for global payments on Ripple, uniquely offering competitive FX rates.\n\u00a0\n\u00a0\n\u00a0\n\u00a0\n","date":"01/10/2016  2:20  PM"},{"content":"9 hours ago, yandel said:\nJust some thoughts. XRP apparently is not going in a direction that was initially envisioned. Ripple is now into banking integration where XRP is not desired, not needed, ignored...\nRipple is doing distributed ledgers with private networks where XRP is not needed (this is what banks wanted - privacy).\u00a0 XRP is not needed by these private networks because IOUs are already trusted by the participating banks.\u00a0 The real game changer when it comes to digital currency is cross-boarder transactions with banks that would usually not be given the opportunity because of lack of trust from larger institutions. ILP's plan is to connect these large networks of private banks to each other and the world.\nQuote\nOthers may not agree with this assessment. Ripple is quit on XRP for whatever reason. It is said that in 2016 the Ripple network goes into real world production, and consequently demand for XRP should rise according to the conceptual expectation. But if not??\nLarge banks wanted their distributed ledgers to be private. I have been looking less at Ripple and more at ILP when it comes to evaluating XRP.\u00a0 Without ILP, Ripple is just a private ledger that helps a network of banks transfer funds within.\u00a0 With ILP, those private networks of banks can trade with other networks or small banks that otherwise would not be trusted by the private network. Without ILP, Ripple would not become the internet of value, it would just be the same crap we already have in place (There will never be one network so interledger is very important).\nQuote\nRecently Microsoft announced a partnership with EmerCoin\nhttp://cointelegraph.com/news/116020/price-of-emercoin-doubles-following-its-partnership-with-microsoft\nThis looks like EmerCoin becoming the MicrosoftCoin. Maybe 2016 is the year where effectively there will also be an AppleCoin, a GoogleCoin etc.\u00a0 What can happen is that all big players form partnerships within their alliances.\nEven if what you are saying is true, what is wrong with this?\u00a0 ILP could be the \"killer app\" Bitcoin has been looking for.\u00a0 I think the more \"tokens\" on the network the better.\u00a0 XRP will still have the advantage of no counterparty risk and these other tokens will draw interest to XRP.\n\u00a0\n","date":"01/10/2016  4:03  PM"},{"content":"Well said @tomb\n","date":"01/10/2016  5:38  PM"},{"content":"12 hours ago, fatcat said:\nI'll bet that Ripple is hoping that XRP can quietly go away.\u00a0 The only problem is that they'll face a class action lawsuit of mammoth proportions from all the people to whom they've been selling it over the past few years that would put them out of business.\nWhy would they develop and sell Ripple Stream and Ripple Connect if they want\u00a0XRP to go away, are\u00a0you\u00a0saying they want to abandon\u00a0XRP and RCL? Essentially you are saying that ripple will abandon RCL / RCN and that is far from the truth... They've already stated their intent with XRP in the XRP portal and white paper, plus they are hiring people to manage this aspect of the business.\n","date":"01/10/2016 11:19  PM"},{"content":"14 hours ago, tomb said:\n.... ILP's plan is to connect these large networks of private banks to each other and the world.\nLarge banks wanted their distributed ledgers to be private. I have been looking less at Ripple and more at ILP when it comes to evaluating XRP.\u00a0 Without ILP, Ripple is just a private ledger that helps a network of banks transfer funds within.\u00a0 With ILP, those private networks of banks can trade with other networks or small banks that otherwise would not be trusted by the private network. Without ILP, Ripple would not become the internet of value, it would just be the same crap we already have in place (There will never be one network so interledger is very important)\nNothing wrong with what you say. Originally Ripple thought of one big universal ledger, and that was the vision for XRP. Not much is left of that concept, except maybe that at one point there are more ledgers of non FIs or non aligned FIs joining.\n","date":"01/11/2016  7:06  AM"},{"content":"An ILP world will need a vehicle currency, just as the non-ILP world does. Ripple believes that XRP is the best choice for that currency. We've explained why we think that is and what we plan to do to make that happen:\nhttps://ripple.com/files/ripple_vision.pdf\nhttps://ripple.com/xrp-portal/\n","date":"01/11/2016  8:40  AM"},{"content":"52 minutes ago, JoelKatz said:\nAn ILP world will need a vehicle currency, just as the non-ILP world does. Ripple believes that XRP is the best choice for that currency. We've explained why we think that is and what we plan to do to make that happen:\nhttps://ripple.com/files/ripple_vision.pdf\nhttps://ripple.com/xrp-portal/\nOne thing not mentioned in the plan...\nCan you tell us please, if the xrp distribution to FI's &amp; hedge funds will happen fairly quickly \u00a0(months) or will it take years to distribute the remaining 65b ?\n","date":"01/11/2016  9:37  AM"},{"content":"7 minutes ago, Morty said:\nOne thing not mentioned in the plan...\nCan you tell us please, if the xrp distribution to FI's &amp; hedge funds will happen fairly quickly \u00a0(months) or will it take years to distribute the remaining 65b ?\nAdding to that\u00a0@JoelKatz\u00a0What's the plan to ramp up liquidity? Looking\u00a0@gatehub\u00a0liquidity being so lame\u00a0for instance... they could use a bit of support to get MM's active.\nEdited 11 January by kanaas\n","date":"01/11/2016  9:44  AM"},{"content":"...over time we expect to see an increase in demand for XRP that more than offsets the additional supply we inject into the market. Said another way, we will engage in distribution strategies that we expect will result in a stable or strengthening XRP exchange rate against other currencies.\nhttps://ripple.com/xrp-portal/\n","date":"01/11/2016 11:17  AM"},{"content":"12 hours ago, Morty said:\nOne thing not mentioned in the plan...\nCan you tell us please, if the xrp distribution to FI's &amp; hedge funds will happen fairly quickly \u00a0(months) or will it take years to distribute the remaining 65b ?\nI would say this will happen faster\u00a0as\u00a0more MMs and hedge funds\u00a0come on the scene and\u00a0FIs launch commercial products, all\u00a0bringing liquidity, utility, forex\u00a0to the RCN. Earthport alone has the potential bring FIs\u00a0to RCN, not only from a liquidity standpoint, but as a result of their\u00a0cost savings, speed, and profitability from using ripple..\u00a0\u00a0\u00a0\n","date":"01/11/2016 10:18  PM"}],"topic":"Is there a plan B for XRP?","date":"01/10/2016  5:56  AM"},{"content":"https://www.ripplecharts.com/#/transactions\n\u00a0\nIts possible to see a live feed from the network, and transactions' details.\n","reviews":237,"replies":[{"content":"This is cool\n","date":"01/11/2016  4:20  PM"}],"topic":"New Ripple Charts page - Transactions","date":"01/11/2016  3:54  PM"},{"content":"https://451research.com/report-short?entityId=87323\nRipple comes out of the lab with blockchain products and partners\nNOVEMBER 19 2015\nBY JORDAN MCKEE PATRICK DALY\nThe vendor is rapidly transitioning from experimentation to implementation mode, fueled by additional funding and new partners. In a sign of maturity and focus, Ripple has released two offerings focused on core infrastructure for financial institutions.\nAnyone have an account? I'm glad to see all these fintech companies researching and talking positively about ripple, this will lead to a lot of investment interest.\n","reviews":1329,"replies":[{"content":"I filled out the form for the trial, but when I submitted it\u00a0I got a message saying a representative would be contacting me. I don't answer my phone so I guess this isn't happening.\n","date":"11/19/2015 11:52  PM"},{"content":"(I haven't read this yet. Just did a quick copy and paste before heading to bed. I'm probably not supposed to do this. Shhh. Don't tell on me.) \n\u00a0\nRipple comes out of the lab with blockchain products and partners\nNovember 19 2015  By Jordan McKee Patrick Daly \n\u00a0\nBlockchain has permeated financial services conference agendas, headlines and client inquiries over the past 12 months in a major way. The technology is the backbone underlying cryptocurrencies, and perhaps the most valuable concept born from science projects like Bitcoin. Admittedly in its early days, blockchain introduces the concept of a trusted, public ledger without centralized control. When considered against the backdrop of financial services, the use cases are plentiful, and extend to areas such as intra-bank currency transfers and international corporate payments. Ripple is a vendor executing on this opportunity. It has recently picked up steam with backing from the venture arm of Santander, an Accenture partnership and the release of new products.\nThe 451 Take\nRipple is one of the better-known blockchain vendors that has set out to modernize the outdated global payment infrastructure. While the task may be lofty, Ripple should be commended for its early traction, with a dozen banks now building commercial services based on its technology, and a handful of major channel partnerships in place. For financial institutions able to break free from their risk-averse heritage, Ripple's value proposition is attractive, and one that's worth evaluating in the near term. The vendor promises a level of speed and transparency that simply isn't seen today in international payments, plus some attractive cost-savings and revenue opportunities to boot. Admittedly, Ripple will continue to face challenges due to the novelty of its technology and conservative nature of its target market. However, we anticipate headwinds to subside as several of Ripple's clients roll out its technology commercially next year.\nContext\nSan Francisco-based Ripple was founded in 2012. The company was known as Ripple Labs up until September, but dropped the 'Labs' from its name as it began to transition from experimentation mode to implementation. Today, Ripple has 110 employees and is growing, with 15 open positions and headcount up nearly 100% YoY. The company has bolstered its executive team and board of directors significantly in the past year; it added PayPal's former CFO of payments and Risk Bret Allenbach as CFO and a former Hightail and Yahoo executive Brad Garlinghouse as COO. Recent BOD and adviser appointments hail from various government backgrounds, including a former White House adviser, a former State Department official, and a former US Department of Treasury official.\nAdding to two angel rounds of funding in early 2013, Ripple raised a $3.5m seed round in November 2013, before a larger $28m Series A round in May 2015. The A round was furthered by a $4m strategic injection from Santander InnoVentures in October. Ripple has numerous backers, including IDG Capital Partners, Google Ventures, Andreesen Horowitz, CME Group, Seagate Technology, Core Innovation Capital, Route 66 Ventures, and RRE Ventures, among others.\nProducts\nRipple introduced two products in early October: Cross-Currency Settlement and FX Market Making. Both of these services are designed to enable real-time settlement of international payments without the presence of a central entity to clear the transaction. Ripple's value proposition for both offerings is predicated on speed, security and transparency.\nRipple's Cross-Currency Settlement service provides an alternative to correspondent banking. Through the use of bank-to-bank settlement, this service addresses a variety of use cases, including remittance, international corporate payments, cross-border intra-bank currency transfers, and international transaction banking. Ripple's FX Market Making product is designed for active trading of currencies on exchanges or over-the-counter. This may involve banks or third-party market makers who are submitting bid/ask quotes to the Ripple Network through Ripple Stream . It is important to note that Ripple is not a payment system; instead it provides software designed to enhance the existing payment systems within financial institutions.\nThe technologies underpinning Ripple's two products include Ripple Stream, Ripple Network and Ripple Connect. Ripple Stream is the interface for market makers to submit bid/ask quotes to the Ripple Consensus Ledger, a distributed ledger housed on the Ripple Network. Ripple Connect is the module that underpins the entire platform and processes cross-currency payments in real time. Ripple Connect is typically installed on-premises and communicates with the financial institutions internal systems through RESTful APIs, connecting it to the Ripple Network.\nStrategy\nUp until this fall, Ripple had largely been in experimentation mode. Introducing a new technology and concept to conservative, risk-averse bankers is no small task; Ripple spent much of the past 12-18 assuming an education role. Ripple has also been tasked with navigating a complex and at times opaque regulatory landscape; it was dinged with a $700,000 fine from FinCEN earlier in the year for a violation of the Bank Secrecy Act (BSA). Ripple notes that shortfalls have been patched and it is actively engaged with regulators across its major market. Reinforcing its credibility, Ripple was elected to the Federal Reserve's steering committee for the Faster Payments Task Force this summer.\nAs part of its market experimentation and education, Ripple has completed proofs of concept (POCs) with 15 financial institutions from across the world, including in the US, Canada, Australia and Europe. It has since transitioned the majority of these POCs into its sales pipeline, with 12 banks now in the process of building commercial services based on its technology. Ripple estimates that 60-70% of these are tier-1 financial institutions. Current banks live on the Ripple protocol \u2013 who were announced as partners in 2014 \u2013include Fidor Bank in Germany, and CBW Bank and Cross River Bank in the US.\nRipple says the implementation timeline for its technology is shorter than most might imagine: 3-5 months for small to midsize financial institutions, and 6-9 months for tier-1 banks. The length in Ripple's sales cycle is primarily indexed to the education requirement, which admittedly should decrease over time. Ripple's revenue structure looks similar to most payments software vendors; the company earns a combination of professional services and licensing fees on its software. As Ripple hones its go-to-market strategy, channel partners will play an increasing role; the vendor announced a slew of partnerships in October with Accenture, CGI, IntellectEU and DH Corporation, as well as one with Earthport in late 2014. While financial institutions are the near-to-mid-term focus for Ripple, the vendor notes its broader vision is around the 'Internet of Value.' Essentially, Ripple sees any instance where value is being transferred (e.g. airline loyalty schemes) as a good use case for its software.\nCompetition\nIn the still nascent world of blockchain, Ripple has proven to be the vendor seeing the most notable traction in financial services and with arguably the most regulatory experience. There are, however, a number of blockchain startups in existence, with focuses in and outside of the banking sector. Take for instance Epiphyte, which just inked a partnership with Visa Europe, and ConsenSy, now working with Microsoft to offer blockchain development tools to the latter's customers on the Azure platform. There is also Colu, an Israeli blockchain startup looking at applications outside of financial services, fueled by a recent partnership with Deloitte. Chain Inc. is another contender, having scored $30m in September from backers that include Visa, Capital One and Fiserv. Ripple is also cognizant of R3, a consortium of 22 global banks \u2013 including Citi, Bank of America, HSBC and Morgan Stanley \u2013 that have joined forces to develop a private blockchain. While it's unclear if R3 will be developing the technology in-house or partnering, it could present either a major threat or opportunity to Ripple.\nAside from blockchain vendors, Ripple is primarily up against incumbent providers of infrastructure to financial institutions, billers and retailers. This includes ACI Worldwide, Fiserv, FIS and Dovetail Systems, among a variety of others. Ripple tends to see these vendors as major partnership opportunities, however, as illustrated by its existing relationship with D+H.\nSWOT Analysis\nStrengths\nRipple has a favorable reputation among financial institutions, backed up by more than a dozen POCs and involvement in the Faster Payments Task Force. Its Accenture partnership holds potential to be a strong sales channel. Ripple is the furthest along in financial services amongst blockchain competitors.\nWeaknesses\nThe novelty of blockchain requires considerable market education, resulting in longer sales cycles. Blockchain technology is nascent and, Ripple's vision of developing a global payments ecosystem will take time to be realized.\nOpportunities\nRipple has focused on a market sector holding much potential, with areas such as cross-border transactions ripe for disruption. Ripple should begin exploring the numerous blockchain opportunities residing outside of financial services, and continue to build out its channel partners.\nThreats\nRipple faces a challenging regulatory landscape. Its target market is generally conservative and risk averse. The competitive landscape is growing; R3 consortium could grow into a major force.\n\u00a0\n\u00a0\n","date":"12/02/2015  4:22  AM"},{"content":"Can you post the original source link please?\n","date":"12/02/2015 11:05  AM"},{"content":"I still think the big challenge for Ripple is marketing XRP as the intermediary asset when rivals enter the scene with stripped down crypto-assets of their own. Years of work have gone into refining Ripple's product from \"useless\" for banks to \"useful\" to banks. Now other companies can learn from these refinements and just start out building the fastest, most secure and efficient intermediary bridging asset.\n","date":"12/02/2015 12:34  PM"},{"content":"5 hours ago, rippledigital said:\nCan you post the original source link please?\nIt's the link from the OP:\nhttps://451research.com/report-short?entityId=87323\nI signed up for a free trial, but they wanted to call me. I guess after 2 weeks they realized I was never going to answer my phone. I got an email yesterday with login info.\n","date":"12/02/2015  4:16  PM"},{"content":"6 minutes ago, Haydentiff said:\nIt's the link from the OP:\nhttps://451research.com/report-short?entityId=87323\nI signed up for a free trial, but they wanted to call me.\nLol! What HELL is wrong with people?! It's the internet, in 2015!\n","date":"12/02/2015  4:22  PM"},{"content":"LOL!! \u00a0I'm curious what they charge \u00a0for that. It's pretty basic. The information on this forum is magnitudes better.\n","date":"12/02/2015  4:27  PM"},{"content":"21 minutes ago, Phintech said:\nLOL!! \u00a0I'm curious what they charge \u00a0for that. It's pretty basic. The information on this forum is magnitudes better.\nYeah, but I attribute most of that to Ripple employees posting on the forum and answering questions, clearing up misconceptions, etc.\nQuote\nRipple spent much of the past 12-18 assuming an education role.\nI think the significance of this is overlooked. Rather than spending time, energy, and money creating \"buzz\" and \"eye candy\", Ripple focused on a less glamorous but crucial task of educating key players -like the Federal Reserve.\nWhat does Arthur Britto look like? There aren't any pictures of him online that I can find. I saw a bio written for him once and it said something like \"He's just this guy, you know?\"\nDavid Schwartz is probably the most brilliant cryptographer in the world. Does he have a blog? Do you ever see his name on any top ten lists? Does he prance around conference circuits self-promoting? Nope. But he does make time for us regular folk by participating on the forum. Same with Arthur (on the main forum) and the same with NikB. There are others too, but my point is rather than spending time trying to be the \"cool kids\" they've been building an educational foundation along with the tech. That's substantial.\n","date":"12/02/2015  5:43  PM"},{"content":"2 hours ago, Haydentiff said:\nIt's the link from the OP:\nhttps://451research.com/report-short?entityId=87323\nI signed up for a free trial, but they wanted to call me. I guess after 2 weeks they realized I was never going to answer my phone. I got an email yesterday with login info.\nThanks for putting this up - I tried to get this report as well\u00a0but didn't even manage getting the free trial.\n","date":"12/02/2015  6:29  PM"},{"content":"47 minutes ago, Haydentiff said:\nYeah, but I attribute most of that to Ripple employees posting on the forum and answering questions, clearing up misconceptions, etc.\nI think the significance of this is overlooked. Rather than spending time, energy, and money creating \"buzz\" and \"eye candy\", Ripple focused on a less glamorous but crucial task of educating key players -like the Federal Reserve.\nI totally agree. IMO, a\u00a0lot of the Bitcoin crowd has spent the last couple years yelling \"Revolution!\" and creating buzz,\u00a0not putting the focus on the tech. Ripple has done their rounds, again and again, focusing on utility. They took\u00a0a strange,\u00a0seemingly distant, even threatening\u00a0(to some)\u00a0topic and created\u00a0a riveting discussion that has even the worst students (recalcitrant, entrenched FI pros) raising hands to ask questions.\u00a0I believe this approach is about to pay off big time.\n","date":"12/02/2015  6:47  PM"},{"content":"2 hours ago, Haydentiff said:\nDoes he prance around conference circuits self-promoting?\nThere are others too, but my point is rather than spending time trying to be the \"cool kids\" they've been building an educational foundation along with the tech. That's substantial.\nThinking about the Peter Todd's of the world as \"cool kids\" made me chuckle.\n","date":"12/02/2015  7:56  PM"},{"content":"1 hour ago, Phintech said:\nThinking about the Peter Todd's of the world as \"cool kids\" made me chuckle.\nI don't consider Peter to be one of \"those\" people.\u00a0\n(Fwiw, I actually like Peter a lot.)\n\u00a0\n\u00a0\n","date":"12/02/2015  9:08  PM"},{"content":"Noted, retracted.\u00a0 Matonis?\nJust now, Haydentiff said:\nI don't consider Peter to be one of \"those\" people.\u00a0\n(Fwiw, I actually like Peter a lot.)\n\u00a0\n\u00a0\n\u00a0\n","date":"12/02/2015  9:10  PM"},{"content":"5 minutes ago, Phintech said:\nNoted, retracted.\u00a0 Matonis?\n\u00a0\n&lt;crickets&gt;\n","date":"12/02/2015  9:15  PM"},{"content":"Haha! \u00a0Too funny.\n4 hours ago, Haydentiff said:\n&lt;crickets&gt;\n\u00a0\n","date":"12/03/2015  1:39  AM"},{"content":"There was an article posted yesterday about R3 adding 5 more banks. When I began reading, I saw that BNP Paribas was listed as one of the 5\u00a0 --but that had already been announced awhile back.\u00a0 I took a closer look and realized that the article had been re-published because somebody's job title wasn't listed correctly the first time around. LMAO!\nhttp://www.reuters.com/article/us-global-banks-blockchain-idUSKBN0TZ1MF20151216\n\u00a0\nIt made me think of this thread.\n","date":"12/17/2015  8:52  AM"},{"content":"3 hours ago, Haydentiff said:\nThere was an article posted yesterday about R3 adding 5 more banks. When I began reading, I saw that BNP Paribas was listed as one of the 5\u00a0 --but that had already been announced awhile back.\u00a0 I took a closer look and realized that the article had been re-published because somebody's job title wasn't listed correctly the first time around. LMAO!\nhttp://www.reuters.com/article/us-global-banks-blockchain-idUSKBN0TZ1MF20151216\n\u00a0\nIt made me think of this thread.\nlol\n","date":"12/17/2015 12:40  PM"},{"content":"On 12/2/2015 at 1:22 PM, Haydentiff said:\nAs part of its market experimentation and education, Ripple has completed proofs of concept (POCs) with 15 financial institutions from across the world, including in the US, Canada, Australia and Europe. It has since transitioned the majority of these POCs into its sales pipeline, with 12 banks now in the process of building commercial services based on its technology. Ripple estimates that 60-70% of these are tier-1 financial institutions. Current banks live on the Ripple protocol \u2013 who were announced as partners in 2014 \u2013include Fidor Bank in Germany, and CBW Bank and Cross River Bank in the US.\nRipple says the implementation timeline for its technology is shorter than most might imagine: 3-5 months for small to midsize financial institutions, and 6-9 months for tier-1 banks. The length in Ripple's sales cycle is primarily indexed to the education requirement, which admittedly should decrease over time. Ripple's revenue structure looks similar to most payments software vendors; the company earns a combination of professional services and licensing fees on its software. As Ripple hones its go-to-market strategy, channel partners will play an increasing role; the vendor announced a slew of partnerships in October with Accenture, CGI, IntellectEU and DH Corporation, as well as one with Earthport in late 2014. While financial institutions are the near-to-mid-term focus for Ripple, the vendor notes its broader vision is around the 'Internet of Value.' Essentially, Ripple sees any instance where value is being transferred (e.g. airline loyalty schemes) as a good use case for its software.\nI like this excerpt so much that I wanted to highlight it, considering all their current partners and when their trials / pilots were announced we can begin to guess when they will go live with commercial products considering the 3 - 9 month implementation window\u00a0\u00a0\nAs stated above we know 12 banks are creating commercial services, so in\u00a02016 we could potentially see 12 banks alone, and 60 - 70% tier-1 FIs\u00a0\n","date":"01/11/2016  2:23  AM"}],"topic":"451 Research: Ripple Report","date":"11/19/2015 11:18  PM"},{"content":"Current figures available from Ripple Labs here. Heres all the historical data I could find for the distribution of XRP since the start. Anyone able to add to it?\n30/11/2013\u00a07,223,302,086\n24/02/2014\u00a07,579,478,083\n30/04/2014\u00a07,817,888,647\n31/05/2014\u00a08,252,600,667\n24/10/2014\u00a029,472,745,894\n31/10/2014\u00a030,881,360,458\n30/11/2014\u00a030,978,075,200\n12/31/2014\u00a031,908,551,587\n31/01/2015\u00a032,015,347,962\n31/03/2015\u00a032,174,248,948\n30/06/2015\u00a032,488,247,336\n31/08/2015\u00a033,156,211,683\n31/10/2015\u00a033,537,439,933\n30/11/2015\u00a033,725,307,585\n31/12/2015\u00a033,920,177,761\nEdited 9 January by karlos\n","reviews":1104,"replies":[{"content":"","date":"09/11/2015  6:30  AM"},{"content":"","date":"10/02/2015 12:31  AM"},{"content":"","date":"10/02/2015  1:31  PM"},{"content":"","date":"10/02/2015  3:40  PM"},{"content":"They distributed around\u00a0380\u00a0million XRP in two months, that's quite a bit...\n66,461,149,986\nTOTAL XRP HELD BY RIPPLE\n33,537,439,933*\nTOTAL XRP HELD BY OTHERS\nAs of October 31, 2015\n*Total includes business development agreements that are still pending.\n","date":"11/13/2015  6:38  AM"},{"content":"66,273,108,895\nTOTAL XRP HELD BY RIPPLE\n33,725,307,585*\nTOTAL XRP HELD BY OTHERS\nAs of November 30, 2015\n*Total includes business development agreements that are still pending.\n","date":"12/16/2015 11:10  PM"},{"content":"66,078,164,352\nTOTAL XRP HELD BY RIPPLE\n33,920,177,761*\nTOTAL XRP HELD BY OTHERS\nAs of December 31, 2015\n*Total includes business development agreements that are still pending.\n","date":"01/09/2016  6:51  AM"},{"content":"BTW those info are false.\nFirst of all the 60 bil are not held by Ripple but by Ripple Labs. It's the company, not the network.\nSecond, 40 billions (I don't remember very well) are in the hand of 2-3 people and not Ripple Lab. (Artur, JED and Ripple Work).\n","date":"01/09/2016 11:41  AM"},{"content":"8 minutes ago, tulo said:\nFirst of all the 60 bil are not held by Ripple but by Ripple Labs. It's the company, not the network.\nRipple Labs was renamed to Ripple.\n","date":"01/09/2016 11:53  AM"},{"content":"3 minutes ago, T8493 said:\nRipple Labs was renamed to Ripple.\nReally? When? Even\u00a0legally?\nBecause this is on their website: \" 2013 Ripple Labs, Inc. All Rights Reserved \"\nEdited 9 January by tulo\n","date":"01/09/2016 11:56  AM"},{"content":"4 minutes ago, tulo said:\nReally? When? Even\u00a0legally?\nBecause this is on their website: \" 2013 Ripple Labs, Inc. All Rights Reserved \"\nLast year:\nhttps://ripple.com/insights/a-new-chapter-for-ripple/\nQuote\nThat\u2019s why we\u2019re dropping the \u2018Labs\u2019 from Ripple Labs. From now on, it will just be Ripple\u2014and Ripple is growing up.\nhttps://ripple.com/company/\nSo Ripple Labs -&gt; Ripple, Ripple (network) -&gt; Ripple network or Ripple Consensus Network\n\u00a0\n","date":"01/09/2016 12:22  PM"},{"content":"\r\nI hope theres some big deals brewing because 200M a month is chicken feed..\r\n","date":"01/09/2016  3:04  PM"},{"content":"5 hours ago, T8493 said:\nLast year:\nhttps://ripple.com/insights/a-new-chapter-for-ripple/\nhttps://ripple.com/company/\nSo Ripple Labs -&gt; Ripple, Ripple (network) -&gt; Ripple network or Ripple Consensus Network\n\u00a0\nYou need to look at their federal filings to know if they actually changed their name or not. The company may still be Ripple Labs Inc as their website says and they've simply created a DBA or \"doing business as\"\u00a0(@nikb or @joelkatz someone should update the copyright on the website...). Or they may have actually changed the name of the tax-paying entity. Either way looking at the website won't answer this question, you have to look at their filings.\n\u00a0\nEdited 9 January by cmbartley\n","date":"01/09/2016  5:44  PM"},{"content":"14 minutes ago, cmbartley said:\n\u00a0Either way looking at the website won't answer this question, you have to look at their filings.\nTheir tax filings for 2015 are not yet available and probably won't be available for some time. Delaware corp registry still states RIPPLE LABS INC.\nSee terms of use:\u00a0https://ripple.com/terms-of-use/\u00a0(\"the websites of Ripple, Inc.\").\nEdited 9 January by T8493\n","date":"01/09/2016  5:56  PM"},{"content":"I believe that ~66 Billion is being held by Ripple. \u00a0Those xrps held by the founders are part of the\u00a0~ 33 Billion that out in the wild..\nIf I remember correctly, Jed had like ~9 Billion xrp..CL ~7 Billion xrp and Arthur Bitto ~3 Billion xrp.. \u00a0CL donated a large portion of his xrp to Ripple Works, the\u00a0non-profit foundation that is to serve the underbanked and financially underserved.\nEdited 9 January by jpchang888\n","date":"01/09/2016  6:42  PM"},{"content":"16 hours ago, karlos said:\nI hope theres some big deals brewing because 200M a month is chicken feed..\nI was going to say\u00a0distribution is slowing down, I guess that's a good sign, fairly limited supply\u00a0considering 19 of the 33 billion belongs to the founders / rippleworks\n","date":"01/10/2016  8:07  AM"}],"topic":"XRP Distribution","date":"09/11/2015  6:30  AM"},{"content":"The poll is not anonymous or too serious, it's just a fun thought exercise \n\u00a0\n\u00a0\n","reviews":631,"replies":[{"content":"Other: one world digital currency becomes perfect bridge unit. Maybe the IMF or someone.\u00a0\n","date":"01/07/2016 11:26  AM"},{"content":"47 minutes ago, karlos said:\nThe poll is not anonymous or too serious, it's just a fun thought exercise \n\u00a0\n\u00a0\nI dont even want to think about that scenario.. got too much expectations from ripples... lol.. but anything is possible so I think the closest threat to ripple is R3....\n","date":"01/07/2016 12:05  PM"},{"content":"","date":"01/08/2016  5:45  PM"},{"content":"Well....according to the Dec XRP portal page, 200 million more XRP were distributed in December....\n(I am glad they quit the quarterly update and moved to a monthly posting)\n\u00a0\n","date":"01/08/2016  6:49  PM"},{"content":"When you say \"XRP is toast\", do you mean, literal toast? Because if it's backed by toast, that's a delicious win for me.\n","date":"01/08/2016  7:04  PM"},{"content":"On 1/8/2016 at 1:04 PM, rippledigital said:\nWhen you say \"XRP is toast\", do you mean, literal toast? Because if it's backed by toast, that's a delicious win for me.\nlove your sense of humor rippledigital.\n","date":"01/10/2016 12:17  AM"}],"topic":"Poll: Its 2020. XRP is toast.","date":"01/07/2016 11:17  AM"},{"content":"A shout-out to @jn_r\u00a0for pointing out Ripple Chart's new live Transactions stream:\nhttps://www.ripplecharts.com/#/transactions\n","reviews":275,"replies":[{"content":"nice  mostly Japanese yen in transactions now...\n","date":"01/09/2016  9:13  PM"},{"content":"My impression is that the orderbooks are also much faster loaded. It's like almost instantaneously\n","date":"01/09/2016  9:56  PM"},{"content":"Looks like the most common transaction fee is 0.015 XRP, this seems increased from even a few weeks ago. Does this reflect increased network activity?\u00a0\n","date":"01/09/2016 11:13  PM"}],"topic":"Ripple Charts live Transactions stream","date":"01/09/2016  9:01  PM"},{"content":"There were apparently 2 large (and not just one) funding rounds (28M + 32M)\u00a0last year:\nhttps://www.crunchbase.com/organization/ripple-labs#/entity\nWho were the investors in the first\u00a032M funding round? Westpac?\nEDIT: Has R(L) disclosed anything about this 32M funding round?\n\u00a0\nEdited 9 January by T8493\n","reviews":366,"replies":[{"content":"I assumed it was Santander Innoventures and Route 66?\n\u00a0\n\u00a0\n","date":"01/09/2016  1:13  PM"},{"content":"@rippledigital, this is 28M funding round. I'm asking about the 32M one.\n\u00a0\n\u00a0\n","date":"01/09/2016  1:45  PM"},{"content":"It says 0 investors for the 32 M one. Doesn't make sense.\n","date":"01/09/2016  2:24  PM"},{"content":"\r\n\r\n1 minute ago, Zooplankton said:\r\n\r\n\r\n\r\n\r\nIt says 0 investors for the 32 M one. Doesn't make sense.\r\n\r\n\r\n\r\n\r\n\r\nYeh, I think thats just a mistake by crunchbase. Series A in 2015 was initially $28M, then Santander added $4M bringing it to $32M.\u00a0\r\n","date":"01/09/2016  2:28  PM"},{"content":"3 minutes ago, Zooplankton said:\nIt says 0 investors for the 32 M one. Doesn't make sense.\nThat's why I'm asking.\u00a0Maybe they weren't disclosed. However, I remember reading about Westpac.\n","date":"01/09/2016  2:29  PM"},{"content":"4 hours ago, karlos said:\nYeh, I think thats just a mistake by crunchbase. Series A in 2015 was initially $28M, then Santander added $4M bringing it to $32M.\u00a0\nYeah that's what I thought.\n","date":"01/09/2016  6:34  PM"}],"topic":"32M (not 28M!) Ripple funding round in 2015 - who were the investors?","date":"01/09/2016 12:33  PM"},{"content":"I was just wondering what happened to the Shift pilot of Ripple that ended in August....I see that they're in\u00a0cahoots with Coinbase.\u00a0\n\u00a0\nHi Robert,\nWe thought you\u2019d be interested to know that a bitcoin debit card is now available in your state. With the\u00a0Shift Card, you can connect your Coinbase account and spend bitcoin at over 38 million VISA merchants worldwide.\u00a0\n\u00a0\nSign up for the Shift Card here\n\u00a0\nThe Shift Card represents another small step in our mission to connect traditional infrastructure to the Bitcoin network. We hope you will try it out!\n\u00a0\nKind regards,\nThe Coinbase Team\n","reviews":293,"replies":[{"content":"Shift's website only offers a BTC option through Coinbase.\u00a0 Probably\u00a0 if Coinbase supported Ripple, it would then support an XRP Shift card.\u00a0 https://www.shiftpayments.com/ \n","date":"01/09/2016  5:25  AM"},{"content":"Would be interesting to know the fee structure and see how that fits into Visa rules. For cross currency transactions, Visa/MC have a fat exchange rate. I guess that any withdrawal in currency other than USD first gets the Visa rate for USD, and then coinbase will charge a horrendous commission on top.\n","date":"01/09/2016  6:13  AM"},{"content":"Shift originally did a demo on Ripple....I had a Shift Visa card linked to one of my accounts for nearly 1 year. The demo ended in August 2015. I used it like a Visa card in numerous countries around the world.\u00a0\n","date":"01/09/2016  7:18  AM"}],"topic":"Shift card lets you spend BTC via Visa network","date":"01/08/2016  6:58  PM"},{"content":"So general question, will 2016 be a good year or not for the holders of XRP, thoughts?\n","reviews":1266,"replies":[{"content":"For Ripple? Yes.\nFor holders of XRP? Not sure.\n","date":"01/07/2016  3:26  PM"},{"content":"Most likely there will be no change. Until all XRPs are in the wild, the\u00a0daily price is trivial. This will take several more years. It is relatively easy to make a profit trading them though.\u00a0\n","date":"01/07/2016  3:51  PM"},{"content":"24 minutes ago, rippledigital said:\nFor Ripple? Yes.\nFor holders of XRP? Not sure.\nYeah, agreed. I hate to throw shade on everyone's party but my opinion is that XRP will waver as it struggles to find a scalable use case. Moreover, think very talented and smart people at Ripple are simply deluding themselves if they don't think that playing kingmaker by\u00a0selectively\u00a0distributing XRP to banks and FIs won't engender the ire of the average individual. Let's be clear, giving XRP to banks = giving banks money. Lastly, that Ripple\u00a0holds the majority of XRP is a big problem that they continue to silently sidestep. One commenter on an article recently decried the fact that Ripple still holds 20% of XRP, imagine how he'll feel when he learns that it's actually 65%.\nPoor PR and an unclear/low-demand use case will put downward pressure on the prices attenuating any meaningful gains in value. This will happen at the same time that many many other useful altcoins come on the market diluting the novelty of XRP and expanding the menu for casual altcoiners. Just like in a restaurant, the bigger the menu, the harder to choose.\u00a0\nRipple will orchestrate a last-minute pivot to reposition XRP as a desirable digital asset and either the price will start to pick up in 2017 or like the GOP supporters of Mitt Romney in 2012 we'll be shocked at how much we were mislead by living in the echo chamber and misjnterpreting\u00a0our own hype to be data.\nYou have been warned.\n","date":"01/07/2016  4:03  PM"},{"content":"I think it just needs more time to see if it's really useful as a bridging asset. 2018 is my guess \u2013 no way I am buying any more until then, I'll just sit on a small stash and see what happens. I honestly think that if serious professionals and analysts saw an opportunity for making money on speculating with XRP, they'd have stocked up by now and we'd already be witnessing a pre-launch price spike. But so far nothing, except small-time crypto-speculators. And the Jed thing was a f**k up off epic proportions and may have added several years on top.\u00a0\nIn the meantime, while we wait for Ripple to mature and see where XRP fits into the IoV puzzle, check out companies actually using Ripple technology if you're interested in the space, e.g. Earthport. Stocks might be a lesser risk than casino tokens, although who's to say these days; nothing's safe any more.\n","date":"01/07/2016  4:08  PM"},{"content":"$.10\n","date":"01/07/2016 11:03  PM"},{"content":"6 minutes ago, hypostatization said:\n$.10\nReally? You think the price will increase 20x with 65% of XRP still to enter circulation? It's funny how no one ever predicts that the price will go down...\n","date":"01/07/2016 11:11  PM"},{"content":"8 minutes ago, hypostatization said:\n$.10\n[offtopic]\ngood to see hypo around here\n[/offtopic]\n","date":"01/07/2016 11:12  PM"},{"content":"7 hours ago, rippledigital said:\nI think it just needs more time to see if it's really useful as a bridging asset. 2018 is my guess \u2013 no way I am buying any more until then, I'll just sit on a small stash and see what happens. I honestly think that if serious professionals and analysts saw an opportunity for making money on speculating with XRP, they'd have stocked up by now and we'd already be witnessing a pre-launch price spike. But so far nothing, except small-time crypto-speculators. And the Jed thing was a f**k up off epic proportions and may have added several years on top.\u00a0\nIn the meantime, while we wait for Ripple to mature and see where XRP fits into the IoV puzzle, check out companies actually using Ripple technology if you're interested in the space, e.g. Earthport. Stocks might be a lesser risk than casino tokens, although who's to say these days; nothing's safe any more.\nI'm in the same boat as you, I also\u00a0bought some Earthport\u00a0and then some\u00a0Fidor &amp;\u00a0TAS Group stock, but\u00a0I think we could see a price spike sooner than later. Yeah early distribution of XRP to partners has held the price down, or maybe coordinated selling by 3rd parties\u00a0to keep the price from being too volatile, but with the new XRP distribution strategy and ripple now promoting XRP\u00a0use, I think that could lead to appreciation faster than anticipated. They've now done everything except\u00a0tout it as an investment, so I think that is what will hold back your more conservative investors. Maybe eventually some investment firms will\u00a0start pushing it as an investment, but I don't think ripple\u00a0needs to or wants to at this point, I think they're content with letting people buy it as is...\nThey now intend to distribute XRP to FIs and market makers to bring liquidity to the market, not to just get a new partner and place them on a sell schedule, but we'll see how their new sales strategy / distribution works in the next year or two as well.\nExciting times, 2016 will give us a lot of new insight into where ripple and XRP are going \u00a0I'll say a steady rise to and support at\u00a0.02 - .03 by 2017 maybe higher\u00a0if there's enough demand and early partners run out of XRP to sell. I'd also say we won't see it below .01 again once it breaks through.\nEdited 7 January by rippleric\n","date":"01/07/2016 11:41  PM"},{"content":"49 minutes ago, cmbartley said:\nReally? You think the price will increase 20x with 65% of XRP still to enter circulation? It's funny how no one ever predicts that the price will go down...\nI think you're forgetting the handful of people who are always shouting about how XRP is being abandoned and will soon be $0.0000.\n","date":"01/08/2016 12:02  AM"},{"content":"1 hour ago, cmbartley said:\nReally? You think the price will increase 20x with 65% of XRP still to enter circulation? It's funny how no one ever predicts that the price will go down...\nIt's possible\u00a0with the change of their distribution strategy (not handing out XRP to gain partners /support business)\u00a0and their new game plan with ILP and RCL, gatehub is already picking up momentum and snapswap.eu will come online soon too. Yeah price will go down if selling of distributed XRP forces it down, otherwise we stay at current prices or go up if they let it go...\u00a0Distribution should now bring liquidity and use of ripple /\u00a0XRP from here on out, if it doesn't then yeah price could bottom out until they bring liquidity and utilization, I'm betting we'll see FI liquidity / utilization in\u00a02016\n","date":"01/08/2016 12:22  AM"},{"content":"You might well be right @Dizer \u2013 2016 is definitely going to be a make or break year for Ripple as a commercial entity.\n","date":"01/08/2016 12:35  AM"},{"content":"20 minutes ago, rippleric said:\nIt's possible\u00a0with the change of their distribution strategy (not handing out XRP to gain partners /support business)\u00a0and their new game plan with ILP and RCL, gatehub is already picking up momentum and snapswap.eu will come online soon too. Yeah price will go down if selling of distributed XRP forces it down, otherwise we stay at current prices or go up if they let it go...\u00a0Distribution should now bring liquidity and use of ripple /\u00a0XRP from here on out, if it doesn't then yeah price could bottom out until they bring liquidity and utilization, I'm betting we'll see FI liquidity / utilization in\u00a02016\nMost important now IMO is to use their XRP stock to gear up XRP liquidity. I don't know how, but they should find means to do so as RCL will be completely\u00a0useless without sufficient trading activity. What is puzzling me is why they recently had some job postings related to financial acitivity/regulation. Now that they abandoned RippleTrade I wonder why they do need those jobs? I wouldn't be surprised if they wanna help liquidity by doing some trading themselves as they must know how importing this\u00a0is to bootstrap gateways like Gatehub and others\u00a0...\nEdited 8 January by kanaas\n","date":"01/08/2016 12:41  AM"},{"content":"7 minutes ago, kanaas said:\nMost important now IMO is to use their XRP stock to gear up XRP liquidity. I don't how, but they should find means to do so as RCL will be completely\u00a0useless without sufficient trading activity. What is puzzling me is why they recently had some job postings related to financial acitivity/regulation. Now that they abandoned RippleTrade I wonder why they do need those jobs for? I wouldn't be surprised if they wanna help liquidity by doing some trading themselves as they must know how importing this\u00a0is to bootstrap gateways like Gatehub and others\u00a0...\nLike I said in the Ripple 3.0 topic, compliance is one of the missing pieces they mention: Liquidity, scalability, and Compliance / Regulation... Not sure how they will accomplish that as a world wide standard, but I'm thinking financial inclusion / Identity is part of that plan. Rippleworks.org could obviously\u00a0be a part of this plan too.\nEdited 8 January by rippleric\n","date":"01/08/2016 12:44  AM"},{"content":"2 hours ago, cmbartley said:\nReally? You think the price will increase 20x with 65% of XRP still to enter circulation? It's funny how no one ever predicts that the price will go down...\nRipple Labs is extremely successful\u00a0from my perspective, and I expect that success to continue.\u00a0I say $.10 half seriously and half in jest. I think Ripple\u00a0is that great. I would argue against it spiking so dramatically purely on the basis of at least one prominent\u00a0RL person\u00a0having\u00a0stated [IIRC] stability is an important consideration for\u00a0XRP adoption\u00a0as a bridge currency.\nI think the future is not just uncertain, but dramatically uncertain. Ripple has always had its own distinct and narrative that has\u00a0never quite fit the prevailing\u00a0Bitcoin worldview.\u00a0I think that, to an extent, the\u00a0BTC\u00a0worldview has played itself out [though not necessarily BTC itself]. Ripple,\u00a0meanwhile, has continued to\u00a0evolve\u00a0rapidly\u00a0under the guidance of RL, independently down its own path.\nI think we all see the potential, and would probably not be here otherwise. Nothing guarantees\u00a0that the success of the protocol or even widespread\u00a0adoption\u00a0of XRP would drive up the price.\nWhy I hold XRP, in a sense, is specifically because RL holds 65% and I would genuinely be\u00a0surprised if Ripple Labs does not effectively\u00a0act in favor of its long term potential value.\nIn the near term I am most\u00a0interested in\u00a0price movement\u00a0of XRP correlating with the movement of widely/globally\u00a0traded\u00a0currencies, which I imagine is what actual meaningful\u00a0stability would\u00a0look like. Good read here beginning at the last paragraph of p14 here until the end of the section [~2.5 pages]:\nhttp://online.wsj.com/public/resources/documents/NBER.pdf\nIf the proverbial 'big money' is going to turn to XRP investment, then I kind of see that form of\u00a0stability as a pre-req. If XRP was down to\u00a0$.0001 by 2017, but beginning to show signs of strong and growing correlation with other world currencies in its movements, then I would be happy (and likely investing more).\nRipple is kind of dense and can be difficult\u00a0to grasp.\u00a0It is cool that there has\u00a0been as many people in the community as there has been who have taken the time to attempt\u00a0to understand it. It is rewarding... all of\u00a0those moments when things suddenly [seem to] click. Almost addictive. A small sliver of the world has any idea what Ripple is, let alone have heard of it at all. Adoption will take time. I am looking forward to seeing those moments of understanding spread.\nIt is pretty incredible how the core concepts have appealed to community activists, financial institutions, \u00a0devs, and forum dwellers alike. Powerful stuff.\nDo you think $.10 would ever be plausible and under what conditions?\u00a0\nEdited 8 January by hypostatization\n","date":"01/08/2016  1:01  AM"},{"content":"48 minutes ago, hypostatization said:\nDo you think $.10 would ever be plausible and under what conditions?\u00a0\nThis is crypto. Everything\u00a0can happen in crypto. \"Black swan\" types of events are happening all the time. XRP was worth 0.1 USD before, why it can't be worth 0.1 USD again?\nEdited 8 January by T8493\n","date":"01/08/2016  1:49  AM"},{"content":"I would say XRP needs to take on BTC with some vision. In first place the (potential) price of XRP depends on BTC. If BTC keeps on being fascinated, ppl are also fascinated by alternatives. Let's remember that in the beginnings of the internet there were many search engines, and Google not even present in the very beginning. It was worthwhile to use several search engines because results differed a lot and there were many special purpose circumstances. Finally Google established itself and became a one purpose big search engine. Today there are to a much lesser extend Yahoo and Bing but also Baidu in China, Yandex in Russia and a few more culturally centric search engines.\nXRP needs to have a vision in relation to BTC. Being some add-on for the Ripple network is not enough, it must have life on its own. This depends on Ripple coming out with a concept for XRP. At the moment there is nothing from Ripple. XRP has disappeared from all their presentations. XRP is still among the top 4 in market cap and a possible challenger from number two (of course no one ever believes that LTC will overtake BTC). XRP has a title shot on BTC but makes nothing out of it other than thinking in terms of some services offered to FIs.\n","date":"01/08/2016  1:56  AM"},{"content":"1 hour ago, rippleric said:\nIt's possible\u00a0with the change of their distribution strategy (not handing out XRP to gain partners /support business)\u00a0and their new game plan with ILP and RCL, gatehub is already picking up momentum and snapswap.eu will come online soon too. Yeah price will go down if selling of distributed XRP forces it down, otherwise we stay at current prices or go up if they let it go...\u00a0Distribution should now bring liquidity and use of ripple /\u00a0XRP from here on out, if it doesn't then yeah price could bottom out until they bring liquidity and utilization, I'm betting we'll see FI liquidity / utilization in\u00a02016\nWhat's the plan with SnapSwap? I can already trade BTC/XRP currency pairs as I did yesterday\n","date":"01/08/2016  2:15  AM"},{"content":"10 hours ago, cmbartley said:\nYou have been warned.\nCan someone please warn me when something really negative or positive and CONCRETE will affect my holdings not just pure speculation?\nI would hope no one here is under the impression they will wake up and see ripple at .10c next Monday except maybe for Heartbit of course. \u00a0\nKnown Facts:\n1. Are we going to see volatility? YES the market is insanely illiquid.\n2. Does\u00a0Ripple hold the majority of xrp? YES \u00a0and\u00a0I don't understand the big dilemma behind this fact, I would be more concerned with the public holding it. Anyone remember the big ILP rollout, and how the public went nuts and dumped.. Or the ripple trade controversy and how quick people where to dump again without hesitation. Banks have a higher risk tolerance, not by much but they will evaluate everything before they dump.\n3. Does ripple have some big\u00a0partners? YES, so many in fact I can't name them all. We have a rumor/confirmed list for those that don't know who they are.\u00a0Many have been POC, but there is a clear number of legitimate partnerships that will integrate and are past POC. Just the announcements made right before\u00a0and during\u00a0SIBOS is enough for me to perk my ears up and pay attention that we are definitely past the \"labs\" phase of this tech. Having Accenture selling your product is enough for me to hold xrp 100%. What about being one of the winners of the WEF? If you haven't, take a look at the previous winners list.\n4. Are there other competing blockchains? Not yet. Many of the current blockchains are in reality RCL/ILP\u00a0customers, not competitors. If they do decide to enter this market like the R3/IBM/Hyperledger/Linux recently did, they are at least 1-2 years behind the curve.\u00a0\nWill any of these things\u00a0make xrp be .10? No one really knows, but will it make it be worth 0? Heck no, not even the R3/IBM/Linux/hyperledger alliance at least not anytime soon.\nSo even with all the\u00a0\"warnings\", my prediction\u00a0is that xrp price will have a\u00a0bright future for\u00a02016. Definitely more than the current price.\nEdited 8 January by MundoXRP\n","date":"01/08/2016  2:28  AM"},{"content":"I predict $57 per XRP.\u00a0 Doesn't anybody remember the speculation fever that gripped BTC in the early days?\u00a0 It doesn't take much.\u00a0 The price of XRP has already exceeded .025\u00a0 based on.... nothing???\u00a0 It will happen eventually and inevitably IMO.\u00a0\nOf course I hope all readers are smart enough to realize my price prediction is more desire than prediction  \u00a0 \u00a0\n","date":"01/08/2016  2:34  AM"},{"content":"20 minutes ago, yandel said:\nI would say XRP needs to take on BTC with some vision. In first place the (potential) price of XRP depends on BTC. If BTC keeps on being fascinated, ppl are also fascinated by alternatives. Let's remember that in the beginnings of the internet there were many search engines, and Google not even present in the very beginning. It was worthwhile to use several search engines because results differed a lot and there were many special purpose circumstances. Finally Google established itself and became a one purpose big search engine. Today there are to a much lesser extend Yahoo and Bing but also Baidu in China, Yandex in Russia and a few more culturally centric search engines.\nXRP needs to have a vision in relation to BTC. Being some add-on for the Ripple network is not enough, it must have life on its own. This depends on Ripple coming out with a concept for XRP. At the moment there is nothing from Ripple. XRP has disappeared from all their presentations. XRP is still among the top 4 in market cap and a possible challenger from number two (of course no one ever believes that LTC will overtake BTC). XRP has a title shot on BTC but makes nothing out of it other than thinking in terms of some services offered to FIs.\nRipples vision with RCL is something different and much more sophisticated than being a niche crypto token for dark net markets,\u00a0chinese speculators and MMM pyramid schemes. They actually want to give it some real world usage as a bridge currency/settlement token\u00a0and they are pursuing a very ambitious\u00a0plan. If that works out is another question.\u00a0\nQuote\nXRP has a title shot on BTC but makes nothing out of it other than thinking in terms of some services offered to FIs.\nThat's where the capital is. Liquidity is all that matters. Let's put it the other way around: BTC is offering some services to ... well i mentioned it above. BTC shouldn't be the role model here. Global FX markets have an\u00a0average daily turnover of more than 5 trillion. Any slice of that is worth 1000 times more than some crypto enthusiasts like us...\n","date":"01/08/2016  2:35  AM"},{"content":"1 hour ago, MundoXRP said:\nKnown Facts:\n1. There is no such thing as a\u00a0\"known fact\" when referring to the future.\n2. Look 3 - 4 years back and look at the ratio of those companies that are thriving and profitable vs. those that aren't to get a sense of\u00a0the positive predictive value of being a WEF winner.\n3. Beta Max video tapes also had big partners\n4. ILP doesn't require XRP. At all.\n\u00a0\nOptimism should always be tempered with caution and skepticism. I believe what I cannot disprove despite my most valiant efforts, not in that for which\u00a0I can find the most supportive data. You can find infinite reasons to believe if you're not looking for reasons to disbelieve.\n","date":"01/08/2016  3:56  AM"},{"content":"2 hours ago, cmbartley said:\nWhat's the plan with SnapSwap? I can already trade BTC/XRP currency pairs as I did yesterday\nI'm not sure they have an actual plan with ripple, but they we're awarded the first bitlicense in the EU\u00a0which will allow them to provide a lot of financial services using blockchain tech like RCL, plus I envision them remaining a ripple gateway for EUR and maybe USD and that will bring in more liquidity.\nhttps://snapswap.eu/#/news\u00a0\n","date":"01/08/2016  5:09  AM"},{"content":"Maybe extend the initial question of the thread to: where is the market cap for cc by 2107, in what place will XRP be, what movement is there in the ranks for altcoins, and will altcoins gain on BTC. Answering and analyzing some of the details can help in prediction...\n@xtrapower: Unfortunately the vision of FIs fueling XRP does not materialize. A lot of things have been said about it. With ILP a couple of banks who do distributed payments can set up a private ledger with a fresh token and have rules to only use it among themselves, with the public and private entities strictly forbidden. R(L) has fallen off from their initial blueprint. Basically they have no other chance for gaining bank contracts because banks do not want a universal public ledgers, no fault here from R(L). All Ripple does may be good for the purpose of a transmission network and real world implementation of it, except that it is good for XRP anymore. The Ripple solution cab be so good that it not only eliminates SWIFT, VisaMC, Western Union and the like but also XRP :-P. If I am wrong, the better for me. I have a small stake in XRP and I intend to keep it long time.\n","date":"01/08/2016  5:47  AM"},{"content":"6 minutes ago, yandel said:\n@xtrapower: Unfortunately the vision of FIs fueling XRP does not materialize. A lot of things have been said about it. With ILP a couple of banks who do distributed payments can set up a private ledger with a fresh token and have rules to only use it among themselves, with the public and private entities strictly forbidden. R(L) has fallen off from their initial blueprint. Basically they have no other chance for gaining bank contracts because banks do not want a universal public ledgers, no fault here from R(L). All Ripple does may be good for the purpose of a transmission network and real world implementation of it, except that it is good for XRP anymore. The Ripple solution cab be so good that it not only eliminates SWIFT, VisaMC, Western Union and the like but also XRP :-P. If I am wrong, the better for me. I have a small stake in XRP and I intend to keep it long time.\nBanks already have a \"token\". It is called USD. Banks don't need any of the sophisticated technology to build a private ledger. So why they haven't already created it?\n\u00a0\n","date":"01/08/2016  5:56  AM"},{"content":"2 hours ago, cmbartley said:\n1. There is no such thing as a\u00a0\"known fact\" when referring to the future.\n2. Look 3 - 4 years back and look at the ratio of those companies that are thriving and profitable vs. those that aren't to get a sense of\u00a0the positive predictive value of being a WEF winner.\n3. Beta Max video tapes also had big partners\n4. ILP doesn't require XRP. At all.\n\u00a0\nOptimism should always be tempered with caution and skepticism. I believe what I cannot disprove despite my most valiant efforts, not in that for which\u00a0I can find the most supportive data. You can find infinite reasons to believe if you're not looking for reasons to disbelieve.\nI never said it was a \"fact\" that they would succeed.. Read my post again and remove the hater goggles.\u00a0I said\u00a0\"no one really knows\" which is a fair assessment of the situation unless you know something we don't.\u00a0If\u00a0that's the case please elaborate and give us some useful information so that we can use to gage the situation and\u00a0reassess our\u00a0personal risk tolerance.\u00a0\nIt is a fact that they have formally announced\u00a0agreements/joint ventures/partnerships with many high profile companies. Will this make xrp worth $100? No, but there is a nice foundation that is being built to support a healthy increase(.001-100?? Your guess is as good as mine at this point). Is this me guaranteeing that it will be worth $100? Again no, far from it.. as anything can happen and nothing is guaranteed in this world.\nSo because Betamax had big partners and still flopped it means XRP will flop too? People are still trying to feed that\u00a0dead horse the applesauce you are trying to make from those oranges.\nILP doesn't require xrp....??\u00a0Tell me something we don't already know. Did you notice the big selloff when this was announced? Most people adjusted their holdings to accommodate this new risk. Everyone I have ever met and talked to in and out of these forums has already made the risk adjustment to their own liking. I see several people talk about it in the chat box (80/20 xrp, 40/60btc etc)\nI'm not a half empty or half full type of individual \u00a0\nEdited 8 January by MundoXRP\n","date":"01/08/2016  6:07  AM"},{"content":"Maybe Ripple can advance XRP as such. For instance, make it upgradeble. That means, there are versions XRP1, XRP1.1...XRP2,3,4.. . XRP holders then can push their holding into a new version (pulling is not possible with cc). Basically with such versions good standing and technical changes are addressed. This can be helpful in integrating it with the banking world. Let's do first a comparison to other self regulating mechanisms, file sharing sites. They comply with infringement reporting and then give backend access to those ORGs who do enforcement so that they can execute delete requests. Let's say there is such a feature in XRP. Of course, accounts are not deleted/seized but only flagged. If there is a new XRP upgrade (happens continuously) only unflagged accounts can upgrade. Flagged accounts need to resolve their issues and then can do it later at any time in case. Another reason for flagging can be self governing rules. For instance there can be a maximum allowance for any holding, rules against market abuse etc. Those rules must be well defined and can be applied to blockchain analysis.\nWhy upgrading can be a killer feature?? Because BTC and all autonomous currencies cannot do it. There is a desire to change block sizes etc. for BTC at the moment, but it is not foreseen. Let's say XRP is upgradeble. The advantages are that it is always in a state of good standing in its user composition with bad players thrown out. Banks and regulatory requirement can be satisfied that way, other than with BTC. Technical improvements can be done, like for instance changing crytpo strength or all kinds of adaption to practical requirements. With every new version a new rule set comes into force. There is some kind of vote by users. Let's say there is a new version and for a reason a majority doesn't like a change in the rule set in comparison to the previous version. Users do not have to upgrade or can go back to earlier version. Let's say in such a process there is a split and maybe one half changes and the other not. Then a new consensus can be found for a new version that is accepted by a majority. That way there is flexibility and a consensus process with users. Reaching the broadest consensus possible will be the key to max possible acceptance and market cap. Static blockchain projects have no flexibility over time once started. XRP would evolve into a self-governing ORG, a kind of new age central bank that does real decisions.\n","date":"01/08/2016  6:08  AM"},{"content":"@yandel\u00a0There is a fee voting mechanism built in to rippled so that validators can change transaction fees and wallet reserves. I'd imagine that with a\u00a0voting mechanism already in place, it could be used for other protocol adjustments\u00a0in the future.\nEdited 8 January by tomxcs\n","date":"01/08/2016 10:41  PM"}],"topic":"Value of XRP by 2017","date":"01/07/2016  3:15  PM"},{"content":"http://www.streetinsider.com/Press+Releases/Vogogo,+in+Partnership+With+US-based+CBW+Bank,+to+Market+US+Bank+Program/11172186.html\nQuote\nThe bank program offers secure banking and stored value services combined with convenient and efficient payment services. This program is available to qualified US based businesses and consumers, including qualified businesses operating in the cryptocurrency or Blockchain Industry.\nYantra is a Ripple partner, as is CBW. Vogogo specialise in risk management. Very interesting play! Ripple is almost certainly behind this.\n","reviews":415,"replies":[{"content":"Also @cmbartley posted this in the chat regarding CBW:\nInnovator of the Year: CBW Bank's Suresh Ramamurthi\n","date":"01/08/2016 11:38  AM"},{"content":"I also encourage everyone to re-read this great article from last year:\nhttp://www.laffertynews.com/newsletters/innovation-watch/profile/suresh-ramamurthis-supercharged-bank.html\nQuote\n\"Ripple is a very interesting protocol,\" says Mr Ramamurthi. \"It's a messaging protocol for communicating, and there are also liquidity providers operating within Ripple.\" The liquidity providers \u2014 whom Ripple declined to name \u2014 will enable CBW Bank to maintain a liquidity buffer in different countries for settlement purposes. \nAs a bank, CBW Bank has to meet FDIC's regulatory requirements on new processes, and it is currently doing the due diligence and testing of how a third party such as Ripple can integrate with bank systems. It's the type of experimental project that might normally fall to a large bank, but it's the in-house development of technical and compliance resources at CBW and Yantra that has enabled the bank to take on that task. \nIf and when the bank does start using the protocol, Ripple would provide the messaging and the liquidity providers but the bank would maintain the system of records, and Yantra's real time risk management system would allow CBW Bank to implement the system without recourse to the big core providers. Like some of the other leading developers of payments systems, he sees an evolution of the risk management system into analytics. \"It's becoming more than risk management because risk is a way of analysing transactions. It's an analytical engine.\" \n\u00a0\nEdited 8 January by rippledigital\n","date":"01/08/2016 11:43  AM"},{"content":"Quote\nThe liquidity providers \u2014 whom Ripple declined to name \u2014 will enable CBW Bank to maintain a liquidity buffer in different countries for settlement purposes.\nWonder what they call \"liquidity providers\".... One can hardly call it \"liquidity\" those\u00a0300K USD over 24h on average\u00a0\n","date":"01/08/2016 11:53  AM"},{"content":"2 minutes ago, kanaas said:\nWonder what they call \"liquidity providers\".... One can hardly call it \"liquidity\" those\u00a0300K USD over 24h on average\u00a0\nThere must be institutional market making organisations, who have surely used the test network, coming online on the \"live\" network this year, or next? I don't see how else they'll get the liquidity provision otherwise.\nI'm also unsure if this has anything to do with XRP or is a pure ILP play.\n","date":"01/08/2016 11:57  AM"},{"content":"1 hour ago, rippledigital said:\nAlso @cmbartley posted this in the chat regarding CBW:\nInnovator of the Year: CBW Bank's Suresh Ramamurthi\nWhile CBW was among a handful of early adopters of Ripple, a high-speed system for value transfer, to be any use to customers a real-time payment service required ubiquitous coverage at other financial institutions. In a move worthy of television's MacGyver, Ramamurthi jury-rigged the infrastructure of the debit card networks so his customers could send funds instantly.\n\"I had to,\" he said. \"I couldn't invent a new protocol.\"\nThis took 18 months of work, including negotiations with Visa, MasterCard, NYCE and Pulse. Some of these networks had never facilitated push payments before.\nSo am I safe to say this is a live implementation of the U.S. debit network with ripple protocol for instant payments?\nBut the demand was there among CBW's business customers around the country; daily transaction volume is now well past the thousands, Ramamurthi said.\n","date":"01/08/2016 12:53  PM"},{"content":"AND:\nBitstamp now added the possibility to buy BTC directly with credit card via Vogogo (max 1500$ weekly).https://www.bitstamp.net/article/bitcoin-purchase-with-credit-card-germany-italy/\n","date":"01/08/2016 12:56  PM"},{"content":"How big is Vogogo as a payment processor?\u00a0https://www.vogogo.com/about/about.html\nI like the sound of this:\nVia the partnership, Vogogo will be the marketer of the bank program in addition to providing sophisticated risk management services to all participants. The service will be offered to qualified US businesses and consumers, including certain businesses offering cryptocurrency-based services.\nFounded in Weir, KS in 1892, CBW Bank was acquired in 2009 by its current management team, which includes ex-Google, ex-Yahoo and Wall Street executives. Since then, it has led innovation within the US banking sector. CBW Bank has also pioneered real-time payments, a unique and game changing innovation within US banking. \u00a0Currently using ripple?\nEdited 8 January by rippleric\n","date":"01/08/2016  1:09  PM"},{"content":"1 hour ago, tulo said:\nAND:\nBitstamp now added the possibility to buy BTC directly with credit card via Vogogo (max 1500$ weekly).https://www.bitstamp.net/article/bitcoin-purchase-with-credit-card-germany-italy/\nThat is awesome news!\n","date":"01/08/2016  2:05  PM"},{"content":"1 hour ago, tulo said:\nAND:\nBitstamp now added the possibility to buy BTC directly with credit card via Vogogo (max 1500$ weekly).https://www.bitstamp.net/article/bitcoin-purchase-with-credit-card-germany-italy/\nHoly crap I emailed Bitstamp about that last night, as I had a login issues but didn't even register it was Vogogo!\n(Btw, the Bitstamp support was phenomenal.)\nCheers @tulo!\n","date":"01/08/2016  2:09  PM"},{"content":"I have dealt with Vogogo before, they are turning into the go-to compliance and bank bridge software (handling clean bill of health, compliance and auto payments) partner for many crypto related businesses, particularly those that deal with many currencies (ESPECIALLY US).\nThe\u00a0 Rock Trading (ripple gateway) also uses them. Easy Payment Gateway (big with regulated gambling and FIs) is another big user, as is Knox, Coinsetter, coinbase and e-merchant pay (credit cards).\nHere is an early article about Vogogo and bitcoin.\nEdited 8 January by Mercury\n","date":"01/08/2016  2:18  PM"},{"content":"48 minutes ago, MarioFle said:\nThat is awesome news!\n","date":"01/08/2016  2:55  PM"},{"content":"1 hour ago, tulo said:\nNot so awesome, since the fee is abut 12%. Selling BTC at ~500$ with market price at 450.\u00a0\nAnd even 450 is way to expensive....\u00a0\u00a0\n","date":"01/08/2016  4:26  PM"},{"content":"Oh, it seems Yantra has confirmed it will not be using the Ripple protocol for this project with Vogogo.\n","date":"01/08/2016  6:58  PM"}],"topic":"Vogogo, in Partnership With US-based CBW Bank, to Market US Bank Program","date":"01/08/2016 11:31  AM"},{"content":"Quote\nFinance isn\u2019t necessarily a technology problem. More often than not, the technology isn\u2019t the bottleneck. Cooperation is. Or in recent times, regulations.\nhttps://ripple.com/insights/2016-will-be-the-year-you-realized-you-dont-need-the-blockchain/\n","reviews":216,"replies":[],"topic":"Ripple Insights: 2016 Will Be the Year You Realize You Don\u2019t Need the Blockchain","date":"01/08/2016  6:42  PM"},{"content":"Quote\n\"Cyber risk is the number one threat to 21st century financial markets.\u201d J. Christopher Giancarlo, Commissioner of the Commodity Futures Trading Commission (CFTC)\nhttps://ripple.com/insights/6-trends-that-will-shape-global-regulations-in-2016/\n","reviews":218,"replies":[],"topic":"Ripple Insights: 6 Trends That Will Shape Global Regulations in 2016","date":"01/07/2016  5:56  PM"},{"content":"www.financeasia.com/News/404925,china-fintech-is-over-analyst-report.aspx\nQuote\nAnd they thought they were just getting started: fintech companies in China are going to suffer mass consolidation in 2016 as the state sector takes over what has been a private-sector trend, according to J Capital Research.\nIn a January 4 report, the Hong Kong-based JCap predicted that falling returns on investments, new regulation and the lack of sustainable business models would force a sharp decline among China\u2019s fintech players. This in turn is a harbinger of tough times for the country\u2019s e-commerce players, including giants Alibaba, Baidu and Tencent.\nState-owned banks, on the other hand, will be able to reassert dominance over all aspects of Chinese finance.\n\u00a0\n","reviews":320,"replies":[{"content":"Alibaba and Alipay are huge. If Alipay implements Ripple there will be a gigantic market. Now all payments for suppliers at Alibaba is basically wire transfer. The article says nothing about blockchain businesses, only about more online banks, insurances etc. I don't know of any projects like Ripple, Ethereum, bitshares etc. in China. They are into cars and batteries now, and even have their first Tesla clones....\nChina is growing, and they have a middle class. The west is shrinking and the middle class is vanishing. There is gigantic mail order from Shenzhen and Hong Kong without a cost effective payment system. I'm not sure if Ripple ever had talks with Alipay. It's only possible to open Alipay accounts for Chinese, no English translation and with need for Chinese SMS and bank account. Some western expats have Alipay and can order from ecommerce markets that are good for Chinese.\nhttp://walkthechat.com/alipay-foreigners-create-account/\n","date":"01/07/2016  1:25  PM"}],"topic":"FinanceAsia: &#039;China fintech is over: analyst report&#039;","date":"01/07/2016 12:15  PM"},{"content":"Hi all.\nI have tried setting up a cold wallet using the current Wikis/guides out there, official and unofficial (there are many versions, sources, video demos, etc). With some success, some failure. But I haven't found one single, comprehensive guide, visually illustrated, to show a total newbie how to go about setting up a cold wallet, step by step without vagueness and over-complexity. (If you know of one, send it my way!).\nAnyway, since you're all braniacs over here, maybe we could put our collective heads together and produce something for XRPchat \u2013 if nothing else it would drive traffic, but I honestly think a constantly up-to-date cold wallet guide would be invaluable to the Ripple ecosystem.\nI know there are various ways to do it. Maybe we need a Method 1, Method 2, etc? But it has to be completely idiot-proof, with colourful pointy arrows, screenshots, simple language, etc \u2013 no command lines or technical jargon. And it would need to be maintained for any live links (e.g. to download a specific virtual machine, or wallet app) or changing software/policies.\nWhat do you think?\nBest,\nripdig\n","reviews":672,"replies":[{"content":"That would be very usefull I think. Great idea. Actually, some other tutorials could be made for other subjects relating ripple\n","date":"01/05/2016  5:26  PM"},{"content":"You currently can't easily set up completely offline wallet. There are currently no public (and officially supported)\u00a0executables\u00a0which can sign transactions offline.\nSome command line tools are currently in the works.\nEDIT: R(L) removed rsign.js command-line utility recently:\u00a0https://github.com/ripple/ripple-lib/pull/593\n\u00a0\n\u00a0\n\u00a0\nEdited 5 January by T8493\n","date":"01/05/2016  5:48  PM"},{"content":"7 minutes ago, T8493 said:\nYou currently can't easily set up completely offline wallet. There are currently no public (and officially supported)\u00a0executables\u00a0which can sign transactions offline.\nSome command line tools are currently in the works.\nI think he is talking about cold wallets, not offline wallets.\u00a0\nYou could use\u00a0http://jatchili.github.io/minimalist-ripple-client/, download the .html file and save it on a USB stick.\nOpen the .html file on a offline machine. Click \"generate identity\" and save the secret key.\u00a0\nYou can now transfer funds to that cold wallet.\u00a0\n\u00a0\n","date":"01/05/2016  6:03  PM"},{"content":"5 minutes ago, xtrapower said:\nYou can now transfer funds to that cold wallet.\u00a0\nAnd how do you transfer funds out of this cold wallet?\n","date":"01/05/2016  6:09  PM"},{"content":"Here's a very easy way to do it:\n1. Download jatchili's \"Minimalist Ripple Client\" here:\u00a0https://jatchili.github.io/minimalist-ripple-client/\u00a0(Listed as \"Simple Ripple Wallet\" in XRPChat Link under \"Hosted Wallets\" - but it is not actually hosted).\n2. Open this client (HTML file containing\u00a0HTML/javascript) in a clean browser (and preferably on a safe, unconnected computer).\n3. Click \"generate identity\" under the \"identity\" section.\n4. Note the public key (begins with \"r\").\u00a0This is your Ripple wallet address.\n5. Click on \"show/hide secret.\" Keep this, your secret key (begins with \"s\"), in a safe, secret place. This is the key you can use to port\u00a0to GateHub or any other wallet.\n6. Activate this wallet by sending some XRP to the address. Test it out with a small amount (maybe just the reserve) and make sure you can see it on the ledger before sending larger amounts.\n","date":"01/05/2016  6:09  PM"},{"content":"Just now, T8493 said:\nAnd how do you transfer funds out of this cold wallet?\nEither use the minimalist client again, entering your secret in the \"identity\" \"show/hide secret\" box and clicking \"set identity\" and using the wallet functions, or by using another client to import the wallet using the secret.\n","date":"01/05/2016  6:11  PM"},{"content":"Just now, T8493 said:\nAnd how do you transfer funds out of this cold wallet?\nIn the moment u use the secret key on an online machine it's not a cold wallet anymore. But i guess that's the deal with a cold wallet. It's purpose is to hold funds with maximum security.\u00a0\n","date":"01/05/2016  6:12  PM"},{"content":"Just now, tomxcs said:\nEither use the minimalist client again, entering your secret in the \"identity\" \"show/hide secret\" box and clicking \"set identity\" and using the wallet functions, or by using another client to import the wallet using the secret.\nBut you must be online for this to work. Then your wallet is not cold wallet anymore.\nEDIT: Ok, here's my definition of cold wallet: secret key never touches any computer, connected to the internet.\nEdited 5 January by T8493\n","date":"01/05/2016  6:12  PM"},{"content":"This is great stuff guys, we have some things to build on already. A conversation about better/best approaches is what I was hope for.\n@tomxcs Thanks man, gonna try out this method tonight.\n@T8493 Yep good points \u2013 are we going for cold or offline? I think 'cold' as per your definition. Ideally with as little connection to the internet as possible while the cold wallet key is used.\n","date":"01/05/2016  6:18  PM"},{"content":"6 minutes ago, T8493 said:\nBut you must be online for this to work. Then your wallet is not cold wallet anymore.\nRight - well, it's not an offline wallet anymore. I was thinking more along the lines of \"I want to put my XRP in a place that I won't touch for a long time.\"\u00a0Another option is to sign your Tx offline and then submit the signed Tx. That's a bit more complicated and you can use a local rippled install or some other packages (like some software that stevenzeiler wrote)\u00a0\nEdited 5 January by tomxcs\n","date":"01/05/2016  6:18  PM"},{"content":"Ripple Admin Console (also Wave Wallet) is able to function as cold wallet. It has the following abilities\nChoose between offline and online mode\nGenerate key-pair (offline)\nSign offline a transaction (a file is created containing the signed transaction)\nOn another system - in online mode - load a signed transaction file and submit.\nYou can set sequence number if necessary (necessary for me as I tested with a wallet that has\u00a0been used online)\nI have\u00a0tested\u00a0it and for me it works flawless.\u00a0\nEdited 5 January by jn_r\n","date":"01/05/2016  7:24  PM"},{"content":"15 minutes ago, jn_r said:\nRipple Admin Console (also Wave Wallet) is able to function as cold wallet. It has the following abilities\nChoose between offline and online mode\nGenerate key-pair (offline)\nSign offline a transaction (a file is created containing the signed transaction)\nOn another system - in online mode - load a signed transaction file and submit.\nYou can set sequence number if necessary (necessary for me as I tested with a wallet that has\u00a0been used online)\nI have\u00a0tested\u00a0it and for me it works flawless.\u00a0\nThis is great to know - I haven't used it yet. Very nice to have an easy way to sign Tx offline.\n","date":"01/05/2016  7:40  PM"},{"content":"Just now, tomxcs said:\nThis is great to know - I haven't used it yet. Very nice to have an easy way to sign Tx offline.\nYes, I am surprised it isn't known or used much yet. This is software built\u00a0by Ripple the company. There will be reasons why they do not promote it openly, but it seems\u00a0to be good quality stuff. Maybe not for everyone so easy to build from source, but then you can allways go for the pre-built version of Karlos at\u00a0http://wavewallet.net/\n","date":"01/05/2016  7:47  PM"},{"content":"@jn_r, is it possible to set LastLedgerSequence and fee in offline mode?\n","date":"01/05/2016  7:48  PM"},{"content":"Just now, T8493 said:\n@jn_r, is it possible to set LastLedgerSequence and fee in offline mode?\nyes to both\n","date":"01/05/2016  7:50  PM"},{"content":"some screendumps to clarify .. something like a manual:\n\u00a0\nfirst - download the \"Ripple Admin Console\" software from\u00a0http://wavewallet.net/\u00a0or build it yourself using\u00a0https://github.com/ripple/ripple-client-desktop\nPlace a copy of the \"Ripple Admin Console\" software\u00a0on an offline computer (where you will create the cold wallet) and a copy on any online computer\u00a0\n\u00a0\nThe following actions you will do with\u00a0a \"Ripple Admin Console\"\u00a0on the\u00a0offline computer:\nMake sure you are working offline, set the max fee if you please:\n\u00a0\ncreate\u00a0keys... They are stored in a file on the offline computer (encrypted with password):\n\u00a0\nSet the\u00a0Sequence number if necessary (necessary if you are going to use\u00a0an allready\u00a0used wallet further in offline mode):\n\u00a0\nTo send an amount of XRP or IOU from your cold wallet to another wallet, use the 'Send' option.\u00a0The transaction will be stored in a file. The file is 'sequence number bound',\u00a0hence can be used only once and only when this sequence number still is 'next in line'. Of course it is signed -\u00a0and hence\u00a0can not be changed :\nThe following actions you will do with\u00a0a \"Ripple Admin Console\"\u00a0on any\u00a0online computer:\n\u00a0\nTo submit the stored transaction, run RAC on an online computer (make sure RAC\u00a0is configured online)\u00a0and copy the transaction file to this computer.\u00a0The submit transaction screen:\n\u00a0\nAfter dragging the file to the placeholder, you can submit the TX.\u00a0Now you have finalized a 'send' transaction. \nThe cold wallet has not been online in the entire process.\nEdited 6 January by jn_r\n","date":"01/06/2016 12:43  AM"},{"content":"@jn_r, where did you provide number that should be used for LastLedgerSequence?\n","date":"01/06/2016  1:18  AM"},{"content":"2 minutes ago, T8493 said:\n@jn_r, where did you provide number that should be used for LastLedgerSequence?\nThat is when you are logged in to the cold wallet and then in settings\u00a0(the wheel \u00a0in right upper corner) - cold wallet settings\nI tried btw sending IOU, but that does not seem to work. Only XRP can be sent\u00a0offline. If you want to send IOU then you have to be online (something to do with path-finding I think)\n","date":"01/06/2016  1:26  AM"},{"content":"Just now, jn_r said:\nThat is when you are logged in to the cold wallet and then in settings\u00a0(the wheel \u00a0in right upper corner) - cold wallet settings\nCold wallet settings have only one setting (for account sequence). Or am I missing something?\n","date":"01/06/2016  1:28  AM"},{"content":"2 minutes ago, T8493 said:\nCold wallet settings have only one setting (for account sequence). Or am I missing something?\nOk, you mean something else then account sequence. Sorry\u00a0\u00a0was misreading your question. I haven't seen LastLedgerSequence...Where do you need it for?\n","date":"01/06/2016  1:32  AM"},{"content":"Just now, jn_r said:\nOk, you mean something else then account sequence. Sorry\u00a0\u00a0was misreading your question. I haven't seen LastLedgerSequence...Where do you need it for?\nWhen you submit your transaction using the reliable submission algorithm. From docs: \"LastLedgerSequence (Optional, but strongly recommended) Highest ledger sequence number that a transaction can appear in. \"\n","date":"01/06/2016  1:35  AM"},{"content":"6 minutes ago, T8493 said:\nWhen you submit your transaction using the reliable submission algorithm. From docs: \"LastLedgerSequence (Optional, but strongly recommended) Highest ledger sequence number that a transaction can appear in. \"\nOk I see, good point. I tried looking the field up in the TX information of the transaction I sent but I can't find it in there..not sure if that proofs that it isn't set, but probably not so\n","date":"01/06/2016  1:43  AM"},{"content":"on the online PC, use the admin console cold wallet page, you can get some information to be used on offline PC.\n","date":"01/06/2016  1:48  AM"},{"content":"7 hours ago, tomxcs said:\nHere's a very easy way to do it:\n1. Download jatchili's \"Minimalist Ripple Client\" here:\u00a0https://jatchili.github.io/minimalist-ripple-client/\u00a0(Listed as \"Simple Ripple Wallet\" in XRPChat Link under \"Hosted Wallets\" - but it is not actually hosted).\n2. Open this client (HTML file containing\u00a0HTML/javascript) in a clean browser (and preferably on a safe, unconnected computer).\n3. Click \"generate identity\" under the \"identity\" section.\n4. Note the public key (begins with \"r\").\u00a0This is your Ripple wallet address.\n5. Click on \"show/hide secret.\" Keep this, your secret key (begins with \"s\"), in a safe, secret place. This is the key you can use to port\u00a0to GateHub or any other wallet.\n6. Activate this wallet by sending some XRP to the address. Test it out with a small amount (maybe just the reserve) and make sure you can see it on the ledger before sending larger amounts.\nas with cold bitcoin wallets, I'm guessing you want to disconnect your computer from the internet before you generate your cold wallet. Then either write it down and delete the file/don't save the file or send it to a printer that's not connected to the internet. In this way you've generated a cold wallet that's never been online and therefore can't be digitally hacked (of course someone could break into your house and steal it).\u00a0\n","date":"01/06/2016  2:05  AM"},{"content":"Hello everyone! I've been a bit out of the loop lately but I saw this thread and figured I'd join.\nI think offline signing is important enough to be worth adding to minimalist-ripple-client. I'll see if I can do this in the next week or two.\nAlso: There's a feature to encrypt your secret (just press \"encrypt secret\" once you've loaded your secret). This is a good idea if you're going to write it down on paper. That way, you're safe even if someone does break in and steal it, as long as you have another copy somewhere else and you remember your passphrase. (In such a situation, it would also be advisable to rekey your account.)\n","date":"01/07/2016 10:35  AM"},{"content":"\r\n\r\n34 minutes ago, jatchili said:\r\n\r\n\r\n\r\n\r\nHello everyone! I've been a bit out of the loop lately but I saw this thread and figured I'd join.\r\n\r\n\r\n\r\nI think offline signing is important enough to be worth adding to minimalist-ripple-client. I'll see if I can do this in the next week or two.\r\n\r\n\r\n\r\nAlso: There's a feature to encrypt your secret (just press \"encrypt secret\" once you've loaded your secret). This is a good idea if you're going to write it down on paper. That way, you're safe even if someone does break in and steal it, as long as you have another copy somewhere else and you remember your passphrase. (In such a situation, it would also be advisable to rekey your account.)\r\n\r\n\r\n\r\n\r\n\r\nwelcome @jatchili!\r\n\r\n\r\n\r\nAppreciate all the work you've done on the client, its great\u00a0\n","date":"01/07/2016 11:11  AM"}],"topic":"Community request: produce cheat-sheet for setting up a Ripple cold wallet","date":"01/05/2016  4:43  PM"},{"content":"http://www.wired.com/2016/01/project-aims-to-unite-bitcoin-with-other-online-currencies/\n\u00a0\nThe Plan to Unite Bitcoin With All Other Online Currencies\nBITCOIN ISN\u2019T THE\u00a0only way of sending digital money across the Internet. There\u2019s also\u00a0Ripple. AndStellar. And\u00a0Litecoin. AndEthereum. And\u00a0so many others. Bitcoin is by far the most popular. But every so often, some developers or an entrepreneur or a company will decide we need something better. A coder named Jeb McCaleb built Ripple as a better bitcoin. Then he built Stellar as a better Ripple. And he\u2019s not the only one.\nNow, there\u2019s a movement to create a technology that would let all these online ledgers talk to one another, that would let you send money between these systems. Dubbed the \u201cinterledger protocol,\u201d the project began at the company that oversees Ripple. But in recent months, after the company\u00a0publicly shared the idea, it has also won the support of several other notable names, including Microsoft and the World Wide Web consortium, the organization that sets the technical standards for the web. The idea is to create a single worldwide network that can not only unite all digital currencies, but all companies and individuals who use those currencies.\n\u201cThis will be something that sits on top of all the ledgers and abstracts the differences,\u201d says Ripple chief technology officer Stefan Thomas. \u201cWe\u2019re trying to create a global standard for payments.\u201d\nThe hope is that the protocol will increase the adoption of online money and, more broadly, let us more efficiently send money from place to place. That\u2019s the goal of many existing projects. Ripple and Stellar, for instance, are designed so that you can send any currency and have it arrive as any other currency. You can send bitcoin and have them arrive as litecoin. You can send good ol\u2019 US dollars and have them arrive as dogecoin. The rub is that the community of businesses and developers who use these ledgers is limited\u2014and you can\u2019t send money from one network to another. The interledger protocol aims to change that.\nIn a way, the project is\u00a0the apotheosis of a decades-long effort to create what you might call \u201can Internet for money.\u201d Back in the early \u201990s, people like Marc Andreessen, the creator of the Netscape web browser, hoped to create an standard way of sending money across the web. The original hypertext transfer protocol\u2014http, the standard\u00a0that defined the underpinnings of the web\u2014actually included a code for payments. Though this was never used, many outfits\u00a0in recent years have tried at least to create a de facto standard for online\u00a0money, from the\u00a0bitcoin exchange Coinbase\u00a0to Stripe,\u00a0a startup that helps businesses accept all sorts of online payments. We\u2019re a long way from that nirvana where we can all send and receive money as easily as we trade texts and emails, but we\u2019re at least moving in the right direction.\nNew Freedoms, New Headaches\nAccording to Ripple\u2019s Thomas, the company first designed the interledger protocol after various big banks balked at using a distributed ledger a la Ripple. Basically, these systems run their ledgers across a vast network of independent machines, and these machines span myriad countries. This creates a money system that\u2019s outside the control of any one bank or government, and though this creates new freedoms for some, it creates new headaches for others.\nAs Thomas explains it, the banks didn\u2019t like the idea of having machines in foreign countries validate domestic transactions, and they didn\u2019t like the semi-public nature of these ledgers, which could give outsiders a window into their businesses. The most they were willing to do, he says, was \u201cfork\u201d the code for Ripple and build their own internal system. And that would defeat the ultimate purpose. \u201cA blockchain is essentially worthless if it\u2019s just used within a single organization,\u201d says Marly Gray, who oversees bitcoin work at Microsoft.\nThe solution was to build a way for banks to reliably interface with these distributed ledgers without actually joining them. This grew into a project that could not only maintain the idea of a distributed ledger, but extend it. \u201cRather than trying to create a global ledger that everyone can agree on,\u201d Thomas explains, \u201cwe\u2019re trying to tie together all the ledgers that are already out there.\u201d\nIn essence, the interledger protocol creates a system where two different ledgers can exchange money through a third-party \u201cconnector\u201d or \u201cvalidator\u201d machine. But the ledgers needn\u2019t put their trust in the connector. Using cryptographic algorithms, the protocol allows the two ledgers and the connector to create an escrow of funds and then exchange the funds when all agree that the proper amount of money is available. \u201cYou create an ad hoc consensus group for each transaction,\u201d Thomas says.\nFor domestic transactions, participating ledgers can choose only domestic validators. And only the ledgers involved can track the transaction. The particulars of the transaction are hidden from the validator, which simply runs it through crytographic algorithms and doesn\u2019t observe the details directly. Theoretically, Thomas says, the system can work with any online ledger, and ledgers would only require small changes in order to use it.\nToo Big to Ignore\nIn the short term, Thomas says, the system will allow banks and other institutions to more efficiently exchange money. And in the long term, he says, it can boost adoption of digital currencies, because it can tie all of them together. \u201cDigital currencies can provide liquidity that isn\u2019t controlled by one big gatekeeper.\u201d That, in turn, can lead to even greater efficiency. Digital currencies let us make payments and move money across borders at cheaper rates, because we don\u2019t have to\u00a0rely on central institutions like Visa or Western Union or, indeed, the big banks.\nSo, yes, the big banks also stand to lose from this new arrangement. But it\u2019s the way the world is moving. Smaller banks, Thomas says,\u00a0will connect to these systems because it will free the larger banks and save them money, and sooner or later, as they gain support, digital currencies will form massive enough pools of money that they can\u2019t be ignored by the big incumbents banks.\u00a0\nNeedless to say, Thomas isn\u2019t the only one preaching this gospel. Microsoft recently launched an online service that helps business make use of the bitcoin ledger, known as the blockchain, and the company has now put its considerable weight behind the interledger protocol. As Microsoft\u2019s Gray explains, the industry is embracing a wide range of blockchain-like technologies, some public and some private, and we need a way of bringing all those together. \u201cYou need blockchains to be able to communicate with each other,\u201d he says. \u201cYou have to be able to make all these different chains work together while allowing each of the chains to operate best for the tools that are running on them.\u201d\nFor Gray, this isn\u2019t just a boost for digital currencies. Eventually, he says, it can also encourage businesses to adopt these online ledgers as ways of moving so many other things of value, including stocks, other financial securities, house and car titles, and more. Many projects, fromOverstock.com\u2019s T0\u00a0to\u00a0IBM\u2019s Open Ledger Project, are already exploring the use of distributed ledgers for these\u00a0kinds of uses. And an interledger protocol can take this idea even further. The Internet can move almost any financial instrument as easily as it moves texts and emails. We just need consensus on how this should happen.\nEdited 6 January by yxxyun\n","reviews":1148,"replies":[{"content":"Good find @yxxyun. Thanks for posting.\n","date":"01/06/2016  2:59  PM"},{"content":"Great article, cheers.\n","date":"01/06/2016  3:55  PM"},{"content":"Great find but I'd be wary of posting the entire article in full...\n","date":"01/06/2016  4:02  PM"},{"content":"I really like Microsofts role in this new fintech world. They are not the crusted and\u00a0sluggish\u00a0slowpoke they were 5 years ago anymore.\u00a0They don't want to roll up the field from behind this time. I really wonder where Google and Facebook are? They must be following this development with hawk's eyes. And this is what really gets me exited.... FI's for now don't have to compete with these\u00a0innovative, highly specialized technical superpowers like Google, Facebook, and Microsoft\u00a0that have a unimaginable customer intimacy. But they will very soon. Let's be realistic: What do u think are the odds for the medium consumer bank if they have to compete with Gbank (\"GoogleBank\"), using cutting edge financial technology?\u00a0I'm not a left\u00a0libertarian btw.\u00a0\n","date":"01/06/2016  4:47  PM"},{"content":"3 minutes ago, xtrapower said:\nI really like Microsofts role in this new fintech world. They are not the crusted and\u00a0sluggish\u00a0slowpoke they were 5 years ago anymore.\u00a0They don't want to roll up the field from behind this time. I really wonder where Google and Facebook are? They must be following this development with hawk's eyes. And this is what really gets me exited.... FI's for now don't have to compete with these\u00a0innovative, highly specialized technical superpowers like Google, Facebook, and Microsoft\u00a0that have a unimaginable customer intimacy. But they will very soon. Let's be realistic: What do u think are the odds for the medium consumer bank if they have to compete with Gbank (\"GoogleBank\"), using cutting edge financial tech
[truncated: 1,935,664 more chars]
