# Supplementary material for: Predicting Fluctuations in Cryptocurrency Transactions Based on User Comments and Replies
Source: PLoS One. 2016 Aug 17;11(8):e0161197. doi: 10.1371/journal.pone.0161197 (PMC4988639; doi:10.1371/journal.pone.0161197)
Supplement: S2 File — (ZIP) [file pone.0161197.s002.zip]

Archive with 29 entries (25 files):
- app.py
- crawler/
- crawler/community/
- crawler/community/bitcointalk.py
- crawler/community/ethereum.py
- crawler/community/litecointalk.py
- crawler/community/ripplecoin.py
- crawler/community/__init__.py
- crawler/community/__init__.pyc
- crawler/community/__pycache__/
- crawler/community/__pycache__/bitcointalk.cpython-35.pyc
- crawler/community/__pycache__/ethereum.cpython-35.pyc
- crawler/community/__pycache__/litecointalk.cpython-35.pyc
- crawler/community/__pycache__/ripplecoin.cpython-35.pyc
- crawler/community/__pycache__/ruliweb.cpython-35.pyc
- crawler/community/__pycache__/todayhumor.cpython-35.pyc
- crawler/community/__pycache__/__init__.cpython-35.pyc
- crawler/crawler.py
- crawler/crawler.pyc
- crawler/__init__.py
- crawler/__init__.pyc
- crawler/__pycache__/
- crawler/__pycache__/crawler.cpython-35.pyc
- crawler/__pycache__/__init__.cpython-35.pyc
- crawling-page-config-template.json
- crawling-pages-config-template.json
- default-config.json
- README.txt
- requirements.txt
