# Supplementary material for: Predicting Fluctuations in Cryptocurrency Transactions Based on User Comments and Replies
Source: PLoS One. 2016 Aug 17;11(8):e0161197. doi: 10.1371/journal.pone.0161197 (PMC4988639; doi:10.1371/journal.pone.0161197)
Supplement: S2 File — (ZIP) [file pone.0161197.s002.zip › crawler/community/__init__.py]

__all__=['dcinside','inven','ruliweb','todayhumor'];
