# Supplementary material for: Predicting Fluctuations in Cryptocurrency Transactions Based on User Comments and Replies
Source: PLoS One. 2016 Aug 17;11(8):e0161197. doi: 10.1371/journal.pone.0161197 (PMC4988639; doi:10.1371/journal.pone.0161197)
Supplement: S2 File — (ZIP) [file pone.0161197.s002.zip › crawler/crawler.py]

import requests;

class crawler(object) :

	

	@classmethod
	def __init__(self) :
		self.__debug = False;
		pass;

	@classmethod
	def getAddressFormat(self) :
		return "";

	@classmethod
	def getResponse(self, address) :

		headers={"Header":"Mozilla/5.0 (Windows NT 6.3; WOW64; rv:47.0) Gecko/20100101 Firefox/47.0"}

		response = requests.get(address, headers=headers);

		return response;

	@classmethod
	def debuglog(self, message) :
		if (self.__debug) :
			print(message);
