# Supplementary material for: Predicting Fluctuations in Cryptocurrency Transactions Based on User Comments and Replies
Source: PLoS One. 2016 Aug 17;11(8):e0161197. doi: 10.1371/journal.pone.0161197 (PMC4988639; doi:10.1371/journal.pone.0161197)
Supplement: S2 File — (ZIP) [file pone.0161197.s002.zip › crawling-pages-config-template.json]

{
	// bitcointalk, ripplecoin, litecointalk, ethereum
	"community":"ripplecoin",
	"pages": {
		// startpage >= 1
		"startpage": 1,

		// endpage >= 1
		"endpage": 1		
	}
}
