# Supplementary material for: Predicting Fluctuations in Cryptocurrency Transactions Based on User Comments and Replies
Source: PLoS One. 2016 Aug 17;11(8):e0161197. doi: 10.1371/journal.pone.0161197 (PMC4988639; doi:10.1371/journal.pone.0161197)
Supplement: S1 Table — (CSV) [file pone.0161197.s003.csv]

date	topic	topiccontent	reply	views	VADER	Opinion
2015-11-13	Bitcoin Core version 0.11.2 released	Bitcoin Core version 0.11.2 is now available from:https://bitcoin.org/bin/bitcoin-core-0.11.2This is a new minor version release bringing bug fixes the BIP65(CLTV) consensus change and relay policy preparation for BIP113. It isrecommended to upgrade to this version as soon as possible.Please report bugs using the issue tracker at github:https://github.com/bitcoin/bitcoin/issuesUpgrading and downg…	83	12438	-0.9896	0
2011-06-21	Forum moderation policy	The policy to not remove anything worked when the forum was small. Now that we have thousands of posts a day we can't afford 50% of them being junk. The moderators are now instructed to be less tolerant of low-value posts.Some guidelines:1. Free speech - you can say anything as long as it is relevant and presented in a calm and polite manner. Swearing SHOUTING etc. make your post more likely to b…	300	177511	0.0018	0
2011-05-05	New to Bitcoin? Start here!	Welcome to the Bitcoin forums! It's a diverse and happening place but before you jump in here's what you need to know:First please read the "Introduction to Bitcoin" belowbeforeposting questions about Bitcoin.Bitcoin is a complicated technology and it can take a while to wrap your head around how ingenious it is. There are many people here to help but they have also put in a lot of work already t…	0	330502	0.9995	1
2016-02-01	Money Laundering "Not Possible" with Bitcoin?	Or at least "not possible" at the crazy-shit levels that Liberty Reserve handled. Though to be honest if I was into money laundering I probably wouldn't be using Bitcoin anyhow.http://www.newsbtc.com/2016/02/01/liberty-reserve-level-of-money-laundering-is-not-possible-with-bitcoin/	1	25	0.7717	1
2015-11-10	Are you buying bitcoins? Why?	Share with us what's your main reason for buying bitcoins?	649	17823	0.296	0
2016-01-06	Bitcoin After Death - The Will...	What happens if i amass a fortune in bitcoins and i die. Who will guarantee my fortune is divided among those in my Will?Who would you trust with your private keys?	67	1245	0.1926	0
2016-02-01	Paper wallet generations. -Key format(5K L2 Kx/Ky etc.)	G E N E R A T I O N O F P A P E R W A L L E T A N D H O W T O W O R K I T O U T- My main problem.I really don't know but i have tried as much as possible creating bitcoinPaper Wallet Keysand since i've been so lucky learning for a year now how to generate it i do at most get the correct Paper Wallet keys but there are actually no funds in that paper wallet. It seems it is an existing wallet but t…	4	70	-0.3092	0
2015-12-15	Do you think bitcoins will disapear or become unused?	I don't think bitcoins have a good futur. Not much people use them and there is no real use for these people. The problem is that the people that doesn't use it is the majority of the planet. And you what do you think about this? Will bitcoins have a glorious future or a realy bad one?	365	8487	-0.168	0
2015-11-23	paypal or bitcoin?	What are your opinions on paypal or bitcoin for online shopping?	853	38464	0	0
2014-12-08	What do you wish you could buy with btc ?	I saw someone mention some things about wishing they could buy gas and food with btc ...I agree with them both food especially.So what about you guys ?Anything that you wish you could buy with btc ? (legal things of course LOL)	1041	61234	0.8748	1
2016-02-01	The real disastor that could happen (forking Bitcoin)...	If we actually end up with a forked blockchain then we will have "two Bitcoins" (or more depending upon the software being used).What will this do?For a start I predict it will cause all exchanges to "stop trading" (as they will not want to risk fiat losses in case they have ended up on the wrong fork).Once the exchanges have stopped then the miners can no longer sell their BTC block rewards so t…	70	773	-0.9623	0
2015-07-21	Worst mistake you did with Bitcoin?	What's the worst mistake you did with your Bitcoin? It can vary fromstarting to use Bitcointobuying dumped Altcointogambling.The worst mistake I made with Bitcoin is... Buying cloud mining hashrate. I bought 0.02 GH/s CEX.IO hash rate voucher at SEOClerk for $2 USD - or maybe $1 USD. I thought with 0.02 GH/s I would be making a profit in half a year.. And I was wrong.Well I bought using the free …	1130	37098	-0.6322	0
2016-01-27	Bitcoin is unsustainable according to Vice	http://motherboard.vice.com/pt_br/read/bitcoin-insustentavelBitcoins power usage per transaction isnt remotely sustainable as a wholesale replacement for the conventional financial system.QuoteThe year is 2018. After a rough Greek exit from the eurozone economic malaise has spread to Italy Portugal Spain and France. Nervous citizens across Europe look for a way to get their money out as currenc…	96	1847	0.9976	1
2015-10-16	What's stopping people from using bitcoin?	So after readingthis articleand especially the ending:I'm wondering what's stopping people from using bitcoin?And now I'm talking about people who already aware of bitcoin and how it works but still not using it.The price is now pretty much stable for more then a year security issues are out of the question - so why we can't see in 2015 more companies switching to it especially considering the un…	827	36697	0.7912	1
2015-12-30	Do u know how can i have one bitcoin?	Do u know how can i have one bitcoin?	207	4341	0	0
2015-06-28	what you like best in Bitcoin ?	for me Bitcoin allows me to hold some saving out of the banking system and the hands of the government.	737	22314	0	0
2015-12-27	Do you believe that Satoshi is still active on Bitcointalk.org?	Just wondering if you believe that Satoshi is still participating on Bitcointalk.org actively using a different pseudonym?	156	2593	0.3182	0
2016-01-14	Do you still believe in bitcoin	I joined up over here in 2012-13. At the time it seemed like a way to make a quick buck. Overtime as i read about it more and more i became interested in the freedom it provides. As time has went on however my interest and belief in bitcoin have waned. I won't get into the details of why but i'm wondering what your honest opinion of bitcoin is with a simple vote and possibly an explanation.	320	6330	0.8954	1
2015-08-22	Are you holding your bitcoin for a price increase?	So are you holding your bitcoins for future events such as halving or you more like to spend your bitcoins when you get it? I personally like to spend it for digital goods usually...	1506	57423	0.6794	1
2016-02-01	Secret Service Scammer In The Slammer.	LMFAO.Just seen this and i thought you'd all like to know.http://www.theregister.co.uk/2016/02/01/shaun_bridges_silk_road_arrest/	0	26	0.7739	1
2016-02-01	The CIA and Bitcoin	Gavin Andresen had to go to the CIA and tell them how Bitcoin is working. Does anyone know more?	24	363	0	0
2016-02-01	New Blockchain.info UI	Do you guys already try the new Blockchain.info UI that has some new features?	0	21	0	0
2016-02-01	I am selling for $ 100 Starbucks Gift Cards load balance $ 20 worth of BTC	I am selling for $ 100 Starbucks Gift Cards load balance $ 20 worth of BTCYou can transfer money to starbucks gift card of your own and use it like that. Registration card is not so that's up to you as well. Payment accepted- Bitcoins You go first and then I'll PM you the card number and security code or I send a egift via PMIF YOU WANT TO BUY BULK CONTACT:_ Skype: khungboday94	0	15	0.9445	1
2016-02-01	what's this transaction?	https://blockchain.info/tx/9c9bd884e72467d426ed8f07e21c6f2b2340e30cff24cb899e0ee7e4fe052439someone sent 63BTCfrom multiple addresses to lots of other addresses and one of them is mine. I just noticed it today because I stopped using my blockchain addresses months ago. anyone got any idea what this is?	2	49	-0.2263	0
2016-02-01	Looking for a very knowledgable Bitcoin/Altcoin Speaker(s)	I am volunteering at few trade shows involving technology in August &amp; November/December of this year. One of these trade shows will be in Pennsylvania and another will be in Ohio. I am looking for someone who is interested in coming out to speak to the public about what Bitcoin/Altcoins are and how they work. If you would be interested please post here or message me. I am looking for only tho…	2	50	0.7506	1
2016-01-29	Bitcoin Community Action Flowchart	Wanted to share this here on Bitcointalk:Enjoy and Feel free to Share	21	575	0.872	1
2015-06-27	What's your biggest problem with Bitcoin	Software development team here.We would like to hear from the community what are the most annoying\frustrating stuff you have with Bitcoin and would love to get a solution for ?Feel free to talk about any problem even if it seems unsolvable or too abstract (e.g. Bitcoin is not safe enough for the average user)Edit:After reading all the replies I feel confident summarizing that the #1 problem of B…	946	32842	0.7426	1
2015-03-05	Methods of growing your Bitcoin?	Hi!I recently created a thread asking for the best methods of gaining free Bitcoin.Most popular results:Signature Campaign (High Paying)Faucets (Low Paying)Trading (Variable)Now I'm asking a different question.What are your best methods of growing Bitcoin.Only refer to safe investments!Thanks	4309	352504	0.9792	1
2015-11-22	When will Bitcoin become obsolete?	Regular people are refused to use Bitcoin or doesn't understand why it's important except for criminals and speculators.Transaction times are too slow... The list goes on. Everybody I know already know what Bitcoin is but they are notinterested.So it's a matter of time when central bank(s) government(s) or bank(s) create their own crypto currencies and block chainbased services more advanced than…	158	3494	-0.8285	0
2016-01-06	Everyone is hyping about bitcoin price in 2016	This concerns me about what will happen to bitcoin price after 2016 ? Will it crash after the block halving ? Is there any upcoming incident in 2017-18 that may push the price up again ?	89	1935	-0.7303	0
2016-01-06	How can i earn money with bitcoins or altcoins	i want to spend 200 euros max can you help me . Thanks for reading and help me out	116	2275	0.8225	1
2016-01-27	Need Loan 0.03 BTC	Need Loan 0.03 BTCmy adress : 19FNpNifzH8m7rbp5gjRMMqBTjvo7FaCYcpayement after 3 daythank you	13	528	0.3612	0
2016-02-01	Artistic initiatives supporting/related to/about Bitcoin?	Hey everyoneI was wondering if there is artistic movements involved in bitcoin. I saw something a while back related to Hollywood but it was nothing concrete.Since there is a revolutionary potential in all this stuff artists must already be aware of the great social transformations that are bound to happen in the near future. I though maybe their work could reflect it somehow.This song from Björk…	6	121	0.9611	1
2015-11-20	Eliminate the need to hold dollars legalize the use of BTC to pay taxes!!!	So I recently saw a petition to legalize the use of Bitcoin in the USA for paying state and federal taxes. Now I know no one likes paying taxes but as long as they are necessary and as long as dollars are needed to pay them...well Bitcoin can never be your ONLY money supply. Thus why not help the push for Bitcoin adoption and lets legalize the CHOICE to pay taxes in Bitcoin.Sign the petition belo…	54	1282	-0.8052	0
2015-12-03	Why Peter Rs Fee Market Wont Work	Hi many people like Peter Rs presentation about fee market. I disagree with him and wrote a blog post why.http://danielwilczynski.com/2015/11/30/why-peter-rs-fee-market-wont-work	74	2575	-0.0258	0
2016-01-29	I "Think" that I found Satoshi Nakamoto	Hi FolksI am happy to share with you that I finally found our Satoshi Nakamoto based on July 2007 paper submitted to International Association for Cryptography Research (IACR) . This paper looks like a raw version but speaks about two key issues that are unique to Satoshi.1. Without a trusted third party2. Double-SpendingYou can read herehttps://whoissatoshi.wordpress.com/2016/01/28/bitcoin-found…	123	3353	0.9022	1
2016-02-01	POLL::: Vote For "Best Whiny Rage Quit"	Personally I have to vote #2. After dealing with a year of the likes of Adam Luke Jr GMax etc.... a brief mental breakdown by Mike is completely excused in my opinion.	16	230	0.4215	0
2016-01-22	Canadian Bitcoin Community	I am new in Canada so I don't know how active Canadian Bitcoin Community. Maybe this topic helps Canadian BTC users to share information.We can share BTC blogs trading sites and forums from Canada.	13	298	0.5778	0
2015-10-24	Is Bitcoin 'real money' to you?	There's a consistent theme that I see popping up on here that I find rather fascinating and that is the way that many posters perceive BTC.What do I mean? People doing things with BTC that they'd never ever dream of doing with their dollars - gambling as an 'investment' or gambling at all pouring coins into bullshit investment schemes run by totally anonymous showers of shit lending on here to sh…	910	34914	0.2311	0
2016-01-27	Why do you have Bitcoin?	FOMO FOMO FOMO FOMO FOMO FOMO FOMO FOMO FOMO FOMO FOMO FOMO FOMO FOMO FOMO FOMO FOMO FOMO FOMO FOMO FOMO FOMO FOMO FOMO FOMO FOMO FOMO FOMO FOMO FOMO FOMO FOMO FOMO FOMO FOMO FOMO FOMO FOMO FOMO FOMO FOMO FOMO FOMO FOMO FOMO FOMO FOMO FOMO FOMO FOMO FOMO FOMO FOMO FOMO FOMO FOMO FOMO FOMO FOMO FOMO FOMO FOMO FOMO FOMO FOMO FOMO FOMO FOMO FOMO FOMO FOMO FOMO FOMO FOMO FOMO FOMO FOMO FOMO FOMO FOMO…	91	1636	0	0
2016-01-22	Canadian Bitcoin Community	I am new in Canada so I don't know how active Canadian Bitcoin Community. Maybe this topic helps Canadian BTC users to share information.We can share BTC blogs trading sites and forums from Canada.	13	300	0.5778	0
2015-10-24	Is Bitcoin 'real money' to you?	There's a consistent theme that I see popping up on here that I find rather fascinating and that is the way that many posters perceive BTC.What do I mean? People doing things with BTC that they'd never ever dream of doing with their dollars - gambling as an 'investment' or gambling at all pouring coins into bullshit investment schemes run by totally anonymous showers of shit lending on here to sh…	911	34961	0.2311	0
2016-01-27	Why do you have Bitcoin?	FOMO FOMO FOMO FOMO FOMO FOMO FOMO FOMO FOMO FOMO FOMO FOMO FOMO FOMO FOMO FOMO FOMO FOMO FOMO FOMO FOMO FOMO FOMO FOMO FOMO FOMO FOMO FOMO FOMO FOMO FOMO FOMO FOMO FOMO FOMO FOMO FOMO FOMO FOMO FOMO FOMO FOMO FOMO FOMO FOMO FOMO FOMO FOMO FOMO FOMO FOMO FOMO FOMO FOMO FOMO FOMO FOMO FOMO FOMO FOMO FOMO FOMO FOMO FOMO FOMO FOMO FOMO FOMO FOMO FOMO FOMO FOMO FOMO FOMO FOMO FOMO FOMO FOMO FOMO FOMO…	91	1642	0	0
2014-06-24	What is the Future of Bitcoin ?	Here is an article on thefuture of bitcoin. What is the community opinion about it ?	435	19855	0	0
2016-01-12	Can Bitcoin make Banks disappear?	It seems that experts say that Bitcoin 'Here to Stay' But Banks Could Disappear."TheStreet: How do you think FinTech will impact the way banks operate?Frank Schwab: Banks either react on or they will disappear. Anyway the consolidation of the banking industry accelerates as the behaviour of people changes. Some banks will benefit from [FinTech] some will be pushed to the back end and some will di…	180	3325	0.1431	0
2016-02-01	Who have right and which is the best?	Hello to everyoneI am not a programmer or a developer but a simple follower and lover of bitcoin and first of all lover of peer to peer. Have not deep technological knowledge (having a totally different profession) of this last but I am able to understand the potential and the superiority of this technology compared to all existing ones with which can be compared or pretend to compete with it.Mus…	86	873	-0.8588	0
2016-02-01	Input script is not standard (stucked without confirmation)	I have got unstandard input script problem in this transactionhttps://blockchain.info/tx/9bd1613541d431c7b72d158f5a835b43cceea649386f78a0319793cf278e5bbci have withdrawn this from bitfinex exchanger now i can't spend this coin without getting it confirmed but what is this actually.Does this will be solved automatically?	1	38	0.2023	0
2016-01-29	Finally Bitcoin Core = REKT	Looks like those assholes at Blockstream are losing finally. Looks like their 1MB block limit crippling of the blockchain so we all need to buy their Lightning Network isn't working out. I knew people would finally jump over their very dumb arguments that 2MB would lead to centralization.I am not in favor of a private entity owning a group of core programmers who take a position to make valuable …	84	2000	-0.8557	0
2015-08-01	How do you earn a lot of free bitcoins fast?	I know I have posted something like this before but this time I'm adding more descriptions because I left out lots of details.I want to earn 0.1BTC-0.3BTCin a month at most. I am 13 years old so I do not have any bank account so I can't spend any $$.I am willing to do activities such as signature campaign and stuff.Things to answer for me:1. What is the highest paying signature campaign that I ca…	968	46490	0.9607	1
2016-02-01	Bitcoin dev IRC meeting in layman's terms (2016-01-28)	Once again my attempt to summarize and explain the weekly bitcoin developer meeting in layman's terms.Link to last summarisationDisclaimerPlease bear in mind I'm not a developer so some things might be incorrect or plain wrong.There are no decisions being made in these meetings but since a fair amount of devs are present it's a good representation.Copyright: Public domain## Logs-link to this week…	1	41	0.994	1
2016-01-29	Bitcoin is a manipulated coin?	Vote guys	114	1974	0	0
2016-02-01	Blockstream Investors ~~~ REKT!!!! (and pissed?)	I know I would be pissed if I was a Blockstream Investor. Blockstream can't seem to even deliver a working Lightening Network is my understanding. I've heard it is just Vaporware.Many of their people seem to be spending more time sowing discontent within the Bitcoin Community and making enemies than working on what they are paid to be working on.I wonder if any of the investment agreements have s…	9	192	-0.5859	0
2015-11-05	Bitcoin Will Not Survive says Jamie Dimon	JP Morgan CEO Jamie Dimon has issued new remarks about bitcoin dismissing the digital currency's potential to survive in the long-term.Speaking at the Fortune Global Forum Dimon said people were wasting their time with digital currencies such as bitcoin.He added:"This is my personal opinion there will be no real non-controlled currency in the world. There is no government that's going to put up w…	136	4829	-0.6972	0
2015-11-07	Ransom demanded from an attacker	Has any one faced dealing with an attacker using:mushelps@gmaill.com?address:14LFQxeJwDWFAy4y9CvywauJ33idwDBDd6s for the attacker that demands ransom for encrypted data. His email:mushelps@gmailhttp://justpaste.it/otzi	33	1806	-0.8126	0
2016-01-30	The thing that will destroy Bitcoin.	The thing that will destroy Bitcoins is simple. It will be the bloated size of the blockchain. Soon the blockchain will be so large that we will need centralized "housing" to hold it. We will have to trust "Central" to state what is in the blockchain every time we want to use Bitcoin. And this is the thing we are trying to get away from - centralization.The blockchain is almost 70 gigabytes large…	34	741	0.8987	1
2016-01-29	The Real value of Bitcoin in regards to other Crypto currencies	We all know Bitcoin will not be the most dominant and strongest Crypto currency out there in the future. In every technology thus far we have seen theoriginal pioneers and then the competition starts and eventually the original technology gets replaced by something more innovative or more popular.Bitcoin will also follow this cycle and we will still have access to it but it will not be the de-fac…	9	171	0.9255	1
2015-08-26	2016 The Year of Bitcoin?	The bear market has lasted long enough. I predict 2016 is the year where bitcoin finally breaks through both in price and in mainstream adoption.The fork issue is a distraction. It won't kill bitcoin. The majority will eventually choose what fork they want to use whether it is the original or XT or some third option.I see the fork issue as silly infighting which only hurts bitcoin. I want bitcoin…	710	35050	0.8145	1
2016-01-31	How do you store your bitcoins?	Hello everyone as the title says ^Do you store your bitcoins online or on a wallet on your computer perhaps cold storage?	93	1553	0	0
2015-02-16	Bitcoin and Porn	Bitcoin and Porn: An Extraordinary Mixhttp://bitforum.info/t/bitcoin-and-porn-an-extraordinary-mix/284I really don't know that porn sites are allowing bitcoin payment.Well anyone here knows other 'unusual' sites who are accepting bitcoin as payment?	1260	72716	0.5719	0
2016-02-01	33 Indicators that Bitcoin Isnt Slowing Down	http://www.josic.com/infographic-indicators-that778-bitcoin-isnt-slowing-down	7	116	0	0
2015-12-19	can bitcoin conquer the world?	one world one coin..no other currency	248	5866	0	0
2016-02-01	Help us get into Microsoft's Startup Accelerator	Hi BitcointalkHope you are all well. We're after your help. We are a UK based Bitcoin startup that is always seeking opportunities for growth. We alongside other startups based here feel that the best way for Bitcoin adoption to increase is by gaining the support of larger companies to get our voice heard.To show your support please like and retweet the following:https://twitter.com/magnr/status/…	0	23	0.9903	1
2016-01-31	Have you seen this one?	https://www.youtube.com/watch?v=iy1gysYgg9o	23	437	0	0
2015-12-04	How much had you lost with bitcoin and before it?Did you won?	Well im at online income around something like 5 years i had invested something like 4000dollars before bitcoin at several placesbeing something like half ot that into forexthen ptcdoublers and hyip projects i had left with something like 90 dollars in the end of those insane investments.After bitcoinbeing a part of this group i may say im recovering the loss made into the pass and the best thing…	115	2462	-0.9522	0
2016-01-23	We need to convert Bitcoins to new units...	Paying 0.000001 or 0.000035 is just impossible to remember and use... nobody will use that in the future if we want it mainstream.I know satoshi exists as smallest unit but they are quite hard to remember.When someone says 10000 satoshi I try to think how much is that while 1 BTC is easy to understand.So maybe we should have new bitcoins to keep the name where 1 new bitcoin = 0.0001 old bitcoins …	74	1489	0.8577	1
2016-01-23	Absolutely nothing backs Fiat paper its completely worthless	when Bitcoin takes over anyone left holding fiat will get done like a dogs dinner	134	2118	0.3612	0
2016-01-09	What is your plan to get rich with Bitcoin?	Hey guysI just spoke to a guy over chat who told me his plan was to get 100 BTC wait for the price to reach $5k per BTC and retire after that. Since he lives in a third world county that might be possible for him. I know this is a simplification of the problem but I d like to know what s your plan. How many BTC is your goal at what price and what happens once you reach that goal. After all we hav…	436	8638	0.765	1
2016-01-27	Why I like bitcoin	It is the epitome of democracy.Government is supposed to represent the wants of its citizens but somewhere along the way they got power hungry and chose greed and control. Bitcoin is a great way to say fuck you to institutions stuck in the past. It's time the world grew up.inb4 feds at my door	108	2062	-0.631	0
2016-01-30	Satoshi Nakamoto is 100% a US/UK government agency collaboration	So I was reading through Satoshi posts alongside the bitcoin whitepaper recentlyYeah yeah I know this is an old topic but hell... still an interesting discussion.No new evidence but I did notice:* Some UK spelling in the whitepaper (favourable) whilst Satoshi uses USA spelling on bitcointalk posts* In some old bitcointalk posts he interchanges I with we in a very suspicious way that an individual…	61	1393	-0.3097	0
2015-06-01	Bitcoin: Should you stay or should you go?	Without a defining killer app I am confident that Bitcoin will in fits and starts inevitably return to its 2009 levels. It would be pointless to guess how long that process will take; or when that killer app will appear although I am also confident itwillappear at some entirely unpredictable point.I'm easily old enough to remember the very early days of personal computers. I remember a story from…	547	22623	-0.4587	0
2015-07-29	What is your dream for bitcoin? What will it become?	I'd like to hear some opinions about bitcoin here and please go into as much detail as you can.Where is bitcoin going?What will it become?	206	4705	0.6322	1
2016-02-01	Trying to make a commitment to go the distance	hi thereI have been in the bitcoin arena for about 6-7 months.Started off wih faucets investment websites and online bitcoin poker then i bought a few bitcoins tried the investment sites and the ones that promise a return of 100% with 24-48 hours.Now i want to enter a new league one that makes serious money!i have 5.45 bitcoins in my wallet to put to use.....Can anyone give me suggestions what to…	8	96	0.8127	1
2015-10-04	Bank or Bitcoin Wallet?	what you will chose amomg them.and why do the banks are afraid of bitcoin.why banks are not much smooth and faster like bitcoin.if banks start accepting bitcoin as payments then will it became a revolutionary for us?can bank can solve our mining or money curculation probems.	731	20307	0.7096	1
2016-02-01	Participants with opinions needed for online PhD Study into BitCoin Usage	Is Bitcoin a boon for the criminal or disruptive power for good?Is it done or do you foresee a rosy future for the cryptocurrency?Here at Security Lancaster we are undertaking a large study into peoples understanding of Bitcoin and what prospects it might have going forward. We are also looking to gather data on how people ind and understand information about Bitcoin.So if you have an opinion - …	1	31	0.8919	1
2015-10-01	why you mostly like bitcoin compare to other digital currency?	i heard many Cryptocurrency but why people mostly use bitcoin?	227	5352	0	0
2016-01-06	China Blockchain Research Alliance CBRA founded in Beijing	FSB100 announced the establishment of China Blockchain Research Alliance CBRA yesterday in Beijing.Founding speech transcripts are available in:�?��?�块?�研究联?�CBRA?�立，中科院?�乐视金?�、万?�参与http://8btc.com/thread-27468-1-1.html	10	207	0	0
2015-02-02	Some links for beginners and advanced Bitcoiners	Hello here is a list of the most interesting links that I have compiled. I would have been thankful for them when I was starting with BTC.How tiny Bitcoin ishttp://money.visualcapitalist.com/all-of-the-worlds-money-and-markets-in-one-visualization/Whitepaperwww.youtube.com/watch?v=1yYrYCE4i1chttps://bitcoin.org/bitcoin.pdfLocalBitcoins volume charts (comparative indicative of price potential)http…	63	4496	0.9817	1
2015-10-28	Bitcoin vs Dollar	So guys in a world where the 10% of total transaction are with BTC what is the advantages for a normal family? What this kind of money can solve? In particular if some rich don't spend BTC to increase the value and less BTC are spent how can deflating happen?Particular which CONCRETE advantages can the people get from BTC?Thank you.	277	7270	0.9482	1
2016-01-31	Bitcoin's Great Schism - A Compendium	Let's make a reference thread as a handy guide to the Blocksize War saga!10/7/14Gavin Andresen Proposes Scalability Roadmap and Hardforkhttp://qntra.net/2014/10/gavin-andressen-proposes-scalability-roadmap-and-hardfork/1/10/15Fork offhttps://bitcointalk.org/index.php?topic=919629.01/30/15Bitcoin 20MB Forkhttps://bitcointalk.org/index.php?topic=941331.02/4/15Permanently keeping the 1MB (anti-spam)…	4	271	-0.4299	0
2016-01-31	Bitcoin's Great Schism - A Compendium	Let's make a reference thread as a handy guide to the Blocksize War saga!10/7/14Gavin Andresen Proposes Scalability Roadmap and Hardforkhttp://qntra.net/2014/10/gavin-andressen-proposes-scalability-roadmap-and-hardfork/1/10/15Fork offhttps://bitcointalk.org/index.php?topic=919629.01/30/15Bitcoin 20MB Forkhttps://bitcointalk.org/index.php?topic=941331.02/4/15Permanently keeping the 1MB (anti-spam)…	4	272	-0.4299	0
2016-01-31	Why are domain name buyers so reluctant to use Bitcoin?	After all a domain name is a virtual house. You would think that they wouldn't have any problem with the concept of paying for it with a virtual currency.	17	344	0.3089	0
2016-01-31	Need some expert opinion here guys :)	Hello bitcointalk!I have wanted to own a bitcoin business for a while now. There have been services that come and gone in the past but most no one really offers a simple easy reliable way for anyone to buy bitcoin using a credit/debit card. I want to develop a site that would allow novices and experts to easily purchase bitcoin using prepaid card or credit card without having to go through a ton …	25	651	0.9599	1
2015-12-19	Bitcoin becoming centrally planned: Communist	So is this really the path we are going to take? Bitcoin is being constantly developed by the developers. They hold the development sceptre in their hands and push everything down the throat of a bitcoin user with the consensus of the miners (who on most part look only for their own interests).Yes bitcoin is unfortunately becoming centrally plannedcommunist and identical to a central bank fiat cu…	104	2827	-0.8056	0
2014-11-14	Welcome To The Blockchain	We decided to make this song available for free so that it can spread around as much as possible. Go out there and share it around as much as possible! And send us a tip!Bitcoin: 1C4iVs2E659ksBK8gVEyQw229ZoESCoyK1https://www.youtube.com/watch?v=YbzNJr26H-4welcome to the blockchain!Enjoy!	574	58642	0.9164	1
2016-01-27	Hollywood To Accept Bitcoin In Movies	Bitcoin is no longer for nerds and computer geeks only but has become a mainstream digital currency used all over the world.Also thanks to great media coverage Bitcoin has become popular in all segments of the population and not only among industry experts.Millions of people use Bitcoin daily for payments and the blockchain for secure transactions and contracts.And thats why the movie industry i…	56	1061	0.9692	1
2015-08-27	How to motivate women to use Bitcoin?	how we could motivate women to use Bitcoin because I tried several times to explain what it is and how to use Bitcoin ...was very difficult and have not really managed only once ..	594	18641	-0.0498	0
2015-11-17	Ever dreamed about Bitcoin?	Have you dreamed about Bitcoin before? Well recently I dreamed that someone sent me 5 BTC to my Mycelium wallet. I told my friend (in the dream) that those Bitcoin worth around 3000 USD. If that was true ... One Bitcoin is equal to 600 USD in my dream.Well I hope the dream come true one day - be it free 5 BTC or 600 USD per Bitcoin.	192	4067	0.9686	1
2016-01-28	Estranged Core Developer Gavin Andresen Finally Makes Sensible 2MB BIP Proposal!	Apparently this BIP won't include the 2GB fun blocks!~~https://www.reddit.com/r/Bitcoin/comments/4342u3/bip_block_size_increase_to_2mb_gavinandresenbips/~~https://github.com/gavinandresen/bips/blob/92e1efd0493c1cbde47304c9711f13f413cc9099/bip-bump2mb.mediawiki	205	4357	0.4003	0
2015-12-03	Bitcoin used to do money laundering - will it become a huge problem?	Whats your thought on this?For a lot of criminals Bitcoins are the perfect tool to launder money or not? Almost no trace but still they have to explain how they got the money once they convert it back into dollars....Will this become (or already is) a problem? I'm thinking that the anonymity will be a problem for a lot of governments once BTC becomes a well know payment method.	96	1929	-0.6863	0
2014-11-03	The future of Bitcoin	I would like to start a discussion about the future of Bitcoin.The following is my prognosisThe future of BitcoinAfter vears of trying to break the blockchain technology that runs Bitcoin the bankers and governements finally realized that because blockchiain was a public ledger that kept all transaction and that this ledger could not be hacked or falsified; Bitcoin could not be stopped or blocked…	344	14664	-0.8417	0
2015-12-27	BLOCKSTREAM Appreciation Thread	You know what to do.Appreciate!	64	2569	0.4574	0
2016-01-05	Bitcoin Halving Site Calculator	Ill be watching this site thought it was before mid year good to see we have another month n half of extra time aheadhttp://www.bitcoinblockhalf.com/	28	686	0.0258	0
2016-01-31	try the new generation ... Bitcoin Core 0.12 RC2.	https://bitcoin.org/bin/bitcoin-core-0.12.0/test/Movie :https://www.youtube.com/watch?v=RWeIEFBrItEhint :create manually "banlist.dat" in "blockchain" folder if bitcoin-qt.exe crash after the check of the local blockchain.	1	108	-0.1531	0
2016-01-27	Bitcoin is EXACTLY where it needs to be right now what the hell!	So I stay pretty updated on this topic because Google Chrome stalks me and always recommends me "news" on Bitcoins. Recently these past weeks I have seen an increase of negative articles covering some Bitcoin issues relating totransaction speedandfees.The "big banks" the "middle men" and anything else between costHOW MUCH MORE TO USE vsBITCOIN?Did anyone even think to look up the math on this? Bi…	14	397	-0.8195	0
2016-01-29	April 8th 2016 a Bitcoin Conference is going to be held in Russia	According to EconoTimes in rather surprising news a Bitcoin Conference is going to be held in the country on April 8th 2016 at Digital October Moscow Bersenevskaya naberezhnaya 6 str. 3. Smile-Expos press document noted that several Russian companies with banking partners located abroad have always expressed their interests in the blockchain technology.More info at:http://www.econotimes.com/Will…	15	255	0.4767	0
2016-01-20	Blocks are full.	Right now Bitcoin's price is rallying and block are full. According to blockchain.info backlog of unconfirmed transactions is 11.6 MB right now and as far as I know there is now spam or stress test going on. How worse does it need to get?	165	3897	-0.8957	0
2016-01-31	Is the block reward not enough for miners?	In a recent reddit posts it was written:"Greg Maxwell admits the main reason for the block size limit is to force a fee market. Not because of bandwidth transmission rates orphaning but because otherwise transactions would be 'too cheap'."https://www.reddit.com/r/btc/comments/42hl7g/greg_maxwell_admits_the_main_reason_for_the_block/This suggest that block reward is not enough or that miners are t…	10	242	0.5423	0
2016-01-31	Bitcoin + Hardware Security Module	Hello BitcoinistsI am looking for feedback on an Open Source initiative around integrating BIP32 wallet platform with Hardware Security Module. I have managed to partner with HSM manufacturer - Utimaco Gmbh.For the past year I have been working on Bitcoin wallet platform (Web + Mobile) and I am now ready to begin integration with HSM device. I have full support from Utimaco including SDKs emulato…	0	49	0.9186	1
2016-01-27	Satoshi can't be just one...	Guys correct me if I'm wrong butConsidering the whole concept of how Bitcoins come into existence Satoshi Nakamoto cannot be just one person right? It must be a group...if the whole thing lies in transactions how could have Satoshi mined the genesis block all by himself?	44	799	-0.8738	0
2016-01-31	Buy bitcoin via Credit/Debit Card	Hello!!! What is the best place to buy btc via credit or debit card? (without tons of verifications i don't have time) i need quickly!!!	13	213	0.8388	1
2016-01-24	140k Tesla bought with Bitcoin 2 days ago	Jamie Dimon and Mike Hearn your thoughts ?https://news.bitcoin.com/e14000-tesla-bought-bitcoin-finland/	84	2183	0	0
2015-12-16	Bitcoin is the global currency of Earth	its easily the strongest cryptocurrency valued 450 times more than the US dollarthe first Super currency and the best store of wealth due to its cryptographic network strength	139	2695	0.9709	1
2016-01-14	Jeff Garzik is supporting bitcoin classic - @theymos: kill him!	https://www.bitcoinclassic.com/He is also a mod here...	17	720	0	0
2016-01-16	Bitcoin has died 88 times	For whom who are panicking now. Bitcoin has already died &lt;88&gt; times so far.Read...https://99bitcoins.com/obituary-stats/	35	691	-0.7579	0
2016-01-30	Some hard truth about Satoshi's identity	We was so proud that Satoshi was probably from the UK. But it seems not.The hard truth is that Satoshi is "North American " if that's still in question.We took some time to analyse simple grammatical structures used in his various 575 variants of informal posts. Here what we found.'"-disablesafemode"' - post 1. English (UK) version - "-disablesafemode ""realized" - post 15. English (UK) version -…	46	1360	0.3117	0
2016-01-11	Video: FAMILY GUY | Silly Hunter from "The Peanut Butter Kid"	FAMILY GUY | Silly Hunter from "The Peanut Butter Kid" | ANIMATION on FOXhttps://www.youtube.com/watch?v=ru-Z5kvd9js&amp;t=22	17	377	0.0258	0
2015-12-10	Why do people use so many Bitcoin wallets?	Just wondering why people use so many Bitcoin wallets.	214	3963	0	0
2016-01-27	Bitcoin classic brought up by literal crooks	Source:https://redd.it/42z5yy	43	1286	0	0
2016-01-30	The "interblocknet" (a possible future of the service industry)	What is the "interblocknet" and why does it matter?The revolution that Bitcoin has started with money will continue with services but as we know Bitcoin will never scale to handle all of the world's transactions so how will this be managed?IMO we are going to end up with many blockchains (most likely one blockchain per major service or even company) that allow for specific service payments which …	27	472	0.8535	1
2016-01-23	1 million [BTC] moved in one block	i saw this on reddit thought i share it here to here your opinion on what is happening.here is the link:https://blockchain.info/block/00000000000000000603cba76274b479a7507ef9585518b06e192f1a6255b5b8apparently this is not the only one either:https://blockchain.info/block-height/393652&gt; 1058430.66780311BTC	58	1707	0.296	0
2016-01-30	Why do we not already have a multi-sig escrow service?	Seeing as there was a recent scandal with an Escrow I wonder why the existing trusted escrows don't just work together with P2SH N of M addresses for people to use with much greater confidence that they won't be scammed?	19	323	0.7184	1
2016-01-30	Can SHA256 have a backdoor?	I was reading this thread:https://bitcointalk.org/index.php?topic=1345897.0And I considered the possibility of hashing algorithm used in Bitcoin having some sort of backdoor. There has been some articles in certain websites talking about this too which lead to the conspiracy theories with your favorite 3 letter agencies. I want to know what are the chances that this is certain and someone that is…	12	253	0.3657	0
2016-01-07	Analysis and list of top big blocks shills (XT #REKT ignorers)	Just for the fun of it and for the sake of curiosity let's compile the (seemingly unmistakable) evidence of shillery. The nature of some of the posters who inexplicably blindly support clearly-unsafe big blocks (8MB?? Unlimited?) whether XT or BU (anything other than Core) in complete disregard for not only contrary evidence but plain facts makes it very difficult to imagine that they could someh…	1152	25682	-0.8831	0
2015-09-16	Is there a way to earn at least $1 in BTC per hour?	Of course I don't mean BTC Casinos or similar things. I know you can earn but can lose there as well.	803	27056	-0.2263	0
2015-08-06	Will we hard fork again for another serious bug?	On August 15th 2010 somebody found a buffer overflow exploit in the wxBitcoin client (which is now called Bitcoin Core) and used it to create 184467440737 BTC (184 billion) out of thin air (https://bitcointalk.org/index.php?topic=822.0). Just 5 hours later a new version of the Bitcoin client was published with a fix but in addition the blockchain was hard forked and the offending tx removed from …	8	389	0.8325	1
2016-01-29	...and THIS is why I prefer to use Bitcoin.	Wendy's was just hacked and the hackers made off with anunknown number of credit cards. But noooo Bitcoin is the preferred currency of criminal financial activity amirite?	46	1018	-0.4939	0
2016-01-20	Cryptsy Hacker identity incoming - pending bounty	Hello I have offered to give big Vern the identity of the person that committed the theft against cryptsy and help them be put to justice but he is not responding to me. I offered my services and to divulge this information for a bounty of %30 of the stolen funds I also said I am willing to negotiate a bit to make things easier.Here is my twitter were I have tweeted at Big Vern multiple timeshttp…	41	1244	0.8591	1
2016-01-06	Satoshi's Big Mistake &amp; The Centralization of Bitcoin. What are your thoughts?	https://www.youtube.com/watch?v=_RC8wEL2r9sThe discussion really starts at the 34:00 min mark. I really respect James D'Angelo and appreciate hearing his constructive criticism. Often times the discussions surrounding BTC are either too much "cheerleading support" or "scam/pyramid critics". James D is humble enough to admit he does not have an answer to the increasing centralization problem but I…	35	864	0.8643	1
2016-01-30	Bitcoin &amp; blockchain books pdfs whitepapers	Helloim looking for any reasources of bitcoin and blockchain technology. Both scietific and business point of view. I already found somethin but there would be awesome to have list likehttp://nakamotoinstitute.org/research/but bigger and updated.Anyone?	1	57	0.872	1
2016-01-13	Terrorists use Western Union not Bitcoin	Fromhttp://edition.cnn.com/2016/01/07/europe/paris-attacks-brussels-operatives/The man using the false Samir Bouzid identification card at aWestern Unionoutlet in the Brussels area wired 750 euros ($807) to Hasna Ait Boulahcen on November 17 the Belgian prosecutor's office said. Both of the publicized suspects -- the men going by the names of Kayal and Bouzid -- were at the store from which the m…	60	1285	-0.8885	0
2016-01-12	How safe are these "so called" Bitcoin Banks?	I recently saw someone advising services like these to newbies who asked "where to invest" and I just wanted to know what are your views on such services which are now advertising themselves as Bitcoin Banks and offering interest to people to keep their coins with them?	69	1296	0.6705	1
2010-11-12	Bitcoin Graphics in Vector Format (Illustrator)	Ok here are the promised graphics in vector format. You will need Adobe Illustrator CS3 to open the files. You can then modify to your heart's content. To convert it into bitmap format I find it better to work on the graphics at the size originally created here due to effects and what not and then paste it in Photoshop file as Vector Object resize to the desired dimension and then only you raster…	53	42594	0.8271	1
2016-01-29	New Hampshire says "no" to Bitcoin tax payments.	Well that's...unfortunate. It's good that the New Hampshire legislature was willing to at least consider it though. Maybe next time.http://www.forbes.com/sites/kellyphillipserb/2016/01/28/legislature-says-no-to-bitcoin-tax-payments/#502b6759b6ad	18	375	0.6124	1
2016-01-16	ToominCoin aka "Bitcoin_Classic" #R3KT	Even if the Tooministas win they lose.	349	8935	0.2732	0
2016-01-29	What is a team and what is not a team.	So with all of this stupid debate about trying to replace the Core Devs with whatever thing Gavin wants to associate himself with this week (as we all know he might change allegiance next week).Can we just instead have a team that works?(oh - yes - we have one - but Gavin is not happy because he left and thinks that he should still be in control after he left)	35	697	-0.6855	0
2016-01-27	Has Donald Trump made comments on bitcoin?	I'm curious what his stance is and if he's a holder.	34	653	0.3182	0
2015-11-29	How many bitcoin address you have right now? why you have more than one?	When whatching some videos about bitcoin i came to know there is lots of address can be made for bitcoin almost unlimited. So creating many addresses doesn't seem to affect bitcoin network.I have around 3 address 2 of those are cold wallet address and 1 main everyday hot wallet. I have Cold wallet to store in safer place and stop me from spending madly in gamblings.How much bitcoin address do you…	192	4270	0.3025	0
2016-01-04	Bitcoin Foundation: Where on Earth Did all the Money Go?	EDIT: Not sure why it would be unclear but these are 2014 expenses incurred by people no longer with the foundation.This week Charles Hoskinson posted a thoughtful post on the Bitcoin Foundation and his idea that an audit would help the organization break from the past.I'm happy to support an audit provided someone can lead it and do the work involved and/ or support the costs of one.I do remain …	459	9431	0.9885	1
2016-01-26	European Union Wants to Surveil not Regulate Bitcoin	The European Parliaments Economic and Monetary Affairs Committee (ECON) held a public hearing on Monday January 25th 2016 on virtual currencies and the role of regulators.The role of virtual currencies in abetting illegal activities such as money laundering and terrorism funding was the central idea discussed during the meeting.The ECON policy-makers took a balanced and careful consideration of …	22	431	-0.802	0
2016-01-24	What Comes First: Block Size or Halving?	What are your opinions on this? Will the block size problem be resolved or will the halving happen first?	50	1122	-0.644	0
2016-01-23	The average user just want's Bitcoin to work!!!!!	The average non technical user just wants bitcoin to work and work well. We believe in the technology and in the expertise of those who invented it and continue to develop it. But we may not have the technical knowledge to give an in-depth explanation as to weather we want 2mb blocks or 8mb blocks or for things to stay as they are.but as i said we just want it to work and everyone arguing over th…	32	660	-0.2292	0
2016-01-29	[POLL] Which Candidate do you think would support Bitcoin the most?	Which Candidate do you think wouldbenefitsupport Bitcoin the most? I'm not asking who you support. I"m asking which candidate wouldbenefitsupport Bitcoin and its adoption the most?If you would like please state why a candidate would be beneficial or harmful to bitcoin.	9	159	0.9646	1
2016-01-29	Wallet for website	I have been browsing Github for an excellent web wallet for a site/project idea(s) I have.The main concept(s) are these/this:1.) Able to automate all inbound and outbound transaction with a simple scrip + any possible chron jobs.2.) Very simple database management. Why make it difficult for yourself when you have a new database system that comes with the currency you use (the blockchain)?3.) Proo…	2	125	0.7572	1
2016-01-25	Part 3  Much more on why clues suggest Peter Todd is probably Satoshi	https://network23.org/dogecoin/2016/01/24/part-3-a-summary-on-why-peter-todd-is-probably-satoshi/	26	1191	0	0
2016-01-29	Europol Finds No Evidence Linking Bitcoin To ISIS	Sourced fromhttp://www.econotimes.com/Europol-Finds-No-Evidence-Linking-Bitcoin-To-ISIS-149986I posted this article named "Europol Finds No Evidence Linking Bitcoin To ISIS." Bitcoin the controversial digital currency came under fire following the horrifying terrorist attacks in Paris. and also checked reply in my reddit post	6	140	-0.9493	0
2016-01-28	Why IMO the focus needs to be on settlement and governments (and not on coffees)	It appears that most of the (more vocal) forum members here don't think that "Satoshi's stash" is a big reason for governments to not want to use Bitcoin as a "Gold 2.0" (https://bitcointalk.org/index.php?topic=1343072.0) and maybe that what is most important is the promise to keep the supply fixed at 21M.But I think the announcement made by the PBOC that China is considering to soon release its …	34	429	-0.1827	0
2015-08-16	Big block support observer	Objectives:1. To follow the trend of big block approval / disapproval among full nodes2. To follow the trend of big block approval / disapproval among miners3. To follow the trend of big block approval / disapproval among major bitcoin economy players holders etc.4. To discuss the strategy of soliciting support for big blocks (or otherwise)5. This thread is not restricted to any specific big bloc…	114	4871	0.2462	0
2016-01-29	Bitcoin	One vote one person..this is the goal.	11	269	0	0
2016-01-28	The future of The blockchain	What do you make of this "The blockchain of #FinTech has revolutionalised finance. A blockchain (a shared database) of computer vision &amp; deep learning will destroy barriers in AI " for a blockchainSource:https://twitter.com/BitNyeFe/status/692656335461163008	12	222	-0.0258	0
2016-01-29	The Internet won't last but the underlying TCP/IP protocol will. -Bill Gates	The Internet won't last but the underlying TCP/IP protocol will. -Bill GatesOk he didn't really say that but that's about as stupid a statement as all of these "I don't like Bitcoin (because media told me not to) but the underlying blockchain technology is awesome" articles.Bitcoin is the only blockchain technology that has over a million dollars of security being pumped into it daily. Trying to …	10	247	0.8953	1
2016-01-23	Bitcoin core value? - miners will switch to Bitcoin Classic	Bitcoin core will disappearin 1-2 months. What will happen with your coins? They will haveNO value. The miners and exchangers will make the change overnight.The big miners along with few exchangers (Bitstamp Coinbase BTC China OKcoin = same shit) will switch it to Bitcoin Classic.BitFury CIO Alex Petrov""If the Bitcoin Core team doesnt deliver [a solution] in time we should force the process and…	65	1293	-0.8321	0
2016-01-20	Bitcoin: more lives than a cat!	So I've kinda lost count how many times has Bitcoin been declared dead now?	66	1287	-0.7629	0
2015-12-24	Work colleagues laugh at me getting into Bitcoin	I have been telling my work colleagues about bitcoin now for about 3 years and they still think its a big joke. I dont care because i believe that some day i will be the one Laughing...... I think alot of it is people dont like things they dont understand and would rather make fun off it.So was just wondering has anyone else on here had similar experiences and how did you deal with it?	184	4298	-0.1124	0
2015-05-15	New York Times identifies Nick Szabo as Satoshi Nakamoto	The New York Times thinks it's identified mysterious bitcoin creator Satoshi Nakamoto	228	8727	0	0
2015-09-24	What's your least favorite thing about Bitcoin?	Tell me all about it	150	3866	0	0
2015-11-21	Why would customers use Bitcoins?	I came to figure out why would a consumer/customer use Bitcoins?You have to pay the 3 cent fee while you dont have to pay anything when paying with a credit card.So what is really a benefit for using Bitcoins customer wise?	263	5497	0.8202	1
2015-12-13	Is Bitcoin dogecoin and litecoin the same ??	I want to ask whether Bitcoin dogecoin and litecoin the same ??If all three are still dalah the founders if it is different ??Where do you think is more promising among bitcoin dogecoin and litecoin ?? Is there a more promising more besides these three ??	124	4841	0.8045	1
2015-12-12	Did anyone buy during $1200?	Hey all just as the title says did anyone buy bitcoin when it's price was at it's peak ($1200)? And did they sell as it was dropping or did they still hold on? I personally felt something was happening when it peaked :-/So back to the topic. Did anyone buy and did they sell as it dropped? How much did they lose? Did you feel really really sad? What kind of an emotional impact did it have on you?	251	5983	-0.8373	0
2016-01-24	We are in Bitcoin Heaven	everything is going perfect all the fudders have been exposed we getrid of some loose baggage its all cleans streets from here on in tillwe reach Silicon Valley	59	1262	0.296	0
2015-12-29	1st Chinese bitcoin crowdfunding :bizhongchou	Bizhongchou is the 1st Chinese bitcoin crowdfunding site which is another product of 8btc.3 projects have successfully raised their much-needed funds via 8btc.AntsharesBifuSmartcoin1 project is on-going: 8btcIn the past 4 hours 9 people have thrown ~100k RMB to us.8btc teamMonthly incomeDetails:http://bizhongchou.com/deal-show/id-179.html	3	298	0.4939	0
2015-08-12	Describe BITCOIN in ONE word.	Describe bitcoin in one word! I'm doing this because I want to know what bitcoiners really feel about bitcoin.My one word to describe Bitcoin is:Empowerment	638	39559	0.1511	0
2016-01-27	We touch the 4 tx per second !	Rise baby rise !http://statoshi.info/dashboard/db/transactionsandhttp://btcaudio.tk/live/SW or BigBlock ... ?	25	786	0	0
2016-01-29	So who thinks Satoshi Nakamoto might be facepalming somewhere right now?	XT seems to be pretty well derailed but I get the feeling that the battle isn't over yet. I think we'll just have to get used to the idea that Bitcoin isn't invulnerable to manipulations like the one that Mike Hearn stomped off in a hissy fit over and stay on high alert for now. I am interesting on hearing everybody's thoughts on where we should go from here.	2	133	0.866	1
2016-01-27	Satoshis stash is not as large as some think	when looking at this analysis done a few years ago some have presumed that all the tall slopes are satoshi..or that satoshi was all the blue dots and only hal was the red dot.but its not.initial versions of bitcoin started at a base nonce('extranonce' if your going to be an anal knickpick) of 0 and incremented up..even when solving a block they would continue increment the nonce until they restar…	30	695	0.8271	1
2016-01-14	What if there is nomore coins to mine?	So I was watching videos on youtube and I came accross to a video regarding the facts about bitcoin. I saw there that every halving the reward block is halve right? And so the rewards that the miner will get will decreased. My question is what will happen to the miners if there will be no more coins to mine? Since there is only a limit on how many bitcoins can be produced a time will come that mi…	94	2102	0.3222	0
2016-01-15	Bad Day for Bitcoin. Cryptsy finally admitted theft and Mike Hearn tells truth	You can read that there have been big losses/ thefts in Bitcoin again from an exchange (can we ever have any real security in Crypto?) Then one of the core Devs resigned because bitcoin obviously has got some big hurdles to overcome before it dies. Well personally because of the 2 of these I am down 15 bitcoins to start today. I have sold everything now and I am contemplating knocking crypto on t…	94	2564	-0.128	0
2016-01-28	the ju5t|protocol:::::the moral of bitcoin and parasite capitalism	first posti was watching a couple of videos on YouTube and i had an idea that i thought needed discussion.i was thinking about banks and parasite capitalism and how to prevent it in the new world.........make it a protocol so in their nature companies will do some good......i was thinking along the lines of the multi sig protocol that developed and is now built into bitcoin.....now i realize this…	2	90	-0.7301	0
2016-01-17	Competing nodes - List of BTC implementations in competition for the Blockchain	This is a list of the competingfull nodescurrently available.Some of them may have rules that can results in a soft fork and/or a hard fork so you have to understand them before choosing which one you will install on your system.Near the name of the node there can be a "flag" -&gt;HF- This means that if a majority of the network (usually over a % of blocks) will update to this node over the most …	21	731	0.0516	0
2016-01-28	How To Buy Bitcoins With Paypal Instantly	Made a video about a website I use on the regular to exchange Paypal to Bitcoins. Sharing here because it will probably help some people out.https://www.youtube.com/watch?v=3sKcbgWDaJ8	2	78	0.6705	1
2016-01-14	Post your Favorite Bitcoin Pics!	Note: you can upload pics to tinypic.com to share	3	173	0.296	0
2016-01-27	Are Satoshi's percentage of BTC a serious problem for government acceptance?	I am making this topic self-moderated to avoid nonsense posts but I won't delete any reasonable arguments on either side of this question (and yes it is my decision what is reasonable in this topic - if you don't like that then please create your own topic - it isn't that hard after all).So - although we are seeing some governments accepting Bitcoin as having a role we are seeing others basically…	33	542	-0.0721	0
2016-01-20	What regular people think about bitcoin ?	http://www.coinvideos.net/download.php?v=DbFgol7d2Q4	123	2156	0	0
2016-01-02	the future transaction fee debate	alot of people are arguing that due to the reward halving fee's need to increase above 0.0001btc.this is not true and now i will explainthis is the amount of bitcoin reward for solving blocksthis is the amount of tx fee with the assumption that starting from 4000tx(1mb) staying at 0.0001 and the blocklimit doubling every 2 years starting mid 2016 with 8000tx(2mb) leading to a 0.8btc total fee pot…	23	489	0.9924	1
2016-01-27	IMF Fears Cryptocurrencies May Circumvent Capital Controls	The short version is that cryptocurrencies are making them nervous because they can't easily control it.http://www.financemagnates.com/cryptocurrency/news/imf-fears-cryptocurrencies-may-circumvent-capital-controls/	12	340	-0.4829	0
2016-01-16	Lead developer quits bitcoin saying it 'has failed'	Bitcoin slid by 10 percent on Friday after one of its lead developers Mike Hearn said in a blogpost that he was ending his involvement with the cryptocurrency and selling all of his remaining holdings because it had "failed".Hearn one of five senior developers who has spent more than five years working on the web-based currency said he would no longer be taking part in development."Despite knowin…	26	743	-0.9907	0
2016-01-28	Why SegWit Soft Fork vs SegWit Hard Fork?	Some time ago I read somewhere on this forum that a SegWit (or SepSig if you prefer) hard fork would be cleaner than a SegWit soft fork. I believe the same post implied that the soft fork technically took advantage of a potential vulnerability that should be closed. IIRC the same post indicated that closing that potential vulnerability would require a hard fork. Now the article link posted athttp…	1	59	-0.6072	0
2016-01-27	Greed - the driving factor behind 'bitcoin is dead'	All the articles about bitcoin being dead unsustainable doomed to failure etc. have one driving factor behind them.Greed.At least in my opinion.These people want bitcoin to fail precisely because they know it can work but weren't invested in it in the beginning.They want bitcoin to fail because they know it can work and they want it to be replaced by something where they can invest in the beginni…	22	386	0.25	0
2016-01-27	Bitcoin in 2020	I began my career in the bictoin . In 2010 the bitcoin was worth 0.01 euro now a bitcoin worth 400 euros. I ask myself a question: what will be its value in 2020 ?.A friend told me that its value will be 10000 euros.Sorry for the spelling for I am french .Thank you for your replies	48	826	0.9001	1
2015-12-25	Has Roger Ver lost his fuckin' mind?	https://twitter.com/FinalHash?ref_src=twsrc%5Egoogle%7Ctwcamp%5Eserp%7Ctwgr%5EauthorThere is no way in hell that the honorable Roger Ver should be in company of Marshall Long a lyin' piece of shit right up there with Leroy Fodor John Fitzpatrick and most recently Craig Wright. BTW happy belated birthday Josh Zerlan.This fuckin' Marshall Long is on record in claiming to own the largest bitcoin min…	309	10143	-0.4678	0
2016-01-28	$15 dollar Android Cold Storage (Video inside!)	Hey guys I put together a little video of a 15$ android phone cold storage this takes an unactivated prepaid phone with no internet connection skips the setup and sideloads a wallet apk (mycelium in this video).https://youtu.be/fzLLZYhbA50The phone I bought was 15$ (looks like it is around 30$ online at most stores now) either of these will work as well though :http://www.walmart.com/ip/Straight-…	2	88	0.4137	0
2015-01-16	Bitcoin cold storage - HACKED easily	Your funds are not safe neither in "cold storage". Read:https://www2.informatik.hu-berlin.de/~verbuech/klepto-ecdsa/klepto-ecdsa.pdforhttp://www.coindesk.com/research-hackers-install-backdoor-bitcoin-cold-storage/many of you said "cold storage is the best". well. it is not. that explains many hacks in Bitcoin which some of the bitcoiners considered to be very safe.What's next? Mass withdrawals fr…	201	9355	-0.9049	0
2015-12-24	What is your bitcoin holding score ?	http://bitcoin.holdings	28	915	0	0
2015-12-03	Why arnt we seeing more bitcoin ATM popping up?	I really thought this time last year that we would have a lot morebitcoin ATM machines. There is so many people on localbitcoin especaillyin certain areas. I just really thought I would see more in heavily populatedareas. Why do you guys think there isn't many out there still? I know the oneI saw in California had ridiculous fee's but I think people still used it a lot.	107	2092	-0.0516	0
2015-10-24	Can we earn bitcoin by Torrent seeding ?	Just asking...	73	2105	0	0
2016-01-26	Please Verify These CoinBase to First Paper Wallet Steps... Are They Correct?	Hello AllI have spent most of today reading and trying to figure out how to get my BitCoinsinto paper wallets for secure storage and safe keeping and to be honest I havepulled most of my hair out today. But I think it might be sinking in at last so I wantedto post the steps I think I need to take and have you nice folks verify if I am doingthis correctly.OK first off I purchased my BitCoins in/fr…	23	418	0.9902	1
2016-01-27	Audio: StakePool holds discussion/AMA with Jonas Schnelli Bitcoin Core dev	Today we had Bitcoin core developer Jonas Schnellion our Teamspeak serverto discuss Segregated Witness censorship recent issues of blocksize and other technical considerations.You can listen to the discussion in full here on SoundCloud it is about 35 minutes long Jonas also addressesthe recent comments he made in Switzerland at a Q&amp;Aregarding what would happen if the Classic hardfork is succe…	0	48	0.598	0
2015-05-12	BTC in your country	Hi!HowBTCbitcoin developed in your country? Are there many people in your real life that you know that use BTC ?	837	35254	0	0
2016-01-27	Vitalik Buterin on bitcoin micropayment channels | TheProtocol.TV	About 17 minutes 30 seconds in to this hour-long interview Vitalik gives a robust talk on the promise of bitcoin micropayment channels.Full interview -https://TheProtocol.TV/Vitalik$0.49 bitcoin micropaymentPreview -https://www.youtube.com/watch?v=beuolvPd6KYEnjoy!	0	89	0.8016	1
2016-01-27	Bankers in Bunker discuss Bitcoin.	Heeh.. That's funny:https://youtu.be/HuCmTpWDBf4	0	58	0.4404	0
2016-01-27	migrating wallets and taint analisys	I'm asking this because I'm not sure if I'm getting some Bitcoin fundamentals right. please feel free to correct me on any misconception I could have.suppose you have a wallet 'A' with a lot of addresses A1 A2 ... An accumulated thru the years. now you want to migrate all your funds to a different brand new hierarchical deterministic (HD) wallet 'B' with unused addresses B1 B2 ... Bn. the easiest…	1	69	0.4657	0
2016-01-27	Guys. It's going to be hard to get the genie out of the bottle.	I think a lot of the people who are freaking out about Bitcoin being "declared dead" are the ones who have Bitcoin as the majority of their cryptocurrency holdings. Bitcoin may not survive with all the infighting and and the limitations on how fast the Bitcoin network can process a lot of microtransactions but that doesn't mean that major players won't simply leap to another cryptocurrency and ke…	14	305	0.9266	1
2016-01-15	Bitcoin is DEAD...	...once again!http://bitcoinobituaries.com	144	3947	0	0
2016-01-25	What would be Satoshi's opinion on blocksize debate ?	I was wondering what would be Satoshi's opinion on the blocksize debate. I mean : would he be pro-Classic or pro-Core a.k.a. 2 MB or 1 MB blocks ? Maybe someone has a quote from him that show what he would think about it.	34	635	-0.2263	0
2015-01-09	Dr. Martin Luther King Jr. &amp; Bitcoin Embrace Freedom twitter.com/MLKsIHaveADream	EDIT:Changed the title again and letting you folks know thathttps://twitter.com/MLKsIHaveADreamis live with all 86 tweets in place.EDIT:I changed the title fromAlthough traction has yet to be had would...to what's seen now. Reason? Time sensitive. I'm duly seeking input to see if this endeavor is feasible prior to proceeding. Thanks in advance.I put this together the other day to commemorate Marc…	37	1817	0.9869	1
2016-01-27	Soft fork is a deadly virus	A soft fork is a deadly virus everyone should be extremely careful since it forcefully turn the old legitimate miners into zombie miners of the network. If soft fork practice gains traction bitcoin will suffer from soft fork infection from time to time and eventually die from itAfter weeks of research this is my conclusion correct me if I'm wrongA more technical explanation is here:Why soft fork …	1	99	-0.9246	0
2015-12-09	Is Satoshi himself the single individual with the most power to harm Bitcoin?	Let me be perfectly clear. I do not think Satoshi wants to harm Bitcoin.However as a community we need to think rationally about the greatest threats to the Bitcoin project and the best way to mitigate those potential threats. Please treat this as healthy critique to provoke discussion to make bitcoin stronger not as an attack or proposal.When I introduce people to Bitcoin I'm often frustratingly…	53	1117	0.7735	1
2010-07-17	Bitcoin snack machine (fast transaction problem)	How would a Bitcoin snack machine work?1) You want to walk up to the machine. Send it a bitcoin.2) ?3) Walk away eating your nice sugary snack. (Profit!)You don't want to have to wait an hour for you transaction to be confirmed.The vending machine company doesn't want to give away lots of free candy.How does step 2 work?	137	24548	0.833	1
2016-01-22	suspicious ebook about How To Hack Bitcoin Private Key Easily	I just saw this as i have been in the digital forum for more than 5 years and still visit it from time to time.i didn't saw a thread about thishttps://marketplace.digitalpoint.com/how-to-hack-bitcoin-private-key-easily.3789/itemhas anyone ever bought his ebook?	41	1058	0	0
2016-01-26	What would be Satoshi's opinion on blocksize shills ?	I think that Satoshi did the right thing.	6	157	0	0
2016-01-26	How much decentralization is "enough?"	A lot of arguments I'm reading against the block size increase is that it will make running a full node too expensive for a lot of people reducing the number of full nodes and making bitcoin more centralized.So how much decentralization is "enough"? Why not reduce the blocksize to half for more decentralization if it was so important?Did we really somehow reach the optimal amount of decentralizat…	16	297	0.6893	1
2016-01-25	Identifying Bitcoins Inventor	Well since no one actually know the true identity of the Nakamoto Satoshi that invented bitcoins.Let just use the Foto below to attribute or identify the founder:Thanks	12	293	0.6808	1
2016-01-25	Great news 4 European Bitcoiners	It seems that the European Union decided to go soft on digital currencies.Reuterssays:EU says to monitor not regulate 'hyped' virtual currencies"The European Union will monitor rather than regulate "hyped" virtual currencies for now because too little is known to justify new rules beyond reining in specific risks like money-laundering the body's executive said on Monday.The world's 600 virtual cu…	26	663	-0.5959	0
2015-11-09	Is it a waste of time mentioning Bitcoin to friends and family?	I have considered telling my family and some of my friends about Bitcoin but whenever I've tried they fail to understand why it does have value and why it is extremely important specially in the current socioeconomic context.. they don't get it and see it as something really strange. Needless to say I wouldn't tell them to put any money on it. In a way it feels like im keeping something amazing t…	372	8989	0.6129	1
2016-01-26	Documentation is not just an explanation on how the code works. It is much mo	Coding requires communication skillsMaking something is fun! Especially when you make something that no one has ever thought of. That doesnt happen frequently AFK. However when were in front of our computers we make the impossible happen every day. Were armed with the power of microchips that can do calculations at speeds not possible even by the fastest people in the world. Our lives have bec…	2	119	0.988	1
2016-01-25	How China's Plans to Launch Its Own Currency Might Affect Bitcoin	Chinas central bank the Peoples Bank of China (PBOC) has revealed that it is in discussions to launch its own digital currency. What does this mean for Bitcoin?From the statement it is clear the PBOC understands the digital global landscape and how the emergence of new technologies will shape the future. This move seems to be an attempt to become the reserve currency of the new digital world.ht…	33	540	0.3818	0
2016-01-26	BTC in Newbies POV	I've been curious about this BTC just today (Jan. 26 2016) after I've read threads regarding this. At first it seems to me that it's kinda easy to earn BTC/Satoshis. But as I go through the process of earning I found out that it's hard. Patience is really of great essence to this. You need to wait to work and to continue waiting and working in able to earn as much as you wanted. You have to gain …	9	193	0.9148	1
2015-12-04	Bitcoin Bank???	IS there any Bitcoin Bank that really works like bank that provide interest for customer that available in this world?	154	3009	0.6983	1
2016-01-04	Do Arabs use Bitcoin ?	Are Arabs interested in Bitcoin ?any of them in this forum ??	97	2149	0.5007	0
2015-12-16	Bitcoin Halving Party 2016	Do you have any plans for the evening Bitcoin halves?If reading this retrospectively what did you do the day of bitcoins halving?	157	4137	0	0
2016-01-03	How to present BTC to Newbies ?	How to better explain bitcoin to people ?Please give me some directionsBest Regards	193	3844	0.8555	1
2016-01-23	Keeping 1MB forever seems like a hunger marketing scheme	More and more business are using the hunger marketing strategy as it is simple to operate.The business brings products to market with an attractive price to lure potential customers then restricts the supply resulting in an imaginary shortage that can raise prices and therefore generate higher profits.Branding is a factor that runs through the whole hunger marketing operation and the strategy m…	41	862	0.977	1
2016-01-24	BankWest CORRUPTION exposed closes its own laundering account LOL	*****Major editig has been done to this thread as it has become evident the woman is money laundeing for the banks themselves*****turns out the caller works for the banks and is laundering moneyits a complex scam and the caller might not even be aware whoshe works for though obviously the bank is being warnedof messing around with these money laundering acountshttps://www.youtube.com/watch?v=7jih…	13	373	-0.7003	0
2016-01-25	What's with the flood of fake Bitcoin marketing crap	the only one i could barely believe is real is the bitinstant high interest promobut still i doubt it then there is a flood of toxic stuff on par with nigerianscamming and facuets they weren't even real when Bitcoin was worth5 cents in 2010 where is this junk coming from	5	147	0.0258	0
2016-01-21	Paypal is growing faster than Bitcoin	There's another topic comparing the 2:https://bitcointalk.org/index.php?topic=1260666.0The subject here is that between 2014 and 2015 Paypal gained 16 millions new users (https://www.paypal.com/us/webapps/mpp/about). There's no way to be sure as it's impossible to count how many usersBTChas but I believe it's more thanBTC. Much more. So I'm asking why? And ultimately what can be done to reverse t…	114	2032	0.9671	1
2015-05-26	Who Is Satoshi Nakamoto?	Who do you think is the REAL Satoshi Nakamoto creator of Bitcoin?	206	7449	0	0
2016-01-25	What are some good books about bitcoin?	Hi I really like bitcoin and reading. I have some basic understanding of bitcoin but a lot of the finer technical points are beyond me. What are some good books on the subject that might be educational or exciting/interesting	0	50	0.6953	1
2016-01-25	The shills have read the " Who Controls Bitcoin? " article	It's now clear to me that they have read the article "Who Controls Bitcoin?" we released a year ago.Only thing they did swap Bitcoin New vs Core and Bitcoin ClassicWe are truly playing them like the fiddle nowWhat I expect we are going to fund anotherhighly trusted article this time by some Lawyer Governor or whatever and they are done	5	143	0.9041	1
2016-01-11	3 years i accumulated 10 btc but now i not have idea...suggestion?	I have finished my mining investment in 3 years i accumulated 10 btc but now i not have idea what make...suggestion?I not need urgent to money then i want invest yet but where??Price cloud mining is too highdifficulty hashing is too high (now 103880340815.4560) gambling i'm not able what do you make with mi bitcoin?	94	2058	-0.3395	0
2016-01-25	Bitcoin dev IRC meeting in layman's terms (2016-01-21)	Once again my attempt to summarize and explain the weekly bitcoin developer meeting in layman's terms.Link to last summarisationDisclaimerPlease bear in mind I'm not a developer so some things might be incorrect or plain wrong.There are no decisions being made in these meetings but since a fair amount of devs are present it's a good representation.Copyright: Public domain## Logs-link to this week…	1	89	0.9757	1
2015-12-13	What to do with 15 BTC?	Hey so i recently got about 15BTCfrom a service i started and now im wondering what i should do with this. Any tips?	247	5378	0	0
2016-01-25	EU Bitcoin regulation proposal meeting (live) 1/25 15:00-19:00 UTC	EU meeting on BTC liveCommittee on Economic and Monetary Affairshttp://www.europarl.europa.eu/ep-live/en/committees/video?event=20160125-1500-COMMITTEE-ECON	7	174	0	0
2016-01-25	Lets remove the signature part from the transactions to fix the 1MB limit issue.	ive done some research spoke to some core devs in miami. so far I have not heard any real negative of the core plans nothing that should cause anyone to abandon bitcoin for a new alt.please enlighten me.sigwit - segregated witness - sounds complex. is really simple.The block size limit is 1MB.sigwit - will remove the signatures from the code that calculates the size so the older software clients …	11	233	-0.775	0
2016-01-25	Bitcoin Core Wont Split the Community	Jonas Schnelli is a contributor to Bitcoin Core whose first pull request was merged into the codebase in April of 2013. He has made 220 commits in total which puts him in the number six spot of the contributors list right behind Blockstream Core Tech Engineer Matt Corallo.http://coinjournal.net/bitcoin-cores-jonas-schnelli-core-would-need-to-increase-block-size-if-classic-succeeds/	0	54	0.1027	0
2015-09-11	Satoshi is a girl?	https://www.youtube.com/watch?v=3jqpKEHYGE0&amp;feature=youtu.be&amp;t=38m56sSHE!	191	6082	0	0
2016-01-25	Is this a private key?	Seems to me it is. What do you think? Don't steal my riches. It took me 469 days to get this on these awesome things called 'faucets'. You should check them out. All of them.5KBw5dq4w36vDRUJpX4fF85ZMncCGULtnqgdXuYNXQ4LHXv4AX2	17	394	0.6062	1
2016-01-25	Chinese community consensus to stay with Core 1MB. Meeting held Jan 25 Wuhan	Chinese community consensus to stay with Core 1MB. Meeting held Jan 24 Shenzen many Chinese BTC companies including AntPool/Bitmain Bither HaoBTC BTC123 BTCKan BTC456 BitFury BW.COM BitClub Network Asia.Source:http://8btc.com/thread-38405-1-1.htmlyes this is a joke	0	66	0.5994	0
2016-01-25	Fixed price Bitcoin from Central address value $100000 each	my theory is that if we issue Bitcoins from a central addressand all addresses that they travel to and from are registeredthen we can assign our own value	18	316	0.34	0
2016-01-24	Bitgo's opinion	http://belshe.com/2016/01/18/bitcoin-blocksize-and-the-future/recent article	11	328	0	0
2016-01-25	GenesisMining billboards say Jamie Dimon is right: "Bitcoin will eat your lunch"	http://www.ibtimes.co.uk/genesis-mining-billboards-say-jamie-dimon-right-bitcoin-will-eat-your-lunch-1539356	1	57	0	0
2016-01-24	If You Where Nakamoto Satoshi Would You Have Given Total Freedom ... ?	I was just wondering if we would have been given the total freedom to trade and use bitcoins just like the way we are doing today if some trader(s) on this forum where Satoshi Nakamoto? I'm just saying this out of curiosity because i've noticed the way most trader(s) do throw -gative trust rating!	7	165	0.8832	1
2016-01-25	Bitcoin Insurance [IDEA]	So today I thought about all the people who have been scammed.I thought about the idea of insurance so if YOU were scammed you would get your money back!Ya there is things like that already but this is a little different.Like everyday insurance you get coverage over damages right?Well since we are talking about bitcoin I decided to change that a little so you get your bitcoin back!Here is an exam…	12	296	0.9763	1
2015-12-15	How 1BTC can eventually be worth $11M	So the nett worth of all "wealth" or assets / resources in the world is currently $241 000 000 000 000.Lets presume BTC was the global currency/commodity used by intelligent computers to manage the world's resources in today's value - and that everything was backed by/priced in BTC. $241 trillion / 21 million = $11 476 190 (In today's terms.)At least a possibility somewhere between 2040 and 2100?…	169	4653	0.9855	1
2016-01-24	Chinese community consensus to stay with Core 1MB. Meeting held Jan 24 Shenzen	Chinese community consensus to stay with Core 1MB. Meeting held Jan 24 Shenzen many Chinese BTC companies including AntPool/Bitmain Bither HaoBTC BTC123 BTCKanSource:http://8btc.com/thread-28405-1-1.html	74	998	0	0
2016-01-18	Anyone else sick of trying to explain what btc is to others?	I am so sick of trying to explain to my gf what btc is. Is there a website I can direct then to?	51	974	-0.5563	0
2016-01-25	#394904 -- A Fun Block	...In my quest to educate myself further in Bitcoinistan I on occasion just look at items at blockchain.info that may be of interest. Well I saw Block 394904 had an "Output Total" of over $2000000000 (billion). Yes that includes "change" (etc.) but it IS the most I have seen handled by a single block.Other factoids:Estimated Transaction Volume: approx. $2.4 millionEstimated Fees: $254 (so OK BTCC…	7	151	0.299	0
2016-01-18	Breaking: CNBC - Banking syndicate has been organized to TAKE OVER Bitcoin!	Simon Dixon CEO &amp; co-founder at BnkToTheFuture.com says a syndicate of major banks are attempting to develop their own version of bitcoin the online crypto-currencywhich would benefit banksrather than consumers. Hmmm ever heard of Bitcoin Classic?Must see TV &gt;&gt;&gt;http://video.cnbc.com/gallery/?video=3000482701	65	1780	0.5204	0
2016-01-24	Do you know the main reason because eMule died after the arrival of BitTorrent?	The main reason were the "chunks".eMule divides the files in chunks 9728000 bytes (9500 KiB).The peer is able to share a peace of file only after it has downloaded an entire chunk not before.At the time the download bandwidth was obviously lower then now.So there were long times before a chunk was completely downloaded and able to be shared and so files needed a lot of time to be completely share…	0	69	0.8101	1
2016-01-24	What the heck is Bitcoin Core thinking?	Online herehttp://cpgblogger.blogspot.de/2016/01/what-heck-is-bitcoin-core-thinking.htmlAs a system engineer and development lead in the past i think Christopher pretty much nailed it here.What do you guys think? Maybe a kind of Bitcoin Community Manager role would help.	11	265	0.7096	1
2016-01-24	Chinese Web Giant Baidu enters Bitcoin Arena	this just gets more epic every dayhttp://www.coindesk.com/bitcoin-baidu-fintech-accelerator/	0	90	0	0
2016-01-20	bitfinex have proved themselve to be a pretty awesome exchange	looks like i accidently pressed the freeze account button in my emailone thing I need to say their support is incredible fast.bitfinex support is great but transaction time is still way too slow.(bitcoin transactions take at least a couple hours)	17	477	0.7269	1
2016-01-24	CNN Money has just posted a video of using Bitcoin for a day	the idiot walks around in a train station waving around a sign like a homeless dudebecause he cant buy a subway ticket with BitcoinI found this in 5 secondshttps://bitcoinbuilder.com/uber/when u actually learn how payment processors workyou will realise Bitcoin is already accepted everywhere	10	245	0.0772	0
2016-01-24	How much does it cost to vote in the actual blocksize diatribe?	I was just thinking about setting up a node in order to "vote" for bitcoin unlimited my favourite solution in the blocksize debate. As I can seehereseems like very few people are running a full node I can't understand why. I read instructions onhttps://bitcoin.org/en/full-node but I can't understand some things:- I have roughly 6 mbit/s for download and 0.8 for upload will it suffice? Will my con…	8	147	0.7851	1
2015-08-05	#Blocksize Survey	The Bitcoin Network will probably reach the 7 tps level in 2016 at current growth rates. With a maximum block size of 1MB this will force an increase in fees and stress the network unless the rules are changed to allow larger blocks.Here is a summary of several major proposals by the core developers on how to solve this issue:=======================================================================…	322	12861	0.0258	0
2015-12-22	How is bitcoin most important to you?	How are you using bitcoin in December 2015?Your vote please.	111	1955	0.3182	0
2016-01-23	Why a soft fork is harder for miners than a hard fork	This is because the miners do not have a choice in the case of a soft fork. They can not run the old client to mine since those mined blocks will be orphaned by the new clients which supposedly have larger hash power and do not accept old blocks. As a result 100% of the miners have to upgrade they don't have a choiceIn a hard fork however old miners can still run their small fork and see how that…	8	244	-0.5773	0
2015-12-12	the advantage and disadvantage of Bitcoin	So what do you think the advantage and disadvantage of Bitcoin? what about people around you think about Bitcoin ?	87	1608	-0.2869	0
2016-01-20	whether bitcoin will continue to grow	not all coin will go up but bitcoin whether the coin can be larger than its prior	42	689	0	0
2016-01-15	Bitcoin is Dead - Mike Hearn	Bitcoin Classic rolls out and days later there is no word about it in the News Media.Mike Hearn declares Bitcoin dead and within hours it is in the New York Times.....http://www.nytimes.com/2016/01/17/business/dealbook/the-bitcoin-believer-who-gave-up.htmlMark my words: Bitcoin is getting ready to be in a fight for it's life.On one side are the Blockstream/Core players. Liars manipulators shill n…	249	7659	0.7206	1
2016-01-20	I feel pity for bitcoin	Mike Hearn has left and I fully understand him. He won't the only one to leave.I'm afraid that in a few months there will be only losers supportingBTC. Yeslosers because smart guys want action. Smart guys want results. Fast. Now! The block size problem has been hanging around for more than 6 months and no clear solution is in sight. Can you name another business where problems don't get solved an…	53	1178	0.9713	1
2016-01-23	Antonopoulos Supports "Classic Core ETH Unlimited Litecoin &amp; Everything"	Breaking:Andreas Antonopoulos supports "Classic Core Ethereum Unlimited Litecoin and Everything."~~@aantonop: Classic? Core? or Ethereum?Andreas Antonopoulos [12:49 AM] Classic and Core and Ethereum and Unlimited and Litecoin and everything.The idea that there must be only one is a throwback to national moneys and monopolies of the past. We live in a multicurrency world of choice. That also appli…	26	1021	0.6946	1
2015-07-30	Have you used Bitcoin as Real money to buy Real/physical goods?	It was my mum's birthday yesterday. And I wanted to buy a birthday cake for her but when I reached the bread shop I realized I forgot carrying my wallet and I had only a few bucks in my pocket. I tried to talk to the boss of the shop if I can pay by bitcoin to my surprise she said YES and finally I paid the cake by bitcoin.This is my first time to use BTC as real money buying a real physical good…	573	19923	0.8897	1
2015-12-17	Big banks creating Bitcoin alternative	This article caught my eye earlier:http://www.wired.com/2015/12/big-tech-joins-big-banks-to-create-alternative-to-bitcoins-blockchain/Seems that big banks want in on the idea of the Blockchain but are opting against Bitcoin.	65	1357	0.0387	0
2015-06-23	How many Bitcoins are lost forever?	I know it is a tricky question. What do you think how many Bitcoins are lost forever and are 'out of the network' by lost private keys?	330	12770	-0.6369	0
2016-01-23	Would my bitcoins be worthless if miners would switch to bitcoin classic?	So yeah i did some readings about the whole thing that is happening with the block size problem. So if the miners would switch from core to classic would all my bitcoins become worthless or it still would stay safely in my wallet without any affect?	16	254	-0.4228	0
2016-01-20	Yet another website taken down...	https://coin888.com/Wonder why Google decided to take it down now. I used the website only an hour ago and came back to see this. Options for free bitcoin are really runnning low. Wish I could've withdrawn earlier from that website because I had 12000 satoshi on there.Edit: It was a faucet not a gambling site.	44	1085	0.5974	0
2010-07-11	Pros and cons of using new Bitcoin addresses for each transaction?	Can someone please give me a list of the pros and cons of using new Bitcoin addresses for each transaction? It seems very inconvenient to use a new address each time.	63	30315	-0.101	0
2016-01-22	Refuting the 5 arguments of 1mb supporters	Mr. Jiang operator of btc/ltc mining pool released an article on refuting the 5 arguments of 1mb supporters.He asked the Chinese community to support 2MB plan.~2.5kviews and 46 comments so far.?�比?�币?�临?�键?�择?�恳请�??�持币人??��2MB?��?http://8btc.com/thread-28282-1-1.html	20	459	0.4404	0
2016-01-21	Online ELECTRONICS store that accept bitcoins	As the title says.No scam shops or overpriced please.Thanks	18	294	-0.1779	0
2016-01-23	Daily interest with bsave? Via coinbase?	WWW.bsave.ioAnybody use this service? Says you deposit from your coinbase wallet and collect daily interest.	2	129	0.4588	0
2015-12-07	What do you think might be holding back Bitcoin's success?	I personally feel Bitcoin is slowly being defeated. From all the allegations made about how bitcoins were used to purchase weapons in aid of the Paris attacks to money laundering reports. It is slowly becoming some sort of epidemic to me. I am not all that certain how long it'll last to deal with this type of negative impact and overall reputation but I am somewhat holding onto hope. I know the f…	94	1617	0.6614	1
2016-01-18	Will you be happy if Bitcoin remained as it is now?	It is true that you can buy some things with bitcoin in some stores and all. But mainly Bitcoin has come to be an investment/stock similar to gold some say. I am quite happy with the possibility of earning it in the internet by simple means (banners faucets posting doing small tasks and works) internationally and without so much government control and also about speculating with it. I would love …	64	931	0.9392	1
2016-01-22	Russia joins North Korea - blocks bitcoin exchanges	Bitstamp and BTC-e now blocked by Russian ISPshttps://twitter.com/btcecom/status/690539469167026178Meanwhile...	45	942	-0.2732	0
2016-01-21	Hard Fork is not happening...	https://twitter.com/AaronvanW/status/690120783281156097	23	667	0	0
2016-01-23	Skynews interviews Australian Bitcoin Group CEO Sam Lee before listing on ASX	This stock will soar once its listed it will be the only crypto stock listing in the worldhttps://www.youtube.com/watch?v=eyt8WgeMDg4	3	76	0	0
2015-11-26	Blocksize - December 2015	I understand the next block size meeting will be soon. Coming up to the meeting and wondering if anything has changed and where things stand as of now? What do people consider will be the likely outcome?Please try to keep this thread on topic	51	1627	-0.2406	0
2016-01-22	Bitcoin is backed by Math and Electricity	lol just lol...	21	433	0.4215	0
2016-01-22	Receving payment in Bitcoin. client pays with Visa ?	Hi everyonem I'm lunching a new online business and I'd like to implement a payment option using Bitcoin but not just a Bitcoin-Bitcoin transfer I'm looking for a tool that allow me to receive payments in Bitcoin while my clients can continuinuing to pay in Euro using a Visa Card; I need some intermediary tool to convert the Euro of the Visa of my clients in Bitcoin that I can reveice in my walle…	9	207	0.9656	1
2016-01-23	Bankers in uproar crying poor over tx fees and 1mb block limit	its not difficult to see the crowd who is taking advantage of thistechnology first and foremostmeanwhile they block customer bank accountsand dob in silk road buyers to the copssneaky sneaky	4	124	-0.3798	0
2016-01-23	Bitcoin is backed by Silicon Valley the biggest taxpayer to the US military	and thats how the story will gohttp://www.newsbtc.com/2014/09/27/united-states-military-studying-digital-currencies-like-bitcoin/	5	202	0	0
2016-01-20	People's Bank of China digital currency Seminar Held in Beijing	January 20 2016 People's Bank of China digital currency seminar held in Beijing. From the People's Bank Citibank and Deloitte digital currency expert respectively on the overall framework of digital currency currency evolving national digital currency encryption currency issued by the State and other topics of discussion and exchange. People's Bank of China Governor Zhou Xiaochuan attended the me…	20	433	0.9967	1
2016-01-23	Russia freaks out as ruble crumbles blocks IP address of BTCE	the entire country of Russia has been brought to its knees by Bitcoinhttps://www.cryptocoinsnews.com/bitcoin-exchange-btc-e-blocked-russian-regulator/	14	265	0	0
2016-01-23	How many days till they break into the printing presses!!!!	and the Bitcoin price explodes like their is no tomorrow	1	94	0.0772	0
2016-01-23	Bitcoin main topic at Davos Switzerland 100x Goolge power Most VC of all time	Bitcoin ia already so big and expanding so fast its unfknbeliveable!!!!!!!	4	144	0	0
2016-01-15	Will you keep block size at 1MB if that makes bitcoin value rise?	Of course keeping the block size at 1MB will make the transaction more and more expensive but then people will ask: What makes this system more and more expensive to do transaction? Then after a little research they will understand that this is due to a designed limited transaction capacity to ensure the agility and decentralization of the system. However a rising fee is a good indicator of incre…	34	752	0.9891	1
2016-01-23	A thread for Bankers to post which bank they work at ?	be interesting to see	2	66	0.4019	0
2016-01-21	Apparently Chinese Mining Pools are sticking with Core! :)	Thank you China for sticking with Core! May the Chinese miners live long and much prosper!~~"Yesterday Jeff(Garzik?) a developer of Bitcoin Classic took a flight to Beijing from New York to attend a meeting with the Chinese Bitcoin businesses including Haobtc OKCoin Bitmain Bither LIGHTNINGASIC with the aim of gaining further support for Bitcoin Classic. When talking about Bitcoin Classic's relea…	87	1749	0.8677	1
2016-01-19	why china used as a benchmark price of bitcoin ? why not other countries ?	hello all I want to ask you .why china used as a benchmark market compared to other countries ?	20	355	0.0772	0
2016-01-23	Wyoming is finally looking at Cryptocurrency!!!!	So glad to see this!http://m.wyomingnews.com/news/bill-seeks-to-make-it-easier-to-deal-in-digital/article_115cdda0-c0d0-11e5-8588-77b94e1c2b80.htmlPosted From bitcointalk.org Android App	0	44	0.5551	0
2016-01-20	Bitcoin Chat	I'd like to have a group chat of dedicated traders who actively invest buy/sell bitcoins. Then at the same time they are able to meet and interact with new friends. Can anyone suggest an easy to use functional chat room?	22	702	0.9153	1
2016-01-22	We know that Bitcoin itself is a complete failure ... -chief economist at Citi	-Citibank-	42	819	0	0
2016-01-22	Jamie Dimon Receives 35% Raise in 2015 While Cutting Over 6000 Jobs	Wouldn't you say anything to keep that job? Of course you have to have zero morals and zero compassion.http://www.usatoday.com/story/money/2016/01/21/jpmorgan-ceo-gets-pay-raise-35-27m/79132018/	14	279	0.4588	0
2016-01-19	New Bitcoin News Site - The Bitcoin Cube	Please check out my new Bitcoin news sitewww.bitcoinsbitcoinsbitcoins.com.This site aggregates all the best Bitcoin news on a single page.Thanks in advance for checking it out and please leave me some comments and suggestions here.	14	325	0.8885	1
2016-01-23	Hash concept sha-256 and bitcoin	Here's a video I just watched that I felt gave an interesting introduction to the concept of a "hash function". Perhaps this thread belongs in the "Off Topic" sub-forum but it felt like a discussion about hashing fit into Bitcoin Discussion.https://www.youtube.com/watch?v=SOgn6J12NWE&amp;t=03m12sAs a bonus the presenter mentions both sha-256 and bitcoin around the 6:40 mark.	0	99	0.9201	1
2016-01-22	Bitcoin is really big on FB n Twitter a Gazillion posts n threads etc	its really really big alotta people getting interested now!!!!!!	9	192	0.5951	0
2016-01-20	JP Morgan CEO Jamie Dimon Hints "If Bitcoin Gets Big Governments will Stop it!"	Jamie Dimon CEO of JP Morgan discussing Bitcoin on CNBC in Davos. Jamie says during the interview that bitcoin the currency is going nowhere that there's nothing behind it and suggests that if it gets big - the government will stop it.https://www.youtube.com/watch?v=hb3AWedkdwoThe full uncut interview can be viewed here:http://www.cnbc.com/2016/01/20/pro-uncut-the-full-interview-with-jamie-dimon.…	68	1598	-0.3415	0
2015-12-14	So...bitcoin is now a national currency	So this small island off of Portugal Principality of the Pontinha has been a sovereign nation by royal decree since the 1400s. It has been handed down and changed hands a few times. The current leader has decreed that bitcoin is the nation's official currency.This could literally kick off a lot of things. Bitcoin would officially become a foreign currency for all nations.Equador which is the only…	148	3899	-0.5994	0
2016-01-19	Washington Post: 'R.I.P. Bitcoin. Its time to move on'	Looks like the mainstream establishment media has gone into full-spin anti-bitcoin mode! Would love to hear your comments on this article published just 2 hours ago!~~~~"Not long ago venture capitalists were talking about how Bitcoin was going to transform the global currency system and render governments powerless to police monetary transactions. Now the cryptocurrency is fighting for survival. …	94	1912	0.764	1
2016-01-22	Breaking: Craig Wright Is Not Satoshi Nakamoto According To New Text Analysis!	~~In December both Wired and Gizmodo identified Australian cryptocurrency expert Craig Wright as the man likely to be the elusive founder of bitcoin Satoshi Nakamoto. The investigations based on the same set of leaked documents concluded that Wright either is Nakamoto or else mastermind of a very clever hoax designed to lead people to believe he Nakamoto.But a new analysis of Wright's writing by …	7	181	0.9333	1
2016-01-21	Bitcoin issue	So for the last days I've tried to sell my services on the market place: signature twitter posts and digital content.Finding clients to pay with Bitcoins is terrible hard! People don't want to spend their coins too easy and many are just keeping their coins.I believe BTC will succceed but this is a major issue!If we want things to change I think bringing it to a lower value may be the way... so p…	20	427	0.4859	0
2016-01-22	when are these blocksize turds going to make a decision ive never erd such schoo	when are these blocksize turds going to make a decision ive never erd such school boy nonsense in my live. can you just hurry up and fix this blocksize shit before i dump all my bitcoin into silver	3	106	-0.836	0
2016-01-22	New faster browser with integrated BTC micropayments	There's new project from Brendan Eich (co-founder of Mozilla and creator of the JavaScript) coming soon. It's a browser called 'Brave' which is supposed to be much faster due to auto-blocking certain type of ads (and replacing them with their own ads).https://www.brave.com/index.htmlWhat's interesting they do intend to implement integrated BTC payments in partnership with BitGo. From FAQ:I doubt …	28	467	0.8689	1
2016-01-19	Will Netflix and YouTube Threaten Bitcoin?	As Satoshi predicted it is now possible to send a few HD movies around the internet without too much effort:http://satoshi.nakamotoinstitute.org/emails/cryptography/2/#selection-87.0-107.16The issue is that everyone wants to watch HD movies and access video content:What this is doing is causing infrastructure providers ISPs in particular to ration the internet.http://www.usatoday.com/story/tech/2…	21	685	0.9198	1
2016-01-22	Bitcoin and Blockchain Interview with Sam Cole - KnC Miner	30 min video:https://www.youtube.com/watch?v=RDnA6i6oEvA	0	35	0	0
2016-01-22	Is their anyway to get my BTC back from an account that isn't being used?	I used a website to sell some BTC (https://bit29.com/sy/web/) it seemed legitimate and was top of the search results on yahoo. I sent 2.45 BTC to an address provided by the site yet recieved no money. I can see from blockchain that it is sat in a wallet and has not been touched. Is their any way to get my BTC back? Or to track down who might own that wallet ID?I did notice that when you put in a …	6	141	0.5007	0
2016-01-22	CNBC: Bitcoin is Alive !!!	CNBC has written a very positive Bitcoin piecehttp://www.cnbc.com/2016/01/21/bitcoin-isnt-dead-yet.htmlhere's been a lot written about the death of bitcoin of late.The digital currency has either failed or is on the verge of collapse according to op-eds and quotes in The New York Times The Washington Post The Week The Guardian Fortune and more. All of these articles hinged on the decision of an i…	21	486	-0.3832	0
2016-01-22	Live map of reachable nodes in the Bitcoin network	Live map of reachable nodes in the Bitcoin networkhttps://bitnodes.21.co/nodes/live-map/looks nice	1	78	0.4215	0
2015-12-28	Some one paid 1.0394BTC as fee for 2 transactions.	As the title states. Why on earth would some one do this? Is it a mistake or done on purpose?This tx includes 0.2493BTC as fee;http://blockr.io/tx/info/621cd73e184ef9180f2b3451a1b5b244de48e07effc9be6b731f7466358a924fThis tx includes 0.7901BTC as fee;http://blockr.io/tx/info/07f11415bc6b6a4611c96812e2d40b8a53554e64c7f0bdf9a2bb7c6eeb2b43e7	102	2502	0.4515	0
2016-01-22	Bitcoin Visa Card	I looking for a Bitcoin Card can accept to exchange fiat to BTC or Vice versa ....anyone know if exist??	4	147	0.4515	0
2016-01-21	Ways to make Bitcoin empire	1) Remove the Paypal method from Ebay and unable only Bitcoin method will probably rise the rate up to 1000$ or more (not gonna happened)2) Operate more sites like Silk road and make the darknet market more familiar will make a huge impact on the rate and the need for it by many.----Write yours	13	316	0.6222	1
2016-01-21	Jamie Dimon is obsessed with Bitcoin and probably lurking on this forum	so what's with this Jamie Dimon guy.I keep hearing him in the news discrediting Bitcoin.Not just once or twice... He's made statementshow many times now? 4? 5? 6?You don't see any major banking executivestalking much about Bitcoin. Some of themare investing in Bitcoin startups even.This Dimon guys seems obsessed. I bethe reads Bitcointalk.	11	289	0	0
2015-12-16	Bitcoin user adoption is horrible - here is why:	Paul Puey CEO of Airbitz said in a blog post: We are excited to announce that we've integrated Fold into our app! Now you can buy gift cards for Starbucks and Target within the app in the same tab where you can buy and sell bitcoin through Glidera."So Fold is now integrated into Airbitz. Use Glidera to buy bitcoin to buy a gift card to use via Fold through your AirBitz wallet - to get a coffee!Ge…	90	4562	0.4078	0
2016-01-17	Should Paul Vernon take a lie detector test?	If Paul Vernon took a lie detector test and it indicated he was telling the truth would you be willing to forgive him and trust what he says again? I think if Vern is going to sell Cryptsy or continue to run it he should take a lie detector test. But only regarding the theft.	30	591	0.7717	1
2015-11-24	Bitcoin without Altcoin ?	I just wanted to get your opinions on this one what do you think Bitcoin would be if there was no Alternative coins such Litecoin &amp; Dogecoin and the others ...I mean it would be better with or without them Bitcoin would have no value at all ?	108	2428	0.2263	0
2015-11-21	Do you still use fiat to buy things on Amazon.com?	I'm curious if people who actually know about Purse.io still actually pay full price for things on Amazon when you could be getting your purchase at a 20% discount.I'd like to know your reasons why. For my friends and family I understand because they're scared of this "bitcoin" thing but for those who use Bitcoin why would you not?If you don't buy things on Amazon...not really asking you anything…	53	1119	0.3919	0
2016-01-22	JOKE: Big blocks are like big dicks	but take long to propagate	0	49	0	0
2016-01-22	End of the Road: Banks to suffer Bit-truptcy	As Bitcoin continues to grow the end of the roadfor the Banks is clearly coming into view the mountingcommercial building vancancies is about to geta good boost from banking outlets. The Potential forFinacial centres to become Ghost towns is a clearand present reality.	1	52	0.8225	1
2016-01-22	Ecuador's Digital Currency is a Fraud	They outlawed Bitcoin and then pretended to make their own digitalcurrency so that if corrupt goverent oficals get caught using itthey can pretend its the Ecuador digital coin which exists alongside the tooth fairy and Easter bunny.	2	101	-0.1027	0
2016-01-22	Bitcoin hour for Banks: Sanfrancisco Yellow Cabs files for Bankruptcy	the Banking industry has recieved a ominous warning with a Sanfrancisco basedYellow Cab operator filing for Bankruptcy citing Uber as the Death Knellhttp://fusion.net/story/252120/san-francisco-yellow-cab-company-bankruptcy/	0	33	-0.8387	0
2016-01-22	Bitcoin to eventually replace Apps like Uber	this type of Bitcoin tech has been propsed for a while nowthis story is puts it in a good perspectivehttp://www.builtinwellington.com/is-the-technology-underlying-bitcoin-replacing-uber-spotify-and-airbnb/	0	34	0.4404	0
2016-01-22	China's Central Bank planning Fraud coin	until I see some evidence otherwise there is a long history ofFraud in the Cryptocurrency scene and its mildy safe toassumethe Chinese central bank is planning a Fraud coinhttp://money.cnn.com/2016/01/21/technology/china-digital-currency/index.html?iid=hp-stack-dom	0	43	-0.6908	0
2016-01-21	Bitcoin in London? ATM's? Help?	So my older brother is living in London for work and I asked him if he could scope out any Bitcoins since I'm trying to purchase in cash and in person is not working out on Locale BTC everyone gives an excuse why they are not able to meet in person then proceed to insist I western union the cash (Sorry idc who you are WU cash is the best way to get scammed)Does ANYONE know if any ATM's that dish …	4	101	0.901	1
2016-01-22	PwC building 40-strong blockchain team	Professional services giant PwC has set up a blockchain team at its Belfast office as it seeks to exploit and commercialise the technology behind cryptocurrency Bitcoin.The firm has already hired 15 technology specialists for the venture and says it plans to expand aggressively building a 40-strong team by the end of the year as it makes a deeper push into fintech.http://www.finextra.com/news/ful…	0	135	-0.1027	0
2016-01-22	R3CEV uses elaborate hoax front Ethereum to claim non-existant blockchain test	http://www.coindesk.com/r3cev-blockchain-test-11-banks/all conducted in a cloud with less ability than a smartphone from 1999who are these **** ***** trying to foolthey are really after the prized Bitcoin networkwith an estimated market value in the Trillions	1	100	0.6335	1
2016-01-21	Bitcoin is not democratic	There is no universe where Bitcoin is democratic.Whole read here:https://medium.com/@beautyon_/bitcoin-is-not-democratic-81f87158250a#.jijcvs56hThat is all.	20	440	-0.296	0
2016-01-22	State Street Corporation 30 Trillion in AUM part of R3CEV Bitcoin consortium	here is a recent story on the companyhttp://www.forbes.com/sites/steveschaefer/2016/01/20/why-223-year-old-state-street-is-trying-to-think-like-silicon-valley/#77dd002f203b	0	41	0	0
2016-01-22	Wyoming Legislators Seek to Make it Easier to Deal in Digital Currencies! :)	~~CHEYENNE A bipartisan group of Wyoming legislators has put forth a bill that would change the way the state treats cryptocurrencies such as bitcoin.House Bill 26 would amend the Wyoming Money Transmitter Act to define digital currency as a permissive investment. That means cryptocurrencies would be treated the same as U.S. dollars Euros or any other currency when dealing with monetary transfer…	4	196	0.9966	1
2016-01-22	Coinmap - is it the Best way to find Bitcoin accepting businesses	Hi guys! I frequently use coinmap.org to find businesses that accept bitcoin in vacinites.Is Coinmap the Best way to find Bitcoin-accepting businesses or do you have a better alternative?	2	77	0.8748	1
2015-10-03	What do you do with your idle coins?	I have some coins idling around in my wallet but I cannot bear to put it in hyip or risk it. But it is a waste to let it idle around. Yes. I have coins in some "lower risk" hyips to generate some interest which I'm prepared to write off. I also have some coins converted to hashing power in hashnest and BW.com but it has to be monitored else you will suffer a loss instead.Unlike fiat currencies I …	282	7016	-0.8693	0
2016-01-16	What Bitcoin client are you going to be using?	I'm a little confused about what is going on with Bitcoin so I wanted to get an idea if any of these other clients have a decent following.Here are the links to the various projects.Bitcoin Corehttps://bitcoin.org/en/Bitcoin XThttps://bitcoinxt.software/Bitcoin Classichttps://bitcoinclassic.com/Bitcoin Unlimitedhttp://www.bitcoinunlimited.info/-dts-	21	539	-0.2516	0
2014-10-03	United we stand divided we fall - the coming rise of cryptofiat	This is a call to arms.Cryptoland as a whole is entering into decadence. We are resting on our laurels because BTC reached 1000 dollars and even now it is three times its 2013 ATH.Delusion of grandeurWhile we are partying the real competition1is readying its weapons.What? You really think banksters will disappear fiat will disappear a several century-old institution (fiat currency) will disappear…	122	13628	-0.9536	0
2016-01-19	The Lightning Network Reality Check	http://codesuppository.blogspot.ca/2016/01/the-lightning-network-reality-check.html	100	1814	0	0
2016-01-20	So the bitcoin classic (2MB) coup was compromised?	As a result of the Beijing conference the mining farm agrees to stick with bitcoin core and 1M plan.Apparently they couldn't afford to lose the user base and the risk of their ASICs being rendered useless.bitcoin?�：?�工缩了http://8btc.com/thread-28217-1-1.html	48	4479	-0.2124	0
2011-05-17	Nick Szabo Wei Dai... Who are their employers?	Please also expand the article in the wikipedia if it is possible	51	8752	0.5574	0
2016-01-19	Bitcoin Classic = a bunch of idiots running the full node	Greg and Peter will quit and im sure others will follow the Classic leeches will have nothing to keep copy-pasting onto their fork in order to progress therefore you are left with a bunch of incompetent idiots running the full node only in hopes of paying a little bit less fees for the fantastic tradeoff of increased node centralization and amateur developers with sneaky intentions (be ready for …	31	923	0.9457	1
2016-01-16	I am here to guide all of you.	Everyone knows me Maria OG.I am the oldest miner of this forum and I must say we are getting distracted. Who cares if X or Y developer quits. Lets focus on educating about the benefits of virtual currency agains fiat "paper or digital form" currency.The first mistake that was made was removing the easy mining feature. by doing this you centralized mining on not only those with the knowledge to mi…	74	1758	0.3903	0
2016-01-21	This is the Paypal killer	https://www.youtube.com/watch?v=8zVzw912wPoBitcoin decentralized with conservative block size so people can run their nodes at home and Lightning Network on top delivering instant and cheap transactions world wide. Same functionality as Paypal but backed by a decentralized open source currency instead of backed by banks and their money-making machines and anti-privacy software. Anyone can start s…	0	122	0.968	1
2015-12-21	Bitcoin news - Jan 2016	I try to keep track of the important events and hope for some feedback and suggestions. Let me know what you know or give me some better suggestions for dates and I'll update the list for everyone.- Airbitz integrates with FOLD and launches US-wide Bitcoin Starbucks campaign - Dec 2015- Bip 65 - Dec 2015- Bitpay and GASH Brings Bitcoin to 10 Million Gamers in Asia - Dec 2015- BitFury Announces Ma…	65	2024	0.9237	1
2016-01-16	I feel pity for Mike Hearn	I was readinghttp://www.nytimes.com/2016/01/17/business/dealbook/the-bitcoin-believer-who-gave-up.html where Hearn has been quoted saying..."I want to be in a professional environment again where people are grounded in some sort of business reality."So he left an industry havingunprofessionalslike Barry Silbert Tim Draper Richard Branson to work for this element...	37	1125	0.4215	0
2016-01-14	Who here has made a lot of money from bitcoin?	By that I mean at least $50000 usd minimum. Of course that is not a lot if you are in a first world country and thus you aren't rich.I'm curious if there are people here that bought a ton of bitcoin when it was say $50. Held it when it went all the way to 500 then to 1000 dollars... then immediately sold a ton of them. Then went and bought back btc again when it went all the way down to $250. And…	64	1414	0.836	1
2016-01-21	Hello friends :-) ; I Just want to inquire on business opportunity @ Bitcoin?	Hi guys is there an opportunity to make money and work using computer here in Bitcoin? Thanks	6	153	0.6908	1
2016-01-21	Vote for Bitcoin for the Notable Awards	there's no monetary prize but if Anne Connelly wins they have to let her talk about Bitcoin on their mainstream publication. You don't have to be Canadian to vote--just help us pull it off!You can votehere. more information ishere.	13	199	0.8871	1
2016-01-19	Same person at WP: Dec 28 "Bitcoin will change the world" - Jan 19 "RIP Bitcoin"	https://www.washingtonpost.com/news/innovations/wp/2016/01/19/r-i-p-bitcoin-its-time-to-move-on/https://www.washingtonpost.com/news/innovations/wp/2015/12/28/2015-was-a-tipping-point-for-six-technologies-which-will-change-the-world/And this is one the most highly regarded and prestigious newspapers in the world?Are you f****** kiddin' me?!	24	586	0	0
2015-12-25	What's going to be the next big Bitcoin announcement?	I'm looking for something to look forward to. What do you feel will be the next big announcement for Bitcoin in the next month?	53	1022	0	0
2016-01-21	Bitcoin vs Venmo	Venmo vs. BitcoinVenmo is a service of PayPal that allows anyone to send money via Facebook phone or email and has seen impressive growth particularly among young professionals and social media users. In fact over $2.1 billion has been transacted over Venmo which integrates with Facebook and its 1.5 billion active users.Additionally Venmo is also planning to steal Bitcoins thunder in another are…	25	420	0.9534	1
2016-01-21	Bitcoin Currency Trading Website Script	Hi ThereIs anyone want to have your own Bitcoin Currency Trading Website? Dont worry we have 5+ years of experience in bitcoin currency trading. Added we are providing you latest and advanced features. Hope you definitely enjoy a lot after visiting our page -http://bitdeal.net/Thank You	0	60	0.8658	1
2016-01-21	China's central bank will issue digital currency	China's central bank will issue digital currency (376 comments) in Chinese:http://www.8btc.com/yanghang-shuzihuobi	13	242	0	0
2012-07-12	How would you like to design a bitcoin banknote?	I would like to commission the creation of some artwork to serve as a print-your-own Bitcoin banknote. This is something I am willing to pay for (and I pay decently for things) but want to openly throw out what I'm looking for before actually negotiating a deal.So here is what I am looking for:Artwork for a banknote that represents Bitcoin well meant to be printed on paper and cut out to the appr…	714	64749	0.9877	1
2016-01-21	[Poll] Bitcoin and IoT devices in 2016	Bitcoin has dominated and scared various sectors within the short few years. What do you think about its future in IoT payment systems such as Pay-As-Go TopUps?	1	64	-0.4404	0
2016-01-19	Keep Calm And Bitcoin On | Valery Vavilov Co-founder Bitfury	https://medium.com/@BitFuryGroup/keep-calm-and-bitcoin-on-4f29d581276#.dz7yrygg0FACT 1: Bitcoin Is Not an Electronic Payments System Like PayPalFACT 2: Bitcoin Is Not and Should Not Be Free to UseFACT 3: Bitcoin Transaction Processing Is Not Presently CloggedFACT 4: Miners Embrace Bitcoins PopularityFACT 5: Bitcoin Mining Is DecentralizedFACT 6: Mass Rule is Not Appropriate for BitcoinFACT 7: Bi…	5	150	0.8779	1
2016-01-21	Site to explain Bitcoin to potential user	I've just received an offer for a domain name that I own. It's for a few thousand and it's in US dollars. I have got a dollar account but I want to close that and just use Sterling and Bitcoin. I'm going to suggest that payment is made in Bitcoin and I wanted to suggest a site that explains and promotes Bitcoin to the potential buyer. Which site would be the best for this or should I create one m…	10	193	0.9366	1
2016-01-12	Gavineries	Keeping track and discussing our beloved Chief Scientist "Gavineries".Some referenced list would have included:- Meeting with CIA- Association with bankrupted "Bitcoin Foundation" and renown criminals amongst which Mark Karpelese peados and other attention-cash-burning-whores.- Meeting with CFR- MIT eg. US Gov payroll- Mike Hearn wingman in contentious social engineered fork attempt branded as "B…	77	2418	-0.3218	0
2016-01-20	Chinese central bank seminar on digital currency held in Beijing	http://www.pbc.gov.cn/goutongjiaoliu/113456/113469/3008070/index.html	14	248	0	0
2016-01-20	Princeton University Bitcoin and Cryptocurrency Technologies *Course*	www.foodwool.comTook a course offered by Princeton University on bitcoin course was over last year but downloaded lectures and readingsfeel free to watch and read online for freealso included the original whitepaper by Satoshi on Bitcoinhelp food wool = sheep (bitcoin) grow: bitcoin donation address: 1Eqrzvifdi7NfsHpBe1FrE4r7xJBNApqghhave any bitcoin &amp; crypto related material? send it over to…	7	159	0.9879	1
2016-01-20	Survival Guide near a Hard Fork	We must inform ppl how will keep safe their bitcoin if a hard fork happens. Everyone know that if this hard fork happen without consensus there will be a very difficult situation for the bitcoin economy and we must guide the ppl how can they save their bitcoin.I will begin with some advices.1. We withdraw all of our bitcoins from exchanges cloud wallet and from everywhere that we will not own the…	23	554	-0.8347	0
2015-04-16	Casualty List	While Bitcoin isnot dead yet many important bitcoin companies have come and gone. Cut and paste to add your favorites to the list...1) Mt. Gox2) Bitinstant3) Silk Road4) Bex.io5) Buttercoin6) Brawker7) GLBSE8) inputs.io9) GaW miners10) SilkRoad#211) Butterfly Labs12) CoinTerra13) Mining ASICS Technologies (MAT)14) Mintpal15)ASICminer16) Bitcoin2417) HashFast18) BTCT.co19) Bittrivia20) BitNetwork …	227	17944	0.8733	1
2016-01-18	Decentralization and scalability how can we achieve both?	Actually i think that decentralization and scalability are the technical issues who need to be fixed in bitcoin. This because I don't think that at the present state fungibility is a problem but that's debatable.XT resolves scalability issues but it pose a great centralization risk as now centralization is a problem also without XT.So I think that the real matter is: how to achieve decentralizati…	6	194	-0.7698	0
2016-01-20	Satoshi goes to Davos. (Courtesy of Credit Suisse)	Full article -&gt;http://ftalphaville.ft.com/2016/01/20/2150706/blockchain-hype-storms-davos/	1	792	0	0
2016-01-20	All Currencies Are Virtual - Bitcoin Is Real	I Believe in Satoshi Nakamoto.	2	125	0	0
2016-01-15	Is it possible to fix thefts by altering the block chain or some other way	Such as the cryptsy theft? Would there be a way to roll back the block chain to undo the theft?	13	247	-0.504	0
2016-01-19	Mempool full spam/stress test on Bitcoin this day.	https://tradeblock.com/bitcoin/http://statoshi.info/dashboard/db/transactionsShit hit the fan ......https://blockchain.info/unconfirmed-transactions	19	403	-0.3182	0
2015-11-05	are you think there is a possibility MT GOX version 2?	D-DOS attack everywherehttp://cointelegraph.com/news/115562/biggest-bitcoin-exchange-okcoin-suffers-cyber-attack-price-plummetshttp://cointelegraph.com/news/115561/kraken-ddos-attack-leaves-traders-unable-to-sell-at-500-peakare you think there is possiblity MT gox version 2 ?	56	2088	-0.4767	0
2016-01-19	Bitcoin Core XT Classic Unlimited or BitPay Core?	As you know there has been debate in community about block size &amp; block size'll be serious problem in future.From Bitcoin XT now there are many idea such as Bitcoin Classic Bitcoin Unlimited BitPay Core and so on.So Which one is the best for bitcoin? Personally i don't know yet but i think Bitcoin Classic Bitcoin Unlimited and BitPay Core are jokes.More info :https://bitcoinmagazine.com/artic…	4	159	0.0516	0
2016-01-20	Bitcoin devs discuss changing PoW to exclude ASICs	https://np.reddit.com/r/Bitcoin/comments/41aocn/httpsbitcoinorgenbitcoincorecapacityincreases_why/cz0z9ymSoooo ... what happens with this? The bitcoin redit and forums go with bitcoin core which is now GPU while the miners and most of the exchanges go with bitcoin classic?I can't decide if this is laughable or a pretty big deal.	37	915	0.5803	0
2016-01-20	Bitcoin Headquarters - Satoshi's new home	So just you know The Bitcoin Headquarters including Satoshi Nakamoto () have moved and are now located at the following address:Bitcoin ClassicRue du simplon 4Martigny 1920Switzerlandhttp://i.imgur.com/SLQ6fKF.png	0	96	0	0
2016-01-20	Alibaba may offer blockchain as a service in the future	Alibaba may offer blockchain as a service in the future?�里?�融事业?�：??��?�出?�块?��???��?�，供大家使?�http://8btc.com/thread-28208-1-1.html	17	267	0	0
2015-09-06	Why the Future of Bitcoin Lies in Europe	Chris Grundy is a self-confessed bitcoin obsessive and avid tech fan. He works for bitcoin lending platform Bitbond and has written for a variety of online publications. In this article he speaks to a number of European bitcoin companies about why the future of cryptocurrency and blockchain technology could lie in their home continent not the US.Innovation is the primary distinction between leade…	59	1567	0.6194	1
2016-01-19	We are only 10 times away!	https://99bitcoins.com/bitcoinobituaries/Only 10 times away to laugh at delusional FUDposters being wrong for the 100th time! Quite the milestone to celebrate along with the halving and Bitcoin Classic Blockchain Foundation takeover fail. I wonder what their next NSA-fork will be named like?	13	395	0.5411	0
2016-01-19	My response to Wadhwa from the Washington Post article "'R.I.P. Bitcoin."	About this article:https://www.washingtonpost.com/news/innovations/wp/2016/01/19/r-i-p-bitcoin-its-time-to-move-on/Hello WadhwaI read your article in the Washington Post with surprise.I heard you talk many times before and you seemed like a fair guy.However with this article you just lost all your credibility and just shows how little you know about bitcoin.First of all about Mike Hearn he tried …	16	372	0.7326	1
2015-11-08	What will happen when blocks are being full	http://forums.prohashing.com/viewtopic.php?f=11&amp;t=650&amp;p=2467	30	1345	0	0
2016-01-20	Washington Post Writer Says People Loyal to Bitcoin are "Greedy and Stupid"	~~"What is wrong with these Bitcoin loyalists? Maybe this is why it's in so much trouble. Greed and stupidity combined "https://twitter.com/wadhwa/status/689646576893997057~~	24	1219	-0.8703	0
2016-01-20	Washington Post Newyork Times and Mike Hearn become Bitcoin Trolls	sinking to the depths of the fiat debt system horse **** pile becoming just andeveryday thing for them now I guess	7	176	-0.3612	0
2015-11-18	Apple CEO Tim Cook: Your kids will not know what money is	http://dcebrief.com/apple-ceo-tim-cook-your-kids-will-not-know-what-money-is/Of course he means paper money as physical cash coins and bills. If you know how to interpret things you can already see where we are headed and that's a world were there is no way to hide your money from a massive surveillance state. Bitcoin is our only hope at having an alternative economy that it's outside any goverme…	70	1726	0.8931	1
2016-01-19	2013 Pieter Wuille is not the same 2015 Pieter Blockstream Wuille	Feel free to draw your own conclusions.I find the fact that Pieter suggested 100 MB blocksize limitin 2013 very interesting.https://www.reddit.com/r/btc/comments/3xg613/pieter_wuille_in_2013_bitcoin_is_a_consensus_of/	15	346	0.7425	1
2015-11-28	Russia's Finance Ministry Wants to Ban Bitcoin	Though bitcoin regulation remains a divisive topic globally there's perhaps no country that has kept the international bitcoin community guessing about the digital currency's future more than Russia.You can see here full thing :http://www.coindesk.com/russia-ban-bitcoin-not-blockchain/I'm not sure what you guys think about this but I know that this is going to be a big loss for Bitcoin (mostly on…	57	1032	-0.6163	0
2016-01-19	Is this Investment-website(kinda game) Ponzi? RECYCLIX.COM MOVED	Recently I found a Website that allows you to invest them to turn waste into recycled materials.. They give you 20Eur bonus to buy your own 100Kg of waste in the beginning..I think that website is kinda Ponzi..Anyone invested on that before?https://recyclix.com/?id=57abea5da9d649This link will give me %1 Bonus.. They say..	7	234	-0.3527	0
2016-01-20	[ANN] BITCOIN	Booking the name just in case.	3	112	0	0
2016-01-20	How do hard fork shills look like?	How do hard fork shills look like?I imagine them like a horribly ugly menopausal-age women in sweaters refreshing reddit and copy-postingcanned responses.	0	59	-0.4767	0
2016-01-19	Did Mike Hearn save Bitcoin?	at any stage in his career	13	378	0	0
2016-01-14	Can Trezor steal our bitcoins ?	The seed and the PIN are generated in their site mytrezor.comwhat makes me wonder if they have access to this sensetive info?	34	827	0	0
2016-01-20	.	.	1	150	0	0
2016-01-19	UK Government Urged to use Blockchain by Chief Science advisor	Nice to see the UK Gov are being urged into adopting crypto-currency.http://www.bbc.co.uk/news/technology-35344843Link to report:https://www.gov.uk/government/uploads/system/uploads/attachment_data/file/492972/gs-16-1-distributed-ledger-technology.pdf	17	300	0.4215	0
2016-01-19	Bitcoin fork fights hurt us all	What do you think? I personally think all of this fighting makes Bitcoin really scarey to many investors and potential users the idea of people on the internet fighting could change the way your digital money works or how much it is worth isn't exactly what everyone had in mind.	3	176	-0.781	0
2016-01-18	Bitcoin Classic is a classic attempt at a hostile takeover	Again we have another "we must increase the block size ASAP" fork crap - under the most stupid name "Bitcoin Classic".It's a "classic" alright - a "classic attempt to FUD people into letting a small bunch of wannabe Bitcoin overlords take over the project".The blocks are not even nearly full most of the time (apart from attacks which are just spam being used to fill up the mempool for FUD reasons…	262	4213	-0.9665	0
2016-01-19	List of wallets exchanges pools and services NOT supporting hardfork ?	Hello.I would like to ask for and rally information about Bitcoin interfaces merchants and services whodo notand will not (in near future) support hardfork of Bitcoin protocol.Simply put: I mean online wallets mining pools SPV-Clients exchanges payment processors etc. whocurrentlysupport Roadmap as planed by Bitcon Core and do not support proposals by Bitcoin Classic (nor BitcoinXT Bitcoin Unimit…	1	85	0.7311	1
2016-01-19	Is this what's called a sidechain?	BitGo Launches 'Instant' Bitcoin Transaction ToolBitcoin security firm BitGo has launched a new service that aims to allow clients to accept bitcoin transactions prior to their official confirmation on the blockchain.Called BitGo Instant the offering aims to allow users to accept transactions more quickly while guarding against the possibility that funds could be 'double spent' or otherwise alter…	6	220	0.872	1
2016-01-19	Bitcoin and blockchain doomed or a real-world opportunity in 2016?	Bitcoin and blockchain be doomed or a real-world opportunity in 2016?Analysis: Speculation rife around the cryptocurrency's future after outburst from key developer.Bitcoin is doomed. Over centralised. Under powered. Fundamentally flawed. That at least is the view of Mike Hearn who until recently was a prominent developer in the cryptocurrency who has abandoned working on it to focus on other thi…	7	135	-0.885	0
2016-01-19	How to create Bitcoin master node for dummies?	Help me to provide info for creating Bitcoin master nodes.Can ern fee this way?What about security?How to start what do l need ?Requirements min - 2 cores 4GB RAM and &gt;100 GB disk space	8	129	0.7808	1
2015-12-06	Encouraging people to adopt Bitcoin.	I've been in and out of the Bitcoin scene since it's start. More and more over the years I've been overwhelmingly convinced that it is worthwhile. I believe there is a need to get more people to accept Bitcoin as something very real and useful. It will help with the growth of the community and help to insure the future use and growth of Bitcoin in general if we show people that they can be a part…	69	1302	0.9757	1
2016-01-18	Lets help Satoshi Nakamoto	By pruning the blockchain to start from mid 2010. This way his bitcoin stash will be void and people will leave him alone once and for all.Maria.	18	454	-0.296	0
2016-01-19	[POLL] What do you do with Bitcoin?	Buying bitcoins mining bitcoins getting free bitcoins... what do you plan to do with them? I have earned less than a bitcoin myself and I realised I have no plans to use them at all.Do you treat bitcoins as a currency investment or just something that satisfies yourself? Want to know what do you do with bitcoin let me know all the options there are!	0	42	0.8202	1
2016-01-18	Who is satoshi POLL	Who is Satoshi	35	554	0	0
2015-12-22	How Many People Here Sell on eBay	I am looking to see how many people sell on eBay. If you do sell on eBay and would like to be able to use Bitcoin please let us know here and why. Just doing some general research.	62	1280	0.5859	0
2015-11-22	Future Transaction Fees	Since the BTC transaction fee is 0.0001 BTC here are what transfers will cost in the future:$1000per coin =$0.10transaction fee$10000per coin =$1.00transaction fee$100000per coin =$10.00transaction fee$1000000per coin =$100transaction feeHonestly if Bitcoin goes to the 6-7 figure mark I don't see how people would be willing to pay these fees. Especially for everyday transactions. And considering …	66	1503	0.3818	0
2016-01-19	Forbes Middle East: Bitcoin use is taking off	http://www.forbesmiddleeast.com/en/news/read/2016/brave-new-world/articleid/9887appears to be gaining some decent traction in the middle east	0	35	0.4215	0
2016-01-17	Bitcoin and PayPal together?	So I recently heard that the guy who started up Xapo was appointed to the board of directors at PayPal which I think is a very interesting move since they are competitors. The thing is I'm confused as to their motives. I figured that they could perhaps be wanting to bring someone on to help integrate bitcoin into their system (which I think is unlikely) or they want to bring someone in who would …	39	764	0.7501	1
2016-01-17	Trivia question regarding bitcoin usage	How many addresses currently have value and what is the median value in a bitcoin address that currently has value associated with it?I'm sure that is calculated somewhere...	6	179	0.8176	1
2016-01-19	[POLL] Opinions about forks as a voting mechanism for blockchain changes	i am wondering what people think about classic/xt like forks for changes made to the protocl.Please dont make a blocksize or Gavinista debate out of thispersonally i think its a good idea. but i would like to see some dev-support for it (eg make sure any transaction happens in all forks until one clearly wins - even if that means that coinbase tx are unspent for a while; this could be fixed by us…	2	83	0.9853	1
2016-01-19	So where did all the Mark Karpeles Magic Number 424242 coins end up?	are they still in centralized wallets or are they moving around out therethat ended up being a half a billion dollar wallet at market peak whichwould have put Karpeles as the most richest person in the worldin terms of real dollar liquidity	9	189	0.5709	0
2016-01-18	Looking for BITCOIN ATM Owners.	HiI'm interested in opening a bitcoin ATM in quite a populated area.Can someone with a bitcoin ATM or multiple please PM me as i have some questions. Your help is greatly appreciated.Rikugou	1	108	0.8832	1
2016-01-18	WTF? "buying old used bitcoin private keys for $2 each"	Can somebody explain this ad to me?Is there a vulnerability in May 2014?Is this for forensics?Source:https://localbitcoins.com/ad/304391Sell bitcoins using BTC Private Key (used) with US Dollar (USD)Terms of trade with timeflux:Hello I am buying old used bitcoin private keys for $2 each (paid in bitcoin)- The btc address must have had funds in it (at least .0001) from May 1st 2014 through May 13t…	26	648	0.941	1
2016-01-19	Is consensus really possible?	Theymos has stated he is against contentious hardforks and won't support anything without "consensus".When asked he defined consensus as "no significant disagreements".However I think that is just not possible when it comes to Bitcoin's scalability.There has been continuous and passionate disagreement for years now.Thoughts?	3	198	-0.4512	0
2015-02-02	Useful sites for every day Bitcoin spending (links and reviews)	Usinghttp://www.bitwage.coI am getting paid 100% in Bitcoin so most of my spending is in Bitcoin. As I find more useful sites I will post the links and write up a quick review. Post here if you have some useful sites for every day Bitcoin spending (not obscure "you can buy knitting needles at this place online" links).http://www.purse.iohttp://www.bitwa.lahttp://www.cheapair.comhttp://www.expedia…	75	6041	0.9989	1
2016-01-18	How to solve "one-size-fits-all" problem of transaction fee	Today it costs the same to transact 1000 bitcoin or 0.01 bitcoin since you have no way to tell which input is actual spending and which input is the change. So the fee is not percentage based but per transaction basedThis is a feature by design. It is similar to airline ticket price must be the same for everyone because it must allow poorest people to travel so it must drop the ticket price to th…	3	122	0.9323	1
2016-01-18	The Bitcoin Experiment is Not Over!	Great rebuttal to Mike Hearn's post:https://medium.com/@ripper234/the-bitcoin-experiment-is-not-over-2edf8b63268b#.bz4i65tpt	11	368	0.6249	1
2016-01-18	Bitcoin dev IRC meeting in layman's terms (2016-01-14)	Once again my attempt to summarize and explain the weekly bitcoin developer meeting in layman's terms.Link to last summarisationDisclaimerPlease bear in mind I'm not a developer so some things might be incorrect or plain wrong.There are no decisions being made in these meetings but since a fair amount of devs are present it's a good representation.Copyright: Public domain## Logs-link to this week…	1	87	0.9956	1
2016-01-17	Bitcoin Classic - Officially #REKT (also goes for BIP101 fraud)	https://github.com/bitcoinclassic/bitcoinclassic/pull/6inb4 to start the Classic Officially #REKT thread discussion.	4	235	0	0
2016-01-14	Can Bitcoins Survive Without Bank Or Any Financial Institution?	My answer is Yes considering the fact that there are lot of local exchange on site i.e localbitcoin and on exchange forum like this!While bank's and other form of payment are dependant on bitcoins. Bitcoins is independent of them.Is the First banking system in existence without the need of government policy or any financial mediumThis is one of the main objective of bitcoins (total controlFreedom…	24	563	0.2561	0
2016-01-14	Russians Can Pay Internet and Phone Bills with Bitcoin without Fees	Russian citizens can now pay their bills for internet and mobile phones with Bitcoin. Megafon Beeline and other popular operators now accept Bitcoins through such services as Cryptonator and 7pay.in. Such services can make BitcoinCT r: 10 more attractive for ordinary Russian users.Article :http://cointelegraph.com/news/116026/russians-can-pay-internet-and-phone-bills-with-bitcoin-without-feesIt's…	30	606	0.3597	0
2011-04-17	Freezing BitCoin addresses by regulating miners	As BitCoin matures mining will become more and more specialized until nearly all blocks are being mined by sophisticated organizations that build farms of custom ASICs near to where electricity is cheap. Perhaps even constructing their own power plants (eg solar or wind) to take advantage of the fact they can use supplies much more bursty than the grid can tolerate. Miners less efficient and dedi…	116	13331	0.9314	1
2016-01-03	Happy Birthday Bitcoin!	The genesis block is 7 years old today (timestamp: 2009-01-03 18:15:05)."The Times 03/Jan/2009 Chancellor on brink of second bailout for banks"*raises glass* Here's to a productive 8th year.	56	1040	-0.5106	0
2016-01-13	Warren Buffet buying bitcoin?	Your answer please	73	1407	0.3182	0
2016-01-16	Mike Hearn a British computer programmer....	New York Times 15 January 2016:I stopped reading right there. There is no such thing as a "British computer programmer". There are British people who imagine they could program computers. There are British people who write about computer programming as though they could do it in an imaginary world. There are British people who write about actual American computer programmers. And there are probab…	26	708	-0.9874	0
2016-01-17	WTF ? 1000 BTC transfers in last block?	I just see these:1000https://insight.bitpay.com/tx/6a47cbaa75a7c1307affec66aa76c19f34a269b0335c311ec45a82fc4a0e67d51002https://insight.bitpay.com/tx/1b97e8b3727ab9568a8f60f8a4b66fe953889c45a4a5c382fcd8883daaeb175d1001https://insight.bitpay.com/tx/c6b519f71aaf5cbb0ca1c6ee102e9e2cdcf0470ecf99aca1c50f1b2b709ccb851001https://insight.bitpay.com/tx/a5027fa3005a2a9eb64839c4e17da4e19a57e0b4e360bfa8c6f352…	36	1166	0	0
2016-01-18	Hearn Blames China AGAIN for Bitcoin's Trouble! Says Chinese wanted "Rhymes"	Mike Hearn blames China AGAIN for Bitcoin's trouble! Says Chinese wanted to decide protocol constants using "Rhymes"!Source:https://news.ycombinator.com/item?id=10921219~~	2	123	-0.717	0
2016-01-18	The war on Bitcoin hits CNBC.	http://video.cnbc.com/gallery/?video=3000482701&amp;play=1First they ignore you then they laugh at you then they fight you then you win.Mahatma Gandhi	3	107	0.5106	0
2016-01-18	Oil price has dropped 80% Mike Hearn must be thinking	we are all back to the horse and cart seriously wat drugs is the dude onMike must be feeling like the dumbest B**** on Earth right now	0	46	-0.25	0
2016-01-18	The Scaling Announcement Bitcoin Core Should Have Made	https://medium.com/@ryanshea/the-scaling-announcement-bitcoin-core-should-have-made-146790f755dfSo with this change full node will now be called fully-validating nodes?Are the non-fully-validating nodes like SPV wallets?	0	54	0.4329	0
2015-07-06	Are we stress testing again?	http://btc.blockr.io/tx/info/0c6429646bfe986c4d34d72f6592632cbbf0b6b890c42cb23ef06ba6456c11237 hours and 0 confirmations...Total time 8.5 hours before 1 confirmation.	622	26986	0	0
2016-01-18	R3CEV Bitcon Behemoth becomes world's biggest finacial entity	R3CEV has evolved in 2015 into a very powerful banking conglomeratehttp://www.bizjournals.com/newyork/news/2015/12/24/what-it-takes-to-join-r3-global-bitcoin-consortium.html?utm_content=buffer7a992&amp;utm_medium=social&amp;utm_source=twitter.com&amp;utm_campaign=buffer	10	234	0.4754	0
2016-01-17	Bitcoin dead is conspiracy theory	http://www.ithome.com/html/it/201436.htmThis is a piece of news in ChineseI'm going to talk about an important piece.0.Mike to join the bitcoin six years only for the bitcoin code submitted to the 3 bug1.Mike is not bitcoin core developers2.He is a representative of the interests of the bank3.Many of Mike's claims are against the idea of bitcoin4.Repeatedly heard the whole community against Mike5…	17	494	-0.4949	0
2016-01-15	A Chinese miner's response to "Bitcoin is Dead"	HaoBTC will continue to increase hashrate support Bitcoin and support block size increase.By Wu GangThe Bticoin blockchain is a proof-of-work blockchain. In the past it has been one chain and in the future will continue to stay one. However the consensus mechanism means that those who own 51% of the hash rate of the entire network will determine the future of the chain.Everyone is free to decide …	40	2019	0.9963	1
2016-01-15	What I have to say about the current bitcoin situation - watch	This is pretty much what I have to say about the current bitcoin situation:https://www.youtube.com/watch?v=0gAwT4E3s1U19Jhnvibr9HkESGUa1j8uTVDCfWjEVCkwjEDIT:NEW VIDEOhttps://www.youtube.com/watch?v=BKhCeu0JENA	34	1976	0.5514	0
2016-01-18	How much block size we need to replace visa transactions?	My question is simple. How much block size we need to have transactions like visa or like paypal etc or to compare with all of them together? Is this real that we need to have a block size above 1gb only to have the visa transactions?Is ever this possible to happen? And how many forks we need to have to get to this block size?I think the fork system to correct the block size problem for transacti…	29	454	-0.9464	0
2016-01-14	Hearn's "Faith in Humanity Shaken" after People Awaken to His EVIL Plan!	Hearn's "faith in humanity shaken" after people awaken to his EVIL plan to checkpoint blocks and SUBVERT longest chain!Evil plan &gt;&gt;https://www.youtube.com/watch?v=DB9goUDBAR0~~"The Bitcoin Believer Who Gave Up"Mike Hearn a British computer programmer holed up in his two-bedroom apartment in Zurich over several days and nights last week writing a cri de coeur.Two years ago Mr. Hearn quit a c…	115	3148	-0.7456	0
2016-01-06	idea of creating a bitcoin carnival.	i am gonna concentrate some of the replies in a post so i will edit a lot in one post you may see my reply at the earlier post instead of new one i do not cheat the sign campaign in my thread.so i would wish to plan a form of bitcoin related carnival with what you have in the major fair like pirate ship so-called game booths.probably it should mainly accept bitcoin as payment but we would allow f…	69	1676	0.9951	1
2016-01-17	Mike Hearn is wrong. Bitcoin isn't dead	Another perspective...http://coinjournal.net/scaling-bitcoin-austin-hill-blip/As most of the forum users think that bitcoin can't dead with this stupid speculations...	43	1030	0.0108	0
2016-01-17	Over complicating the issue - USA / Bitcoin / Crypto currencies	Watching the Beyond Bitcoin : Morning Webcast Session :https://www.youtube.com/watch?v=R0iArSIU0Z8&amp;feature=youtu.be&amp;t=1h16m43s- I could not help by realizing howpeople in the USA and many other countries over complicate issues. There are so many hidden agendas when a new and ground breaking innovation occur that we are gettingbogged down in the mud in the useless noise. Banks join the dis…	1	95	0.9842	1
2016-01-16	Brian Armstrong of Banker-Owned Coinbase Says we need a "FOR PROFIT" fork?	Brian Armstrong of Banker-Owned Coinbase Says we need a "FOR PROFIT" fork?Hearn's evil twin speaks &gt;&gt;&gt;https://twitter.com/brian_armstrong/status/688398372521168896	13	371	-0.1943	0
2016-01-17	...then I will have no choice but to declare Bitcoin a failed project	In August a post appeared in the dev mailing list signed as Satoshi Nakamoto with an email of Satoshi Nakamoto (not spoofed) from an email that has not been known to have been hacked which contained the following message and warning regarding the attempted XT coup:Obviously the context is still massively relevant to the new "classic" fork attempt as the ingredients are the same.If the identity of…	24	664	-0.9337	0
2016-01-18	Butterfly labs	Been about 12months since I last heard anything about the BFL fall out. Given Cryptsy's recent debarcle anyone know what happened to Josh and crew in the end?	5	184	0	0
2016-01-17	[ NEW VIRUS ] THIS ADDY GETS PASTED : 19ZM2pjq6U4jVb283GZkCPNukjeyb2YZ2u	I am really horrified now!when I withdrew money from somewhere i see i copied and pasted addy but when i not got for a long time i searched whats the issue and i see funds sent to : 19ZM2pjq6U4jVb283GZkCPNukjeyb2YZ2uand now I see this is a virus address its a virus where u copy anything but this : 19ZM2pjq6U4jVb283GZkCPNukjeyb2YZ2u will be pasted no matter what !I have searched internet more and …	34	961	0.5154	0
2016-01-18	An idea for 2021: Dual-chain	This is still way sketchy on my head but an idea to slim down the blockchain once all coins were created could be to create a secondary chain making it go on dual chain for a while dropping the heaviest after some time.This secondary chain would start with 1000 reserved blocks that would consist on a pre-mine of the 21 million BTC and distribution of those coins by the existing addresses with pos…	4	129	0.7096	1
2016-01-17	Demographics of Bitcoin users?	Does anybody know what are the demographics of Bitcoin users like gender and age span? Just curious.	5	241	0.5859	0
2016-01-17	Lottery with Bitcoin?	Lottery with Bitcoin?Now Bitcoin uses can pay Lottery tickets with bitcoin; Jackpocket has integrated bitcoin as a payment option within the app meaning that people can purchase their Powerball tickets using the cryptocurrency.On Wednesday the app announced its bitcoin addition which garnered a lot of attention for the coin as the Powerball Jackpot also reached a record high on the same day.Read …	5	134	0	0
2016-01-15	Mike Hearn was planning a strategy	to the plan of the strategy he had programmed that he didnt quite planahead for well at least he though he did or knew something	1	171	0.2732	0
2016-01-17	When push comes to shove. How many % of the hash power will run "classic"?	Question in the poll. How much of the network power will actually switch to the "Bitcoin Classic" we hear so much about.I think a it's mostly talk. Who really wants to move away to new and untested devs just so they can increase the cap by so little?Wish we could have a real prediction market here so we can see where the money ends up.	20	565	0.6427	1
2016-01-15	Why use exchanges online vallet?	Why people use exchanges' online valets? There have been several thefts on those. Why use them? I prefer local valet on my computer. I personally use MultibitHD.	33	745	0	0
2016-01-17	And they say Bitcoin is volatile...	http://market24hclock.com	0	83	0	0
2016-01-08	Dutch Start-up Fest: URBAN MINING with Credits	What is this about ?This project aims to reduce waste and contributes to a more effective economy.The project is called: Urban mining with Credits - we need your VOTE (only a few minutes time investment).The idea behind the project is that people in a municipality are rewarded with the use of a credits system (alternatively a cryptographic token but more research is needed) for bringing used elec…	29	724	0.9964	1
2016-01-17	List of Bitcoin mining hardware	(The purpose of this post is to collect a list of Bitcoin Miners past and present.Ok 10 seconds on the clock How many Bitcoin miner hardware can you name?	1	118	0.296	0
2014-03-12	The Rise and Rise of Bitcoin - Full Movie | Download | Watch Online for Free	Bitcoin Documentary - "The Rise and Rise of Bitcoin"Official Trailer:http://www.youtube.com/watch?v=0S4dSXTnfmsDownload Movie:https://itunes.apple.com/us/movie/the-rise-and-rise-of-bitcoin/id907604787Website:http://bitcoindoc.comTwitter:https://twitter.com/BitcoinDocFacebook:https://www.facebook.com/BitcoinDocIMDB:http://www.imdb.com/title/tt2821314/WatchtheFullMovieonCoinLearn.orgOfficial Donati…	270	24881	-0.4871	0
2016-01-17	Should Paul Vernon Step down and resign as CEO of cryptsy?	I think Cryptsy can be bought out but Vern must step down in my opinion. What do you think?	9	253	0	0
2016-01-17	What are cryptsy's holdings and assets as it stands now?	How can we figure what Cryptsy's Holdings and assets are at this point?	0	76	0.1779	0
2016-01-16	Lies FUD and hyperbole	https://medium.com/@octskyward/the-resolution-of-the-bitcoin-experiment-dabb30201f7#.obcepgw0gLies FUD and hyperbole Part 1With apologies to the length but Hearn does pack a lot of misrepresentations and lies into this article.Quote from: Mike Hearna system completely controlled by just a handful of people. Worse still the network is on the brink of technical collapse.This is patently untrue as p…	28	795	-0.8974	0
2016-01-17	Goldman Sachs / Banker-Owned Circle Pay to Help "Test" Bitcoin Classic!	~~The banks have figured out recently that private blockchains are mostly just a crippled version of Bitcoin. Some of the old timers here might remember the first intranets where you could send email around the office but external mail was still USPS and FedEx.It wasn't until the internet that offices became like one giant global intranet. It's the same with Bitcoin. So now the banks have decided…	21	703	0.984	1
2015-12-15	What wallets do you use and why?	I myself use 3 different wallets. One is on my Android device one on my desktop PC and one online.The one i like the most is on my desktop MultiBit. I like it because you can quicky generate new deposit adresses and keep track of your incomes and outcomes. I only use Blockchain for some payments and on my mobile phone i have MyCelium wallet which i use for mobile/QR code scanning payments.What wa…	159	6874	0.6124	1
2014-05-02	1000000 bits = 1 bitcoin. Future-proofing Bitcoin for common usage? VOTE	21 million bitcoins FOREVER!Satoshi recognized that 21 million currency units are not enough for a global currency. His solution was to support eight decimal places on amounts which also allows the reward halving process to continue for about 140 years. Internally the Bitcoin software recognizes 2100 million million currency units (now known as satoshis) but they are divided by 100 million before…	542	43394	0.9915	1
2015-11-30	CEO's of China megacorps are converting to Bitcoin and fleeing the country	this could be the only plausible explanation also many are gettig arrested most likely on the suspicion of getting plans in place to do this aswellhttp://money.cnn.com/2015/11/27/investing/china-missing-executives/index.html?iid=hp-stack-intland one was the president of of a giant bankgetting out before the yuan fiat goose is cooked	31	879	-0.6908	0
2016-01-16	Bitcoin will soar and soon all the Banks and the ATM's will close down	Great times ahead for the Cryptospherewatching the changes in the financial industry and on Wallstreet is going to be epic	9	290	0.6249	1
2015-11-16	Acording to you which is the best and easiest way to make btc?	plzzz give details as i am a newbi to catch your words fastly.	215	4427	0	0
2015-12-22	Cheapest price you bought your Bitcoin(s)	Think back.. to what was the cheapest price you've bought yourBTCitcoin(s) for compared to USD.	150	2826	0	0
2015-12-28	Satoshi made a big mistake while creating bitcoin?	Hello bitcoin experts!I have seen this video about bitcoin:http://youtu.be/J52AM5SrOHwthe creator of the video is saying that satoshi made one mistake when he created bitcoins and we only can solve the that mistake by giving the miners a little bit of identity and then ensire that bitcoins are decentralized.Is that true? I need your opinions!	37	912	0.5837	0
2016-01-12	Satoshi Nakamoto found and is homeless?	https://ryanxcharlestimes.com/wired-satoshi-nakamoto-is-a-homeless-person-in-san-francisco-9087ae28d0c6#.3x8mrv9fcWhat a insane article...	47	1326	-0.4019	0
2016-01-09	How would you help with bitcoin?	If you had a lot of money or Bitcoins how would you help Bitcoin/ Bitcoin community/Bitcoin awareness?	38	704	0.4019	0
2015-10-22	Bitcoin impacts?	For you which could be the most important impact that bitcoin have made will make or has been making to our society?	65	1707	0.2716	0
2013-02-20	[ANN] Bitcoin blockchain data torrent	This is a torrent of the publicly available bitcoin blockchain data.IMPORTANT NOTE: As of Bitcoin Core version 0.10.0 or later this torrent isslowerthan a direct download using the bitcoin P2P protocol &amp; client. This torrent is now only maintained for research and development purposes as a secondary option. Please use Bitcoin Core directly to download the blockchain.Bitcoin-Qt/bitcoind versio…	424	160409	0.9822	1
2016-01-17	RDP attacks to bitcoin nodes	I see a lot of attempts to gain access rights to the server with my bitcoin node.Attackers try to connect to it with RDP (port 3389)How can I block all incoming connections to 3389 except of my own IP-address?Right now I add IP-addresses to a "black-list"	2	128	-0.4939	0
2016-01-15	Bitcoin is more famous than Real Madrid	If you analyses all the stats and take into account the lifespanof Bitcoin's of 7 years compared to Real Madrid's 113 years theirreally is no comparison Bitcoin is so popular that if itwhere a soccer team like Real Madrid it would have wonthe Spanish league and cup every year plus the Championsleague without losing a game the only solitary drawbeing back in early 2014.	28	511	0.9173	1
2016-01-16	bitcoin will rise again	Like a Phoenix from the ashes	71	1513	0.3612	0
2016-01-17	Cold Address Generation	What I am describing here is not for everyone and if you argue that a hardware wallet it easier you very well may be right. I just really like the idea of not needing additional hardware to generate addresses that are safe from malware. Even though I have never had malware (I've been Linux since 1998)This is how I generate bitcoin addresses for long term storage of coins I do not intend to spend …	4	116	0.9885	1
2016-01-14	Is it really that bad with Bitcoin as Mike Hearn writes now?	The resolution of the Bitcoin experimenthttps://medium.com/@octskyward/the-resolution-of-the-bitcoin-experiment-dabb30201f7#.qokjwtupk	59	2067	0	0
2016-01-16	3 commits core developer ?	6 years only 3 commits ? Mike Sorry to point out that https://bitcoin.org/en/developmentMore ridiculous thing is a altcoin company R3 announces " bitcoin is dead ? " LOL ....	9	277	-0.6273	0
2016-01-17	POLL: How will member keepdoing be remembered?	After the poor behavior by member keepdoing in his failed attempt at shilling on Bitcoin Talk how will he be remembered?	9	381	-0.7506	0
2016-01-16	I don't understand what Mike Hearns is droning on about?	correct me if I am wrong:1) complained bitterly that people did not listen to him and that no one in bitcoin land follows orders / instructions.It is my understanding that bitcoin is supposed to be decentralized? so if you want to win people over you need to do it because they as a whole think your solution is better? you cannot just make them listen to you because "you know better" ?2) claims bi…	27	608	-0.9784	0
2016-01-17	Huge Increase	... in my ignore list. This block size debate has made it a lot easier to decide who to ignore.	2	121	-0.6249	0
2016-01-17	Does anyone posted a kind of "Bitcoin treasure quest" ?	I was wondering if someone posted a kind of enigma that would lead to a Bitcoin prize. Does something like that exist or at least existed someday and has been found ?	3	95	0.7003	1
2016-01-16	Bitcoin Core contributors - Mike Hearn Six year	Mike in bitcoin core developer for six years just for the bitcoin core fixes 3 BUGthe core developer is so "core"We seethe top bitcoin core contributors developers contribute more than 200more is 3000.I can't believe itwhy is his words so appealing.https://bitcoin.org/en/development	13	374	0.2023	0
2016-01-16	free private key for some BTC dust	Is this of any use to anyone?I think it's too small to be spendable but would rather someone use it if they can.	6	275	0	0
2016-01-15	Is Cryptsy more evidence that it is impossible to really secure crypto?	The bitcoin bandwagon brigade has always preached how secure crypto is but it seems like every exchange has gotten hacked. Is securing crypto a pipe dream? Is this what the BTC experiment has taught us?	40	946	0.7359	1
2016-01-17	Can you run a Node with an dynamic IP adress?	I mine by 3G not by LAN so my IP switches by day (or 2\3)Also my upload is small(er) than LANI would like to run a Node but is this possible with an dynamic IP?Also wondering if the bandwidth limitation could be a problem?	5	169	-0.3736	0
2016-01-16	I hope pro-forks people learned a valuable lesson with this.	This is exactly what happens when a trojan like Bitcoin XTrojan deployed by the banksters doesn't make it. As people didn't buy this crap they reveal their true colors they got pissed off and since they are having an anxiety attack about Bitcoin surviving this long they resorted to this despicable move: Telling R3 puppet Mike Hearn to say how Bitcoin is dead in none other than the New York Times …	12	358	-0.8106	0
2014-09-02	The Legend of Satoshi Nakamato FINAL STEP PUBLISHED.... 4.87 BTC GRAND PRIZE!	[UPDATE 4/3/2015]@Coin_artist has finally released the last part of the puzzle to the public via twitter.https://twitter.com/coin_artist/status/583979278238359552There is 4.87 BTC contained within the image shown below via private key. Follow through this thread to help navigate yourself through the start to finish of this elaborate puzzle! There are a lot of cool crypto techniques used during th…	467	45975	0.7074	1
2015-12-17	Did you have your paper wallet in printed form with you?	I have created cold wallet address on blockchain.info and than print out paper and delete its copy from laptop. So it is now completely offline. Is this the safest way to store coin as i think so.Did you have also printed paper wallet and have it with you. For better protection i have laminated paper and put it in safe.	28	581	0.8275	1
2015-12-07	In 20 years what would you like to do with your bitcoin?	Greetings all. I'd like to know what you would do if your bitcoin did one of the following as I am a little confused about what I'll do myself...What would you do if:Bitcoin hit $1000000:Bitcoin hit $1000 again:Bitcoin stayed where it was:Bitcoin became worthless or a few cents:And which of these do you think is most probable?Thanks for your opinions-Lags	187	3505	0.2666	0
2015-11-05	What are you going to spend your bitcoin on?	Hey guys. Its DOGE12321again. What are you guys going to use your bitcoin on when you get a substantial total.	125	3407	0.2023	0
2015-11-01	How many people REALLY use bitcoin	I just wanted to know if you guys use bitcoin quite often in your life. Please give me some occasions where you have used bitcoin.	81	2000	0.3182	0
2016-01-11	[poll] What do you currently use Bitcoin for?	What do you currently use Bitcoin for the most?I intentionally left out an 'other' or 'both' option. I want people to chose from the given options.I only want to know what your currently using bitcoin for not what you intended to use it as or one day hope to use it as.Only what your currently using it for the most!	68	1284	0.5848	0
2016-01-16	Mutual Assured Forking (How the Miners can Vote to Fire the Miners)	Bitcoin Classic is planning to hard fork the block size limit to 2MB. Details are sketchy at the moment but it seems they plan to use some activation based on a majority of the mining (e.g. 750 of the last 1000 blocks like BIP101/XT required).I'm more on Core's side in the debate that's raged the past year but at some point I mainly just became sick of the fighting. The Core roadmap (Sig-Wit now;…	0	79	-0.9788	0
2016-01-13	21	Am I the only one around here so easily connecting the dots between Agenda 21 and 21 Inc. Bitcoin mining company praised by pretty much everyone at the highest levels of Bitcoin scene?https://www.bing.com/search?q=agenda+21http://www.coindesk.com/why-bitcoin-21-2016/	13	308	0.8713	1
2016-01-16	A Farewell to Mike Hearn	http://hoskinsoncharles.blogspot.com/2016/01/goodbye-mike-and-some-thoughts-about.htmlEnjoy and thoughts.	14	550	0.4939	0
2016-01-15	Wild guess: Mike Hearn was hired by USA govt (bonus inside)	Readhttp://www.rand.org/content/dam/rand/pubs/research_reports/RR1200/RR1231/RAND_RR1231.pdfand find 10 similarities with Hearn's actions and methods of cryptocoin discreditation.	13	534	0	0
2016-01-16	Mike Hearn lawsuit	Considering the brevity of Mr Hearn heavy handed disgruntled slanderous public opinion I do wonder if any lawsuits will follow.I personally could care less. My Satoshi are my Satoshi regardless of current prices. And more importantly my Satoshi are in no way tied to any if the world's problems and liabilities.But fundamentally speaking anyone publicly dumping 100% of a world platform security fol…	12	303	-0.572	0
2016-01-16	Stupid question - Why don't we just compress the blocks?	instead of all of this discussions to increase the block size why don't we just compress the blocks leaving the size as it is?	32	601	-0.3612	0
2016-01-16	Bitcoin leadership	The videos are these ones here:https://bitcointalk.org/index.php?topic=1329377.0	1	125	0	0
2016-01-15	Great Day for Bitcoin. Cryptsy finally admitted theft and Mike Hearn rage quits	This is a great day for Bitcoin.Hearn@gnome.zurich.chhas with typical self-aggrandizement surrendered unconditionally to the Knights of Satoshi leaving the Gavinista insurgency demoralized and rudderless.A parasitic shitcoin exchange will no longer operate fraudulently on an undisclosed fractional reserve teaching noobs about the risk of being too greedy and gullible.Fee markets continue to matur…	60	1602	0.6025	1
2016-01-16	Mike Hearn works for a Bitcoin Company right now	So im not sure wat these immature rumours are all aboutwhy dosn"t he quit the scene altogether so we don't have toput up with his next flounce	2	116	-0.3017	0
2016-01-16	Global Economic system now Transitioning to Bitcoin Supercomputer Network	Everything is now going to be run via the Bitcoin ecosystemA Big transition and alignment is taking place its agreat time to be alive	0	39	0.7717	1
2016-01-08	Suspicious of Bitcoin due to this experience	I am new to bitcoin but was trying to fill my wallet in order to make an online payment. I requested $100 in bitcoin--and the offers I got were all buy at around $450--this is crazy. I am based in UAE.anyone HELP WITH THIS OR HAVE ANY IDEA WHAT IS GOING ON?	42	2440	0.3715	0
2015-08-28	Why I support BIP101	I would like to start this discussion by getting some possible misconceptions out of the way.First of all Bitcoin XT is not a altcoin. Bitcoin XT is a client that functions on the same blockchain as the Bitcoin Core client. Bitcoin XT represents a proposal to implement BIP101 which is a proposal from Bitcoin Core which has not been implemented into the Bitcoin Core client itself. Bitcoin XT allow…	67	2116	0.9997	1
2016-01-16	WTF @ Cryptsy website	http://blog.cryptsy.com/	4	150	0	0
2016-01-16	Thoughts from Charles	http://hoskinsoncharles.blogspot.com/2016/01/goodbye-mike-and-some-thoughts-about.html	0	60	0	0
2016-01-15	Netflix will consider accepting BTC!	http://cointelegraph.com/news/116051/netflix-opens-to-bitcoinOn January 6th during the Citi 2016 Internet Media &amp; Telecommunications Conference Netflix CFO David Wells opened the possibility for Netflix to accept Bitcoin payments.This is one of the news that can help bitcoin to come in the house of people that like watching streaming movies...Millions of people!What do you think about it?[tit…	29	630	0.8439	1
2015-12-10	[Hands On] KeepKey Hardware Wallet - Notlist3d	KeepKey - Hardware Wallet0) General information1) Unpacking2) The KeepKey3) Install4) Using the KeepKey Wallet5) Conclusion6) How to purchase0) General Information + Hardware Needed to buyAs said by the Manufacturer: KeepKey is a USB device that stores and secures your bitcoins. When you entrust KeepKey with your money each and every bitcoin transaction you make must be reviewed and approved via …	66	5126	0.9968	1
2016-01-15	Mike Hearns new list of hobbies after Bitcoin is	Reading the New York timesPondering the fall of Bitcoin (which never happened)Swapping Magic the Gathering cardsTours of the CIA with Gavin they promise not to mentionhow much Bitcoin they are stacking and which waythe fork wentGardening and walking the dogsAsking Google for his old job back (not a hobbie)Putting broken second hand bikes back togetherJoining a lawn bowls team	8	316	0.34	0
2016-01-16	Mike Hearn's blog post was a strategic move by R3 to influence the industry	Have you guys seen this?....https://www.youtube.com/watch?v=R0iArSIU0Z8&amp;feature=youtu.be&amp;t=47m16shttps://www.reddit.com/r/Bitcoin/comments/413pwp/mike_hearns_latest_blog_post_was_a_strategic_move/https://www.reddit.com/r/Bitcoin/comments/412f27/lets_not_forget_who_is_really_mike_hearn/	0	112	0	0
2016-01-15	Hacks "Dummy spits" and "selling off all my BTC"	In some cases I think these are sometimes to make themselves not a target and avoid taxes later.imagine you had a bitcoin sticker on you car since 2010 so it looks pretty weathered.....your makeing yourself a target.look what happened to the Australian guy as soon as they though he had quite a bit of BTC....raided by Oz Feds.Its good cover to "muh hack" "selling all my btc" only had 10~ 100 left …	1	150	0.8048	1
2016-01-14	Bitcoin websites	HelloI was wondering what websites/apps do you use that deal with bitcoin.. For examle: news charts stats price trading buying..etcPlease list fewThanks	29	585	0.6369	1
2016-01-14	Why saving seed in mail (secret words) isn't safe ?	Every possible wallet warn about that but in fact this is even safer than storing it at home on a paperThink about it you can write a poem with the secret words involved or put them involved with 1000 unrelated words or in unreleated Ebook and even miss word or two and remember them	24	495	0.3818	0
2016-01-15	Was Hearn's latest blog post a strategic move by R3 to influence the industry?	Found this topic and theory on r/bitcoin and thought it's worth being posted here.Imo there could be definitely some truth in that.But see yourself and share your opnion if you like.https://www.reddit.com/r/Bitcoin/comments/413pwp/mike_hearns_latest_blog_post_was_a_strategic_move/	2	189	0.8625	1
2016-01-15	And then they fight you	Will you lay down your weapons or pick up your ASIC's and FIGHT?!	0	125	-0.4926	0
2016-01-15	Let's stop talking about Mike Hearn	The amount of topics being posted because of this one guy saying something is staggering.He wants to feel special and feel like his opinions actually matter in the Bitcoin economy. Us talking about him just re-affirms his mindset and makes him think that everyone actually cares about it.Just let this snowflake whine for a week before he disappears into obscurity. He isn't changing anything and th…	18	369	-0.34	0
2016-01-15	Bitcoin is dead time for altcoins to rise up and take its place	Bitcoin is dead according to Mike Hearns could this be the turning point in which bitcoin becomes just another altcoin and the altcoins will rise up and take away the market cap that belonged to bitcoin?	45	808	-0.6486	0
2016-01-15	Bitcoin Consensus Census	Bitcoin Consensus Censushttps://bitcoin.consider.it/you choose.	0	72	0	0
2016-01-15	Mike Hearn throws towel in spits dummy and deletes wallet.dat	then formatted his hard drives reinstalled windows xpbecause it runs better and decided to callthe Newyork Times who where waiting for hisphone call at that exact time	1	138	0.6249	1
2016-01-15	Mike's announcement in his new role as bank employee and Bitcoin competitor	So now it's out in the open. Mike's announcement was a planned and scheduled event timed to create the most damage at just the right time.https://www.youtube.com/watch?v=R0iArSIU0Z8&amp;feature=youtu.be&amp;t=47m22s"I don't know what time it is it will be in the New York Times any minute saying Mike Hearn broke up with Bitcoin and called it a failed experiment."	1	118	-0.8173	0
2016-01-15	Ukraines PrivatBank continues its Bitcoin promotion efforts	Ukraines PrivatBank continues its Bitcoin promotion effortsToday Ukrainian largest private bank PrivatBank posted an interview about Bitcoin and blockchain with Nicolas Cary from Blockchain.info on the main page of its online banking service Privat24. The bank also sent a newsletter to its customers inviting them to watch the interview. Considering the banks clientelle counts up to 3.9 million …	0	60	0.3182	0
2016-01-15	Andreas M Antonopoulos disagrees with Mike Hearn's analysis	Recent tweet by Andreas shows his disagreement on Mike Hearn's analysis.https://twitter.com/aantonop/status/688017682139058176"I disagree with Mike Hearn's analysis and concerns (see LTB show next week). I thank him for all his work and wish him all the best. Onwards"What could be the possible disagreements? Can't wait for him to explain them on LTB	2	266	0.3612	0
2016-01-15	Mike Hearns Bitcoin statements amount to price manipulation	Really not seeing what he means and to have it as part of a Newyork Times articleBitcoin is to restore faith in Humanity so wow his Shaken humanity is shaking even morethese kinds of statements in the article are those of someone who has heavilyvested interests and its even proven by his employment which remains in theBitcoin industryFUD RATING 10/10	20	693	0.811	1
2015-12-11	Is Google supercomputer a threat?	Hello guysI was reading my daily news when I saw this:http://www.telegraph.co.uk/technology/news/12042781/Google-D-Wave-quantum-computer-is-100-million-times-faster-than-your-PC.htmlIf you don't want to open this link the title is: "Googles new quantum computer is '100 million times faster than your PC". They also say "It can answer certain algorithms in seconds rather than years".I'm kind of wo…	116	3000	-0.6561	0
2016-01-15	Why in the F of F of Fs	are the F are tards supporting this off shot?https://www.reddit.com/r/btc/comments/3ujc4m/consensus_jgarzik_rbf_would_be_antisocial_on_the/WHY?!?!	1	114	0.6154	1
2016-01-15	Mike Hearns is not wrong about the PoW mining	The main problem here is still PoW mining:* centralized in the hand of a couple rich mining farm owner* centralized in one location China* any change to Bitcoin must be authorized by these couple of large farm owners* they fear large block size due to slow Internet in China* massive waste in hardware and electricity money that could have been invested in Bitcoin itself.Proof of Stake minting woul…	0	86	-0.2808	0
2016-01-15	I Stumble Across This Link Posted By Coinbase [Updated]	I stumbled across this link during the course of my recent on google.Are bitcoins user's save on this forum?	3	117	0.4939	0
2016-01-15	Blocksize - free market or managed economy?	---------------------------------------------------------------------------This is a self-moderated thread. I will moderate for:-not contributing to the thread. If you don't have anything worthwhile to say go fill your sig campaign quota elsewhere.-Being	24	384	-0.6493	0
2016-01-14	Hearn's School Boy Dummy Spit	https://medium.com/@octskyward/the-resolution-of-the-bitcoin-experiment-dabb30201f7#.53ixh0smo	17	713	0	0
2015-08-26	Bitcoin XT - Officially #REKT (also goes for BIP101 fraud)	To Gavin &amp; Mike : resignation letters can be handed to the reception desk.Time to call Bitcoin XT what it is: the biggest fail in altcoin history	4539	312124	-0.6908	0
2011-12-06	Bitcoin the enabler - Truly Autonomous Software Agents roaming the net	I think this one may take a little while to materialize - but simple versions could appear once there are enough for-bitcoin hosting/cloud services.For the first time there exists the possibility for a software agent to roam the internet with it's own wallet.Using Bitcoin - It could purchase the resources it needs to survive (hosting/cpu/memory) and sell services to other agents or to humans.To b…	190	35134	0.9871	1
2015-11-21	How much would you trust trezor?	Just something I've been thinking lately - I hold a sizeable sum in a trezor that I bought lately (after I did some review of the code and the protocols used) but I'm wondering about how much others would trust a trezor personally. I used to use Offline Armory exclusively but it's taking a toll on my SSD's by running a full client on my online computer.	177	4368	0.5719	0
2016-01-14	Best way to explain to someone how private key is not exposed...	What is a good analogy to use to explain to someone who is new to Bitcoin?I attempted by trying to say that it's like a combination lock; where you first assume the lock is only usable if it's unlocked. You can pass the lock around publicly and nobody can use it everyone can see it. Then when it comes time to spend it (use it) it's only the owner of the key that knows the key and it can be taken …	11	310	0.8712	1
2016-01-13	Could someone explain what is happening with Bitcoin development?	Why we have Bitcoin Ultimate XT Classic? What does it mean for normal bitcoin? Is very confusing.Are they compatible with each other i.e can I switch from normal Bitcoin to XT or to Classic and keep my current bitcoins?	16	427	-0.4084	0
2016-01-09	investment bitcoin ??	I am very curious about this case please answer because I really do not know ..How do I invest bitcoin? Are there advantages to invest bitcoin?	71	1532	0.7752	1
2016-01-14	Silk Road Operator Ross Ulbricht Seeks New Trial in Appeal	Nearly eight months after being sentenced to life in prison for his role in the operation of the now-defunct online black market Silk Road Ross Ulbricht is seeking a new trial."Ulbricht was sentenced to life in prison in May after beingconvicted in February of last year. He was found guilty of narcotics trafficking money laundering and computer hacking charges.Do you think He deserves a appeal?	3	98	-0.8625	0
2015-05-29	Silk Road Founder Ross Ulbricht Sentenced to Life in Prison	Ross William Ulbricht legendary creator of the original darknet market The Silk Road has been sentenced today in federal prison to Life in Prison.Ulbricht became a hero to many in the darknet community as well as the broader Bitcoin and libertarian movements after his arrest in November 2013 revealed him to be the Dread Pirate Roberts the pseudonymous creator and operator of the Silk Road. His …	719	32928	0.0516	0
2016-01-05	How did you get into Bitcoin?	This is one of the first questions I get to be asked when talk to people about BTC how did I get in?My story s simple in late 2012 I had an extra PC and I started browsing make money online forums to find something to do with that machines. People suggested botting social signals etc. and one day someone suggested to mine BTC. I got into mining and have been into this beautiful economy ever since…	137	2513	0.7171	1
2016-01-11	How can I purchase powerball lottery with bitcoin?	There have been quite heated discussions with the 1billion powerball lottery.I am in China. Is there anyway that I could try my luck?	20	569	0.4588	0
2016-01-13	New Bitcoin Killer App: FIAT to BTC to FIAT	http://cointelegraph.com/news/116044/new-bitcoin-killer-app-fiat-to-btc-to-fiat	13	344	0	0
2016-01-13	PayPal Just Appointed This Bitcoin Startup Entrepreneur to Its Board	Interesting newshttp://fortune.com/2016/01/13/paypal-adds-wences-casares-to-board/	26	535	0.4019	0
2016-01-12	My burning desire for today...to succeed!	All right I have been approached locally to buy a relatively good amount of BTC. The guy wants to start slow and build it up to where he can trust me. the kicker part is that I don't have the $500.00 in BTC in my wallet. I don't even have even anything remotely close to anything to show that I am a serious buyer. I know this will be a great opportunity to be able to open my listing as there are m…	11	275	0.9545	1
2016-01-10	Bitcoin becomes one of the biggest Investments by all the Major Banks in History	Considering the list of Major banks to have invested in Bitcoinit could soon hold the record for the biggest number of Bank investors of any project in historyand its a record that might never be broken	22	586	0.4318	0
2016-01-12	A safty place to place all the money?	I'm thinking and thinking a lot about following thinks maby you will call me paranoid but i thinking still about it1) whats happen if tomorrow all BTC is 1$ worth?2) what if all countries govoment do crypto currency eg. bitcoins illegal?3) I can put my bitcoins in a physical product where I can graders me much better against the volatility that is bitcoin exchange rate?4) The very best way to pro…	20	504	0.9611	1
2016-01-13	Bitcoin &amp; Paypal	What are the clever ways to exchange Bitcoin and Paypal? How we can make this exchange possible and regulated?Is there any user friendly platform where we can exchange Paypal and Bitcoin!	36	669	0.7815	1
2016-01-13	Suggestions on how to rebuild the Bitcoin Foundation and its Image	Will be interesting to hear the responses and make them serious suggestions even ifyour trying to add humour	3	98	0.6705	1
2016-01-13	what is bitcoin or other altcoin?	What happens when my gpu or cpu hashes?! What is mining? How do anyone make coin with a gpu? Is it something illegal?! I do not understand a word about mining?! If my gpu solves any puzzle why will it make some money?? What is all about?!lease answer me	5	143	0.6402	1
2015-12-16	Stopping a transaction	I have been searching the forum and I can not find a solid answer to this question: Is there a way that anyone can stop a transaction before the confirmations have been made. For example; I pay Joe Dip 1.1 BTC for a domain name. I can see that the transaction is waiting confirmation in the block chain however there are no confirmations yet. The seller can also see that the transaction is waiting …	30	709	-0.8535	0
2015-12-17	Bitcoin Confirmation Speed	Is there any chance that the confirmation process will pick up in speed here in the future? I think some people are not accepting them because the time it takes to confirm a transaction. I know I do not want to be standing in a store for 20 minutes or longer to wait for a candy bar.	42	2188	-0.1043	0
2016-01-13	How much do you think DCG paid for CoinDesk?	How much do you estimate CoinDesk to be worth?Do you think the deal went through with Bitcoin?	1	75	0.3094	0
2016-01-13	The most creative ways to hide your seed	I hide my seed inside my PChttp://learn.caconnects.org/file.php/11/open-computer-cases.pngWhere you hide ?	25	483	-0.34	0
2016-01-12	Hard vs soft fork: is there a third way to increase the Bitcoin block size?	There just might be!Here's a discussion as to how let me know your thoughts:http://pondpolitics.com/2016/01/hard-vs-soft-fork-is-there-a-third-way-to-increase-the-bitcoin-block-size/	10	451	0	0
2013-03-09	Lets face it 1 satoshi equals 1 us dollar and1 bitcoin = 100000000US	only approx 10 million bitcoins in circulationat 30US each thats roughly only a few million pizza orders enough to feed barely a whole country for 1 daybitcoin is going to be the shadow global inflation controller so it needs to increase in price to do its jobselling any coin right now is ridiculous at the current low unexplainable priceeveryone around the globeis starting to hear about bitcoin a…	24	9900	-0.2023	0
2016-01-13	His name is............................	His name is StarMaged. He was one of us.https://de.reddit.com/r/Bitcoin/comments/40ppt9/censored_front_page_thread_about_bitcoin_classic/	6	184	0	0
2016-01-11	Where are we having the Bitcoin millionaires party?	So when $1000000 is worth 1BTCwhere are we having the meetup party?I vote for Miami........	34	629	0.5574	0
2016-01-13	Some good concerns against bitcoin	This is a good article with lots of research and observationhttp://www.forbes.com/sites/laurashin/2015/12/28/should-you-invest-in-bitcoin-10-arguments-against-as-of-december-2015/#2715e4857a0b4841a9f546691. The parameters of the currency could be changed.2. There could be an attack on the network.3. Transaction volume moves off the Bitcoin blockchain into side chains or permissioned chains.4. The…	20	697	-0.814	0
2016-01-12	Smart contracts vs. Tokens	What are people's thoughts on these two approaches for building applications on the Blockchain?	2	289	0	0
2016-01-13	long read: Blockchain Research Report by CITIC securities	A blockchain research report was released by the biggest securities company in China: CITICAbout CITIC SecuritiesCITIC Securities Co. Ltd. (CITICS) was incorporated in Beijing on October 25 1995.Upon approval of Chinese Securities Regulatory Commission (CSRC) on December 13 2002 CITICS undertook an initial public offering (IPO) of 400 million common A shares. On January 6 2003 CITICS (Ticker: 600…	0	80	0.9915	1
2016-01-11	Bitcoin Engineering MOOC	Stanford starts new lab course on building Bitcoin-enabled applications. Learn how to rewire internet services on the basis of Bitcoin. Prior background in Python within a Unix environment is recommended but no previous Bitcoin knowledge is necessary.http://bitcoin.stanford.eduStanford may be offering a MOOC version later this year if a lot of people are interested. So if you are interested in th…	6	270	0.8658	1
2016-01-09	BITCOINS Miracle! Any One Had Such Experience?	I got 0.50 BTC in one of my wallet yesterday. I do use [3 different wallet for security and for the purpose od identification]I can't remember sharing or giving out the wallet ID in question to anyone online.The account is a new account because i created it recently. I remember meeting some online who promised to pray for my business and finacial need's.Few days after my encounter with the lady o…	42	1048	0.9278	1
2016-01-13	Please tell me about sidechains	I keep seeing sidechains suggested as a way to expand the Bitcoin network and I don't understand how they can be integrated into the main blockchain. This is especially true when it is suggested that they arre administered by some 3rd party. The only way that I can see for it to work is if the sidechain was based on a main chain wallet owned by the 3rd party. They would then operate a separate bl…	1	78	0.8122	1
2016-01-13	Bitcoin for charity fund raising	Traditionally charities have used cash collection boxes to raise funds. There have been many instances of collectors keeping the funds and of bogus collectors defrauding the charities. Bitcoin with its open transaction reporting is an ideal medium for collecting small donations. The charity its auditors and the contributing public can check on all donations and ensure that the money reaches the c…	6	200	0.9638	1
2016-01-12	Bitcoins Competitiveness In Kenya [an exposé]	Bitcoins Competitiveness In Kenya [an exposé]tl;drMobile money transformed Kenya. Rural Kenyans prefer to pay more but have Mpesas convenience (Mobile Money competitors are cheaper). Fees could reduce drastically if Bitcoin is used. Safaricom sees Bitcoin as competition but competition is good for the poor end user. Western news about Kenya can be misleading. Foreigners starting a business in E…	4	138	0.81	1
2010-06-25	Link2VoIP: Currency risk decreasing / increased acceptance	Hello allFirst off: our apologies to the moderators if this is the incorrect place to post such an announcement.We have come to the realization recently that the risks to us in accepting Bitcoins for payment is actually decreasing! We have had no problems converting our Bitcoins back into USDs to pay our bills so far.In response to this great realization we have increased the Bitcoin 30-day depos…	2	3495	0.9128	1
2016-01-10	Banks Are Finally Openly Fighting Bitcoin In Australia And USA	http://cointelegraph.com/news/116023/banks-are-finally-openly-fighting-bitcoin-in-australia-and-usaIt looks like we're there:First they ignore you then they laugh at youthen they fight you. Then you win.	39	912	0.25	0
2015-12-28	The Chinese firewall and Bitcoin split	Today I read some online article about dangers Bitcoin can encounter and this problem caught my eye:The Chinese firewall or another Internet issue causes the global Bitcoin network to be split for a few days."The Chinese have a fantastically large firewall that they can use to block Internet traffic" says Hudson. If the firewall caused the Chinese miners to be disconnected from the global Bitcoin…	21	669	-0.8338	0
2016-01-09	CRY FOR HELP! Sir Knight of The Bitcoin... Wherefore art thou?	Sir Gavin Knight of Bitcoin annointed by the great King Satoshi was led astray by a devious Betrayer the evil Black Knight of the Hearn Champion of the Dark Realm of the Banks. The Annointed Knight of the Bitcoin followed the whisperings of the Betrayer and now is paralyzed by the shame of his actions hiding his face amidst the soft and easy comfort of foolish ones the Conflicted Counselors of Bl…	2	158	0.9616	1
2016-01-13	I got my Trezor how i send bitcoins from Electrum Trezor wallet ?	I got my Trezor how i send bitcoins from Electrum Trezor wallet ?	3	94	0	0
2016-01-12	[ANN] Internet of Crypto - Making Internet History with Crypto!	Internet of Crypto (IOC)http://internetofcrypto.com/WHAT (IoC): An experiment with bitcoin.WHO (IoC): A bunch of crypto enthusiastsWHY (IoC): To provide the framework to potentially allow something TO happen .and allow the crypto community to continue to make history.Internet of Crypto is an experiment along an evolutionary journey. 10 years ago a thought experiment was conducted resulting in a t…	11	444	0.8253	1
2016-01-05	bitcoin from illegal activities	I'm curious now what they called the bitcoin from illegal activities. I know it but just forgot the term they called it. Just like the bitcoin from alphabay and other sites from tor. I wanna know how they make it become clean bitcoin except using mixers. Maybe there is a wallet now that will make it a fresh bitcoin without the stain from illegal activities. Or it still the mixers they used?	107	2424	0.4939	0
2016-01-12	Creating a decentralized lottery object on top of Bitcoin: but how?	I had a dream last night where there was a digital lottery object that worked on top of the Bitcoin network. The fixed portion was the odds and when it paid out and there would need to be a new 'object' for each combination of these variables. In reality there would only be a few popular ones.Let's look at an example: A once-a-day lottery object paying out on 1/1000000 odds.This lottery game runs…	0	60	0.9985	1
2016-01-08	Is there any special method to make bitcoins ? let's exchange methods	Hellowe know all the traditional methods to earn BTC online like fauceting trading mining and signature campaign and so on. I think if there is any special methods making bitcoins online we can exchange here and help the community.	41	817	0.7845	1
2016-01-01	Why would I want to run a Bitcoin core node	Why would I want or need to run a node I have a gfx cluster I used for rendering but when it's not doing anything it's just sitting thereWhat does running a core node 24/7 do to help me or the community?	20	424	0.5719	0
2016-01-03	POLL: Bitcoin is/should be a currency store of wealth or both	I started this poll after hearing peoplesay Bitcoin isn't suitable as a currencywhich surprised me. I think its both.But that is my personal opinion.What do you think?	30	813	0.2263	0
2016-01-09	Just created a bitcoin blog	I decided to create a bitcoin and hope to get more contents I know its not something new but maybe i could help spread the world about it. someone told me bitcoin affiliate marketing is an uncharted territory.I was thinking of joining affiliate marketing and promote some services through the affiliate link can you suggest me which of them to promote to which I could potentially earn?	33	547	0.9161	1
2016-01-12	What will be our next Bitcoin boogeyman?	It seems to be human nature to present a looming threat on the horizon that's coming to Get Us. When I was a nipper it was acid rain then AIDS then the Ozone and then I really couldn't give a shit any more.Similarly the scalability monster is what is currently stalking Bitcoinland and scoffing innocent villagers. MMM seems to have gone a bit quiet for now. China bans are currently dormant.What do…	8	240	0.1748	0
2016-01-12	The Banks are history!!!!!!!!! their is no two ways about it!!!!!!!!	Its took 5 seconds for email to completely obliterate writing lettersthis will be no differentGoodnight pack up your **** on the way out	11	236	-0.7501	0
2015-12-14	Is your bitcoin safe in cold wallet?	Do you think your bitcoin in cold wallet is protected by law of mathematics and also the most powerful computer network in the world? Think againThe recent proposal by Pieter Wuille revealed that core devs can push in a soft fork change that pretty much changes every way bitcoin works thus hackers can spend your money without your consentHow is that possible? Because bitcoin is essentially an agr…	34	734	0.6525	1
2016-01-08	Stanford U offers Bitcoin app building course: I think it should be on Coursera	Except from CCN.LA:Stanford University is offering a lab course on building bitcoin-enabled applications. The course is scheduled to run from Jan. 4 to March 11 from 4:30 p.m. to 5:20 p.m. Mondays and Thursdays in building 420-041 at the Stanford campus.Why keep the class only on college grounds??? It's the year 2016 for crying out loud!I think there's a lot of brilliant programmers beyond the co…	4	127	0.949	1
2016-01-11	Is Satoshi Nakamoto actually Nick Szabo?	Read his papers here:http://szabo.best.vwh.net/index.htmlAnd tell me the tone doesnt sound familiar.The only "evidence" that he is not Satoshi are supposed emails between wei dai and Satoshi. So much evidence FOR but only a few flimsy emails AGAINST.Dont tell any journalists.	35	886	0	0
2016-01-12	Whenever i upload backup its not work	Whenever i uplaod backup weather this is dat file or json its not work.i tried Blockchain.info and Electrum uploaded all good several times and the balance stil 0 doesnt change..why ? and can i restore backup only with seed words ? i mean use electrum seed in other wallet to restore ?	3	148	0.7808	1
2016-01-11	What happens if Trezor's hardware gets updated?	Let's say they release a better hardware version and yours get updated... now you feel like you are using deprecated hardware. Should they send people that already bought the original a new version for free? or are you supposed to buy new versions every X year? I have my doubts of this being ethical but business is business I guess.	6	201	0.7514	1
2015-11-11	Illegal bitcoin exchange Coin.mx busted in NYC	http://finance.yahoo.com/news/three-indicted-u-over-major-144238269.html"Prosecutors said Shalon and Orenstein also ran payment processors IDPay and Todur through which they collected $18 million of fees to process hundreds of millions of dollars of transactions for criminals.Shalon was also accused of running the illegal bitcoin exchange Coin.mx with Murgio and concealing at least $100 million i…	52	1804	-0.8591	0
2015-12-02	A flaw in bitcoin if it became widely adopted 21m bitcoins 7b people on planet	This is not a flame or diss at bitcoin but it is something I can't get out of my mind. I love bitcoin and would love to see traditional banks loose their grip. But its one teeny flaw that I am not sure how it would be addressed short of a hard fork.7 + billion people on the planet of which most of those handle a currency of some description.21 million bitcoins. Would mean that if it became widesp…	64	1670	0.9355	1
2016-01-11	Venezuela could embrace Bitcoin soon...	https://panampost.com/belen-marty/2015/06/09/venezuelans-escape-currency-collapse-with-bitcoin/	1	90	0	0
2016-01-09	Lost Bitcoins?	What do you think about lost btcs?.. James Howells's story is very heart breaking. (He lost 7500 BTC with his harddisk 2 years ago)Lost btcs in harddisks or hard wallets increase btc price eventually.	29	666	-0.6124	0
2015-12-22	I need your opinions	How do you like this bitcoinIts natural amber 21ghttp://zapodaj.net/4beabf3d23bc4.jpg.html	75	1594	0.6124	1
2016-01-08	Noob- Help needed!	I really want to buy Bitcoins but i don´t feel safe doing it. I´ve been reading a lot in the past months but still feeling unsafe to buy. I would like to know if you guys could give me a step by step on how to buy it how it works how safe it is what would be a safe way to buy and store it and so on. Thanks in advance for any help!	32	1396	0.9775	1
2016-01-11	Bitcoin dev IRC meeting in layman's terms (2016-01-07)	Once again my attempt to summarize and explain the weekly bitcoin developer meeting in layman's terms.Link to last summarisationDisclaimerPlease bear in mind I'm not a developer so some things might be incorrect or plain wrong.There are no decisions being made in these meetings but since a fair amount of devs are present it's a good representation.Copyright: Public domainlink to this week logsMee…	0	259	0.9778	1
2016-01-10	Australian Bank Westpac Invests Millions in Coinbase	Westpac has been linked to a VC investing in Coinbasehttp://www.computerworld.com.au/article/578624/westpac-invests-bitcoin-startup/	16	438	0	0
2015-12-02	block halving date	Can anyone gibe me a date for the block halving please? Also is it 100% guaranteed to happen at this time?	63	1619	-0.2406	0
2016-01-09	Is Fiats only purpose now to enable the distribution of Bitcoin	once business start accepting it then its really going to decline in usageand we could see a spike in btc vs fiat	10	297	0.3818	0
2016-01-10	Neo &amp; Bee CEO Danny Brewster Livestream Discussion Today - Jan 10 2016	This is a really interesting and surprising Livestream where Danny Brewster the CEO of defunct Neo &amp; Bee bitcoin company talks with bitcoin traders and others in community about various matters regarding his case heres the link:http://bitcointradergroup.com/cyprus-neo-and-bee-ceo-danny-brewster-livestream.html	4	167	0.6659	1
2016-01-09	Share with us all Satoshi's quotes	Can everyone share with us all Satoshi's quotes can i find anywhere all his/theirs quotes about bitcoin?And please mention the source of each quote	14	417	0.5423	0
2016-01-10	Did you know: You could buy a car fully paid by Bitcoins. What's next?	I thought this deserves more attention! Is that a breakthrough for Bitcoins?A forumer here had successfully traded his bitcoins for a car. In the process he encountered a couple of scammers but he managed to shoo them away. So now we know it is possible to purchase a car with bitcoins.You can view the discussion here:https://bitcointalk.org/index.php?topic=1290868.msg13468119#msg13468119What's ne…	27	727	0.5191	0
2016-01-10	Very nice infographic of full Bitcoin Ecosystem!	Very nice infographic of full Bitcoin Ecosystem!The 2016 Blockchain Ecosystem by First PartnerFirstPartner 2016 Blockchain Ecosystem Market MapSee full screen / first published on:https://image-store.slidesharecdn.com/d186cfc0-c687-4c46-be20-7a3f7969e889-original.pngSee full screen / first published on:https://image-store.slidesharecdn.com/d186cfc0-c687-4c46-be20-7a3f7969e889-original.pngSourceht…	6	297	0.5244	0
2016-01-10	Bitcoin and the camming industry podcast on Bitcoin Uncensored (slightly NSFW)	Bitcoin Uncensored podcast interview of Xotika.TV model RoyalTiffany discussing bitcoin and the camming industry.RoyalTiffany Interview on Bitcoin Uncensored	1	154	0	0
2015-12-29	2016 Could Be Bitcoin's Best Year Yet	More here :http://www.coindesk.com/2016-bitcoin-best-year/So what are your thoughts on the following ? how the new is going to be for Bitcoin ?	21	468	0	0
2016-01-08	Name the Year You Became Aware of Crypto Currency	2010	88	1403	0	0
2016-01-10	Anyone else used to be a big blocker but changed his mind?	I remember when I was still learning the basics when I saw the graphic that Gavin released about his BIP101 proposal and how "nicely" it scaled to Visa levels in a ton of years I was saying "well this looks great why aren't we doing this yet"?Then I started learning the details and saw how all that glitters is not gold. How things aren't black and white and there are huge tradeoffs. When I realiz…	11	259	0.9683	1
2015-11-12	People &amp; Bitcoin	How many people do you know that are related to bitcoin? Do they know what is it?Do you have friends or family members who are trading with bitcoin?	30	781	0.5632	0
2016-01-07	#NAME?	delete	6	368	0	0
2016-01-09	Advantages And Disadvantages According Bitcoin	What Advantages and disadvantages according agan ?Hope can inspire all certainly!!	36	573	0.855	1
2016-01-10	Request to REVERT the removal of Coinbase.com is IGNORED.	GitHub request to REVERT the removal of CoinBase.com is met with overwhelming support (95%) and yet completely IGNORED.https://github.com/bitcoin-dot-org/bitcoin.org/pull/1180a funny way of "consensus"	15	258	0.369	0
2016-01-09	Android Bitcoin wallet app that supports fingerprint authentication.	Is there any android bitcoin wallet app that supports fingerprint authentication??	8	214	0.4329	0
2015-12-27	Send and Receive Bitcoins using Unique Codes [Vote Now]	HiIs there any website where we can send or receive bitcoin payments using Unique IDs??A website where we first deposit bitcoins and then generate a unique code of it and for sending bitcoin we give this unique code to someone to which we want to send bitcoins.He will add this code in the website and will receive btc and vice versa.	25	788	0.168	0
2016-01-09	At what level do you need 100% trustless	Trust is not always a bad thing it increases the efficiency and reduce the costFor example when you purchase a cup of coffee you would simply trust the organization that handles the transaction since they have no reason to fool you and destroy their reputation just for a cup of coffee. It will be absurd to write a contract for each coffee purchaseHowever when you purchase a house the trust of the…	5	170	0.9229	1
2016-01-09	Australian Gov Regulations on Cryptocurrency by search	Have a bit of a read if u find any thing interesting post ithttp://www.austlii.edu.au/cgi-bin/sinosrch.cgi?method=boolean&amp;meta=%2Fau&amp;mask_path=&amp;mask_world=&amp;query=cryptocurrency&amp;results=20&amp;submit=Search&amp;rank=on&amp;callback=off&amp;legisopt=&amp;view=relevance&amp;max=	6	178	0.4019	0
2016-01-09	Fundamentals needed for Bitcoin	Their must be the ability to spend it on daily goods and servicesof all types including food leisure travel energy and postal servicesI understand at this time an incredible amount of effort has beenspent on thwating this including actions by members to hoardcoins when they should infact be spending a portion of themefforts to get bitcoin holders to buy drugs in colaboration withthe media to then…	1	72	0.4019	0
2012-03-20	How do we get Bitcoin awareness to Baby Boomers?	https://bitcointalk.org/index.php?topic=64578shows that forum users here are mostly younger people. What will it take to get Baby Boomers to learn to appreciate how Bitcoin can benefit them?	36	2665	0.7236	1
2015-05-30	Is Blockstream the reason why 4 core developer won´t increase the blocksize?	So what do you think about my theory while about 80% of the bitcoin community vote yes for bigger blocksize some bitcoin core devs won´t .source:http://www.poll-maker.com/results233857xDa614c79-9#tab-2Core Developer Gregory Maxwell Pieter Wuille Matt Corallo and Luke Dashjr are involved in the company Blockstream source:https://www.blockstream.com/team/They got a $21M seed round source:http://blo…	90	4614	0.9646	1
2016-01-09	What does HD Wallets meaning ?	Sorry if this question asked in wrong place or too stupid to ask.I'm a frequent bitcoins user as well as investor but I didn't really understand how different bitcoin wallets client works.I want something that's safe not relying on third party but also comes with mobility right now I'm using MyCelium HD Wallet.So just quick question does HD Wallet (MyCelium Android wallet)relies on 3rd party?The …	20	455	0.9652	1
2015-12-17	How can we spread Bitcoin effectively.	I think the best way that Bitcoin can be spread is by doing public demonstrations and giving free BTC small amounts around 0.02 to those who take an interest.The only people who could do this is the ones who brought when the price was incredibly cheap and are now BTC rich this will be a great way to give back to the community and intern help raise BTC popularity and usage and of course making it …	177	5308	0.9857	1
2016-01-07	What will happen to unconfirmed transaction	I am really scared to see one of my transaction not getting confirm within 2 hour now i have paid around 0.12+BTCwhich is 55$ for deposit via bitpay. But this transaction is not yet confirmed and i have also payed 20000 satoshi as fee.I am so worried but i remember if it can't get confirmation after 24 hour it get returned. IS this true? please reply i am so scared.EDIT: transaction get confirmed…	22	494	0.9739	1
2015-12-31	Where did Coinbase get my email address from?	To be clear I've never signed up on Coinbase's platform."Privacy Policy" looks like a like in the email but doesn't direct to any site.	35	966	0.5106	0
2016-01-09	Bitcoin bucks : the solution to mass-adoption	I was just thinking at the moment : "why not use Bitcoin bucks that are not paper-wallet but which have the warranty to be exchanged against one Bitcoin when needed by the company who created the bucks ?". I think that would be a really good idea. This could solve the transaction time problem and thus make a huge step in mass-adoption. What are you thought on this idea?	19	378	0.8294	1
2016-01-08	Is this real? 50 'clean' Bitcoins for 80 'dirty' Bitcoins??	I came across some site which is like a bitcoin washing site but peer to peer the site itself acts like an escrow and allows people to trade apparently 'dirty' bitcoins(maybe from hacked wallets im thinking or stolen scammed etc) for 'clean' bitcoins. Now i don't know if it's legit the whole idea of it. I always thought bitcoins were anonymous either way why would someone even do that and lose 30…	37	2100	-0.3291	0
2016-01-09	How long till Banks stop calling it Blockchain	and revert to calling it Bitcoin or CryptocurrencyBlockchain sounds Gumby	3	102	0	0
2016-01-08	Decentralization? Yeah right. Bitcoin is not even decentralized.	It is actually being overrun and taken over by these two clowns:Pieter WuilleGregory Maxwell"Bitcoin Core: a project run by two men" -Please read thisBlockstream is a disaster for Bitcoin. It is a privately owned company who gained access to the commit access for the Core. Now they are using that commit access as a blocking tool to cripple bitcoin with 1MB - for the purpose of making their priv…	18	416	0	0
2016-01-09	Banks call it Blockchain whoops slip up mentioning Bitcoin Block size debate	sometimes it helps to avoid the stupidhttp://www.financemagnates.com/cryptocurrency/news/blockchain-startup-r3-looking-to-expand-team-with-unique-it-talent/	0	67	-0.4588	0
2016-01-07	Recruiting Participants for a Bitcoin Research Study	Hello allI was hoping to throw out another flyer in case people who did not get a chance to see my last post would like the opportunity to participate in a research project regarding Bitcoin.I am a current graduate student at the University of Arizona studying Bitcoin experiences and conceptions of value. If you are over the age of 18 and an American citizen and would like to participate in an in…	2	2004	0.9731	1
2016-01-08	Can Bitcoin Capitalize on the 2016 VR Hype?	I've always said that Bitcoin needs to find a niche and become a beacon or standard method of payment in a particular area. That's the only way it could create actual mainstream demand and stop being just a commodity or a trading asset.Why Bitcoin Should Catch the Virtual Reality Gaming WaveThe Bitcoin community has been wishing for a way to buy games with bitcoin for a while and a few companies …	16	366	0.9571	1
2016-01-08	Slow block times....	trying to send some btc. btc network has been stuck on 392276 for 35 minutes now. wtf i thought it was supposed to be 10 minutes per block?edit- finally another block after 35 minutes. that so slooow	18	2027	-0.891	0
2016-01-06	Is there a market for "fresh" coins?	Hey guys ive been looking at the blockchain and wondering what miners do with their coins. Maybe even a random lucky GPU miner who happens to mine the block first. What does he then do with those 25 coins?Are there a unique use to them that can't be applied in coins that have been teammates l transacted multiple times?	60	1648	-0.1179	0
2015-11-19	BIG NEWS: Europen Union Cracking Down on Bitcoin	http://www.bitcoinvalues.net/european-countries-cracking-down-on-bitcoin-slow-terrorist-funding.htmlDo you thinkcracking down on bitcoinwill help slow down terrorist activities in the EU and abroad?	99	2307	-0.4588	0
2015-12-01	Bitcoin Debit Card in US	Is there any Bitcoin wallet sites that would issue debit cards to people who reside in the United States?	13	349	0.4215	0
2016-01-08	The fear of adopting #Bitcoin for most established businesses	The problem with Bitcoins adaptation for small businesses and larger variants alike is not that its too "Evolved" or "Complicated" to understand. The problem - at least from my objective point of view - is that it's too risky for any organisation to hold their revenue in a digital format which is dramatically unsettled - in terms of everything.This feeling (which surprisingly increases during $/B…	11	284	-0.34	0
2016-01-08	New net money (FIAT) inflow analysis ?	Does anybody know about such analysis ?I wonder if one could derive that fromhttp://coinmarketcap.comand show for all coins wether really fresh FIAT is coming into from outside ? ( not from technical chart analysis)Just browsing into that page above it looks like that besides bitcoin only litecoin and factom are getting fresh FIAT inflow but very poor compared to bitcoin.Having that it would show…	0	65	-0.4403	0
2015-10-12	Is Bitcoin growth going exponential?	https://blockchain.info/en/charts/my-wallet-n-users?timespan=180days&amp;showDataPoints=false&amp;daysAverageString=1&amp;show_header=true&amp;scale=0&amp;address=Seems to be curving upwards slightly. Of course this is just a sample of possible growth indicators and it does not mean that all wallets created are new users. But nevertheless it does appear to be the beginnings of exponential growth …	46	1627	0.6908	1
2015-11-26	Best places to advertise a Bitcoin related product or service...	I don't see any guide on this so going to build one.Which places are the best ppc etc.etc Bitcoin related advertising platforms ?	39	785	0.6369	1
2015-12-14	Best way for small online shop to accept Bitcoin?	Hi I run a couple of online shops and manage a few others for clients - they all use WooCommerce running on Wordpress and are fairly small. They all make 1 or 2 sales a day so not major traffic although transaction values are quite high as they sell high value items.What would be the easiest way for me to integrate Bitcoin payment into these businesses? I have seen various services such as BitPay…	28	714	0.9536	1
2016-01-08	What do the banks want out of the Bitcoin blockchain?	Excerpt:Globally there seems to be a shift in hype from Bitcoin to blockchain. In July 2015 Coindesk reported that the Monetary Authority of Singapore funded a blockchain-based record-keeping system as part of a five-year $225 million investment plan aimed at financial technology. Then in September of this year nine major financial companies banded together to form R3 a blockchain technology rese…	2	91	0.925	1
2016-01-07	Peer = Bitcoin Full node	HiI have a question regarding the term peer. If I enter "bitcoind getpeerinfo"I get a list computers. Are these computers "bitcoin full nodes" with port 8333opened ?	4	2215	0	0
2015-12-28	Bitcoin puzzle transaction ~32 BTC prize to who solves it	Hi guysIn continuation to this thread:https://bitcointalk.org/index.php?topic=1305887.0While playing around with my bot I found out this mysterious transaction:https://blockchain.info/tx/08389f34c98c606322740c0be6a7125d9860bb8d5cb182c02f98461e5fa6cd15those 32.896 BTC were sent to multiple addresses all the private keys of those addresses seem to be generated by some kind of formula.For example:Ad…	189	5074	0.9981	1
2016-01-08	&lt;DELETED&gt;	&lt;DELETED&gt;	0	138	0	0
2016-01-06	Bitcoin as a way to avoid corruption	I was watching a TED talk the other day that mentioned how Bitcoin or other cryptocurrencies could be used as a way to bring transparency to political campaigns welfare government/state expenses and other similar areas. We as tax payers will be able to know exactly how much money is allocated for each area and how it is used.I was thinking also that this could also become the norm for donation ce…	47	959	0.4939	0
2016-01-07	Bitcoin testnets	Hi guys i received thishttp://prntscr.com/9nc0q3can you explain to me what is this xD	4	122	0.6705	1
2015-12-29	The List of Honorable Bitcoin Mentions on Youtube	The List of Honorable Bitcoin Mentions on YoutubeMatthew Santorro who currently has5 million subscribersmentioned a fact about bitcoins in one of his videos:https://www.youtube.com/watch?v=wVN7ywBSyIk(the fact about bitcoins is #4)Rhett and Link from channel called Good Mythical Morning that currently hasnearly 9 million subscribersdedicated a whole 10 minute video for cryptocurrency and bitcoin:…	51	943	0.9563	1
2016-01-07	How long did it take?	I was thinking about how long it took satoshi to create bitcoin either if he was solo or a team as it was created to run without the need of anyone's help.	5	210	0.7003	1
2013-09-05	Has the NSA already broken bitcoin?	Just read this disturbing article based on recent leaks from Snowden:http://www.propublica.org/article/the-nsas-secret-campaign-to-crack-undermine-internet-encryptionThe article talks about the NSA responding to the rise in popularity of internet encryption by among other things deliberately weakening the algorithms in use to give themselves a back door to decrypt data. Bitcoin relies on SHA-256 …	359	38977	-0.698	0
2015-11-17	Bitcoin - one of the Terrorists Funding Sources	With the recent attack in Paris many questioned 'again' where the hell those terrorist got their funds. Hidden agenda or secret talks? Some people already know the hidden truth about it* and bitcoin already part of their sources.Basically because bitcoin transaction is as light as feather it's really making hard to be accepted worldwide.What can you say about this?	126	2651	-0.9088	0
2015-12-27	[Hands On] Ledger Nano Hardware Wallet - Notlist3d	Ledger Nano - Hardware Wallet0) General information1) Unpacking2) The Ledger Nano3) Install4) Using the Ledger Nano Wallet5) Conclusion6) How to purchase0) General Information + Hardware Needed to buyAs said by the Manufacturer: Ledger Nano is a Bitcoin wallet on a smartcard device small format and low weight. Comfortable and simple to use you connect it directly to a USB port to manage your acco…	32	1840	0.9987	1
2015-11-27	Guns from the Paris Attacks bought using Bitcoin ?	http://news.yahoo.com/weapons-used-paris-attacks-bought-german-dealer-report-085607402.htmlApparently the assault rifles were bought from the dark web.A suspected seller is held by the german authorities.Any thought regarding the place of Bitcoin in this story ?	85	2330	-0.6908	0
2016-01-07	Is there a security risk in reusing paper wallets?	I would like to know if there's a security risk in reusing paper wallets?Both ways.Is it risky to send multiple transactions to the paper wallet? How so? Why?After a paper wallet has been swept is it safe to keep using it again (put more coin on it)?How so? Why?	9	303	0.7059	1
2016-01-07	What happens after the Bitcoin XT fork?	The increase to 8 MB blocks occurs in just a few days triggering a fork.edit: not until supported by a majority of miners(Block increase schedule:https://en.wikipedia.org/wiki/Bitcoin_XT) (XT nodes:https://coin.dance/nodes)Obviously the original Bitcoin would still be functioning as normal but are coins on the Bitcoin XT chain also going to have a market value? Is this like a stock "split"?	9	334	0.8285	1
2015-08-30	Win 1 BTC &amp; Support Bitcoin Alert Service App Crowdfund - 74% funded 4 days left	Hi all!If you're just interested in the 1 BTC contest visitmy crowdfund campaign page.Some weeks ago I launched a crowdfund campaign. Right now I have raised 74% of the goal and the campaign will be live for another 4 days. Besides making it possible to create this mobile app there are some great rewards for backers. We have premium t-shirts a unique 3D Printed Bitcoin with your name on it and mu…	23	901	0.989	1
2016-01-07	Day trading BTC for those keen (never risk more than you can afford to lose)	If you are thinking of "day trading" BTC then this is a simple guideline that might be of some use (and as the title points out don't risk losing money you can't afford to lose by doing "day trading" as it is inherently a risky activity).Firstly - do a thorough check about the exchange you intend to use for your day trading (make sure they are established and that they can prove they have BTC res…	4	130	0.979	1
2016-01-07	can anyone help install bitcoind and a bitcoin cainso script on my cpanel?	just like the title says i can pay using freelancer.	0	56	0.4939	0
2015-12-31	**Download the blockchain here updated regularly **	LatestSize: 45GBFormat: compressed zip contains everything inside bitcoin data directory ~60GB uncompressed.Torrent linkMagnet linkIts basically the wholebitcoin data directory just copy the contents into yours delete everything inside your data directory first except bitcoin.conf if its there and wallet.dat.ArchivedSize: 47GBFormat: bootstrap single fileMagnet linkDedicated seed node locations:N…	23	1215	0.7562	1
2016-01-06	BitMutiny: The case for a Bitcoin hostile hard fork	BitMutiny: The case for a hostile hard fork - Scaling solution for holders instead of ideologues and minersIntroductionDozens of articles are currently appearing per day to try and make the case for who controls Bitcoin. Some claim the users some claim the miners others claim the devs themselves hold the keys to the network. The following is what I consider the objective reality of the situation …	8	428	0.9969	1
2016-01-07	Roadblocks After Bitcoin is Generally Accepted	This is not so much a roadblock but a question that will come up in the future. Right now it is getting so that it takes more and more power to mine the coin. As time and difficultly go on this is more and more the case.That being said in order for there to be a full acceptance of Bitcoin in all things the government is going to have to integrate the coin into various things(like paying out Socia…	1	82	0.9532	1
2016-01-07	Marc Faber on Bloomberg mentions bitcoin as the only asset that did well in 2015	Marc Faber investor and author of the "Gloom Boom &amp; Doom Report" talks with Bloomberg about China and how he thinks the US Federal Reserve has launched a U.S. recessions.He also said"I have to point out that in 2015 with the exception of people that held bitcoins the performance of all asset classes have been poor... I think the Fed has created an environment by inflating asset prices where f…	0	74	0.6705	1
2016-01-06	New Group Based around Bitcoin - Prevent WW3 &amp;Agenda 21	I have been thinking a lot about WW3 Agenda 21 and basically how the whole world is f*cked and doomed to explode sooner rather than later. I have always wanted to help avoid this n someway as I have kids and generally like to help where I can. My proposition is to create a site which is not restricted by county or religion and it lets everyone share their life experiences at specific people that …	10	200	0.9676	1
2015-12-14	whats the easiest way to give btc as a gift?	im using coinbase for my wallet but if i wanted to gift some for christmas to someone who does not have a wallet how would i go about it?	45	848	0.5927	0
2016-01-02	Bitcoin Comic Strips	Salam (peace) to you All ~I'mAhmad Al-hemmally from Libya It's been more than a year since I startedBTCitcoin and I've been recording my life with it in comic strips I called them "A Life Changing Tip" each one tells about something that happened to me with Bitcoin.I posted them in /r/Bitcoin &amp; letstalkbitcoin.com before.. Now I'm posting them here:EDIT: Thanks to your feedbackI made a small …	32	845	0.9705	1
2015-12-12	Who was the first person you ever saw using bitcoin?	Hey guys i was wondering how you guys got into bitcoin. Furthermore who was the first person you saw using bitcoin and was it them who got you hooked? Personally my first experience with a fellow bitcoiner was when I was walking through the mall and a boy was busking for bitcoin xDWhat about you?	55	1119	0.6322	1
2016-01-05	German Government Tracks Bitcoin Transactions To Prevent Terrorism Financing	Germany wants to takecryptocurrency under government control. On January 2 the Christian Social Union (CSU) presented a document which offers several solutions to combat terrorism. According to Die Welt one such solution includes takingtransactions of virtual currencies such as Bitcoin under control. Such a measure is aimed at preventing terrorism financing a problem that stands sharp especially …	27	589	-0.9865	0
2016-01-06	Getting full time job payment in bitcoin anyone here?	I wonder if there are anybody who is getting paid from their full time job full payment in bitcoin.It will be nice concept and i know there are some company which allow you to buy bitcoin directly through the salary (mostly in europe).Does anyone here have experience about this or getting paid like this ?	11	261	0.7351	1
2016-01-06	Question about NBitcoin project (possibility of handling litecoin)	I have a question to someone knowing well that project (the .NET bitcoin implementation created by Nicolas Dorier)Assuming all the similarities between bitcoin and litcoin I'm just wondering - would it be feasible / doable to adapt NBitcoin to also handle litecoin?I mean not necessary in one codebase but maybe as a child / side project?Besides the "scrypt" algo (because that's the most obvious pa…	1	111	0.3798	0
2015-12-07	Would you trust your Bitcoins to a Bitcoin Bank with annual 10% interest rate?	Would you or would you not?	186	8501	0	0
2015-10-14	Why is Bitcoin better that fiat?	For some reasons listed below.- Community: Did you ever see such a huge Community with forums for fiat? Not really.- Low Fees: You don't have to pay a 3% fee on transactions- Fast Transactions: Did you wait for 3 Days for a Wire transfer? With Bitcoin yo don't have to worry about that.- Decentralized: No one can ever froze your money.- No Age Limit: No one can request you to verify your age.- You…	221	5503	0.74	1
2014-06-05	If bitcoin ever goes mainstream	If bitcoin ever goes mainstream it will surely ruin the lifes of all the ones invested in fiat (seehttps://bitcointalk.org/index.php?topic=180798.0). Gresham's Law will destroy their fiat savings since everyone will want the stronger bitcoin and will dump fiat devaluating it. We'll see it happen first in the troubled economies with high inflation and generalized suspicion on governmental money be…	284	16004	0.984	1
2016-01-06	Lock!	&lt;deleted&gt;I've indiscriminately deleted all my posts in thread and am locking it. Please PM me if you too desire to have your posts deleted so not to have a reference to BF's name.I will be penning a formal apology and hopefully speaking with the BF tomorrow assuming he's abed now.	16	655	0.7845	1
2016-01-05	[SEC] Ponzi schemes Using virtual Currencies	Released today.. Investor Alerthttps://www.sec.gov/investor/alerts/ia_virtualcurrencies.pdfSo what you guys think ?PS:It's a short 3 page guide with little text.EDIT:And the "forum" they refer to is guess where ? ROFL	36	882	0.7902	1
2015-12-30	What skill sets should non-professional BTC-ers try to acquire?	...I have made no secret here that I am not a pro at anything re BTC. I had to learn most of what I know (and think I know) myself although I did get some help along the way from people by email (alsoPeterRhere at bitcointalk).I may have more time in 2016 to learn some technology but all of this is hard for me. I did very poorly in my computer programming in college decades ago. My only real quan…	51	1002	0.9914	1
2014-02-06	REGULATION: Allow me to give you an Idea of What Is at Stake/a Day in the life	When people ask for Bitcoin to be regulated the way other financial services are they are typically people who have little idea what that actually means or would mean to them.Ive actually operated under those regulations for many years  let me give you an example using what I know best: the world of stockbrokers/ financial and investment advisors such as those who work for major brokerage firms…	45	1677	0.9935	1
2016-01-05	Banks are facing a new threat and it is not Bitcoin	Banks are now facing a newthreat. This new threat is not Bitcoin and besides being a menace to the Banking system it might also have a negative impact on Bitcoin.	15	347	-0.9287	0
2016-01-05	how to recover btc	If you use Paypal you can claim your moneyhow to recover INVESTED BITCOINS to scam sites ?	19	462	-0.5719	0
2015-11-20	What are your thoughts on selling a bitcoin startup for bitcoin?	As the founder and developer of a bitcoin startup I'm very interested to know what your thoughts are on the approach of selling a bitcoin startup website or business for bitcoin?We developed bitbay.com in the summer with plans to roll out and grow a solid bitcoin marketplace where anything (legal) could be purchased for bitcoin.The truth is we never really had the funds to keep it operational or …	47	1610	0.9388	1
2016-01-05	Earn Bitcoins From Your Blog with CoinSNS	Earn Bitcoins From Your Blog  BlockAdz has partnered with CoinSNS so you can earn while you blog!Theres a great new way to monetise your social media and blog right now  sign up with CoinSNS and follow these simple instructions to set up your own BlockAdz account!And not only that but user Statoshi has even put together a really handy guide on setting up your very own BlockAdz accountFirst you…	1	327	0.9071	1
2016-01-01	Can we just stop with the block size panic crap?	It is becoming apparent that there are paid shills participating in every topic to do with the block size debate.Apparently Mike Hearn simply cannot let a "dead horse" die.I do not work for any company (other than my own) and am not sponsored to make any statement but I will make this statement.Bitcoin is not suitable for "coffees" and why should it be (as practically no-one in the world is paid …	120	2360	-0.3693	0
2015-12-22	Lingham Perklin Pouliot named to Bitcoin Foundation Board / Mission Statement	New Bitcoin Foundation Mission Statement was published for comment.Three new board seats were announced as well.The foundation also removed Satoshi Nakamoto as a founding member and made that seat an optional one on the grounds that we don't have any indication Satoshi agreed to this.http://bitcoinfoundation.org/previous-candidates-lingham-perklin-pouliot-appointed-to-board-draft-mission-statemen…	34	894	0.4939	0
2015-12-18	Help me pick a country to lobby	I'm feeling secure in bitcoin's future here in the USA. But what about the rest of the world? Could I get anywhere with countries in Africa? Or what about places that have laws restricting bitcoin Perhaps I could convince them to be more welcoming.I'd like to take a diplomatic mission in 2016 with the goal of helping BTC adoption in a place that is struggling. I am not sure where I would be most …	63	1431	0.9552	1
2016-01-05	Misconduct of banks denying services to Bitcoin Companies (Petition)	NOTE:Will get good coverage as well(clicked the image).Also let us know down below of the situation thanks.	2	118	0.7845	1
2015-12-30	Small blocksize increase should be done first and SegWit second	Why I feel a small blocksize increase should be done first and SegWit done as soon as safely possible secondIt is important to realize that SegWit actually is a block-size increase if you don't play semantic games. They are breaking apart the block data into two streams both of which have to be stored on the users hard drive. The combined size of the two streams will increase the disk space requi…	97	1847	0.2132	0
2016-01-05	Bitcoin and its Implications	So I have been incredibly intrigued by bitcoin and the entire slew of alt coins since I was told about it a few years ago and have been following it since. I think it has huge implications on society and it just exemplifies the power of cryptography in general. Building on these fundamentally good ideas I think we can create truly decentralized messaging voting law writing and more. All transpare…	11	318	0.97	1
2016-01-05	Chris Ellis - Protip [Peer to Peer Crowdfunding for the Web] video	What why and how to ProTip Peer to Peer ???�Bitcoin??Crowdfunding for the Web [browser app]:http://www.coinscrum.com/2016/01/04/peer-to-peer-crowdfunding-for-the-web/	0	68	0	0
2016-01-04	Any Ukraine using Bitcoin?	Are Ukraines interested in Bitcoin ?any of them using this forum??	2	193	0.5007	0
2015-12-08	Why should people use Bitcoin?	Bitcoin is the future of money or so they say.I would like to hear your opinions on Why should people use Bitcoin?	149	2808	0.3612	0
2016-01-02	Mikie Tyson released a Multi Sig Wallet on Android a week ago	he is really pro bitcoin and he certainly seems switched on to the tech generationin the Wallet descrition he says Bitcoin will soon be the currency we use!	44	840	0.4003	0
2016-01-02	What is a PGP signature and why is it important?	I've been searching around for a guide or tutorial which don't get me wrong I've found some that are very in depth. I'm just trying to figure out the basics.What is a PGP signed message?Why are they important?I see people on the forum asking people to show them or create one all the time.From what I understand it adds some level of security...?Is it showing that you own an old address that you've…	20	627	0.9459	1
2016-01-04	BUYING BITCOIN WITH VISA ELECTRON	How i can buy bitcoin with my Visa Electron debit card?? i trying circle but don't work...get "card susspended" i don't know why...i contacted them other place i can buy bitcoin with debit card or with skrill?	2	100	0	0
2016-01-04	Bitcoin has more documentaries than just about anything!!!	going by the time frame in existancehttp://bravenewcoin.com/news/the-first-twenty-bitcoin-documentaries-were-a-mixed-bag/	1	83	0	0
2016-01-03	Really good pic that showcases Bitcoin's money features vs fiat and gold	I saw this and I think it's worth making a thread about it:This picture easily displays why Bitcoin is the best form of money we've ever seen. Even the biggest newbies and casuals in the world of economy could understand this simple comparative. Of course they would need to know what those adjectives mean but anyone with basic education should know what those mean. It also shows just how insanely…	20	447	0.5789	0
2016-01-04	Usable pruned wallet release date?	Does anyone have an eta on when usable pruned core wallets will be available to use? send and recieve.	12	227	0	0
2016-01-04	Poll to determine most popular ways to use bitcoin cold storage	There are enough options for bitcoin cold storage on the market now a poll to determine the most popular seemed an interesting idea. The days of being limited to using Armory or Electrum with two computers is over with several convenient options available from $20 to $249. Which do you use?	11	220	0.5984	0
2015-12-28	Can anyone design a hardware wallet that looks like a generic USB?	I don't understand why would you wear with you something that's known to have Bitcoin inside. I want something that look like a regular USB pendrive with built in encryption (upgradeable over time if improvements in the algo are released or whatever) and hidden volume so you can use plausible deniability. Now this is the ultimate device to carry Bitcoin around and don't fear that some punk is goi…	22	464	0.8841	1
2015-10-15	cash remains the only option if there's an emergency	I have a friend in Cannes France. You may not know anything about it but there were terrible floods there 10 days ago.http://www.bbc.com/news/world-europe-34443189My friend told me her landline phone still doesn't work. There are no phones and no Internet in most of downtown Cannes. Electricity has been fixed quite rapidly but for 2 days the mobile phone networks were down so no bitcoin and no cr…	178	4854	-0.5635	0
2016-01-04	Wordsmith.org now accepts bitcoin donations	Wordsmith.org has recently added a bitcoin option to their donation page:https://wordsmith.org/contribute/It looks like they are using Coinbase to process the transaction.	1	82	0.3612	0
2016-01-04	No Free Outputs Too spend	When I am trying to seny my bitcoins to another wallet I get an error which says that I have no free outputs to spend although all my transaction are confirmed. I am using blockchain.info as my wallet can someone explain this to me?Thanks for the help in advance!	2	143	0.6476	1
2016-01-04	Bitcoin: How the Isle of Man is leading a cryptocurrency revolution	http://www.independent.co.uk/news/uk/home-news/bitcoin-how-the-isle-of-man-is-sparking-a-cryptocurrency-revolution-a6794756.html	21	417	0	0
2015-12-10	We are all Satoshi.	Satoshi probably was a small group which become a bigger group which then exploded into a huge group of poeple.who came up with the original idea? the guy that invented money. who cares.this is bitcoin these are yours these are mine they are all ours we are all Satoshi.	65	1439	0.765	1
2015-10-17	Is there any female BitcoinTalker around you?	I found it's very hard to inspire females to use bitcoin. I tried to invite 20 female friends who are aging from 19 to 45 to use bitcoin by giving them free bitcoin 0.25BTC each. Only 10 of them accepted. These ten ladies accept to use bitcoin but they never talk about bitcoin they never heard of bitcointalk.org. What they like to talk are just hairdressing shopping keeping fit ...I'm curious is …	207	12889	0.9484	1
2015-12-11	How have you helped spread the adoption of Bitcoin?	It's not very easy to do if most ordinary folks find it hard to understand.	52	684	-0.4629	0
2016-01-04	Do doll dossers use bitcoin ?	how many on the doll here who use and buy bitcoin on regular basis - i implore you please discuss.	5	144	0.3182	0
2015-12-13	Does any bank accept Bitcoin?	Is there any bank/financial institution somewhere in the world that has embraced Bitcoin? Not that I'd deposit my money there I'm just curious to know it.	69	1261	0.3182	0
2016-01-03	Im sick of all these stupid Posts/questions about BITCOINS!	Why would some members post threads like this:1- Do girls use bitcoins?2- How will i explaine bitcoins to my wife?3- bitcoin love sex ?4- We are all satoshi.5- bitcoin saved my life.6- what will u do if you find in your wallet 1 billion bitcoins?or like : Do you dream about bitcoins? and some threads are like: My friends laughed at me because i'm using bitcoins!!! are you seriouse? ..... i mean c…	42	1109	0.9568	1
2015-12-31	My Thoughts on the Bitcoin Foundation	Enjoy:http://hoskinsoncharles.blogspot.com/2015/12/how-to-save-or-destroy-bitcoin.htmlOr if you prefer them in Bitcointalk form:How to Save (Or Destroy) the Bitcoin FoundationI've been thinking about the Bitcoin Foundation over the last few months. After I left as the first chairman of the education committee back in late 2013 I dismissed the Foundation as a mostly inept attempt by some business …	43	1008	0.9995	1
2016-01-02	2016 What are you excited about ?	So here is basically a list of things that are going to launch on 2016 :http://www.coindesk.com/5-bitcoin-blockchain-startups-watch-2016/I'm not sure about you guys but I'm excited about OpenBazaar Zapchain sounds like a cool idea too even if I don't have much information's about it .So what about you ?	42	695	0.8325	1
2015-06-08	Which is the best Investment Option for Bitcoins?	I have a few bitcoins and am going to buy a few more in a day or two. Will have some 10+ Bitcoins then. I wanted to know which is the best investment option where I can invest my bitcoins and earn some profits as their is no point of just holding them and let them stay dead in my wallet.	285	10198	0.1531	0
2016-01-03	BTC Invoice	Hi guys!I'm looking for a place where I can issue an invoice to be paid in BTC.What's the best place to do this?	1	86	0.6696	1
2016-01-02	Small News From China	Some small news from China There is fiat btc exchange service Uphold.Working globaly.Integrated with Chinise Union Pay.There is possible to exchange btc with Yuanpounddollar and Euro both waySend and receive btc on email and even pay or receive btc for workMaybe small newsbut previously China has baned Union Pay.	20	527	-0.2023	0
2015-12-01	Is Binary Option Halal or Haram ? Need Help	I am going to invest in something and it seems that it is Binary Option.I am muslim and i care what is the source of my earnings.I am searching in youtube and google but i can't find an exact answer if Binary Options are Halal or Haram.Can anyone explain me if it is halal or not and why.I appreciate it thank you.	54	1594	0.3534	0
2016-01-03	What should i do ?	I was just sent a message from a user under the name of Hotsfet the message contained a link to an IP address followed buy a file named freebitcoin.zip.Here is the message he sent me :I was foolish enough to accentently click the URL before even reading the message and as soon as i clicked on it a white page appeared with no content I immediately knew i did wrong.After i closed the page i thought…	21	477	-0.836	0
2016-01-03	Bitcoin merchant with zero fees	I'm looking for good alternative to payivy.Kindly share.	5	152	0.8074	1
2016-01-02	What he really satoshi?	When I idly to find out what the founders of bitcoin satoshi Nakamoto I found the following figure. Is it true he Satoshi Nakamoto? I am very curious as to what someone said Satoshi because she is a woman I became more curious	32	655	0.7897	1
2016-01-01	What feature and/or change would like to see in Bitcoin?	Assume every change can be done and feature added without any drama like with recent block size and that it would not require hard-fork (even if it would).As one can guess based on my signature I would like to see more privacy features added to bitcoin. Also shorter confirmation time (e.g. 2 min) would be good.What about you?	27	466	-0.4973	0
2015-12-25	How many developers are working on bitcoin vs alt coins?	Is there any way to track this? Anyone have any ideas?	22	456	0	0
2015-12-23	Do you prefer BTC futures trading or spot trading?	BTC futures trading or spot trading which one do you prefer and why? What about LTC futures and spot trading?	12	295	0	0
2015-12-31	Has anyone setup a Bitcoin ATM?	I am wondering what is the cost and procedure of setting up a bitcoin ATM machine.I am guessing it involves:(1) Buying the physical machine (One time cost).(2) Calibrating the machine to accept currency notes of your country (One time setup).(3) Getting an internet line (Monthly recurring fees).(4) Hook to a central exchange (Probably a recurring fee)This sounds like an overly simplistic model. A…	49	940	0.7003	1
2015-12-30	Should i buy my first whole bitcoin	Should i buy my first whole bitcoin ?I just want opinions would you buy a whole bitcoin ?	111	1847	0.168	0
2016-01-02	What is your biggest concern with Bitcoin right now?	I am personally concerned that it will jump through the roof and I will not have enough purchased so that I can ride it up. I think that this time when Bitcoin jumps in price it will make a few millionaires. I want to be one of those people I just do not have enough at this time to make a dent in my goal if it jumps right now.	35	503	0.0772	0
2015-09-22	There is already a moovie about bitcoin :)	Well yesterday i were watching CSY CYBER and guess what the episode were about bitcoinsthe bad thing is that they just talked about bad use for ittake a look into it and share your opinion.http://playerrdevideos.blogspot.com.br/2015/05/5179.html	58	1672	-0.5719	0
2016-01-02	Why are more and more people having problems with exchanges?	Everyday I read about people having serious problems with an ever growing number of exchanges. Is it me or is it turning out it's a scam?! Since MtGox it seems all of them have been taking the same worrying path...	21	350	-0.5707	0
2015-12-30	Coinbase Tests Bitcoin XT Gets Removed From Bitcoin.org	http://bitcoinist.net/coinbase-tests-bitcoin-xt-removed-bitcoin-org/	27	636	0	0
2016-01-02	Why Bitcoin Matters	Great article I particularly like this passage:http://techcrunch.com/2016/01/02/why-bitcoin-matters/	6	221	0.7841	1
2016-01-01	We should start pricing Bitcoins in Satoshis to realize how cheap it is!	Yup look how cheap one satoshi is: $0.0000043Even the exchanges should price it this way you would see 1 satoshi going up to $1 in a minute.That would put 1 BTC = $100000000Happy New Year everybody!	27	505	0.6114	1
2015-11-23	Storing money on Smartphone is far more secure than desktop or laptop	iOS is more secure than Android btw. If you want Android with better security get the new Blackberry Priv running Android thats been out recently.Breadwallet ceo:RVC: I've read that mobile wallets should only be used for pocket change. How much money can I safely keep on my phone at one time?It's ironic because many people don't realize that their smartphones are actually the most secure computin…	123	6819	0.9115	1
2015-12-14	bitcoin affects life a lot	bitcoin has afftected my life a lot not only positively but also negetively.thats because there was a time when i use to walk run and even jump like a monkey with friends and all the outdoor stuffs but after getting involve in this bitcoin thing i am spending most of my time either coding or learning new programming languages or earnin btcs for somewhere . should i lower spending my time in inter…	108	2250	0.5736	0
2015-12-16	So do you really think Craig Wright is Satoshi Nakamoto?	https://www.youtube.com/watch?v=LdvQTwjVmrEhttp://www.dailymail.co.uk/news/article-3358695/Suspected-Bitcoin-founder-paid-85m-worth-cybercurrency-buy-gold-software-told-good-insurance-funny-money.htmlhttp://www.wired.com/2015/12/new-clues-suggest-satoshi-suspect-craig-wright-may-be-a-hoaxer/http://www.neowin.net/news/bitcoins-alleged-founder-has-home-raided-by-police	72	3946	0	0
2015-12-20	How to store an extremely high amount of money in Bitcoin safely ?	I've been reading about Deep Cold Storages on wikipedia here:https://en.bitcoin.it/wiki/Cold_storageIt seems to be way more secure than an ordinary Cold Storage as my private key and everything would be stored in a safety deposit box which you must have to be able sending funds out from the wallet. So basically without that box you can do nothing to the coins being inside my wallet.I'm looking fo…	77	1676	0.9184	1
2015-12-16	Making a Bitcoin Company	If you were to make a bitcoin service/companyWhat would it do and how would you go about doing it?Would it help people around the world or just make money?What features would if have?Why would your idea work better?Please leave your ideas below.	12	538	0.8253	1
2015-12-22	Bitcoin related life	God damn I love crypto but I hate it. When I first started I was making physical coins to sell making a new crypto currency to help the world.... Gees doing everything with no money spared. Right now as I speak I am no better off than when I started in the slightest including savings... The only thing I made a profit from was selling Physical Bitcoins (this is more of a working hobby anyway) and …	20	467	-0.9712	0
2015-10-16	Where is Bitcoin? Some insights.	Here is a map that considers the recent geography of Bitcoin. Any thoughts (and critic) on it would be appreciated.Markets Pools Venues Nodes and China: a glimpse ofthea Bitcoin topography (II)	42	1368	0.5106	0
2016-01-02	How can I generate keypairs offline and not on a modern OS?	I basically am asking for another type of mycelium entropy because they are all sold out. I love the idea of sticking a flash drive into a printer and printing off some paper wallets. I don't quite trust modern operating systems to use a web based generator such as bitaddress.org despite it being client side. What is the safest way to generate cold storage paper wallets I can stash my bitcoins aw…	2	99	0.61	1
2016-01-02	Alternative blockchains	Hi guys and girls.I read fairly often about banks companies etc experimenting with blockchain tech. Can someone who is far more knowledgable in the subject than myself explain to me how a company can use their own blockchain and not use Bitcoin.I get it would need some kind of token based reward system but how would that work or do you think it's enevitable that eventually an existing crypto curr…	1	83	0.9587	1
2015-11-10	Bitcoin was predicted by a Nobel Laureate in 1999 !!!	The one thing that's missing but that will soon be developed it's a reliable e-cash. A method where buying on the internet you can transfer funds from A to B without A knowing B or B knowing A. The way in which I can take a 20 dollar bill and hand it over to you and there's no record of where it came from. And you may get that without knowing who I am. That kind of thing will develop on the Inter…	43	1558	0.2263	0
2014-08-20	English Bitcoin lectures in Israel	As you may know Israel has a very active Bitcoin community. One of its biggest hubs is theMeetup group holding various events including biweekly lectures. Most of the content is in Hebrew however occasionally we host a lecture in English. This thread will share videos of these lectures.Special guest lectures:Quantum Computing and Bitcoin (Vitalik Buterin November 2013)Fungibility Privacy &amp; Id…	13	1194	0.7574	1
2015-09-24	Where do you store your bitcoins ?	Any suggestions on where a person who has already purchased bitcoins through Coinbase / circle should store them? I'm open to any suggestions from members. Thanks	328	8060	0.4404	0
2015-12-14	what happens to Bitcoin if internet goes down?	given the cayos happening in the world i wouldn't be surprised of nuclear war and in this case i would expect internet disruption question is what happens to Bitcoin if internet goes down?home internet and mobile internet goes downdo not mean trade bitcoin to buy/sell i mean using it as a way of payment say you wanted to send money to someone abroad for family far away	174	7741	-0.7944	0
2015-12-08	What do people around you think about Bitcoin ?	So what do people around you (relatives co-workers co-ed friends...) think about Bitcoin ? Please indicate your country so this way I'll be able to make a synthesis about what people think about Bitcoin.For me : I come from France. My relatives think that it's criminals' tool and that since they can't touch money they don't trust it (note that those same persons are pro-banks where you can't touc…	173	3091	-0.8198	0
2015-12-15	Do you like Android or ios for mobile Bitcoin transactions?	Pretty self explanatory. Do you like Android or ios for mobile Bitcoin transactions?	85	1484	0.6908	1
2015-12-13	satoshi addresses	Who watches his addresses??? How will we know when if/when any are moved?	45	1196	0	0
2015-12-22	[Hands On] TREZOR Hardware Wallet - Notlist3d	TREZOR - Hardware Wallet0) General information1) Unpacking2) The Trezor3) Install4) Using the TREZOR Wallet5) Conclusion6) How to purchase0) General Information + Hardware Needed to buyAs said by the Manufacturer: TREZOR is a single purpose device which allows you to make secure Bitcoin transactions. With TREZOR transactions are completely safe even when initiated on a compromised or vulnerable c…	27	2352	0.9992	1
2015-12-19	Transactions taking very long time to Confirm on Weekends and Friday nights	Is there a reason behind this phenomenon? I've paid generous txn fees at times but it is taking longer than usual to get 1 confirmation and this mostly happen on weekends or friday evenings. Is this a common occurrence?	27	1261	0.3632	0
2014-07-23	What accounting software do Bitcoin businesses use?	Just wondering what most Bitcoin based businesses/business owners use for their accounting software. Are there any programs out there that have Bitcoin as a currency option? Or do you use a regular accounting program (like Quickbooks) and record the value of your Bitcoin in your local currency?(sorry if this is posted in the wrong area)	16	1574	-0.264	0
2015-02-04	[DATA]Exchanges: their way of using a fractional-reserve and generate inflation	I often discussed a topic which is generally underrated:BTC Exchanges: their functioning and their way of using a fractional-reserveOn a daily basis BTC exchanges make several operations: most of them are likely to be outside the BTC Blockchain.If you dont know the majority of those operations happen on a private account book which will be never shown on the Blockchain.Lets take an example to s…	141	13238	0.9994	1
2015-12-30	Maxwell + Wiuelle = Hearn	I feel like I am watching a slow motion trainweck that keeps looping. Hearn is a brilliant guy who is completely untrustworthy and biased. He's been in the pocket of the big banks from the begining.Now we've got Gregory Maxwell &amp; Peter Wiuelle whose entire loyalty is to Blockstream.All of these guys are obviously technological geniuses but totally biased and untrustworthy in regards to the gr…	27	492	0.7499	1
2015-12-06	What's your story how did you become interested in Bitcoin?	As the forum thread title says I am interested in your Bitcoin story how did you become interested in Bitcoin?	128	2228	0.6597	1
2015-12-30	bitcoin is legal or illegal?	Let's take the discussion here. I would like to ask you some questions namely:1. What is bitcoin is legal or illegal?2. What are the shortcomings of bitcoin?3. According to you whether bitcoin transaction can be said to be "safe"?	78	1267	-0.2824	0
2015-12-25	Are there any ways to do get some BTC FAST in the Bitcoin community?	Hi guysI would like to know if there is any quick way of making BTC?Like a good amount of them fast.I need around 11 BTC ($5000) FAST! In the next 24 hours otherwise I will have problems.Any ideas if I can get this amount fast?P.s - I'll do anything (well almost everything...).In case Santa is out there my address: 16Q7qVYDowGN8Y4Z3Sknc7gyZj7fkbKNVTThanks	20	454	0.8295	1
2015-12-13	[POLL] Do you prefer your money to be in cash or bitcoins?	The price of bitcoin is regularly fluctuating so you might get $100 worth of bitcoins now $50 or $200 worth of bitcoins tomorrow who knows? So do you prefer a currency that is more stable like cash (USD EUR...) or do you treat bitcoins as a currency for investment to let it grow?State why you prefer your option.	102	1597	0.8788	1
2015-12-31	Let's use mBTC instead of BTC	I don't know about you guys but more and more often I find myself dealing with numbers like 0.004 BTC 0.05 BTC etc. in everyday transactions. I hate decimals and I think most of you are in the same boat as me. Our brain works much better with whole numbers. Given that 1 mBTC is in the same order of magnitude as 1 USD why don't we start measuring our transactions in mBTC?	59	1158	0.2617	0
2015-07-31	Best way to measure Bitcoin popularity?	What do you think is the best way to measure the popularity of Bitcoin? Some say that amount of transactions or used addresses are good measurements but in my opinion those are not really good.	84	2160	0.8573	1
2015-10-13	What if bitcoin is regulated in China?	Today's people's daily released an article calling for regulation of bitcoin or digitial currency which was soon reposted by major medias including this one.On 15th Oct 1st Global Blcokchain Summit will be held in Shanghai. Detailed agendahere.Looks like more regulations and more players are on the way.	67	4267	0.3612	0
2015-12-03	Transaction fee will rise regardless of blocksize	In a discussion about transaction fee I just sorted out these facts:A smart mining pool will calculate the block orphan risk when including transactions (more transactions will raise the orphan rate due to longer broadcasting time)For example if a full 1MB block containing 2000 transactions will broadcast slower than an empty block thus raise the block orphan rate by 1% then the pool will lose 1%…	23	539	-0.9819	0
2016-01-01	SegregatedWitness-AllodialWitness exchange implications for fungibility	Hello folks and happy new year.If the Segregated Witness ("SegWit") softfork receives miner approval I plan to launch an simple exchange where people can trade allodially witnessed coins (i.e. coins whose entire transaction history back to the coinbase that mined them is witnessed entirely in-chain) and SegWit coins (i.e. coins with at least one transaction not entirely witnessed in-chain).My goa…	0	49	0.9751	1
2015-12-25	Happy Bitcoin Xmas! Everyone....	I just wanted to say "Happy Xmas" to everyone in the Bitcoin community.. If you believe in it or not... just have a fun day. Let's hope this festive feeling goes well into 2016 andthat we would have a better Bitcoin year in 2016. We have another "Halvening" coming up in 2016 and we might be in for a big surprise. Let's hope it's a positive period to the endof this year and a even bigger year for …	30	599	0.9779	1
2015-12-12	How big is a bitcoin?	Hey guys just as the title says what is the file size for a bitcoin? Does it vary depending on what coin or does the file size stay the same? I'm not talking about the size of a wallet.dat file as those have other information kept inside. I want to know the size of the pure coin.Does the coin change size the more it is transacted?Does the coin's size vary if I compare a bitcoin to a litecoin?	12	418	0.3094	0
2015-12-29	How could I explain easily to someone that know nothing about Bitcoin what it is ?	How could I explain what Bitcoin is to someone that don't know about Bitcoin at all nor about computers in general ? The only way I have now is to say it's like PayPal but I don't like it that much. Anyone has an idea ?	44	696	0.6553	1
2013-03-21	Bitcoin Prevents Global Warming	Ever since the Gox hack there has been a significant negative correlation (p&lt;0.05) between BTC traded on Gox and temperature anomaly. The temperature data is only available up to January 2013. The outlier on the chart is December 2012.Temp data:http://data.giss.nasa.gov/gistemp/tabledata_v3/GLB.Ts+dSST.txtVolume data:http://bitcoincharts.com/charts/mtgoxUSD#igWeeklyzczsg2012-07-01zeg2013-01-26…	21	1523	-0.4404	0
2015-12-27	Renewable Bitcoin Farm	First time I have posted here.I am a renewable engineer in Scotland. I have the opportunity of a fairly new building (90's) which has substancial ground to the rear.I have done a lot of research on the bitcoin community and it seems mining is not as profitable as it used to be because of the slump in the price the cost of powering the miners etc.Ive also looked at cloud mining and the cost to pro…	26	546	0.9828	1
2015-12-18	What would happen if BTC was Banned?	What do you guys think it would happen if all the governments in the world declared bitcoin to be illegal?How do you think the community would react? What could be the possible solutions?	172	5447	-0.533	0
2015-01-24	BurtW arrested (update: charges dropped!)	BurtW was recently arrested. The indictment (located by Raize):http://www.scribd.com/doc/248973784/Bitcoin-indictmentIs there anything we can do to help him? There's asite with a donation address though I'm a little suspicious that the site might be fake. (The arrest itself is very likely real.)	766	55763	-0.7968	0
2015-12-31	Australian Bitcoin Group releases new prospectus for IPO Jan2016	https://www.cryptocoinsnews.com/bitcoin-group-releases-new-prospectus-delays-ipo/they are releasing100 Million shares at 20 cents eachthats the entire value of Bitcoin 3 years agono doubt they will grab an incredible amountof mi ning share after the launch with this kindof money.	3	112	0.2732	0
2015-10-12	Buying Bitcoin was a worst decision of my life	How many of you can admit that buying Bitcoin was a worst decision of your life? I can. I'm approximately -50% in fiat funds now.Sooner or later some type of bank chain or coin will come and gain mass adoption - while bitcoin still remaining a geek cointo buy weed.I know this forum is more like a cult than a information channel what comes to honest opinions but I know there's otherson this forum …	336	11925	0.4012	0
2015-12-30	Bitcoin ATM just installed at an NYC deli	http://imgur.com/a/XWYb2	31	573	0	0
2015-03-15	Complete the sentence... "I would sell all my Bitcoins if..."	Just complete the sentence with your thoughts... "I would sell all my Bitcoins if..."	946	56397	0.0772	0
2015-12-30	VISA: Bitcoin is no Longer a Choice Anymore	Since the beginning of 2015 a growing number of financial establishments and banking groups have adopted the Bitcoin blockchain technology to create decentralized financial applications and platforms.Multi-billion dollar banks have been conducting collaborative research and co-developing blockchain-based experimental applications to explore the potential and technical advantages of the distribute…	18	453	0.9916	1
2015-12-21	Why even use BitCoins? (read the post!)	I don't get it now that I investigated and read much more about BitCoins and altcoins.BitCoins are not secure not private not anonymous and to use them - you need extra effort.Payments made through debit/credit cards are instant and most people keep their money in the bank (in fact most workplaces choose to pay money only to your bank account now). That said to use Bitcoin you'd have to buy BitCo…	62	1445	-0.8925	0
2015-12-30	How much bitcoins in total you lost ?	Till now how much did you loose ?I lost over 0.3 Bitcoins in gambling and other things.	26	415	-0.5574	0
2015-01-30	I told you so...	I think now most of you are ready to form a big long line to wait for your chance to kiss my ass.Read 'em and weep:https://www.youtube.com/watch?v=s2mJfjPiv20What are you - a retard?!!!	82	4252	-0.4829	0
2015-12-16	Who are the richest Bitcoin users and how much do they own?	I know Satoshi is claimed to possess 1.1 million BTC (which would be an insane amount)But who are the other really large holders and how much do they own? Roger Ver? Gavin Andresen?I remember someone claiming that Ver owns about 300.000 BTC is there any place where this is confirmed?I have checkedhttp://www.bitcoinrichlist.combut they only show adresses and we cant know with certainty which of th…	65	1724	-0.602	0
2015-12-30	Blockchain Alpha Test	dudeim recently got some banner that notice me if i got invited on blockchain alphatestand i've tried itmy opinion its looks cool with fresh flat design and the layout looks eye candybut if you want to try it out please beware and try not to use your main email because it'll automatically generate you new identifier and new wallethere's the link:http://alpha.blockchain.infoBlockchain do some secu…	6	176	0.9118	1
2015-11-24	Is bitcoin's anonymity really a problem for the governments and regulations?	I was just reading this article:Anonymity Recognized as Serious Problem with Bitcoinhttps://coinreport.net/anonymity-recognized-serious-problem-bitcoin/It says among other things:I wonder why so many people worry about this? It is rather known fact that bitcoin is not anonymous but only pseudo-anonymous (http://www.bitcoinisnotanonymous.com/). And what will happen with Bitcoin if CT or Zerocoin o…	48	1016	0.2797	0
2015-12-30	[CNBC] All currency crash (even with QE massive QE !) ... but not Bitcoin.	http://www.cnbc.com/2015/12/29/bitcoin-is-one-of-2015s-biggest-winners.html	2	96	0	0
2015-12-30	Why 2016 can be a bad year for bitcoin	As we all know next year the next reward halving will come.Everyone is expecting the price to rise exponentially.Here is the reason why I think this won't happen:Simply because everyone is expecting it.Most likely the buying demand will remain constant and price won't move up much.When the impatient ones that are waiting for this moment for years realize that the price is not exploding as they we…	20	434	-0.296	0
2015-12-30	Blockstream - Officially #REKT	Blockstream - Officially #REKTI am trying so hard not to be as petty as some but in the end I am only human and must admit I would find some perverse and ironic joy in the above coming true.Mike Hearn is an arrogant a$$ who saw very clearly the problem but was biased controlled and basically tried to shove something down the throats of the bitcoin community. But honestly it is the Blockstream idi…	4	138	-0.94	0
2015-10-29	Chinese Government Starting to Buy Bitcoin?	Interesting rumor: the Chinese government has started to buy up Bitcoin as a hedge against global Bitcoin adoption.Even if it is not true today it is actually kind of believable as a possibility for the future. As Bitcoin continues to gain traction there has to eventually be a tipping point at which the governments of the world will say "Oh shit! This is for real. We need to own some of this befo…	59	2079	0.9247	1
2015-09-14	Bitcoin: currency or investment?	www.smh.com.au/national/bitcoin-currency-or-investment-20150904-gjfap7.html	68	1882	0	0
2015-12-30	Bank of America is trying to patent the technology behind bitcoin	http://qz.com/578974/bank-of-america-is-trying-to-load-up-on-patents-for-the-technology-behind-bitcoin/	6	195	0	0
2015-12-27	brute force on Bitcoin Addresses - Video of the action	So just for the fun I created this bot that brute forces Bitcoin addresses.https://www.youtube.com/watch?v=Ua04HEx_zdkOf course its nearly impossible to crack any normal generated addresses but as I said just doing it for the fun)Here is what i did:1. Grabbed all unique public keys in the blockchain and placed them in a local Database2. Coded an app to generate private keys from Bigints (Both com…	58	1621	0.7096	1
2010-07-13	Average transaction time?	What is the average transaction time? I sent my friend one Bitcoin a few hours ago and at the time of this posting he still hasn't received it.	4	2856	0.4939	0
2015-03-28	Legitimate Uses of Bitcoins and the Dark Government	I would like to create a list of legitimate uses of Bitcoins. Heres why:On October 14 2014 my husband BurtW was arrested by the Postal Police and had his Bitcoins seized by the federal government. Sound crazy? Heres a direct quote from the U.S. Postal Inspection Service website:Asset ForfeitureThe Asset Forfeiture Program is an integral law enforcement tool thatbenefits the Postal Inspection Se…	33	2622	0.9739	1
2015-09-16	Follow the Bitcoins taken from me by Homeland Security	Here are the 186 ($42222.00 as of this posting) Bitcoins taken from me by Homeland Security:https://blockchain.info/address/1Eu38i1DkRAPAJhSqbseVroJDpMRfJbAx3I am sure you guys can come up with some creative interesting fun ideas to do with this information.	92	8515	0.9118	1
2015-12-30	Bitcoin and shopping vouchers	On reading another thread it occured to me that there is a simple way for supermarkets to start accepting Bitcoin. All they woud need is an on-line facility to accept Bitcoin and the ability to transmit a printable voucher for use in one of their stores. This would simplify the process for all parties involved.	9	157	0.8481	1
2015-12-30	Horus from Cryptsy.com you will goto jail	Well another attempt to get my funds from Crypsty.com and Horus from cryptsy you and your people will goto jail..I asked your support and no answer.. I chatted with Horus on the chat room at cryptsy and you let a bunch of lames to run your chat room.. thats not how you show an investor the right kind of business !! You and your support team is fake and Horus you are running a scam!!! please any n…	21	415	-0.4344	0
2015-12-30	What's your non-price related predictions for the month of January 2016	What are you looking forward and expect to happen in January of 2016. Anything specific and not related to price. In other words I think we all expect price to go up and more and more talk about block size but I would really like to know if you think anything specific is going to happen in the first month of the year.	1	82	0.3834	0
2015-12-29	A new generation of encryption that would change the world... and bitcoin	What if it would be possible to create a new kind of encryption that it would basically create a hash for a file of any size and the transfer of this file would just be done by sending the hash?You would be able to send TBs of data instantaneously.In the bitcoin world this would be revolutionary in many ways if you look how long you have to wait in case you want to sync a bitcoin wallet from scra…	17	368	0.7882	1
2015-12-21	Bitcoin will hit the 15000000 mark on....	Hmmph.... seeing two different stats for the current # of bitcoins mined:1. Coinmarketcap says there are 14989075 in circulation at the moment.2. Blockchain.info says there are 14992450.Anyone have a handle on which is right? Or what the truth is if neither?The reason I found this bit of trivia interesting is that a few weeks ago it looked like Bitcoin might hit the 15000000 mark right on Christm…	21	589	0.931	1
2015-10-24	BITCOIN IS STILL FAMOUS	During from past two years when bitcoin stepped inEvery body takes it lightly but i personally dont know that how it get so high on USD then how it conquered the transactions of bankingthere was also a time when 1BTCwas = to 1100$ which also led myself toward this entity crazilyBitcoin was like catastrophe in transaction sector or what can i say it a 'Currency sector' then we see also a big drop …	117	3532	0.7739	1
2015-11-28	What did you buy on bitcoin black Friday?	I bought a shirt a cutting board jewelry and a gyft card. Hopefully the merchant list keeps growing.	96	2036	0.4404	0
2015-12-29	Need help releaseing funds from time locked address	I'm trying out OP_CHECKLOCKTIMEVERIFY by using coinb.in.Screenshots can be seen at:http://imgur.com/a/L81o7	8	200	0	0
2015-12-28	Sign message from an exchanger bitcoin address	I often hear in this bitcointalk forum that sometime if we want to have trading transaction here someone will ask to us to prove our own bitcoin address by "write a message" via our bitcoin address that we have.but how about if our bitcoin address is come from an bitcoin exchanger not from bitcoin.qt wallet and the problem is it possible to sign a message from an exchanger bitcoin address like fr…	18	408	0.0258	0
2015-12-14	Argentinas New President Might Just be a Bitcoin Supporter	Mauricio Macri was sworn as the new president of Argentina on December 10 2015. He confronts enormous economic challenges. He received a country with an inflation rate estimated at between 15 to 27 percent foreign reserves at a ten-year low plus a decade-long series of struggles with holders of defaulted debt. One of his highest priorities is to grapple with the nations currency controls. Also h…	39	888	0.5704	0
2015-10-13	Will the Banking Industry kill Bitcoin and keep the Blockchain?	Every financial institution and every Bank seem to have their eyes set on the bitcoin and bitcoin these days... But being Bitcoin as a currency the main competitor to banks and the traditional financial system won't it be possible to see Banks trying to stifle bitcoin while investing in the Blockchain?	162	5505	0	0
2015-12-30	Get 30 USD in Bitcoin-Bitalo launches multi-service platform w referral program	Bitalo (https://enter.bitalo.com/) launches the first unique bitcoin-based platform that promotes the use of bitcoinCT r: 9 as real currency. AirBNB Service and Product marketplaces Exchange and more.Bitalo uses user-side encrypted multi-signature HD wallets that create such a secure wallet that not even the site administrators have access to the bitcoins. Also hackers or even legislators had no …	0	79	0.9946	1
2015-12-22	You have so much bitcoins collected. what did you bought?..or wanna buy?...	You have so much bitcoins collected and kept in so called wallet. What are you going to do with it and what things you wanna buy with your precious coin?For me I just keep it for the moment and am still thinking what to do with it.. haha	67	1109	0.7717	1
2015-12-29	Question about the bitcoins that the usa government sold...	customers on mtgox lost millions so the usa government confiscated them and sold them is that money going to the victims or does the government keep it all?I have a feeling the government keeps it all and if thats true that is really really fucked up its basically a scammer(mtgox) stealing from a scammer(usa government not giving to the victims and keeping for themselves) isn't it?	4	114	-0.9283	0
2015-12-28	A security threat ?	I stumbled across this website earlier today ....http://directory.io/9Is this a possible security threat. I understand there is a HUGE amount of pages but this site has every private key on record couldn't they make a program to filter out the keys which have available balance ??	29	648	0.2207	0
2015-12-15	$450 - $500 means many of us are now even or ahead	...I first started learning about and buying BTC when it was in the $700s heading lower. I am lucky I did not buy at the spike.But I have been "BTFD" for a while now via localbitcoins "mail order" Trucoin and other ways. I have bought enough so that I am probably very close to breaking even or possibly in the green! I would have to do the onerous work and check my figures but $450 - $500 is proba…	69	1855	0.6189	1
2015-12-29	A rubbish video from Stanford university	https://www.youtube.com/watch?v=JhdM4_iRHyEThis is a talk by a university professor entitled "The Economics of Bitcoin &amp; Virtual Currency". In it she describes Bitcoin as a spreadsheet states that Bitcoin is the first virtual asset (hasn't she heard of domain names?) and regards it simply as a means of transferring fiat currencies. It's dated June 2015 so it must reflect current thinking. If …	7	187	0.8253	1
2015-10-01	Bitcoins 7 Transaction Per Second Limitation	Is it true that Bitcoin is limited to 7 transactions a second which are recorded in 1 block every 10 minutes? Does that mean 1 block can only hold 7 x 60 x 10 = 4200 transactions? With the growth of Bitcoin usage this has to be a drastic limitation oversight by Satoshi? How can Bitcoin be scaled for a global audience?Opinions.	60	1954	-0.6662	0
2015-12-26	A decentralized game could change the world? Similar to Second Life but with BTC	Hi EveryoneDon't know if you guys remember but back in 2006 there was a huge hype with Second Life.Basically for those who don't know it is a game where you can have a second life literally. (It still exists today)This game has it own currency called Linden. You could buy stuff own land property etc. Back in 2006 there was a huge hype with this game such a huge hype that even banks BIG banks were…	32	592	-0.8965	0
2015-12-28	Satoshi Nakamoto signature algorithm	I know how silly this might seem especially that I felt rather dumb after publishing page 1 of the Hash Tube Signature Scheme paper which is claimed to be written by Satoshi Nakamoto a few days ago. However I have just received page 2 of the same paper and checked its content to make sure it was unique and unique it was after checking its content via Copyscape and reasoning its info according t…	11	442	-0.0387	0
2015-11-11	Oops I hit the wrong button on my phone!	So I saw the Bitcoin price dropping yet again so I figured I should transfer it to Gemini just in case it really started to tank. But my stupid fat fingers accidentally hit the "send without transaction tax" option and now my bitcoins are floating in space on the interwebs all by their lonesome. It's been 8 hours. I read somewhere that it can take up to 3 days if i'm correct? Well lesson learned …	37	1104	-0.7351	0
2015-12-22	Anyone heard of BITCOIN-CLUB.ORG?	Hi GuysI'm not affiliated with the above website and just wanted to check if anyone here is using the above service? It's an MLM system where members can earn bitcoins through an awareness campaign. They have a very nice presentation on youtube detailing what the program is all about and how much you can earn.If interested please sign-up using my referral code (see my signature below) since you c…	31	625	0.6966	1
2015-12-12	Do you work for a Bitcoin company? If so how did you get into the boat?	I'd like to work for a Bitcoin company but that is another topic.Now I do wonder if there is someone who works for a Bitcoin companyand I'd like to hear your story how you did get into the job why youare the perfect person for the job and simply to hear how things can go.	24	625	0.8765	1
2015-12-25	new /r/bitcointoday	Hi guys I have had the least flattering experience on /r/bitcoin so I createdhttps://www.reddit.com/r/bitcointoday. Hope to see you there.	14	359	0.5883	0
2015-06-11	Use cases. What do you actually use Bitcoin for?	Do you use Bitcoin at least once a month? What do you actually use it for? Why? Is it better cheaper faster more convenient than alternatives? Is it the only option?If those 120.000+ daily transactions are actually real there must be thousands of Bitcoin users active every day. What are we actually using Bitcoin for? Are we just true believers or are there real reasons to use Bitcoin instead of o…	623	24341	0.9607	1
2015-12-19	Don't let bitcoin overtake your soul	It all started for me back in April of 2014.The following year my girlfriend and I had broken up for a few months because I had become so obsessed with reading about bitcoin and was being neglectful to her needs.I had promised her that I wouldn't constantly be on my phone reading all the news related to bitcoin and watching the price fluctuations and on July 16th 2014 I asked her to marry me.I ke…	110	5122	-0.9884	0
2015-12-11	Bitcoin arcade machine?	This might sound crazy but do you ever imagined yourself playing with an arcade cabinet with the ability to pay with Bitcoins instead of a quarter? (0.25 usd)I have been looking for such machine that would serve that purpose but I can't seem to find it. It will be real fun to play some of the arcade classics with your BTC. Don't you think?	79	2102	0.8948	1
2015-12-28	how many confirmations do i need to send?	Lets say my wallet is empty and i receive 1BTC how many confirmations do i need to be able to send that 1BTCto someone else?	11	227	-0.2023	0
2015-12-28	Double My BTC???	Such new investards. Very new ponzi!http://imgur.com/OK8YZSDWarning: don't do ponzis mmm'kay? Ponzis are bad! Mmm'kay?!	5	216	-0.7984	0
2015-12-28	What (further) did Bitcoin achieve  breaking the taboo on self-issuance	What (further) did Bitcoin achieve  breaking the taboo on self-issuance -Part 3 in Ian Grigg's series (based on Satoshi's nomination to The ACM A.M. Turing Award)http://www.coinscrum.com/2015/12/25/what-further-did-bitcoin-achieve-breaking-the-taboo-on-self-issuance/	0	69	0	0
2015-12-28	The False Dilemma of XT Versus Blockstream	from:http://qntra.net/2015/12/the-false-dilemma-of-xt-versus-blockstream/Since the beginning of the XTCoin affair a substantial amount of social engineering has been directed into framing the Bitcoin blocksize as a polarized dispute between exactly two camps. One of these camps is the XTCoiners lead by former "Core" client developer and current United States Government Stooge Gavin Andresen worki…	5	187	0.9801	1
2015-12-27	Do People HERE at bitcointalk BTFDs?	...I try to "BuyTheF******Dip" but it is hard in my city as there are not very many good BTC buying opportunties. We have a BTC ATM ("BTM") but it charges 9% over spot and requires ID. localbitcoins does not work too well here sigh...Yet when BTC goes down it does give me incentive to buy. Like now. If the place with the BTM is open tomorrow I'll drive over...What say you?	14	355	-0.3376	0
2015-12-28	Nonsense on Slashdot	There is an article on Slashdot which attempts to suggest that the core Bitcoin devs have bailed and started their own currency.http://developers.slashdot.org/story/15/12/28/0515230/core-bitcoin-devs-leave-project-create-new-currency-called-decredIn point of fact Decred was announced in April 2014 and the "devs" are the authors of btcd a bitcoind alternative written in Go.Looks like someone is tr…	1	111	-0.0516	0
2011-06-05	I am pretty confident we are the new wealthy elite gentlemen.	http://astrohacker.com/ahc/bitcoin-is-the-economic-singularity/After reading this the scale of black market and digital economies and the effect Bitcoin will have on them I am pretty certain we are going to be very wealthy men -- even with a sum as small as 10 Bitcoins. It's just so hard to believe. We are only in the beginning storms with these significant rallies from 10 to 20 dollars. I will n…	3202	457505	0.9255	1
2015-12-27	WARNING: abnormally high number of blocks generated	I see this message today to my nodesand after that i see this message from luke-jr in reddithttps://www.reddit.com/r/Bitcoin/comments/3ydwg2/warning_abnormally_high_number_of_blocks/#oowhat is this warning meaning for bitcoin? Is there something unusual happen?	39	1091	-0.4784	0
2015-12-28	Centralization and Decentralization (1952)	https://www.youtube.com/watch?v=smhyEinAgPkFound this interesting video on Centralization and Decentralization. Seems like a propaganda video to justify centralization i would say. Without tools like bitcoin and the internet it seems people didnt have much choice to go centralized for some things? Thank god for technology and its now our generations responsilbity to push to decentralize everythin…	0	63	0.8824	1
2015-12-27	[2015-12-27]Bitcoin Milestone:15 Million Bitcoins Mined 100 Million Transactions	Bitcoin Milestone: 15 Million Bitcoins Mined and 100 Million Transactions ReachedBitcoin has reached a new technological milestone today. Since its birth in 2008 15 million bitcoins has been mined more than 100 million transactions have been settled...Continue to read:http://www.newsbtc.com/2015/12/25/bitcoin-milestone-15-million-bitcoins-mined-and-100-million-transactions-reached/	9	221	0.2023	0
2015-12-27	How to contribute to the bitcoin network or project?	Hi all . I saw this article and got to wondering how I could contribute to the bitcoin network.http://bitcoinist.net/btcc-deploys-full-bitcoin-nodes-to-keep-network-secure/i don't have a synced wallet on a computer as it must take up quite a bit of space now I imagine (?).What are the ways to contribute?	27	468	0	0
2015-12-08	Theory: Which other cryptocurrency would people choose if Bitcoin would fail?	Which other cryptocurrency would people choose if Bitcoin would fail?	62	1109	-0.5423	0
2015-12-08	Theory: Which other cryptocurrency would people choose if Bitcoin would fail?	Which other cryptocurrency would people choose if Bitcoin would fail?	62	1113	-0.5423	0
2015-12-27	Converting free bitcoin to physical silver (no $'s spent)	NOTE: I originally started this thread in the "Service Announcements - Micro Payments" by mistake so I locked that thread and started this thread here since this seemed to be the general discussion of bitcoin related topics.Hello my name is Silver Art. I am a new member to Bitcointalk.org (signed up today). I have been involved with Bitcoin since Novermber 2013 and have been involved with gold an…	20	375	0.9876	1
2015-11-21	Could you share Your first time BTC Experience?	Dear BTC usersWhen I first visited BTC Talk I saw it as a good marketplace (it is the best no doubt)...never knew or used BTC before even after being a member for a long time i didn't use BTC and instead i used Paypal...Recently (before 2-3 weeks) I created a new Bitcoin Account and started using BTCs for the first time...I'm overexcited to use BTCs than any other form of money transfers these da…	96	2206	0.984	1
2015-12-25	First bitcoin teller machine in Kazakhstan	Welcome!Kazakhstan Almaty Samal 3 1 Ritz Palace ritz.kz24/75% feehttps://twitter.com/arruah/status/679996457764536322	29	575	0.5093	0
2015-12-26	Share your best vanity address!!	Ive been messing about with the vanity gen and made a few addresses i like . It would be interesting to see the best ones everyone else has.heres mine1satosHiCHZ7A9V7bZZ52efMaFFDDKiWh&amp;1BTCtALK8ip2W9LcAsbsHqBCHPzn9CmhA5	25	564	0.8176	1
2015-12-03	About to buy my 1st Bitcoin	Finally! I have found an easy way to buy bitcoin.Someone introduced me to coinbase. I signed up to it and i entered my banking details.I uploaded 400 dollars to my usd account and now i am finally going to purchase my first bitcoin.I am very happy about this. It's about time i can easily buy bitcoin from my bankSo my question is: Once i buy my first bitcoin what exactly do i do with it?Do i leave…	106	2250	0.9223	1
2015-12-26	Beware: targeted phishing	I just received this:The "review your devices" button links tohttp://bit.ly/1Om71Rpwhich takes you to a fake google login page and asks for your google password.It appears to be targeting Bitcoin users so be careful out there!	31	657	-0.364	0
2015-12-25	A Visual Explanation of Subchains -- Secure 0-conf and massively scale Bitcoin	A Visual Explanation of SubchainsSubchains are a practical application of "weak blocks" which add security to zero-confirmation transactions and permit massive scaling of Bitcoin.Fig. 1. Each time a block that satisfies the weak target is found the subchain is extended. When a block satisfying the strong target is found the subchain is closed becoming a strong block and a new subchain begins.Fig.…	11	360	0.34	0
2015-12-27	The Daily Decrypt youtube videos	I watch the Daily Decrypt show on youtube ever day and its real informative on crypto news. Amanda is real Hot and pleasing to the eye.If you guys get a chance watch it.	9	230	0.6597	1
2015-12-27	what is bitcoin 0.2 ??	What is bitcoin 0.2..Someone explain me please...Recently I heard about it but don't know what is bitcoin 0.2 ??	4	120	0	0
2014-08-31	How to secure the bitcoin "life economies" ? The method.	Hello all members...Regulary members of this forum ask "how can secure store the bitcoins ?"Well the missing point is not a problem of "stolen" coin (or loosed coin) ... but alwaysthe choice of the softwarethat it manage the "wallet" file.Bitcoin is a network right ... but like other specialized tool it need a main operating (and well maintaining) recognize software : bitcoin-core (or bitcoin-QT …	36	1908	0.9875	1
2015-12-11	[Infographic] 2016 seems to be promising for bitcoin	Source:https://coupofy.s3-eu-west-1.amazonaws.com/BlogPost/content/uomQGL4QuEY1449618158924.jpg	44	1176	0	0
2015-12-20	Blocks 286287288	76k79k109kIs someone stress testing the network? Seems like a lot ofBTCflying around!	7	453	-0.1511	0
2015-12-26	Any update on Open Bazaar ?	How long will it be before we start seeing selling on this platform? Anyone have any idea?	16	363	0	0
2015-12-25	Did Gmaxwell stop working on Bitcoin?	I did read something somewhere the other day about how Gmaxwell left for some reason. I would like some further details on what exactly happened.The work by Gmaxwell is of the best i've seen in Bitcoin and I was very excited about confidential transactions it shows he is one of the guys thats pushing Bitcoin in the right direction which is decentralization of nodes and better anonymity it would b…	12	475	0.9543	1
2015-11-11	Indonesian now in the top 10 bitcoin market in world...	source :http://coinmarketcap.com/currencies/bitcoin/#marketsmarket :https://vip.bitcoin.co.id/Indonesian is the next potential Asian power ?we can see now indonesian market is the second largest market after China in Asiaand now in the top 10what do you think about Bitcoin In Indonesia in future ?for all investor are you interesting to open bitcoin ATM in Indonesia ? now we have only 2 place Bali…	70	1675	0.6174	1
2015-12-26	Watch for this imitated blockchain site bilockchain.info/	When I google for blockchain.info this site is the one showing on the searches they are shown as ads by googlehttp://bilockchain.info/it imitated blockchain precisely you might think it is the real blockchain site any body here have access the site before what is your opinion on this	9	263	0	0
2015-12-26	Commonwealth Bank goes Ballistic on Bitcoin one of the largest Banks	it comes in at 41st on biggest banks list though im sure its in reality much much biggerhttp://www.afr.com/business/banking-and-finance/cba-builds-a-blockchain-in-its-innovation-lab-20151206-glgj6y	9	278	0.3182	0
2015-12-26	§	§	27	549	0	0
2015-12-26	Bitcoin Surges Fast Forward On Many Fronts Heading Into 2016	Very nice infographic:https://www.cryptocoinsnews.com/bitcoin-surges-fast-forward-many-fronts-heading-2016/	3	115	0.4754	0
2015-12-24	Bitcoin just hit the 15000000 mark!	Happy "Birthday" Bitcoin!Source: Bitstamp.net	52	1098	0.6114	1
2015-12-26	Is the Winkelvoss ETF the only ETF in the making?	Title says everything. Anyone have knowledge of any other ETF's?	1	98	0	0
2015-12-24	We are at 3 transactions per second ... !	http://statoshi.info/dashboard/db/transactionsSo the question is : When increase block size to 2Mb ?Because Bitcoin Core need 3 month to spread and update the Bitcoin network usually ...	5	279	-0.1531	0
2015-12-21	Reduce Orphaning Risk and Improve Zero-Confirmation Security With Subchains	Abstracthttp://www.bitcoinunlimited.info/downloads/subchains.pdf(Peter R. Rizun)	6	315	0	0
2015-12-24	Why israeli people love bitcoin so much?	Why israeli people love bitcoin so much?	29	602	0.6369	1
2015-12-24	New iOS Camera App Uproov Signals End of Fake Videos and Photos	I think this is pretty cool check it out.."Recordings taken through the Uproov App are tamper-proof and therefore any changes to even just one pixel or byte renders the recording invalid as it is checked against its blockchain record written from the original picture you took with Uproov. This means that for the first time you really can be sure that an image or video recording really is true ??u…	14	393	0.9888	1
2015-12-22	Capacity increases for the Bitcoin system	Details:https://lists.linuxfoundation.org/pipermail/bitcoin-dev/2015-December/011865.htmlSupport:https://bitcoin.org/en/bitcoin-core/capacity-increases	8	468	0.4019	0
2015-11-04	How would you guys react if you guys lost 10 000 bitcoin?	Blue_Tiger73 posted as to what you would do if you gained 1000000 bitcoin (). Now i am asking you guys. How would you guys react if you guys lost 10 000 bitcoin through any reason ()? And how would you maximise the chances of this never happening?DOGE12321	129	2948	0.3527	0
2015-12-24	Oldest pending bitcoin transaction?	Hey guys I'd like to know if there was a way to find the oldest bitcoin tx currently in the mempool? I've been trolling a friend of mine who keeps complaining that his tx hasn't bounced back to him yet even though it's been pending for 9 days. Sad to say I've been rebroadcasting his transaction just to show what more of a dick I amSo what's the oldest tx that's still pending? Is it being rebroadc…	5	231	0.6442	1
2015-12-24	Anyone know of a good satoshi to btc conversion chart thats easy?	I am horrible at math and was wondering if there is a good conversion chart where I can type in the satoshiand it gives me a bitcoin amount.Its easier for me to see .0001 instead of 1000 satoshi or whatever it is lol	9	255	0.6124	1
2015-12-24	Lightning Network Skepticism	https://chrispacia.wordpress.com/2015/12/23/lightning-network-skepticism/Great article.	18	410	0.6249	1
2015-12-23	How bitcoin success the most in banned countries ?	Such as Russia and China that banned Bitcoin?	29	533	-0.4588	0
2015-12-24	Bitcoin related documentaries	Anybody got some links to them or names so i can look them up?Saw one yesterday was very interesting.I'm thinking of putting a database online with links to documentaries or stream them.	10	200	0.4576	0
2015-12-22	Capacity increases for the Bitcoin system	Capacity increases for the Bitcoin system-Very soon libsecp256k1 will be used for verification which speeds up initial sync time by 400%-700% and reduces CPU load for all full nodes.-A segregated witness softfork will be done ASAP (within 3-6 months probably). This will at least double the effective transaction capacity (ie. it is equal to or better than BIP 102) and at the same time it will prov…	25	584	0.9618	1
2015-12-23	bitcoin sociopath the dictator the puppet of the cia gavin and mr hearn are the	new elite unless concensus prevails what they didn't concieve is that bitcoin requires consnsus they thought they could use their manipulation and fear mongering to fool the ecosystem but we r smarter than thathttps://www.cryptocoinsnews.com/bitcoin-dictators-inflate-block-size-debate/	3	125	-0.0129	0
2015-12-14	What unit do you find more comfortable when measuring BTC values?	Im curious about the statistics on this nowadays. Honestly I don't know if it's only me but im still used to BTC even if it would be seen as inconvenient with small amounts might be because I used BTC only for years. Lately I also learned dealing and managing in satoshis when I started getting small payments because of the sig campaigns. Im really slow when it comes to math so this helped me (exp…	70	1079	-0.1154	0
2015-12-23	Best Bitcoin wallet for Windows 7 OS	HiI am a Linux specialist so i dont use W7 very often. I received a W7 laptop from my job. I want a good easy in use and secure wallet for my BTC'sSome suggestions?	5	139	0.8176	1
2015-12-20	Twitter Phishing scam	Hey I wanted to give a heads up and warn people if you use twitter and have tweeted shapeshift or Erik Voorhees there is a chance you will get a tweet about following him so he can send you a direct message. This isn't him the handle will be missing an o and will read @ErikVorhees This will lead to a survey monkey and a "one time double shift" up to 3 btc free.Don't be stupid guys it is a phish a…	19	622	0.9229	1
2015-12-21	I need advice on best Bitcoin wallet to replace Coinbase	Greetings!I work at a small nonprofit in Berkeley CA. We have happily used Coinbase to collect donations for a couple of years now. Suddenly Coinbase closed our account seemingly because we are a business and not an individual. I'm not 100% clear on why but it seems to do with new legal regulations. Anyway the point is that we need to choose a new Bitcoin wallet and I need advice on which one to …	48	1062	0.9891	1
2015-12-23	selling perfect money btc for wu/mg at low rates	Hello GuysI am selling Perfect Money for Bitcoins/Paypal/Western Union. If anyone interested do let me know.RegardsHC	1	71	0.7506	1
2015-12-23	Spoke to a reporter about Bitcoin used for drugs story	her name is Fiona Hudson she is the Freedom of Informationofficer for the Herald Sun Victoriashe changed the direction of the conversation 20 timeswould only cotinue talking if it was away from the conversationshe knows nothing about bitcoinshe thought it was made for Africa	8	197	0.6369	1
2015-12-12	How do you define "early adopters"?	Who is an early adopter in your opinion? How do you define it?	104	1933	0	0
2015-12-18	Details of all known bitcoin atm machines?	Does such a list exist with details of where every machine is? Ive never seen one in the flesh and would be interested to try using one.	4	134	0.4019	0
2014-05-19	Operation Chokepoint: Soft Fascism; Another example Bitcoin needs to remain P2P	http://reason.com/blog/2014/04/28/doj-operation-chokepoint-and-porn-starshttps://www.youtube.com/watch?v=LQAhWtwnuvY"the DOJ and its allies are going after legal but subjectively undesirable business ventures by pressuring banks to terminate their bank accounts or refuse their business. The very premise is clearly chillingthe DOJ is coercing private businesses in an attempt to centrally engineer…	8	1116	0.8632	1
2015-12-20	Waiting for the day when Amazon &amp; eBay accept BTC	This is just a fantasy of mine.Since the split of ebay and paypal buyers have been looking forward to more payment choices. I wonder if bitcoin is one of the considerations.Amazon buyers with bitcoins have been using purse.io to get cheaper goods. I wonder how the implementation of bitcoin payment is going to impact the prices of bitcoins.	94	1836	0.1779	0
2015-12-22	Bruce Sringsteen's promotor ventures into Bitcoin	https://twitter.com/Bitcoin?ref_src=twsrc%5Egoogle%7Ctwcamp%5Eserp%7Ctwgr%5Eauthorhttps://t.co/aLsh1GzfZs	2	123	0	0
2015-12-22	Everyone used to think nothing could come along thats Bigger than the Internet	and then came Bitcoin	28	514	0	0
2015-12-22	This is scary.. Potentially could this stop BTC adoption in the long run?	So we all know that we live in a world where politicians or any type of authority figures for that matter have some form of control on what we do in everyday life. What China is ready to implement and make mandatory in 2020 could revolutionize how authoritative figures can maintain that power without the fear of a rebellion.http://theantimedia.org/china-just-launched-the-most-frightening-game-eve…	7	297	0.9895	1
2015-11-20	Shift - Bitcoin Visa Card - now available in the US	Wow! did you see this? Looks like Americans are going to be able to get a Visa card backed by their bitcoin at Coinbase. I think this will be using Bitcoin very convenient. I am going to get one right away.Let's hear your comments on how you will use your Shift Bitcoin Visa Card.https://blog.coinbase.com/2015/11/20/introducing-the-shift-card/	103	2608	0.4389	0
2015-12-22	The World has become Fixated on Bitcoin	Ita becoming clearer by the day u just have to be superobservant of whats happening around you and online!	21	362	0.636	1
2015-12-22	Why no any block get mined in last 43 minutes+	I think block is mined every 10 minute but when i seehttps://blockchain.info/ no block has been found in last 40+ minutes.I have checked it after my transaction don't get confirmed in 15+ minute. Quite irritatingEDIT: Finally F2pool found new block after 1 hour.	5	126	-0.9508	0
2015-12-22	Bitcoin Bounty	http://bitcoinbountyhunter.com/satoshi.htmlhas this been claimed and did the guy get arrested?	2	114	-0.4767	0
2015-11-19	Testnet bitcoin value?	Is there an exchange rate for testnet bitcoin. I did some search but couldn't find one?in other words does test bitcoins has value?	44	1030	0.5362	0
2014-05-28	A Summary of Phinnaeus Gage's Investigation into Brock Pierce Thus Far	***Consider this the Third Installment (but hardly the last) in what has already been an exhilarating detective series:Part I:https://bitcointalk.org/index.php?topic=590970.0(More Proof That Savegox.com Is A Sham)by Phinnaeus GagePart II:https://bitcointalk.org/index.php?topic=610521.0(All Things Considered Brock Pierce et al)Part II compiled these reports which were NOT penned by PG:http://www.r…	138	21877	0.9988	1
2015-12-22	Herald sun Victorian Newspaper Slandering Bitcoiners caughtout	in a story about Bitcoins on 21/12/15 the Heraldsun slanders Bitcoin usersbut hey look on their other biggest story of the past two weeksthey got it completely wrong from the Witness statement of one personhttp://www.heraldsun.com.au/news/police-will-not-take-action-against-richmonds-dustin-martin-over-threats-against-woman/news-story/0bd9906c04ffd8e60721016415f5fdf2	0	101	-0.6798	0
2015-12-21	Couple of thoughts about bitcoin scalability future	I was thinking recently about that issue with bitcoin doing only few transactions (or so) per second and long confirmation times. Last times the community is desperate about the need to increase scalability / speed in order to compete with traditional payment systems in future.I just realized that this is simply wrong direction of thinking (in my opinion). Essentially we get all that goodness r…	3	146	0.9349	1
2015-10-17	When you watch this you will know if you were a very early adopter...	Andreas M. Antonopoulos - Audience vs Bitcoin Evolutionhttps://www.youtube.com/watch?v=xxFqNKAXhlc&amp;feature=youtu.be	16	714	0	0
2015-12-21	Bitcoin dev IRC meeting in layman's terms (2015-12-17)	Once again my attempt to summarize and explain the weekly bitcoin developer meeting in layman's terms.Link to last weeks summarizationDisclaimerPlease bear in mind I'm not a developer so some things might be incorrect or plain wrong.There are no decisions being made in these meetings but since a fair amount of devs are present it's a good representation.Copyright: Public domainlink to this week l…	0	81	0.9974	1
2015-01-25	Who is "Variety Jones"?	From Ross Ulbrichts journal (late 2011):"Around this time Variety Jones showed up. This was the biggest and strongest willed character I had met through the site thus far. He quickly proved to me that he had value by pointing out a major security hole in the site I was unaware of. It was an attack on bitcoind.We quickly began discussing every aspect of the site as well as future ideas. He convinc…	385	34441	-0.5239	0
2015-12-21	Hash-based Confidential-transaction-chains..	This is something I've been thinking about since gmaxwell blew all our brains out with his homomorphic confidential txn implementation.It is a very simple idea and NOT as powerful as CT but it does hide the values when you make a spend (from most people). And is quantum secure as well as it only relies on hash functions.Basically - when you create a TXN you also generate a random number.You then …	0	61	0.9853	1
2015-12-21	New Asianconnect book available in Bitcoin!	We are proud to announce our newest book GA288.It's our latest Sportsbook available in EUR and GBP.Here you get the highest limits for the major leagues in football for both the European and Asia-pacific markets.Simply fill the form in the link below or ask questions in the chatbox:Get the GA288 book&gt;&gt;PS.You can also email us to learn moresupport@asianconnect88.comOr just Skype us Asianconn…	1	74	0.4767	0
2015-12-19	Paul Sztorc's "Blockchain for Dummies" is great read. Finished it in one sitting	Paul Sztorc's "Blockchain for Dummies" is great read. Finished it in one sitting this morninghttps://docs.google.com/viewerng/viewer?url=http://www.truthcoin.info/images/blockchainz.pdf	10	892	0.6249	1
2015-12-21	Bitcoin Traffic Bulletin (Redux)	I updated the "Bitcoin Traffic Bulletin" article that I wrote in November 2014 with improvements to some of the stats new stats as of yesterday and some revised commentary in light of the block size debate. Hope it's of interest!http://hashingit.com/analysis/44-bitcoin-traffic-bulletin-reduxThe simulator sources used in the article are available on github with the link at the bottom of the articl…	0	62	0.68	1
2015-07-12	If you had to choose to put 5 BTC into 1 BTC investment what would that be?	So if you had to select only 1 single BTC related investment to put 5 BTC into it what would that be?I know a lot of people re going to say there are no safe and sustainable BTC investments but I strongly disagree. Once you exclude HYIPs and ponzies you can do well in the crypto world.What would you choose and why?	294	20641	-0.1179	0
2015-12-20	Anyone with unbiased review/information of KeepKey hardware wallet	Just wondering if anyone can comment on their experiences with the KeepKey wallet.What I'm interested in is what justifies the 2.5x premium over the Trezor considering a lot of the code and R&amp;D was undertaken by Satoshi Labs.Does the KeepKey add any additional capabilities or provide enhanced security?The price premium doesn't phase me if it does indeed provide extra functionality/security as…	2	142	0.9407	1
2015-07-20	Freemium Bitcoin faucet script!	Hello there!At Inculutus we're running a giveaway contest we're offering hundreds of free copies of quantumFaucet script. Quantum Faucet is a simply light-weight PHP script to start your own Bitcoin faucet in no time. qFaucet make it ridiculously easy to start a faucet that's both easy to use and secure.Quantum Faucet gives you a perfect way to start a profitable faucet without any hassle all it …	2	421	0.9558	1
2015-12-21	If bitcoin growth is like rats on an island then we need rat Viagra	The rats are not fucking.	1	93	0	0
2015-12-21	Rand Corporation: National Security Implications of Virtual Currencies	PDF -&gt;National Security Implications of Virtual Currencies: Examining the Potential for Non-state Actor DeploymentSummary -&gt;http://www.rand.org/pubs/research_reports/RR1231.htmlRR-1231-OSDRAND National Defense Research InstituteRecommendations:The Department of Defense should be aware of the following:(1) VCs are an increasingly technologically feasible tool for non-state actors to deploy i…	1	156	0.9584	1
2015-12-19	Minimum transaction fee is the anti-spam mechanism of Bitcoin not block size	I had to post this because I feel like it's either a misunderstanding or lie when I see people constantly claiming block size is the anti-spam tool of Bitcoin. It's minimum transaction fee not block size that is the spam prevention measure. Some would argue that to avoid having any trace of a central banker in Bitcoin it is miners who should theoretically determine the lowest price for which they…	17	1179	-0.9926	0
2015-12-19	2016 - Bitcoin or Blockchain?	Lots of people believe that 2016 will be a very good year for the bitcoin industry. I Believe that 2016 will even more important for the Blockchain.So where to invest in the coming year?http://www.thestreet.com/story/13403132/1/a-case-for-investing-in-bitcoin-in-2016.html	24	784	0.647	1
2009-11-22	Welcome to the new Bitcoin forum!	Welcome to the new Bitcoin forum!The old forum can still be reached here:http://bitcoin.sourceforge.net/boards/index.phpI'll repost some selected threads here and add updated answers to questions where I can.FAQhttp://bitcoin.sourceforge.net/wiki/index.php?page=FAQDownloadhttp://sourceforge.net/projects/bitcoin/files/	162	32214	0.5707	0
2014-12-03	Decentralized Lending Protocol / Network	The project that the OP and the subsequent discussion has refined is now referred to asThe DAFNE ProtocolDecentralized Autonomous Financial NEtworkingThe primary application of which is the Decentralized Autonomous Lending Network which is described herein. It is imagined that the core of this protocol will be transferable to any application that requires networking of parties involved in financi…	107	5422	0.9997	1
2015-12-19	LIVESTREAM! Second Official Bitcoin Trader Competition 4 Traders Head to Head!	Hey guys!I am hosting my second official bitcoin trader competition live right now! Tune in athttp://www.RektClub.com4 Traders all start with accounts on OKCOIN with .25 btc in each account.They trade their own way for 6 hours including 20x leverage!Winner gets a prize!VICE Motherboard covered the story mentioning the first competition I did last week! herehttp://motherboard.vice.com/read/a-spamm…	6	844	0.8507	1
2014-10-11	Bitcoin Holiday Calendar 2015	We need a Bitcoin Holiday Calendar what do you think?Thought it would be great to have one when I heard someone talking about Halloween today I was like wtf who cares about Halloween! The price of Bitcoin is around $300!!It would have to include:Silk RoadMt GoxVitalik's birthdayAnything else?	9	1605	0.8669	1
2011-12-12	Happy Satoshi Nakamoto Day	On December 12 2010 12:22:33 PM (local)Satoshi Nakamoto founder of Bitcoin penned his last post on this forum. We'll now pay homage to this man by declaring todaySatoshi Nakamoto Day marking the one year anniversary of his last communication to us.What he left for us is an ideology and all who've followed his path are his descendants his legacy lies with them and all those who'll soon follow.In h…	114	14206	-0.128	0
2015-12-06	I would be interested to learn about BTC adoption beyond the usual countries	...Sure we all know that in the USA most of Europe China (mining anyway) Argentina etc. that BTC use appears to be growing fast.I am just back from India and Nepal where I saw ZERO about BTC adoption only ONE (USA) person in our tour group had even heard about Bitcoin he had read about it never used it. bitcointalk memberbryant.colemanwrote that tekkies in India ARE looking at and beginning to us…	21	1775	0.6249	1
2015-12-18	SBIR Funding for Blockchain Research	I was just browsing SBIR funding for something else I was working on and came across this listing...HAH. If anyone is interested making a proposal to start a business you have until January 20th to submit a proposal.https://www.sbir.gov/sbirsearch/detail/867797TECHNOLOGY AREAS: Identity Privacy and CybersecurityOBJECTIVE: Design information security and privacy concepts on the blockchain to suppo…	4	123	0.9961	1
2015-12-17	Recruiting Participants for a Bitcoin Research Study	I am a graduate student at the University of Arizona studying sociology. I am currently writing my masters thesis on Bitcoin usage and am looking for people who would like to be interviewed. I am looking to get a sense of why Bitcoin is valuable and what reasons people decide to use Bitcoin. The interviews will be informal and last around an hour or as long as you have available. The time and pl…	12	277	0.9741	1
2015-12-18	Can Bitcoin be funny? (REWARD) Winners Already Chosen	Okay so I am bored at work and realized I have not heard a single funny joke related to cryptocurrency or bitcoin that is funny so.I will payBTC.01 to the first person that posts a funny joke comic strip picture video or anything that is actually funny related to cryptocurrency. I will be the judge of what is funny and I will only pay the first person that makes me laugh in order of posting. Plea…	19	315	-0.1938	0
2015-10-20	The Future of Cryptocurrencies - Virgin Media	Enjoyhttp://www.virgin.com/entrepreneur/the-virgin-podcast-charles-hoskinsonlove to hear your thoughts	23	901	0.8126	1
2010-03-08	Interesting article regarding the IRS and the internet...	http://www.auctionbytes.com/cab/abu/y210/m03/abu0258/s03IRS to Track Online Sellers' Payment Transactions Beginning Next YearBy Barbara Weltman(Darth Sidious Voice)I... am... afraid... your friends at Paypal will bow to the state.We may in the next year or two have to think aboutNOTexchanging to dollars anymore	9	2024	0.4767	0
2015-11-26	Did Bethesda Create Bitcoin? What Are The Three Towers? Relevance Of 9/11?	Did Bethesda Create Bitcoin?Recently I have been mulling over the history of Bitcoin there are many things that do not add up remember that the Illuminati do things in plain sight that is dates times everything is carefully co-ordinated there are NO MISTAKES NO COINCIDENCES I also believe peoples demises are being calculated all the time while we are going about our business.The Bitcoin economy w…	93	5782	0.9975	1
2015-12-18	Seibert - uh oh	That's all a bitcoiner needs an attorney who can't spell 'judgment'. lol - you know you are fucked when your attorney advises you: 'if you fire me they take you away in handcuffs'. WTF?	0	75	-0.7783	0
2015-12-18	Bitcoin's Supply Crunch Has Started	Source:https://sato.sh/note/11128	0	102	0	0
2014-01-24	Tiger Direct Now ACCEPTING BitCoin !! w000t !!	*Standing Ovation!*Which is awesome for miners well and the entire network!I was just at Tiger Direct last night and three out of four people had no clue as to whatBTCitCoin is!Exciting news! Enjoy!http://www.tigerdirect.com/bitcoin/	6	653	0.9112	1
2015-12-15	When was your first "awareness" of Bitcoin/How were you made aware?	Back in 2008 2009 2010 I was a standard irc user and would always type /list to see all channels on a given irc network.I would sort by most populated channels first. This was my weird OCD process to see what projects and technologies people were interested in on Undernet Dalnet eventually freenode.Before bitcoin related channels existed on freenode I used this method on some irc server(the netwo…	33	571	-0.466	0
2015-12-17	I found this pretty cool. The founders of Bitcoin	https://www.reddit.com/r/Bitcoin/comments/3x9p5j/i_found_this_pretty_cool_the_founders_of_bitcoin/?ref=share&amp;ref_source=linkI swear I thought I saw someone on here with the username Sirius.	19	395	-0.0516	0
2015-12-09	POLL Is Craig Wright Satoshi Nakamoto?	What do you think?http://www.wired.com/2015/12/bitcoins-creator-satoshi-nakamoto-is-probably-this-unknown-australian-genius/To me seems legit...	148	6598	0	0
2015-12-17	The case of chargebacks	It's pretty clear now Bitcoin is the ultimate store of value in terms of being able to subvert capital controls and other forms of slavery it's the best way to move money from A to B and a bunch of other things.But focusing on daily usage by the average joe: How does the chargeback problem get solved?If someone buys something and this something is broken and they want their money back or somethin…	25	578	0.8299	1
2015-12-17	What happens to the difficulty level	I've just been asked a question about difficulty but don't know the answer.Could someone tell me please?What happens to the difficulty level when the last bitcoin has been mined in 2140ish? Does it stop increasing?	6	174	-0.6358	0
2015-12-17	Tech and Banking Giants Ditch Bitcoin for Their Own Blockchain	http://www.wired.com/2015/12/big-tech-joins-big-banks-to-create-alternative-to-bitcoins-blockchain/	1	91	0	0
2015-12-17	If people in third world countires all have Facebook	why dont they have acess to their own Crypto Bank/Wallet	33	494	0	0
2015-12-17	Whoa: Winkelvoss Twins' ETF Lawyer Evan Greebel Arrested in Martin Shkreli Case	from here:http://www.bitcoinfuturesguide.com/bitcoin-blog/winkelvi-etf-lawyer-evan-greebel-arrested-in-martin-shkreli-caseInteresting news that went a bit unnoticed in the Martin Shkreli fraud charges. This morning the notorious biotech CEO who hiked AIDS drug price was arrested this morning and a law partner at Kaye Scholer Evan Greebel was also arrested:http://abovethelaw.com/2015/12/pharma-kar…	6	256	-0.8744	0
2015-12-17	is OP_HODL a thing?	I have seen some people including experts or even I think some of the core devs refeer to Bitcoin's OP_LOCKTIMEVERIFY feature as OP_HODL. Does OP_HODL actually work within the code and does the same thing does a different thing or they are talking about OP_LOCKTIMEVERIFY in a funny way? I was just confused to see devs using OP_HODL.	1	109	0.1531	0
2015-12-16	Dorian Nakamoto wins Craig Wright at the media war	I thought this is funny do the following experiment: Put "Satoshi Nakamoto" in google image search and see who comes up everywhere. Exactly Dorian Nakamoto is everywhere in the pictures and I can't barely find a picture of Craig Wright it only shows up when you scrow all the way down. So when clueless people search for Satoshi Nakamoto they will still think it's Dorian. His hoax didn't work.	21	555	-0.2449	0
2015-12-17	CoinTelegraph publishes nonsense story claiming to receive e-mail from Satoshi	web version here:http://www.bitcoinfuturesguide.com/bitcoin-blog/disgraceful-cointelegraph-publishes-nonsense-clickbait-story-about-receiving-e-mail-from-satoshi-nakamotoWhat an absolutely disgraceful article from CoinTelegraph today. The headline: "Satoshi Nakamoto Writes To CoinTelegraph About The Nobel Prize":http://cointelegraph.com/news/115901/satoshi-nakamoto-writes-to-cointelegraph-about-t…	15	282	-0.8895	0
2015-12-17	What Would You Do?	What Would You Do?Your life is normal. You have a secure reliable source of income. Financially you are okay have $5000 USD in savings.Take into account:You are not richLosing the money would hurtInformation to help make your decision is only what has been publicly releasedTodayIf decision not made instantly after reviewing helpful information it would be as if you never had a decision to make fr…	2	169	0.3527	0
2015-12-17	The myth about Chargebacks	when u recieve money back from any source paypal visa cash etcits the identical process u dont recieve the same money backu recieve different money through insurance policy refund warranty etc etcmany stores even refuse refunds when its stated in law that a customeris allowed to change their mind	11	298	-0.296	0
2015-08-25	The tide is turning: Which one is the alt coin now?	[]luke-jrLuke Dashjr - Bitcoin Expert 84 Punkte 10 Stunden zuvorConsidering this represents the economic majority (I think?) I think /u/theymos may now need to reconsider treatment of XT as an altcoin. :/https://www.reddit.com/r/Bitcoin/comments/3i7mtz/8_major_players_support_bip_101/cued13hhttps://www.reddit.com/r/Bitcoin/comments/3i9qdj/25_of_hashing_power_is_now_publicly_backing_bip100/cuerd2…	92	3015	-0.3695	0
2015-12-15	Can Someone Get An IP From A Bitcoin Address?	Can someone get my IP address from my bitcoin address? I ask as this would technically remove the anonynimity of Bitcoin and its decentralisation as it can easily be tracked back to the sender. Is it therefore possible and easy to trackan IP address from a bitcoin address using simple php/python or javascript?	22	667	0.6868	1
2015-12-10	Satoshi returns says he's not Craig wright	Update: It was not Satoshi.Received: from mail.vistomail.com (cpe-104-231-205-87.wi.res.rr.com[104.231.205.87])by smtp1.linuxfoundation.org (Postfix) with SMTP id 01BCADFfor &lt;bitcoin-dev@lists.linuxfoundation.org&gt;;Thu 10 Dec 2015 06:53:42 +0000 (UTC)104.231.205.87 is not mail.vistomail.com. It's some residential IP cpe-104-231-205-87.wi.res.rr.com.I feel like the mailing list must be seriou…	62	2395	0.0129	0
2014-12-04	Finding Satoshi	Finding SatoshiLance is an NSA agent mainly stuck to his desk job and tracking financials of suspected terrorist organizations. His boss comes in and tells him he has a field job for him. He's been getting a lot of slack from his higher ups to do something about this Bitcoin thing and they want to find Satoshi once and for all.Lance has heard about Bitcoin but only from the news so he's not too f…	77	5490	0.9964	1
2015-12-08	Has Wired discovered the real Satoshi Nakamoto? (.. this time)	http://www.wired.com/2015/12/bitcoins-creator-satoshi-nakamoto-is-probably-this-unknown-australian-genius/	510	14354	0	0
2015-12-15	Will bition eventually deflate to oblivion?	AIUI fiat currencies tend to be inflated to oblivion. AISI bitcoin is the symmetric opposite to fiat so will deflate to oblivion.There are already a fair few bitcoins 'lost' in wallets to which no one has the private key. This can only increase with time and lead to fewer and fewer bitcoins in circulation and thus deflation. Eventually so few will be in circulation that it'll be impractical as a …	39	901	0.34	0
2015-12-16	For Sex Industry Bitcoin Steps In Where Credit Cards Fear To Tread	Across the country law enforcement is cracking down on sex trafficking of minors by going after online escort ads.Five years ago Craigslist was pressured to shut down its adult-services forum. The new target is Backpage.com  Visa and MasterCard stopped processing transactions with Backpage this summer.Some in the sex industry are getting around that by using the virtual currency bitcoin. That's …	1	239	-0.1935	0
2015-12-16	Understanding Bitcoin addresses and private keys.	I have recently thought about bitcoin addresses and the private keys and just cant get my head around how they are created and link together would love if someone could break it down into laymans term.My understanding of it is that a long string of?? is passed through sha256 and creates an address (bitcoin address). from the address you can not go backwards and find the original string of? but if…	7	227	0.9195	1
2015-12-16	Who 'Rules' Bitcoin E-Commerce The Way Amazon 'Rules' Fiat E-Commerce?	We've been messed about twice now trying to sell in the Marketplace section of BitcoinTalk.orgIn both cases a person offered a price we accepted and then the buyer went cold at the stage of going to Escrow.comA trusted BitcoinTalk member inboxed me and suggested trying an online auction instead so I wanted to reach out and ask which auction host do BitcoinTalk members prefer for Bitcoin related i…	2	102	0.9863	1
2015-12-16	Smart contract snippet	I want to know if there is a snippet (prefferably in Python) of a smart contract. For all the articles and such nobody really show codes. The most I have seen is on Escrow account at the Bitcoin.it/wiki/ContractIs there a python example of a smartcontract using the Bitcoin library?	0	76	0.4588	0
2015-12-16	Anyone from the Kansas City Area?	Hey everyone kinda new to the forum and couldn't really find a place to post about regional stuff. Anyone from the Kansas City area?	0	58	0	0
2015-12-16	What happens to 0 confirmation accepted sites with the new BIP?	I remember reading about a new BIP that would make 0 conf obsoletes meaning that 0 confirmations couldn't be spent or something like that I think it has to do with the "replace by fee" new feature (BIP65) im not an expert so im not sure.I just want to be sure that if I send money to a site like bitcoinvideocasino that accepts 0 confirmations everything is going to be OK or I will face some proble…	1	115	0.6767	1
2015-12-15	Only 97 nodes in china?	Was just looking at this sitehttps://bitnodes.21.co/Are these accurate stats?China is literally THE bitcoin country why so little nodes?Or maybe this is good security wise considering they pretty much own mining network thought?	24	560	0.903	1
2015-12-15	Antpool F2pool BTCC Pool Bitfury and BW will close their pools for christmas.	You heard it the major pools will close their pools for 24h only to let small pools and home miners get their shares of BTC as Christmas Presents... I think this is a good way to give back to the people and I'm glad to hear it as well.So who is ready for christmasOfficial Linkby Bitmain CEO	6	342	0.8993	1
2015-12-09	Gmaxwell proves Craig Wright is a fraud	Checkmate Mr Wright.https://www.reddit.com/r/Bitcoin/comments/3w027x/dr_craig_steven_wright_alleged_satoshi_by_wired/cxslii7This is pretty much it. You can fool Wired but you ain't fooling the G.This guy just got exposed as a ridiculous ego-maniac with an elaborate hoax. He pretty much fits the persona of smart enough to pull such a hoax ego big enough to want all the attention to go through all …	114	3570	0.6413	1
2015-12-09	[VIDEO] Craig Wright inventor of Bitcoin (Satoshi Nakamoto) speaks on Bitcoin.	https://youtu.be/xIZWVu6XsO4The subjects covered are noted below:--------------------Clip 1: Intro. Dr. Wright "does commercial research that nobody ever hears about and this suits him very well". "Designs protocols and works on things that people don't realize can be possible yet". "Going back to writing papers soon." Born in Australia and moved to London where he resides now. When asked how did…	59	1314	0.9911	1
2015-11-22	Can anyone help me figure out who sent this?	https://blockchain.info/tx/198974eaf9cddec1c3da20dbef8f1d8f7e210839ef5336b19d5b339098c11ea1	23	789	0	0
2015-12-15	Telegram group chat	Hey guysI created a Telegram group where we can chat with each other without having to know each otherFeel free to joinhttps://telegram.me/joinchat/BMMECQGg3ThAALHus8Rmtw	0	217	0.7579	1
2015-12-14	Bitcoin hacking How long would it take?	So ive been playing about with the vanity maker and made a few nice addresses but it got me thinking.Couldnt someone just make a vanity checker that cross references every single address it creates to see if theres any balance and if so move that to another wallet? Surely out of those millions of keys your pc can create every second a few of them are going to end up already bening used? Even more…	39	865	0.8954	1
2015-12-15	Windcatcher Airpad - As seen on Shark Tank now available for Bitcoins at Purse	As seen on Shark Tank! Now Available now for Bitcoins for the very first time!The new and improved Windcatcher® AirPad 2 inflates in seconds without any power or pumping. Our one-of-a-kind valve also allows for instant deflation making packing up a breeze.New Features G-hook Fastener: Quickly and easily open and close the Windcatcher® valve. More durable and reliable (and stylish) than ever. Q…	0	66	0.8662	1
2015-12-15	This epic slideshow tells you all you need to know about Bitcoin and blockchain	http://uk.businessinsider.com/magister-advisors-report-on-bitcoin-and-blockchain-ecosystems-2015-12Edit: view the slideshowat this link	8	182	0	0
2015-12-15	Concerned BTC holder: are different versions of the Bitcoin protocol compatible?	I'll start by saying I love BTC but I'm not knowledgeable enough to understand the difference in terms of compatibility between the various BIPs Bitcoin XT bigger blocks etc. However it kind of makes me worried to think that my "traditional" BTC could become useless if another version of the protocol took over. Are my concerns valid? What do we "traditional" BTC holders have to fear? I'd love if …	5	160	0.3094	0
2015-12-15	Early blocks won a casual stroll through history...	...I had read enough about some of the early days of Bitcoin I decided that I wanted to stroll through history to some early blocks via blockchain.info. Nothing scientific but I was curious to see what happened in some of those early blocks vs. what we have seen since I started learning about and using BTC.No real methodology random exploration and not in depth. I was just curious!I noted at Bloc…	4	214	0.5395	0
2015-12-14	Satoshi Nakamoto shedding some light on Bitcoin	So moderators out in Reddit seem to have no problem about a topic going on over there. It has been going around on twitter too. Satoshi Nakamoto is shedding some light about bitcoin. So far we know that "Satoshi Nakamoto" is a group not a person. Here is the conversation:https://www.reddit.com/r/Bitcoin/comments/3wqijk/bitcoin_v10/If I can't post a link then please remove it.	20	612	-0.3818	0
2015-12-13	Has Mike Hearn joined the wrong side of the force?	XT was obvious not successful so Mike Hearn switched the sides. Good for Bitcoin?http://static1.squarespace.com/static/55f73743e4b051cfcc0b02cf/t/564dd802e4b0dff76870e198/1447942146527/PRESS+RELEASE+R3+tech+maangement+team+%2811-19-15%29.pdfhttp://r3cev.comhttps://en.wikipedia.org/wiki/R3_(company)	31	835	-0.0444	0
2015-07-05	#EarnBitcoin	It is already easy to spendBTC. It is becoming easier to buy and sellBTC.To close the cycle and have a real Bitcoin economy we really need some way for millions of people to be able to earnBTC.Thankfully there is a simple way to achieve that:https://www.fiverr.com/millions of gigs already takes Bitcoin for funding (via Coinbase)https://www.uber.comOver 1 million drivers worldwide (works with Brai…	62	2470	0.7964	1
2015-11-15	Ads for bitcoin in cinemas? - Update 1	 Update post tohttps://bitcointalk.org/index.php?topic=1182612Hello everyonefirst things first here is the promised example advertisement:https://www.youtube.com/watch?v=4dt3AGqRO1A(now with english subtitles)Now to answer your questions:Bind stores to accepting bitcoin as long as the ad runs!I will require the stores to sign a contract which binds them to accept bitcoin for at least 6 months. …	25	907	0.9899	1
2015-12-14	Bitcoin dev IRC meeting in layman's terms (2015-12-10)	Once again my attempt to summarize and explain the weekly bitcoin developer meeting in layman's terms.Link to last weeks summarizationDisclaimerPlease bear in mind I'm not a developer so some things might be incorrect or plain wrong.There are no decisions being made in these meetings but since a fair amount of devs are present it's a good representation.Copyright: Public domainlink to this week l…	1	80	0.9707	1
2015-12-09	What the Return of Satoshi (aka Craig Wright) really means?	Hopefully after all the dramatic handwringing emotional denials and conspiracy theorists settle down people will begin to focus on the most important revelations that came from Craig = Satoshi's comments in the video.There are a few main points I see as being helpful in clarifying the direction of things regarding bitcoin.1)Craig/Satoshi basically took a stance against banks running private block…	72	1529	0.9802	1
2015-12-09	Police Raid Home of Alleged "Bitcoin Creator" Craig Wright - ALL FACTS	Police Raid Home of Alleged Bitcoin Creator Craig WrightPolice in Australia have raided the home of Craig Wright the tech entrepreneur who reports suggest may be one of two individuals behind creation of the bitcoin protocol.http://www.coindesk.com/police-raid-home-of-alleged-bitcoin-creator-craig-wright/------------------------------------------------Pretty Certain Dr. Craig Steven Wright is Not…	93	3244	-0.6686	0
2015-11-07	How Much Bitcoins Do You Have?	From a single satoshi to 0.15 BTC now. Two years passively managed basically doing nothing but exchanging and gambling here and thereFor those who invest actively in Bitcoin how long did it take on average to profit 1 BTC just by trading?	91	3035	0.7543	1
2015-11-22	Do you know your own Bitcoin address?	Ok that sounds like a silly question but what I mean to say is do you know it all in your head - could you write down the full address with no errors?I have several vanity addresses and of course know the primary details but not the rest including upper / lower case and number sequences.I have been thinking about this lately and just wanted to put it out there	134	2850	-0.802	0
2015-12-11	2 simple things about creators of bitcoin	Let me share my personal thoughts about creators of bitcoin. I would like to just point out the following two observations:1. With so big effort spent (in time work and people) still nobody was able to clearly find out who that was - that means there must be really strong reasons to keep that unrevealed.2. Bitcoin started / appeared pretty much right after those big banks collapse being the begin…	20	556	0.7713	1
2015-12-14	4 Bitcoin Traders Going Head To head on Okcoin - LiveStream Youtube	If anyone wants to watch I came up with the idea to open up 4 accounts on OKC add a total of 1btc to them (.25btc in each) then offer 4 traders the chance to compete against eachother trading live on youtube. 8 Hour challenge live. Winner has the highest net balance at the end of the 8 hour period!https://www.youtube.com/watch?v=XCF1MqU3vr0	17	343	0.75	1
2015-12-14	Bitcoin get all Block-Headers - Java method failed	I have tried to download mined Block-Headers fromhttps://blockchain.info/. I used a JSON method to download and some other Java code to safe the mined Block-Headers into a txt. After a few thousand (9000) I couldn't download anymore because of to many requests.To remember a Block-Header looks like this (https://en.bitcoin.it/wiki/Block_hashing_algorithm):0100000081cd02ab7e569e8bcd9317e2fe99f2de44…	0	74	0.793	1
2015-12-14	How could one prove that he/she/they is Satoshi Nakamoto?	What do Satoshi Nakamoto need to do if he/she/they want to come back to the cryptocurrency stage? Do he/she/they sign a message from an address that is known to belong to Satoshi Nakamoto? Which addresses will Satoshi Nakamoto need to sign from then?	17	438	0.212	0
2015-12-11	Markets Tanking &gt;&gt;&gt; Bitcoin Steady Climb &gt;&gt;&gt; Safe Haven Effect Kicking in	With the increasing panic and uncertainty in the market it is interesting to see the persistent and solid rise in the price of Bitcoin. Obviously Bitcoin is playing by a whole separate set of rules and you do have sideline issues such as Craig/Satoshi etc...But I get the sense that what we are seeing is the beginning of a growth curve. Will we see Mainstream Media / Banks try and put the breaks o…	22	636	0.8519	1
2015-12-13	Classifying the waves of bitcoin adoption by demographics	1. 2009-2010: Cryptoanarchist wave. Slashdot readers. Computer engineers.2. 2011: Silk Road wave. A very famous Wired article introduced bitcoin to geeks.3. 2013 (April): Halving wave. The severe 2011 bubble crash + the halving made bitcoin extremely undervalued at the end of 2012. The reduced supply oversold condition and growing demand from Silk Road and SatoshiDice sparked another bubble.4. No…	9	244	0.8176	1
2015-12-12	Will Bitcoin get faster transactions like Litecoin?	I know how disappointing it is for having to wait around 15 to 30 minutes for a Bitcoin transaction to get confirmed by the network. But I think faster transactions could be achieved if devs decide to improve the code. Just look at Litecoin Dogecoin and Ethereum. They have faster confirmation times and some good features. I have no doubt that Bitcoin will be improved in the near future and it wil…	61	1597	0.4215	0
2015-12-14	Why Cryptocurrencies Matter	Enjoyhttps://youtu.be/HFgZvJxkbvI	1	96	0.4939	0
2015-12-13	Could we leave satoshi alone?	I can't believe that the media's not arrested for harassing and somewhat intimidating Satoshi.	26	443	0.4209	0
2015-12-13	John McAfee talks about Bitcoin.	Digital currency is inevitable. Whether it's going to be Bitcoin that's the question.	12	275	0	0
2015-12-13	Once Holy Satoshi spoke: People fall into two categories...	People fall into two categories:the ones who own Bitcoins and the ones who will only own some Satoshis.Saint Bitconio ca. 2009 D.C	8	273	0	0
2015-12-13	Are there many women who wear bitcoin?	Are there many women who wear bitcoin?As far as I mostly wear bitcoin is a man and rarely even almost no women who wear bitcoin ??	27	685	0.2985	0
2015-12-12	Satoshi Nakamoto nominated for the *Turing Award* ("Nobel Prize of computing")	Satoshi Nakamoto nominated for the acm AM Turing Awardhttps://www.youtube.com/watch?v=zxbNm-Ay67g&amp;feature=shareThe ACM A.M. Turing Award is an annual prize given by the Association for Computing Machinery (ACM) to "an individual selected for contributions of a technical nature made to the computing community". It is stipulated that "The contributions should be of lasting and major technical i…	31	668	0.9618	1
2011-10-13	2710 Thomes Ave Cheyenne WY 82001	Theymos this thread is Bitcoin related so please don't move it.Would anybody here do business with a Bitcoin related company if the address it posts on its website and on WhoIs is2710 Thomes Ave Cheyenne WY 82001?To get up to speed read the Reuters article and watch the video here:http://www.reuters.com/article/2011/06/28/us-usa-shell-companies-idUSTRE75R20Z20110628A short list of corporations lo…	52	11021	0.6595	1
2015-11-22	Bitcoin transactions - how to reduce fees?	HiI use Electrum wallet. When I first started out with Bitcoin I assign a new receiving address for every provider that I uses: for instance cloud mining fund receiving account I use address 1 transaction with seller @ certain website I use address 2 receiving funds from BTCJam I use address 3.End of the month if I need to push the coins to an exchange for whatever reasons the transaction fees ca…	29	737	-0.1776	0
2015-12-09	Craig S Wright is not Satoshi... or is he?	I've been reading a lot of gossip on this new announcement. So is Vraig S Wright the real Satoshi Nakamoto or not? It looks like the Australian Authorities seem to think so but it could all be a well orquestrated plot.Please leave some comments on wheter you think it is a Plot and whose behind it or not!	3	272	0.57	0
2015-12-07	Store and Safety of Digital Currency Survey	HelloIt is good to be here. My name is Steven Dong and I am the master student studying in Human computer interaction and design at University of Washington Seattle WA.I am currently taking the class HCID 530 A Usability and User Research. Which we were asked to define a research topic and some research questions and create a survey to collect real data for analysis. The survey aim to understand …	5	233	0.9668	1
2015-12-13	A Dissection of Bitcoin	I just published a new book: "A Dissection of Bitcoin". It analyzes the original Bitcoin source code written by Satochi.If you are interested in understanding the inner-workings of Bitcion and/or want to become a Bitcoin expert this is the book for you. It is the first and only book available that helps you read the Bitcoin source code.Check out the free version (contains 4 out 10 chapters) at lu…	2	166	0.9534	1
2015-12-13	Autum Ratke is bigger than Satoshi	unearthing the Mega corruption by the Chinese elites in Singapore andmaking it well know they are Scammers and really are hoarding Bitcoinwhile pretending its illegal to me has proved the real worth of Cryptodon't be fooled by how much they can smile and for how long beforethey will fk u over harder than u can imagine with their opiate cooked brains	1	130	0.2462	0
2015-12-11	Mainstream movies that mention bitcoin	I saw Dope last night and bitcoin is mentioned a whole lot. Has anyone heard bitcoin mentioned in another mainstream movie?	13	249	0	0
2015-12-12	Secure Physical Bitcoin Wallet	https://bitcointalk.org/index.php?board=73.0Come to the Auctions i'm Liquidating these coinshttps://bitcointalk.org/index.php?board=73.0Very secure way to store bitcoin.	0	124	0.4684	0
2015-12-12	Best free Windows virtual server trial for bitcoin	HelloWhat is best 30 trial to example windows virtual server? My purpose using is bitcoin core/bitcoin server.	0	69	0.6369	1
2015-12-12	What are your thoughts about the so called creator of bitcoin in Aussie?	I think Aussie feds have a big interest in the bitcoin society searching his house for some leads. Or maybe something darker. An unbelievable stash of bitcoins.	1	163	0.5859	0
2015-12-12	Where is Charles Hoskinson?	He's one of my favorite characters in crypto. Just wondering what he's up to these days and if he's going to start another project...	15	265	0.4588	0
2015-12-12	New Bitcoin Scam	I saw this in an ad and do not know that website. Everyone remembers the old business that promised to help people find "lost money". Some of that was real some was not. It would tell you that perhaps an unknown uncle left you $1000 after dying and you have yet to claim it...blah.blah.The new scam I saw promises to recover your lost BTC from old wallets. There was very little information and I th…	11	389	-0.4357	0
2015-12-12	Is Samurai wallet related to Darkwallet?	I was reading on Amir Taaki which apparently has dissipated from the map. He was involved in Darkwallet founder along with Cody Wilson but it seems development has been frozen for a long time. Then Samurai wallet come out which I think aim for the same (better privacy).Did some of the devs on Darkwallet go to Samurai wallet team or they are completely separated? also what are the differences from…	0	80	0	0
2015-12-12	Euromillions extraction using latest 1000 blocks hashes in special way	It is usually argued that the hash of the latest block is not a good source of randomness because miners can manipulate that outcome.I was thinking in the case of Euromillions if it would seem secure enough to use the hash of the hashes of latest 1000 blocks.To further make it more difficult to manipulate all hashes to be hashed would be ordered according to their position in terms natural counti…	5	195	-0.5202	0
2015-12-12	Coinscrum??Members Club Ep.001 w/ Charles Hoskinson and Ian Grigg	Whether youre a newcomer to the crypto and Blockchain space or a long-in-the-tooth veteran Coinscrums Members Club is our new bi-monthly Tuesday evening social get-together where ideas can be freely shared over a beer or two.http://www.coinscrum.com/2015/12/12/members-club-ep001/	0	82	0.6486	1
2015-12-10	How many lost Bitcoins are out there?	Loosing access to a Bitcoin wallet sucks because it is virtually impossible to recover the coins.Since these lost Bitcoins never get circulated they cause the value of a Bitcoin to change. Do you think something can be done about these lost coins?	30	686	-0.5719	0
2015-12-10	Why is there such a big problem with Satoshi?	So this Craig Wright claims to be Satoshi. It has the media and half the bitcoin community up in arms. Why is it such a big deal? The whole point of bitcoin was to have nobody controlling it. Whether or not Craig is Satoshi why does anybody care? It isn't important to Bitcoin at all. The miners and the people who transact via Bitcoin are more vital to it's survival than finding Satoshi will ever …	51	1034	0.6663	1
2015-12-10	Has satoshi just been found and raided	By Byron Kaye and Colin PackhamSYDNEY (Reuters) - Australian police raided the Sydney home and office on Wednesday of a man named by Wired magazine as the probable creator of bitcoin and holder of hundreds of millions of dollars worth of the cryptocurrency Reuters witnesses said.More than a dozen federal police officers entered a house registered on the electoral roll to Craig Steven Wright whom …	40	921	0.4033	0
2015-09-20	Satoshi is back ?	https://blockchain.info/address/1KecPAAih1o66XrxdNyFe388K2eqotMoLchttps://blockchain.info/address/168KmKMWPiD6zTPv5bBVXgRKu29ZegR4Pshttps://blockchain.info/address/17NY72dwYaDWdRVixojtPB5RmEsJXxvBvYhttps://blockchain.info/address/112qJLTCR3QGVyQ6RBH2765gw3gVozBhvUhttps://blockchain.info/address/152Qfxi5oJ84Ec2MVRZryyxeY2gbnhZAhcCoins from February 2009 have moved few hours ago...https://www.block…	220	8417	0	0
2015-12-11	Should You Invest In Bitcoin? 10 Arguments In Favor As Of December 2015	10 valid reasons to. Have a good read.http://www.forbes.com/sites/laurashin/2015/12/11/should-you-invest-in-bitcoin-10-arguments-in-favor-as-of-december-2015/	2	137	0.4404	0
2015-12-11	I am Satoshi Nakamoto	https://bitcointalk.org/index.php?topic=883213.0	9	360	0	0
2015-11-28	ISIS is not satisfied with bitcoin they made their own currency	http://edition.cnn.com/2014/11/13/world/meast/isis-currency/index.html?hpt=hp_c2--- ISIS is planning to mint its own currency in gold silver and copper the group said Thursday.Its aim is to stay away from the "tyrant's financial system" ISIS said in a statement. It said it would issue another statement to explain the new currency's exchange rate and where it can be found.The currency will include…	35	1117	0.8874	1
2015-12-11	How much Satoshi you would want to minimum earn for each referral?	SoHow much Satoshi you would want to minimum earn for each referralto consider refer 100+ referrals?lets say its 1 time bonus for referred user that only need confrim email.	7	188	0.5859	0
2015-12-11	Could Satoshi be at risk of extortion?	Satoshi wants to keep his identity secret.There would be many huge consequences if his true identity was ever revealed. The more bitcoin grows the greater the potential impact.Right now Satoshi's early mined bitcoins are worth over $400m.It only takes one individual or group with a sinister agenda to find out Satoshi's true identity and surely he is vulnerable to a very serious extortion.What len…	7	237	0.7541	1
2014-07-26	Will Satoshi Nakamoto be world's first trillionaire ?	It has been discussed in the articleBitcoin Trillionaire.What is your opinion ?	233	13808	0	0
2015-12-10	How its the best way to start winning bitcoins	I'm starting to use bitcoins now and I need help what site should I take to start winning bitcoins?	55	750	0.7269	1
2015-12-09	How long will 1 year 25 weeks take to download (file size?)	I'm a bit behind lol i'm also on bitcoin 10.0.0 wallet so do i need to upgrade to sell my bitcoins when i get done downloading.	21	568	0.4215	0
2015-12-10	Prediction Markets show 50/50 Chance Craig Wright is Satoshi Nakamoto	web version:http://www.bitcoinfuturesguide.com/bitcoin-blog/new-evidence-shows-craig-wright-is-not-satoshi-nakamoto-but-likely-a-hoaxer-or-victim-of-extortionTo start: the evidence presented from Wired and Gizmodo as we posted the other day is really weak.?�It has since been revealed that the PGP keys used are almost certainly a forgery and it has been demonstrated that backdating of pages is tri…	15	364	0.0092	0
2015-12-10	Interesting Facts About David Kleiman's Life	Interesting Facts About David Kleiman's LifeBorn in 1965 and adopted by Jewish parents: Louis and Regina KleimanGrew up in Palm Beach Gardens FloridaServed as an Army helicopter technician from 1986 to 1989 (age 21-24)Named soldier of the year in 1987 by the secretary of the Army (age 22)Served as a Palm Beach County Sheriffs deputy and detective until rendered paraplegic by a 1995 off-duty moto…	21	650	-0.9816	0
2015-08-19	...	...	792	45910	0	0
2015-12-01	What excites you the most about bitcoin during this year?	Do you already have something to share about the best of bitcoin during this year?	62	1136	0.7506	1
2015-12-01	Are the bitcoin blockchain analysis companies a thread to the bitcoins privacy?	I read this interesting article: Can You Really 'Know' a Customer Who Uses Bitcoin?Penny Crosmanhttp://www.americanbanker.com/news/bank-technology/can-you-really-know-a-customer-who-uses-bitcoin-1078095-1.htmlThey write in one point:Andresen said that bitcoin privacy is very complicated before:http://www.wired.co.uk/news/archive/2013-06/06/bitcoin-retailSo in light of more and more startups tryin…	11	342	0.128	0
2015-10-15	Bitcoin Core version 0.11.1 released	Bitcoin Core version 0.11.1 is now available from:https://bitcoin.org/bin/bitcoin-core-0.11.1/This is a new minor version release bringing security fixes. It is recommended to upgrade to this version as soon as possible.Please report bugs using the issue tracker at github:https://github.com/bitcoin/bitcoin/issuesUpgrading and downgradingHow to UpgradeIf you are running an older version shut it do…	58	4677	-0.9781	0
2015-12-10	CoolWallet: The Bitcoin Wallet That Fits Right into Your Wallet	CoolWallet: The Bitcoin Wallet That Fits Right into Your WalletRead more at http://cointelegraph.com/news/115837/coolwallet-the-bitcoin-wallet-that-fits-right-into-your-wallet	2	93	0	0
2015-12-09	Satoshi's PGP Keys Are Probably Backdated and Point to a Hoax	http://motherboard.vice.com/read/satoshis-pgp-keys-are-probably-backdated-and-point-to-a-hoaxA good article on Vice magazine which is a huge website and gets tons of traffic. It expands on the points made by Greg Maxwell a couple of hours ago. It's impossible to claim Craig Wright is Satoshi at this point you would need to take a big leap of faith to do so. Im not saying he isn't 100% but at the …	10	328	0.5719	0
2015-08-17	Why Gavin is so desperate about his fork? Is he hiding something?	Since this XT drama began I was wondering about Gavins desperate efford to force bigger blocksize even after he obv. realized that there is a strong resistance against this fork. I mean he could have simply stepped back and wait for the right time to come up with his idea again. When the current blocksize really turns out to be problematic then he would have a majority and a consensus.Instead he …	359	12194	-0.2263	0
2015-12-10	There are some major flaws in the outing of Bitcoins mysterious founder	http://www.techinsider.io/bitcoin-craig-wright-holes-2015-12More mainstream-ish magazines are catching up and reporting on the holes that the Craig Wright = Satoshi Nakamoto theory has. I can't believe people would be as gullible as believing it 100% without considering all of the dodgy stuff that just wouldn't up. If you are skeptical and need facts it's impossible to claim that the guy is Satos…	0	83	-0.7783	0
2015-04-12	Beware of CoinBase	Source:https://support.coinbase.com/customer/portal/articles/1905681-localbitcoins-and-coinbaseIn News:Coinbase Is Tracking How Users Spend Their Bitcoins	180	8148	0	0
2015-12-10	If you can ask one question for the bitcoin creator to answer what would it be?	The mystery of Satoshi's real identity is on the news again!Wired Gizmodo The Guardian and a host of other media outlets have been going crazy over whether the real Satoshi Nakamoto is indeed Craig Wright the Australian guy whose place got raided by police recently.In an e27.co interview Gatecoin Exchange CEO Aurelien Menant said "This media craze shows once again how widely known Bitcoin has bec…	29	575	-0.126	0
2015-12-09	Bitcoin as your only payment option	Has anyone been in a position where bitcoin was the only possible way for you to pay for something (or would have been if it was a payment option)?For instance trying to shop online outside of your country or buy airline tickets your card is rejected or doesn't work and bitcoin would be the only feasible alternative...I had this recently while traveling in South Africa ran out of data on a Sunday…	34	598	-0.0387	0
2015-12-10	Bitcoin Fullnode Project Artist &amp; Developer Chris Ellis on RT's Max Keiser	from:http://www.bitcoinfuturesguide.com/bitcoin-blog/bitcoin-fullnode-project-artist-chris-ellis-on-rts-max-keiserFast forward to 14:15 to Chris' interview. It's a great 15 minutes where he talks about his art project to build bitcoin fullnodes and distribute them to people around the world bitcoin in general and the economy. See this link:https://www.rt.com/shows/keiser-report/325366-episode-max…	3	139	0.6249	1
2015-12-10	LOL Brother of Satoshi in South Florida Strip Clubs blowing bitcoin	Too funnyhttp://1underground.com/news/bitcoin-created-paraplegic-cop/	4	216	0.4404	0
2015-12-10	Open letter to the two young gizmodo reporters who did a BAD job...	To:Sam Biddle Of GizmodoandAndy Cush Of GizmodoMAYBE NEXT TIME YOU CAN TRY TO MAKE A BETTER JOB AND TRY TO GET THE FACTS RIGHT? THAT ISYOURJOB NOT OURS!Stop dancing start working.https://www.youtube.com/watch?v=_jtmFlUg56w	3	180	0.474	0
2015-12-09	People fall into two categories...	People fall into two categories:the ones who own Bitcoinsandthe ones who will only own some Satoshis./Saint Bitconio ca. 2009 D.C.	20	448	0	0
2015-12-10	Kleiman's old man "lets on" as early as 2014	Read the first comment below this Techcrunch article:http://techcrunch.com/2014/02/10/bitcoin-wins-best-technology-achievement-but-satoshi-doesnt-show/	5	273	0	0
2015-12-10	Bogus email address on fake Satoshi's fake Business Site	The De Morgan .com .au site is a joke for numerous reasons.Try to email the 'contact' email if the site was legit the email address would work it bounces immediately.Seems they route it to a closed group and if you are not in the group a potential 'investor' or 'reporter' or whoever cannot email them.Then you have the loon claiming he's the head of like 12 non-sense companies and yet only 1 of th…	1	135	0.9229	1
2015-12-10	The Welcome Wagon	This thread is a simple one. The bitcoin community welcomes all newcomers (minus paid fud trolls).When you first step into the bitcoin realm it can be intimidating... please consider that this is a family of geeks and investors... not always of mindset of keeping it simple... yet the bitcoin train is one crazy and exciting ride... don't give up.One thing you will learn is that there are always fo…	4	158	0.9672	1
2015-12-05	What are your Top 5 bitcoin companies or services and can you explain why?	I think the title says it all... what are your favorite top 5 businesses related to Bitcoin or services of Bitcoin. And can you explain why?	26	698	0.5859	0
2015-12-08	2 paper wallets - same password. Still Secure? Also how do you secure your BTC?	Question 1.Let's say I have paper wallet "X" and paper wallet "Y". I also have a wallet for spending: wallet "Z"I want to transfer 0.01Bitcoins from "X" to "Z" spend 0.005BTC and from there send the left over 0.005BTC to "Y".?�When I took the funds out of "X" I used the password "12345abcde" (which is BIP38 encrypted) and now that the 0.005BTC are in "Y" the password (which is BIP38 encrypted as …	21	553	0.8618	1
2015-06-16	Where is Amir Taaki?	https://en.wikipedia.org/wiki/Amir_Taaki- Developer of DarkMarket/OpenBazaar libbitcoin and Darkwallet.- Promotes Bitcoin with interviews in big media sites- Posted strange young age stuff here on Bitcointalk:https://bitcointalk.org/?topic=3066.0- BBC published an article in Sept. 2014 where they made him look almost like a terrorist:http://www.bbc.com/news/technology-29283124- Disappeared from t…	30	1656	-0.596	0
2015-12-09	Is Craig Wright Satoshi? NO says a few news sites	This article links to a hilarious rant on Wright calling him a bankrupt conman out to get investors to invest in his bankrupt company.http://1bitcoins.org/news/craig-wright-claims-to-be-satoshi-nakamoto/The linkedin profile is too full of self promotion to be Satoshi IMHO.If Wright was Satoshi was would he be borrowing 50M from Aussie Gov to finance his company?If Wright was Satoshi why is he ban…	27	804	-0.9297	0
2015-12-10	tragedy of the commons - solvable by RBF?	I'm skeptical if this is actually a problem because of higher orphans rates for larger blocks. The idea is this: What if a miner was guaranteed block after block after block ? What transactions would they include? In theory they would find an optimal minimum fee to include in their blocks. People who guessed below this fee would not be included in the block. In the next block since their demand f…	0	79	-0.9846	0
2015-11-03	Bitcoin Declared Illegal In Taiwan	The Chairman of the Financial Supervisory Commission (FSC) has declared Bitcoin to be illegal in Taiwan following a recent high-profile kidnapping accident involving ransom demands made in Bitcoin.What do you think about this? They banned bitcoin because 1 kidnapping case while there are many kidnapping case with their fiat or is it just a reason to ban bitcoin in taiwan.Bitcoin adoption is taiwa…	82	2101	-0.9202	0
2015-12-09	Bitcoin explained on Computerphile	https://www.youtube.com/watch?v=JyxRH18YlpAThe assessment of how profitable mining is might be wrong though. I cant judge that.	1	99	-0.0516	0
2015-12-09	Who Satoshi Nakamoto really is?	http://cointelegraph.com/news/115831/bitcoin-creator-satoshi-nakamoto-appears-from-australiaIs him really? Was John Nash? Is a entity?	3	139	0	0
2015-12-09	Andreas Antonopolous: "Yawn. Gawker-style "journalism" in the tech sector."	Andreas jumps in in twitterhttps://twitter.com/aantonop/status/674616228896333824He seems he is not buying the Wired history.	0	72	0	0
2015-12-09	Bitcoin's mysterious creator Satoshi Nakamoto could be Australian man Craig Stev	And the crackdown begins: "How dare you provide an alternative to our criminal bankster scheme"...http://www.smh.com.au/technology/technology-news/bitcoins-mysterious-creator-satoshi-nakamoto-could-be-australian-man-craig-steven-wright-report-20151208-glixin.html	0	79	-0.7579	0
2015-12-09	Would you use a bitcoin concierge willing to buy &amp; deliver you anything?	Been thinking of doing this in my local city for a while now.- A concierge service that exclusively accepts bitcoin to get and deliver goods directly to you. Legal goods of course!Do you like it? Would you use it?	6	121	0.7142	1
2015-12-09	Police target the man identified as 'Bitcoin creator'	Australian Federal Police raided the home and offices of Craig Steven Wright the man named in Gizmodo and Wired reports as the possible mind behind Bitcoin. A dozen officials entered a home he was renting and offices registered to him telling a Reuters reporter they were "clearing house." They also directed any questions to the Australian Tax Office which has yet to comment. Wright has had previo…	1	134	0.6705	1
2015-11-03	Mining difficulty increase is the real problem	I see here all wise guys debating the block size increase causing centralization and then other groups of people deny that. Its a waste of time debate from the point of view of centralization.Because all of you fail to see that the mining difficulty increase is the thing that is causing centralization.The bigger the difficulty the more capital it requires to mine it the more centralized it become…	42	1227	-0.9155	0
2015-12-08	Bitcoin Foundation spends 31 BTC flight ticket to London???	I really don't understand why should we listen to the Bitcoin foundation... Why do they have to spend so much money in a flight???https://bitcoinfoundation.org/bitcoin-foundation-board-meeting-minutes-10-20-15/thougts?	7	317	0	0
2015-11-15	Why in some countries Bitcoin is banned	Why in some countries Bitcoin is banned is the accepting of Bitcoin by websites and that are illegal .	179	4702	-0.6124	0
2015-12-08	Blockchain proposals	The last weekend the Scaling Bitcoin was held in Hong Kong. Many developers and academics present their proposals for you which of those proposals are the best one and why?	3	145	0.6369	1
2015-12-09	Bet if Craig Wright is really Satoshi!	https://www.fairlay.com/predict/registered/new/is-craig-steven-wright-satoshi-nakamoto/	0	129	0	0
2014-03-07	Satoshi Nakamoto's P2P foundation profile makes a reply	http://p2pfoundation.ning.com/profile/SatoshiNakamoto"I am not Dorian Nakamoto."I saw this posted by /u/l0gz on reddit a few minutes before posting it herehttp://www.reddit.com/r/Bitcoin/comments/1zrshb/real_satoshi_nakamoto_denies_being_dorian_nakamoto/	464	91354	0	0
2015-12-09	*	please delete	0	139	0.3182	0
2015-11-16	??Why Bitcoin is Not Mainstream Yet &amp; my Suggestions! ??	I consider myself a bitcoin intellectual and I`m always wondering how can I help the bitcoin economy with my ideas which I got plenty of. So I was thinking 2 days about why bitcoin (or for that matter other altcoins) is not mainstream yet and what issues it needs to overcome to be able to grow faster. Some issues that I discovered are practical while others need the entire community's support in …	68	2668	0.9989	1
2015-12-08	Death to Bitcoin*	*foundation.Well I guess it is about time this organization finally starve itself from inefficiency and inefficacy. It looks like the Bitcoin Foundation is probably on it way out.http://www.coindesk.com/bitcoin-foundation-running-out-of-funds/Good riddance?	21	527	0.5574	0
2015-12-08	Blockchain discussion today at TechCrunch Disrupt London	Anyone else catch the Blockchain discussion at TechCrunch Disrupt London today?Apart from hearing a few bits from Vitalik Buterin (co-founder of Bitcoin Magazine) it was really a bit of a pointless talk.I'd say only about 3% of the audience even knew what the Blockchain was and the panel made no attempt at explaining it to them.	2	119	-0.296	0
2015-12-04	Which will be more adopted in long run: btc mobile payments or debit cards?	I have been thinking about this for a while. There seems to be some hope on here that in the future that when you buy something from a merchant that the businessman/woman will give you a QR code which you then scan and pay via mobile payment. There seems to be an underlying problem here with this hope for the future in that if you use bitcoins like that for everyday micro transactions along with …	72	1374	0.8945	1
2015-12-08	Why Bitcoin is a computer game	A few days ago I realized that game design is incredibly similar to Bitcoin design at least in my implementation.Insert number (hash calculation) if the number matches the game algorithm (hit under difficulty threshold) you are rewarded with some points in the global ledger or scoreboard (btc)	20	545	0.34	0
2015-12-08	Peter Schiff has lost Faith of Fans with his ridiclous Bitcoin prediction	http://www.zerohedge.com/news/2015-12-07/peter-schiff-warns-whole-economy-has-imploded-collapse-comingas soon as I saw the story was thinking how can I trust this liar anyway with his ridiculous Bitcoin prediction and as soon as I scrolled down straight away I see in the comments im not the only one thinking the same thing	9	327	-0.2903	0
2015-08-17	So Whats the Difference when you use BTC?	One big thing I can think of is that every time you use a credit/debit card a transaction fee goes to a big bank/payment processor. With btc it goes to a miner.Other than that how does it benefit you to use btc? I mean you need fiat to get btc and then usually need to take fiat out. So where is the net benefit besides the fees being lost by the big banks/payment companies?	86	1984	0.6199	1
2015-04-06	Time to bust a myth. Paper wallets are less secure than normal encrypted wallets	This seems to be a pretty common myth among Bitcoiners now. Often what I hear people say is that paper is not hackable therefore your Bitcoins are safe from hackers. However given actual realworld scenarios I am going to show you that a paper wallet provides no extra security than a properly made encrypted wallet stored on the PC.For my examples here are how the two types of wallets are created.P…	153	6136	-0.795	0
2015-12-07	Catastrophic Solar Flare Erases All Soft Memory	Sorry for the alarming headline.Google reports asingle resultfor "hardcopy of the blockchain". So I figured we might find such a phrase useful. I have looked a little into the possibility that all copies of the blockchain could be destroyed by an EMP (very unlikely it seems) or by a solar flare (more likely but still seems remote).Would there be a few heroes who could produce tens of GBs of data …	23	691	0.9438	1
2015-12-06	New BIP submission	Does anyone know where I can submit a new BIP proposal?It is BIP69 and it follows a 3.50-69-420 planImmediate increase up to 3.50 on the first of the monthFollowed by increase to 69MB at the third block reward halving in ~2020Then increase to final cap of 420MB at fourth block reward halving in 2024BIP69 is aggressive but we can all agree it is obviously the best plan.	18	442	0.926	1
2015-12-05	The FBI has arrested elusive Silk Road architect "Variety Jones" in Thailand	original link:http://www.bitcoinfuturesguide.com/bitcoin-blog/the-fbi-says-it-has-arrested-the-mysterious-and-elusive-silk-road-architect-variety-jones-in-thailandThe FBI announced today through a press release that they arrested the architect of Silk Road from the statement: http://www.justice.gov/usao-sdny/pr/manhattan-us-attorney-announces-arrest-and-unsealing-charges-against-senior-adviserCla…	43	1563	-0.5994	0
2015-12-03	Any news on whether the Queen or Vatican accept Bitcoin / Crypto	should be about time the Pope did a sermon on coin it is of coursegoing to deliver the freedoms religion has been promising for so long	13	342	0.5994	0
2015-12-03	Where u use bitcoins?	HelloWhere do you use bitcoins? First i buy food medicine bills	126	2145	0	0
2015-12-07	Bitcoin dev IRC meeting in layman's terms (2015-12-03)	Once again my attempt to summarize and explain the weekly bitcoin developer meeting in layman's terms.Link to last weeks summarizationDisclaimerPlease bear in mind I'm not a developer and I'd have problems coding "hello world!" so some things might be incorrect or plain wrong.Like any other write-up it likely contains personal biases although I try to stay as neutral as I can.There are no decisio…	0	79	0.9971	1
2015-12-07	Blockchain disruptions	Most of us already known the benefits of the implement of the block chain in the financial system. Nevertheless could you at least touch upon 3 more industries or systems that could be benefited for the use of blockchain?	15	301	-0.0772	0
2015-12-07	Many web wallets/exchanges only use an 80 bit shared secret for time-based 2FA	I took a look at the length of the shared secret K provided by the services listed below. They use the time-based OTP algorithm RFC 6238. The HMAC-based OTP algorithm RFC 4226 requires a 128 bit key and recommends a 160 bit key. RFC 6238 makes no such recommendation although Google uses 160 bit and Amazon uses 320 bit for their own services. This is not an immediate practical issue but these serv…	3	139	0.7269	1
2015-12-05	Poll: What will the MAXBLOCKSIZE be in June 2016?	Irrespective of any opinions on what the MAXBLOCKSIZE should or should not be it is a variable and needs to have a value or be eliminated from the code entirely.Something or nothing must be done so go ahead and place your bets er votes.	38	777	0.34	0
2015-12-05	New Canadian Anti Money-Laundering (AML) Laws affecting CIBC cash deposits	There are new laws that took affect recently and CIBC has implemented a new anti money-laundering requirement in all of their branches involving cash deposits.If you're purchasing Bitcoins on localbitcoins let's say and you choose to do a cash deposit into a CIBC bank account you are now REQUIRED to give the teller your name address occupation date of birth and ID. If you already have a bank acco…	19	480	0.344	0
2015-10-28	What do you think about this comment ?	I was watching this video :https://www.youtube.com/watch?v=T_hBhymFfm8then was checking the comments and I found this :I'd like to hear from you and what do you think about this comment ? is he right or wrong (on the last part )?	68	1728	-0.2824	0
2015-12-06	Roger Ver and OKCoin's Star Xu Have Showdown at Scaling Bitcoin In Hong Kong	from:http://www.bitcoinfuturesguide.com/bitcoin-blog/roger-ver-and-okcoins-star-xu-have-showdown-at-scaling-bitcoin-in-hong-kongHere's a pic of them having a discussion:Scaling Bitcoin in Hong Kong is going on right now and lots of big names in bitcoin are attending. Recently photos have come up that have Roger Ver and Star Xu having a showdown presumably over their prior dispute over the bitcoin…	13	526	0.6124	1
2015-12-06	Video: Roger Ver and OKCoin's Star Xu Have Showdown at Scaling Bitcoin In HK	Roger Ver and OKCoin's Star Xu Have Showdown at Scaling Bitcoin In Hong Konghttps://forum.bitcoin.com/bitcoin-discussion/roger-ver-and-okcoin-s-star-xu-have-showdown-at-scaling-bitcoin-in-hong-kong-t3451.html	2	117	0	0
2015-11-30	What Bitcoin is actually designed for vs Gavin &amp; Theymos vision for scalability	Everybody already knows this but in case some random noob reads the post Bitcoin is not designed to facilitate micro-transactions. Yea you can do it right now but not in a mature network. The design of Bitcoin is most coherently designed to be used as a checkbook and/or savings account in the modern world. To get into micro-transactions you would to fork the protocol to something like Bitcoin NG …	36	1202	0.3836	0
2011-05-04	Let's add up the KNOWN lost bitcoins	Thought this might make for an interesting thread...If you've lost bitcoins (i.e. they're gone forever completely unrecoverable) post how much you lost and add it to the running tally. Right now the running tally is 0BTC since I haven't lost any bitcoins.I recently read a thread about someone losing 0.000001 BTC and someone else losing 20 BTC.So person one would write:+ 0.00001 BTC= 0.00001 BTCPe…	293	40600	-0.9001	0
2015-12-06	Scaling bitcoin conference hongkong now live	https://scalingbitcoin.org/hongkong2015/#schedulehttp://www.youtube.com/channel/UCql9h_eXmusjt-f3k8qLwPQ/live	0	98	0	0
2015-12-03	Can't believe i was able to register this bitcoin domain	I registered "bitcoins.website" as inhttp://www.bitcoins.websiteCan't believe it was still free	49	1176	0.5106	0
2015-12-03	Could the solution to the block debate already be here?	This forum is constantly full of debate about the blockchain and what the future of it should be and there seems to be two camps with both very valid concerns:Camp 1: The bitcoin is an everyday currency campCamp 2: Bitcoin is a storage of wealth and used for large purchasesNow we all know this has led to a couple of frenzied debates with very little positive outcome and more or less name calling …	34	641	0.9935	1
2015-12-04	Bitcoin Visa app / card	Visa or others could help with the transaction # problem. A company could accept BTC directly and also accept it via VISA but only get it paid out once or twice a day to keep the transactions down.Visa would have to become like a bitcoin "bank" though. As you would put your BTC into your VISA account and spend it like you normally would except VISA starts agreements with companies to pay them out…	11	253	0.9306	1
2015-11-30	I am terrified that SHA256 or ECC will be cracked and btc will become worthless	Am I being paranoid?	53	1500	-0.25	0
2015-12-03	BTC/USD or Bitcoin in wallet ? Which is safer for long term investment	BTC/USD or BITCOIN IN WALLET ?1) My position is this: I dont think I am going to use bitcoin online or in store to buy PS5 milk and cupcakes from my local supermarket because I like my good old hard cash for this reason I will be buying bitcoin from my brokerage account BTC/USD and keep it there for years to come without any fear that my HDD or SSD goes bust pc gets stolen or I get a virus that w…	20	394	0.9429	1
2015-12-03	(POLL) Which wallet do you think is best with the best features?	Hi everyone just wanted to get your opinion about bitcoin wallets.Which wallet do you think is best with the best features? It could be in terms of security? Stability? Ease of use? My personal opinion is that the best combination is Blockchain.info as a daily hot wallet and a Paper Wallet for long term cold storage. If i had to choose a proper wallet i would choose Mycelium.What does everyone th…	55	1116	0.9704	1
2015-11-30	WHAT IF?	Hello there am a computer scientist student and through my studies and random research came upon bitcoins like one year ago. My question or what i wish to discuss with those willling to talk to me is the topic if bitcoin would be more widely used and better priced if they either had a brand like paypal introduced it. what i mean a big company since where am from kenya we have M-pesa a platform to…	13	875	0.9306	1
2015-04-21	Bitcoin vs Apple Pay	The debate between bitcoin and Apple Pay rages on as early adopters weigh the differences and advantages of either particular system. Apple Pay announced as a payment system which could allow payments to be made directly from the iPhone among other Apple devices was announced in 2014 and has many of the Apple loyal raving its potential for friction-less commerce. Bitcoin likewise is a payment sys…	60	1738	0.6684	1
2015-12-03	Why The Bitcoin Price Going Higher Means Bitcoin Will Fail	We know one of two things in the beginning;- Bitcoin was created as a solution to poverty by allowing people to mine them and thus all have a relative equal share of global equity and have personal sovereigntyor- Bitcoin was created with a sinister function by a group of corporate thieves designed to extract money from other countries of the world to pay off a nations debtI have been mining Bitco…	30	731	0.5561	0
2015-12-01	SEC charges Joshua Garza for conducting a Ponzi scheme and defrauding investors	http://www.sec.gov/news/pressrelease/2015-271.htmlhttp://www.coindesk.com/gaw-faces-ponzi-scheme-charges-from-sec/http://www.reuters.com/article/2015/12/01/bitcoin-sec-idUSL3N13Q58W20151201#B89LQz9EWUukTjTM.97Pretty happy to see that he got what was coming to him. Scammers hurt Bitcoin so much.	60	1345	0.5423	0
2015-12-03	Blockchain Vixen Blythe Masters Chooses Startup Over Top Barclay's Position	Interesting news from Reuters:http://uk.reuters.com/article/2015/12/02/uk-barclays-investmentbank-masters-exclu-idUKKBN0TL2JX20151202apparently the head honcho at Barclay's wanted Blythe Masters to run their Investment Bank division. She turned it down though choosing instead to forge ahead on as chief executive officer of New York technology startup Digital Asset Holdings.A reminder to those who…	8	356	0.9932	1
2015-12-04	Bitcoin lending through mobile going global?	I recently found this video:https://www.youtube.com/watch?v=XF7KSowib0Ythese guys are talking about a new lending platform that suck information from every mobile device and computer around the world. That all the convergence that W10 is bringing. In a world where information is going global how safe it is for us to handle these type of information from our own devices??? What happens to privacy?…	0	87	-0.4137	0
2015-12-03	Have you vote for 2015's Most Influential People in Bitcoin and Blockchain?	Honestlyi dont know who will voted by mehttp://www.coindesk.com/vote-2015s-most-influential-bitcoin-blockchain/	12	253	0	0
2015-12-02	Someone called me who has 300 Casascius series 1 bitcoins to sell	I had a phone call yesterday which I felt I must simply share. I had a call from the UK from a man that sounded like he was probably 30-40 and had a strong local accent. He said'are you the bitcoin buyer'I said ' I sometimes buy them but I like bitcoins so thats me'He said ' I have 300 casascius bitcoins the first ones do you want to buy them?'I said 'I already have 2 but would love to add more t…	30	757	0.9784	1
2015-12-03	[tutorial] Monitoring soft fork enforcement using getblockchaininfo	Monitoring soft fork enforcement using getblockchaininfohttps://chainquery.com/tutorials/monitoring-soft-fork-enforcement-using-getblockchaininfo	1	104	0	0
2015-12-02	What is the next MtGox?	I'm wondering what the community thinks!Is there a new Gox bound to happen? What is something you have solid suspicions of?What I feel is that Bitcoin has become safer and less susceptible over time.	39	880	0.372	0
2015-12-03	Can ASICS miners be repurposed for other use?	I tried to look for a similar thread but couldn't find any so here it goes...Can a SHA256 or Scrypt ASIC rigs be repurposed/rented out to be used in other industries like Oil &amp; Gas supercomputer type applications?Just wondering if one day there is no more use of a ASIC miner...	22	679	0.1154	0
2015-12-03	Test your bitcoin news knowledge from the past week! Take bitcoin news quiz!	You can take the quiz here:http://www.bitcoinfuturesguide.com/bitcoin-blog/test-your-crypto-knowledge-with-the-bitcoin-weekly-news-quizJust a little fun quiz to test your knowledge to see how closely you watch the headlines	2	109	0.4601	0
2015-12-03	bitcoin and blockchain documents/whitepapers/pdfs	Is there any place when I can find most of bitcoin&amp;blockchain academics documents and resources? maybe we will make something like this?	3	132	0.4329	0
2015-12-01	No mass adoption because of the One-size-fits-all bitcoin	Bitcoin is good but it's not good enough.Internet have won when emai have appeared. Email was so much better than snail-mail for everybody that it have become the killer app and the mainstream adoption have happened.There is no such killer application for bitcoin. Let's face it Bitcoin's benefits over fiat are currently not big enough to justify switching to it.Therefore we have to find a more fi…	41	919	0.996	1
2015-12-02	New to bitcoin.What is most popular bitcoin wallet in the world?	Anyone can anwser?	37	729	0	0
2015-12-02	Hong Kong Conference!!	I have just ran into an article:http://www.coindesk.com/expectations-high-ahead-of-blocksize-debate-at-scaling-bitcoin-hong-kong/Will anything be solved after this weekend? Is by any chance possible that we would come up with consensus after the weekend?Share your thoughts guys!	11	309	0.7142	1
2015-12-03	Why is Btce allowing trading of 1 Satoshi to USD ?	somewhere i sense we have a lack of programming talent at work here	8	246	0.128	0
2015-11-11	Bitcoin Black Friday - Episode 4: A New Hope	This is the fourth year I'm throwing Bitcoin Black Friday. I've loved seeing Bitcoin rise and rise each year I've done this event. All the merchants I deal with are fantastic people and I'm super pumped to see what deals they're going to put out this year.For those of you who might be new to the community or missed the last three Bitcoin Black Fridays BBF is a campaign to promote Bitcoin and Bitc…	95	3299	0.9885	1
2015-11-23	Where and how much bitcoin you spent today?	I have spended around 0.0148 = 500 NRS to recharge my dad's mobile to show what bitcoin can do.How much do you spended today and for what if you can rember.	130	2556	0	0
2015-12-02	.	.	0	98	0	0
2015-11-05	Fake LocalBitcoins Android App is Phishing For Bitcoins	A fake LocalBitcoins app is being distributed on the Google Play store in a bid to steal user bitcoins.You can find more information's about this on Coindesk :http://www.coindesk.com/fake-localbitcoins-android-app-is-phishing-for-your-bitcoins/I personally don't use their application (not even the website) but I read it and just wanted to share it with you in case you don't already know .	30	820	0.09	0
2015-12-02	Separate Fact from Fiction Re: Blocksize	I don't normally create self-moderated posts and don't intend to censor anyone in this one but I did decide to make this post self-moderated simply because the topic could easily lead to inflammatory posts in spite my intentions.The block size debate seems to be ongoing albeit at a lower and more reasonable rumble. Honestly I'm a bit cynical regarding where bitcoin is headed vs where I believe it…	13	364	-0.9837	0
2015-12-01	Strange mass F2pool pool address change request	If you didn't notice two of my email accounts and a friend of mine also received payout address change on F2pool mining pool keep in mind that one of the accounts I didn't use and have 0 balance.each payout address was different I wouldn't share the ones I got just yet I accepted the change just to see the payout addresses than I reverted back to mine and changed account password.Here is my secur…	3	220	0.8262	1
2015-12-02	[2015-12-02] Uzbek regulators discuss cryptocurrencies	Uzbek regulators discuss cryptocurrenciesA roundtable Cryptocurrencies and new payment methods took place in Tashkent. The meeting was organised by the Department for Fighting Tax and Currency Crimes and General Office of Public Prosecutor of Uzbekistan.http://www.coinfox.info/news/legislation/3925-uzbek-regulators-discuss-cryptocurrencies	0	80	-0.3612	0
2015-11-30	What if ... S. Nakamoto lost all priv. key and can't use "his" btc?	As subject...What if ...S. Nakamoto lost all priv. key and can't use "his" btc?(can't sign a message etc etc?!?)I know it's likewise "impossible" but did you think there is a possibilities about this?Or even if this happened what are the consequences for btc environment?Thank you to all responders/readers	51	1306	0.593	0
2015-11-20	Bitcoin is more popular than forex!	Well sort of.On tradingview.com I just noticedthe Bitcoin chat has 4.1 million messagesdouble the amount the forex chat hasand about double the average dailymessages.Maybe it means nothing more thanbitcoin people are chatting moreand forex traders aren't as chattybut its still nice to see.	35	861	0.6428	1
2015-11-30	When will I recieve my bitcoin?	First time buying a bitcoin. Downloaded bitcoin core. Bought a bitcoin off ebay. Made a receiving URL and gave it to seller. Seller transfered it to the url I gave him. Yet when I open b.c.core there says there are no transactions and my balance is still zero.	32	927	-0.296	0
2015-11-13	How many active users of bitcoin are there?	I see and hear statistics all over the map. My question is how many active users are there currently? I am more interested in the amount of people who have bought or sold bitcoin in the last 3 months. Does anyone know where to find accurate stats?	31	826	0.723	1
2015-11-30	The year's biggest Bitcoin Trading Challenge is Back	First Global Credit is pleased to announce the newest and most exciting competition that rewards trading talent with valuable bitcoin prizes. The 100 Bitcoin Trading Challenge will run for four weeks until December 18th and pits traders against one another with the goal of creating the most bitcoin profits by trading worldwide stocks using bitcoin margin and fiat currencies against bitcoins. At t…	2	159	0.9882	1
2015-11-11	Bitcoin's Fate In 2140	So everyone knows that there will be no more block rewards when we reach ~2140. But what do you guys think will happen after?I personally visualise 2 possibilities:- Bitcoin is already widely adopted so the giant community will keep the system running and functioning. Maybe not as easily as today but with a big enough community the transaction fees will be high enough for miners to keep on doing …	65	2179	-0.3187	0
2015-11-23	CCN posts 5 BTC bounty for doxing DDOS attacker.	Details here -&gt;https://www.cryptocoinsnews.com/extortionists-target-ccn-in-a-ddos-attack-5-bitcoins-bounty/	23	750	0	0
2015-11-24	Law Enforcement and Regulators Agree: Bitcoin Not Useful for Terrorists	In the aftermath of the Paris attack on November 13 the European Union (EU) is looking to crack down on bitcoin with the hope of preventing the financing of future attacks. Regulators and advocacy groups agree though that kneejerk regulation is not what is needed; rather its an increase in education.Theres nothing wrong with Bitcoin it just means its another part of our financial system said…	18	535	0.7237	1
2015-12-01	Bitcoin activist refuses to leave anyone out in the cold this holiday season!	Hey everyone it's TheGr33k! Remember the thread I made about Bitcoin merging with the fashion industry? Well we're getting closer and closer every single day! Even though that's true we wanted to chat about what everyone else is doing to promote!My business partner and I have teamed up to create a small fundraiser called "Nerdy Knitties"! I'm sure you don't know since it is very brand new but it'…	30	819	0.9987	1
2015-11-10	If BTC makes it 10 years I think it would officially have "made it"..	Just my personal opinion on the matter..I mean people still like to compare BTC to a ponzi -- well some of the bigger ponzis I've seen make itaround 5 yearsbefore they start to fall or bust completely.I'd think after year 10 it would be time to throw a huge party.	49	1122	0.8225	1
2015-12-01	Do you see the bitdiggr.com website or am I banned?	A couple of weeks ago I played this game and won a prize and got paid.The very next day I checked the site on various devices so that I could play again but instead they all show the exact same thing - a white page which shows:Index of /.ftpquotareferrals.txtIf you can see or play the game it means that I was banned.I believe I was banned because the domain was registered just a few days before.S…	4	141	-0.5381	0
2015-12-01	How are the banks corrupting Bitcoin?	i was listening to Jim Willie the other day he doesn't know much about Bitcoin but he did say the banks will want "join it infiltrate it alter it and corrupt it"......before it gains any legitimacy.https://m.youtube.com/watch?v=sldUugfArNc&amp;feature=youtu.beSo the question is what are the banks doing to do this if true. I personally see Etheruem as potentially a bank infiltration I'm seeing get…	26	757	0.5008	0
2015-12-01	[POLL] Did you download the BTC blockchain for personal use ?	Poll question.. just curiousI have used Multibit (Java BTC wallet) so i didn't have to download the chain.That was after trying for a couple days to download the chain when i first started out way back years ago.I also don't like using services that i have to trust that can be hacked. (online wallets)So yeah.. have any of you actually got the whole thing downloaded ? How long did it take ? LOLI b…	39	887	0.8849	1
2013-04-13	Satoshi's Fortune lower bound is 100M USD(DEBATE GOING ON DO NOT TWEET!)	I've estimated a lower bound of current Satoshi's fortune. My estimation is that he owns more than 1M BTC or 100M USD at current change.It is impressive isn't it?That's a good reason to stay anonymous!I've used the data from the blockchain in bootstrap.dat so my estimation does not take into account the last 6 months.I've assumed:1. Satoshi mined almost alone from 1/3/2009 to 1/25/2010 (block 0 t…	153	109064	0.8962	1
2015-06-21	https://bitcoinfoundation.org/transparency/	https://bitcoinfoundation.org/transparency/Either I just outlined theirout or we need to crowdfund the TBF a calendar.2012 IRS 990 Form (pdf):https://bitcoinfoundation.org/wp-content/uploads/2014/07/2012-990EZ-IRS-Bitcoin-Foundation-.pdf2013 IRS 990 Form (pdf):https://bitcoin4.bitcoinfoundation.org/static/2014/05/Bitcoin-2013-990-PDC.pdf2014 IRS 990 Form (pdf):Will become available once filed in …	24	1063	0	0
2015-12-01	Bitcoin Charities List Update	Just in time for Giving Tuesday the Holidays giving season and year-end tax giving.Here you have our latest full update of this community resource.Check it out now or bookmark it for future reference.IRS 501(c)(3) Public Charities That Accept Bitcoinhttps://bitcointalk.org/index.php?topic=758674.0	5	170	0.9274	1
2015-11-30	how to translate bitcoin in russian cyrilic language?	thanks for your help guys	6	217	0.6808	1
2015-02-05	Permanently keeping the 1MB (anti-spam) restriction is a great idea ...	Permanently keeping the 1MB (anti-spam) restriction is a great idea if you are a bank. Those favoring a permanent 1MB cap whilst asserting that Bitcoin can still be a financial backbone of sorts don't know how right they are. The problem isn't a limit in general but that 1MB provides so little transaction capacity that under any meaningful adoption scenario it will push all individual users off t…	464	81744	0.9993	1
2015-11-28	Bitcoin in 2015: Why did bitcoin fail?	I think bitcoin didn't as it was expected to. What do you think about bitcoin in 2016?	86	2038	0	0
2015-11-28	PayPal vs Bitcoin Comparison of online payment methods	paypalThe defender PayPal an US-based company established in 1998 with billions in revenue.Security For most people using PayPal is an acceptably secure way to pay online. Importantly the service shields your financial details from the seller and they offer both Security Keys and MTAN. However PayPal is a common target of phishing emails which can be very sophisticated and easy to fall prey to. I…	27	586	0.9756	1
2015-11-29	Hedge Bitcoins against devaluation	What would the best way to protect my Bitcoin investments against its devaluation or when its market price goes down? I thought about exchanging my BTC to Nubits but they are not always pegged 100% to the value of fiat. Then there is BITUSD and Tether but I'm not sure if it would be the safest way to do this. Even if Bitcoin's price goes to the moon at least I would protect them in case their val…	20	585	0.968	1
2015-11-30	Delayed transactions	from yesterday BITCOIN transactions are taking timeare you feeling or just normalor due to yesterday blockchain.info status ?	24	468	0.128	0
2015-11-29	Shortest thread with posts from the most significant Bitcoin developers?	I am nominating this thread:https://bitcointalk.org/index.php?topic=103172.0Seems the main developers all posted (sans Satoshi but Hal Finney posted) in avery succinctbut important thread.Can anyone offer a challenger? Perhaps a thread from back during the time when Satoshi was posting?I am thinking I may learn something from any threads which arecompetitively succinctand contained posts from the…	7	249	0.7597	1
2015-09-02	You are now able to use your bitcoins to shop at Walmart Chipotle gas stations	https://bitcoinmagazine.com/21743/cardcash-adds-bitcoin-payments-gift-cards-thousands-us-retail-stores/https://www.cardcash.com/buy-gift-cards/Stores they offer cards for:1 800 Flowers.com1800PetSupplies.com5 &amp; Diner7 For All Mankind76 GasA.C. MooreAbercrombieAcademy SportsAce HardwareAdidasAdvance AutoAeropostaleAerosolesAlbertsonsAldo ShoesAll SaintsAllen EdmondsAlta MereAltar'd StateAmc Th…	32	1276	0.996	1
2015-01-11	Litecoin v. Bitcoin	I am so confused.What is better? Which one do you guys recommend more?Thank you for your time	742	36472	0.4696	0
2015-12-01	How many addresses can have Bitcoin? What if a hacker generates them all? ANSWER	As this matter is often asked I thought I'd make this post so that when somebody search for it the answer immediately appears.Keywords: bitcoin number of possible addresses banks hackers computers numbers addresses.ANSWERBitcoin has 1461501637330902918203684832716283019655932542976 of possible addresses.So let's make one hypothesis: a set of banks wants to destroy Bitcoin by generating addresses.…	0	114	-0.8337	0
2015-11-29	Factory pre-installed malware threaten Bitcoin users and privacy	Confirmed pre-installed factory app on an unbranded MTK device that did steal my DATA folder including encrypted wallets the app was a flashlight that can read:ContactsSD cardMicrophonenetworkgpsand literally it had permission for everything including NFC which I don't even have on phone so it's a universal app that factory install on all of their devices.This is a warning to anyone with unbrande…	23	662	-0.733	0
2015-11-30	Bitcoin-exchange	Which are the main points you look at when you want to choose a bitcoin exchange?Cuales son los puntos principales que consideras a la hora de escoger un exchange de Bitcoin?	19	360	0.168	0
2015-11-30	Who Accepts Bitcoins As Payment? List of Companies Stores Shops	Who Accepts Bitcoins?Who accept bitcoins as payment? Bitcoins are taking over the crypto-currency marketplace. Theyre the largest and most well-known digital currency. Many large companies are accepting bitcoins as a legitimate source of funds. They allow their online products to be bought with bitcoins. With the extreme facilitation of transfer and earning of bitcoins it would be a mistake not …	4	145	0.9449	1
2015-11-21	Bitcoin is gaining widespread positive attention and respect	At that why the price is continuing to stay stable and on modest upward trajectory	42	1028	0.296	0
2015-11-29	Economists suggest small Bitcoin reserve	Just came accross this (found on reddit):http://www.nationnews.com/nationnews/news/74760/economists-suggest-bitcoin-reserveLikely to heppen?I wonder what would be the 'small' amount in terms of Barbados.	12	428	0	0
2015-11-30	Bitcoin dev IRC meeting in layman's terms (2015-11-26)	Once again my attempt to summarize and explain the weekly bitcoin developer meeting in layman's terms.Link to last weeks summarizationDisclaimerPlease bear in mind I'm not a developer and I'd have problems coding "hello world!" so some things might be incorrect or plain wrong.Like any other write-up it likely contains personal biases although I try to stay as neutral as I can.There are no decisio…	0	92	0.9958	1
2015-09-15	Do you think the use of Bitcoin is kind of complicate?	Vinny Lingham said in Consesus 2015 the following phrase:" If you don't simplify the use of bitcoin why would people want to use it as a currency?What do you think about that check the whole article in the following link:http://www.coindesk.com/trust-law-enforcement-and-killer-apps-consensus-2015-morning-sessions/	156	3678	0.0772	0
2014-03-16	Use of Bitcoin for international B2B commerce (import/export)?	Do you think BTC could be used for international B2B trade? Could it eventually replace the USD as the de facto currency for international transactions?I can see several advantages for companies that adopt BTC for their import/export operations:- lower transaction fees (no banks involved)- letter of credit (high fees) could be implemented in a more economic way (through a trusted escrow service)-…	6	563	0.4234	0
2015-11-30	I'm Nejc Kodrič co-founder and CEO of Bitstamp. Ask me anything! (Bitcoin.com)	You can ask him anything you want atBitcoin.com	0	110	0.0772	0
2015-11-24	Bitcoin Debit Card	We are no far from start using this type of financial product..what do you think?Could you be a user of this?	27	574	-0.3736	0
2015-10-03	Do you believe we need more ways of advertising Bitcoin currency?	After all if you don't spread the knowledge of an existence the existence is in turn unknown labeling it useless.What about spreading the word to the younger generation? Children are known to imitate knowledge and spread it continuously. I am a firm believer in broadcasting and wide advertising. Right now I'm trying to create handmade merchandise like hand knitted sweaters with the bitcoin symbol…	448	14758	0.9207	1
2015-11-06	What is the best investment?	Stocks? Bonds? Bitcoins?? Real Estate?	257	7825	0	0
2015-11-26	One Bitcoin	I now own one bitcoin in my coinbase wallet. It feels good. I am not sure why it feels so good but it does. I have a good feeling about Bitcoin. I am already up 20 euro after today. What could possibly go wrong.	101	2366	0.4346	0
2015-11-28	Bitcoin service directories ??	Does anyone have some good places to submit a business to a Bitcoin related directory ?	5	208	0.4404	0
2015-11-28	Youtube vid "What is Cryptocurrency" 500000 views	8000 likes and 1000 comments kikasshttps://www.youtube.com/watch?v=GWKl6efhokg	29	667	0.4215	0
2015-11-18	Do you Have a Bitcoin Inheritance Plan in Place? (free how-to guide included)	Shameless plugto my latest guide. Love it? Hate it? Got other feedback? Let's talk about it.	8	269	-0.3485	0
2015-10-13	Where to send BTC news press?	Hi thereI made some searches on the forum and can't seem to find a thread about that.There is a list of emails we can send news press about bitcoin? If not and if you are a media please spam here the email address or URL to send you a news press.Thank you for your help.	3	206	0.6124	1
2015-11-28	Philippines e-peso seems to be a kind of scam version of Bitcoin	i don't even want to go into how laughable it soundsand it may have been started by a USAID program so possiblyit was money laundering or something of the kindcan't seem to find whether the bill was passed ornot though it has fb and website page	8	211	0.5232	0
2015-11-28	Is it possible to generate existing BTC private &amp; public key pair?	is it theoretically possible to generate a private key of an existing btc address ?the private key is basically just a random 256bit number so if I'd know that number I could just create a new private key in WIF form from which I'd create public key and btc address or is there something more to this and one 256bit number can have multiple public keys and btc addresses?	14	284	0.6662	1
2015-11-24	stupid bitcoin thought of the day	Instead of saying private key you should start saying prove-it key....because its different and I said so.	6	324	0	0
2015-10-28	Guys... I'm having this feeling again	Hello.I just wanted to share this feeling I've been getting and building up lately... it's one of those you feel deep in your gut and it doesn't happen too often.As a matter of fact the only 2 times I've felt it for reals in the last 3 years have been when I met this amazing girl and the first time I stumbled upon bitcoin after reading through everything carefully and being a big lurker on r/bitc…	139	5472	0.9804	1
2015-11-26	Coinbase and credit cards	I have a couple of questions about using a credit card on Coinbase:What types of cards do they accept? (Is it just Visa?)What are the fees for using a credit card?What is their refund policy for credit cards?I'm probably being stupid but I've had a look on their website and can't seem to find the answer. Thanks in advance!	10	441	0.8443	1
2014-11-12	3 Bitcoin Doomsday Scenarios I can't find much discussion on...	Update: A lot of people are completely misunderstanding this thread and we're on page 3 already. So here's the premise: Will a global currency system have any practical use in a global post apocalyptic scenario? Eg. global economic collapse global police state global nuclear winter world wide killer virus outbreak giant asteroid impact sentient computers etc...?Perhaps not. But if it would then t…	68	4747	0.9975	1
2010-08-15	Strange block 74638	The "value out" in this block #74638 is quite strange:Code:{"hash" : "0000000000790ab3f22ec756ad43b6ab569abf0bddeb97c67a6f7b1470a7ec1c""ver" : 1"prev_block" : "0000000000606865e679308edf079991764d88e8122ca9250aef5386962b6e84""mrkl_root" : "618eba14419e13c8d08d38c346da7cd1c7c66fd8831421056ae56d8d80b6ec5e""time" : 1281891957"bits" : 469794830"nonce" : 28192719"n_tx" : 2"tx" : [{"hash" : "012cd8f891…	21	19679	-0.5312	0
2015-11-25	Buy anything with Bitcoin - Suggestion	I just thought about this and want to hear if this is a good idea. Let's call itBit4You.Let's take the current situation with Bitcoin and merchant adoption. We have a situation where some services and products cannot be bought with Bitcoin for whatever reason.Would it not be great if we had some sort of service where someone else buy a product for you and you pay them in Bitcoin. The Service can …	23	706	0.9549	1
2015-11-27	BoE offers prize for ideas using Blockchain Tehnology	http://blockchain.bankofenglandearlycareers.co.uk/Wow!I never expect to read something like that from a bank.What's the matter with them?This just shows me that banks have absolutely no sense for creativity or inspiration.This sounds a bit like:" We are going down. If you have any idea on now to save us now is a good time".	22	543	0.946	1
2015-11-13	FINALLY!! OP_CHECKLOCKTIMEVERIFY.. it's big..	This is goooood news..As of the release of Core 0.11.2 OP_CHECKLOCKTIMEVERIFY is now becoming a reality.This has major implications as it means that REFUND TXNs now work. Without having to worry about TXN malleability.So that lots and lots of clever smart contracts can be written and used that were more like fantasy stories a mere couple of months ago..For me the BIG ONE is Atomic Cross Chain Tra…	41	2789	0.6801	1
2015-11-27	First ever block?	Hey guys i'm a little interested with the history of the blockchain. So I've come up with a few questions:Who mined the first block?Can I find information on the first block on blockchain.info?How long did it take to mine the first block?How many miners were mining the first block?Which was the first pool mined block?What was the first ever bitcoin mining pool?	12	326	-0.9194	0
2015-11-27	Mentioning Bitcoin the Wright way to Family and Friends can raise your status	Having a well thought out strategy of introduction can make a very significant difference to how they will react or respond reguardless of any previous Fud they may have heard which u must also take into account with your strategy.	17	340	0.2716	0
2015-11-27	so when does the blocksize increase january ?	so wot will happen then will a fork take place and miners vote for XT blocksize or Core blocksize i am so confussed need input	7	316	0	0
2015-11-05	where you get bitcoin news every day ?	can you share where you get news everyday ? your favorit site ?	106	2437	0.3736	0
2015-11-12	Bitcoin Black Friday / Cyber Monday	Here is a great site that will keep you up to date on all Bitcoin related Black Friday deals:http://bitcoinblackfriday.infoCrypto Vault is also gearing up. We are slashing prices by 50% on everything.http://www.mycryptovault.net	2	272	0.4588	0
2015-11-21	Washington Post: "You can now pay with Bitcoin practically anywhere"	https://www.washingtonpost.com/news/the-switch/wp/2015/11/20/bitcoin-just-got-a-lot-easier-to-use/	44	1129	0	0
2015-11-26	My First Guest Appearance at a Presentation will be Jan 2016	Cryptocurrency: The Future of BankingGuest Speaker: Cryptocurrency Central Bank President	5	166	0	0
2015-11-26	What will happen with bitcoin mixers etc. if bitcoin becomes truly anonymous?	I was reading this new article:Dark markets: Seeking anonymity in Bitcoinhttp://www.computerworld.co.nz/article/589727/dark-markets-seeking-anonymity-bitcoin/Few quotes:Off course one can use mixers or jointmarket to increase ones anonymity. They all charge a "small" fee for their service. What will happen when bitcoin introduces zerocash or CT and become truly anonymous? Will they become obsolet…	36	660	0.5204	0
2013-06-10	Life on Bitcoin documentary	Is there a thread about this already? It's one of the most awesome things I've run into recently. Beccy &amp; Austin are having their wedding in 1 month. They plan to live the first 90 days of their marriage using only bitcoins! They have a professional film crew but they need funding to do it. It can be funded with bitcoins and USD.http://lifeonbitcoin.com/This project is absolutely awesome. I a…	71	5078	0.9278	1
2015-11-26	MIT Digital Currency Initiative	Have you heard about MIT Digital Currency Initiative? What do you know about it? Do you think this initiative will head the development and the acceptance for the Bitcoin?	6	168	0.5484	0
2015-11-25	Coinmap: A Visual Explanation for U.S. Bitcoin's Fail so far	www.Coinmap.orgLog in and look at the businesses that use/offer bitcoin. There are entire states that don't have a single business. Most states have 1 or 2. "Hot" pockets have maybe a dozen in huge metrolpolis cities of millions.It's laughable. There is no one spending bitcoin in the general population because no one is accepting it.If you support Bitcoin.... integrate its acceptance into your bu…	22	606	0.9403	1
2015-11-23	1 hour till the Federal Reserve Emergency Meeting	Odds are a 1 full point increase which will spark the second asian currency crisis and most likely the collapse of China's economy	34	1121	-0.6557	0
2015-11-17	CryptocurrencyCentralBank to request halt of Bitcoin Group ASX December IPO	how can they be operating mining equipment legally in China when Bitcoin is banned we need to request this equipment be moved back to Australia	10	248	-0.3818	0
2014-08-27	IRS 501(c)(3) Public Charities That Accept Bitcoin	The following is a work in progress. It's intended to be anactiveandcomprehensivelist ofAll IRS-Approved Public Charities (PC) eligible for U.S. tax-deductible contributions; i.e. all those listed on theExempt Organizations Select Check.http://www.irs.gov/Charities-&amp;-Non-Profits/Organizations-Eligible-to-Receive-Tax-Deductible-Charitable-ContributionsLimited to those that have a bitcoin donat…	34	8794	0.9965	1
2015-11-25	Former bitcoin companies are erasing their embarrassing 'bit's - The Guardian	These Bitcoin companies may be weighing their options... What do you guys think?http://www.theguardian.com/technology/2015/nov/23/former-bitcoin-companies-cryptocurrency	21	612	0	0
2015-11-22	I've lost all faith in the system. Bitcoin is my last hope!	...I see even this decentralized haven being turned into a Free-for-all winner winner takes all system. How can a Londoner save Bitcoin and himself?	33	912	0.8957	1
2015-11-25	STAY AWAY FROM bitcoinblackfriday.INFO (.INFO) !	So now i waited several days and this website never responded to any of my mails.I asked:"What does "verify your wallet and make sure you have enough bitcoin" mean?"Look at their pic which is posted.bitcoinblackfriday.INFO (INFO) seems to be a scam!also checkout:https://de.reddit.com/r/Bitcoin/comment... k_out_the/STAY AWAY FROM THAT SERVICE!DONT SENT ANY BITCOIN TO THESE GUYS!DONT SHARE YOUR EMA…	2	302	0.5732	0
2015-11-23	There is ZERO Evidence That 9554 Bitcoin Were Seized From ISIS by Hacktivists.	Unknown and irrelevant "hacktivist" group Ghost Security Group the same people who claimed without evidence that 3 million dollars worth of ISIS bitcoin were found:http://www.newsbtc.com/2015/11/14/isil-militants-linked-to-france-terrorist-attacks-had-a-bitcoin-address-with-3-million-dollars/ have now claimed to have hacked and taken the 9554 bitcoin from the ISIL bitcoin addresses:http://info.ko…	16	444	-0.7179	0
2015-11-23	How to transfer from paper wallet	I have a paper wallet and need to transfer some btc to a given public key how to do it?	27	539	0	0
2015-11-24	WHO HAVE BTC 200?	How do you become the owner of the idea of ?�​the first (real) Ukrainian Exchange Bitcoin? No restrictions in terms of turnover liquidity and the Commission as in the western areas fully legitimate legal model and even partially decentralized. You say that these sites are already in Ukraine and not just one. They are all built around the personal custom account . What has taught us brave police -…	35	1007	-0.4947	0
2015-11-24	We Exposed NewsBTC's Fake Bitcoin-ISIS Headlines Then Our Website Was DDoSed	Just thought I'd update everyone on the fallout from exposing NewsBTC:http://www.bitcoinfuturesguide.com/bitcoin-blog/there-is-zero-evidence-that-9554-bitcoin-were-seized-from-isis-by-hacktivists. First we got this contact submission above from the Internet Police (lol):"We received complaints about content that is hosted on your website. We kindly ask to remove this personal content or we have t…	0	117	-0.978	0
2015-11-22	bitcoin vending machines (ATM)	Hi guys can you share which country's has Bitcoin ATM?I'm just wondering why Bitcoin atm in my country is none?	19	453	0.3736	0
2015-11-24	Fintech developers are motivated to censor the Bitcoin community.	Hey guys if you have a time please take a minute to watch my latest videoVIDEO &gt;https://www.youtube.com/watch?v=q4NlqI5nxc0Fintech developers have a lot of support from banks and government which in my opinion motivates them to censor the appearance of the Bitcoin community. I understand that we need the banks and governments to get onboard and more importantly we need their investments to get…	3	181	0.9977	0
2015-11-24	How to buy a bitcoin immediately without ssn?	Hello everyone! I am a foreign student and still don't have a ssn so far. So in this case how to buy a bitcoin immediately in U.S? Through which platform? Thanks!	10	298	0.5919	0
2015-11-24	The next 12 months for Bitcoin - as of November 24th	I'd like to track what's new and planned. Can anyone give me some suggestions on some of the big things that we may see in the next 12 months. This could be changes to the core significant new applications or new wallets:Here's what I have so far:- New Block size decision - mid December 2015- New Block size in use - Jan 2016- Bitcoin ETF - Jan-Jun 2016 (wild guess)- Colored Coins- Federated Sidec…	23	560	-0.0071	1
2015-11-04	The Internet Of Blockchains	Futuristic vision of a web of decentralised computer system based on the blockchain technology.This is a simple funny and inaccurate representation of what a Network of Blockchain can potentially looks like in a reasonable futureA little bit of imagination is needed here:https://www.youtube.com/watch?v=qGpSYEeGhRQorhttps://vimeo.com/126103616	17	554	0.7506	0
2015-08-27	How to earn Bitcoin with Bitcoin?	So..... I managed to earn 0.1BTCwith the 0.1BTCwhat is the fastest way to get more btc?	139	4146	0	1
2015-11-23	Transaction dust (or how to calculate transaction fees?)	Hi thereI'm trying to figure out how exactly the fees related to the transaction dust work. I'm trying to test some code related to small payments (or maybe even micro-payments) in the testnet and I'm getting a bit stuck.For what I could find in thesource code:I've also read fromstackexchangethat :But I couldn't find how those fees are applied. It mean that for each input smaller than 0.001 BTC a…	11	370	-0.3695	0
2015-11-21	Please guestimate for me...	Let's say I would have access to all the hasing power of antpool (about 120 PH/s) how long would it take to find the private key associated with 1FfmbHfnpaZjKFvyi1okTjJJusN455paPH?	28	679	0	1
2015-11-24	Luis Fernando Molina CEO of bitDubai and founder of Fermat is doing an AMA:	Luis Fernando Molina CEO of bitDubai and founder of Fermat is doing an AMA:https://forum.bitcoin.com/ama-ask-me-anything/i-am-luis-fernando-molina-ceo-of-bitdubai-and-founder-of-fermat-please-ask-me-anything-t2948.html	0	99	0	1
2015-11-23	This is a watershed moment in bitcoin history	We watched Bitcoin grow from nothing to 4.8 billion market cap today.Over the years there is always the fear that bitcoin will be banned and it'svalue will go to zero. I believe that this speech by the prime minister ofsingapore is a watershed moment when no other significant governmentwill ever ban bitcoin.The risk of losing out on an emerging industry that is creating value and jobsis all too r…	27	858	-0.836	0
2015-11-23	What to do with Bitcoin extortion emails?	The claims are not plausible but this is the threat I received. This is in the US. Besides reporting to the FBI email fraud mailbox (FWIW) what should be done with this kind of thing? I looked on blockchain.info and no one seems to have sent any bitcoin (just 3 small transactions - apparently to test his/her wallet). Assuming the scammer initiated the 3 transactions do they provide any clues?	21	539	-0.932	0
2015-11-23	Cryptocurrency Makes Headway in the Adult Industry with 2016 XBIZ Awards Noms	Pulled from the following source:http://pornvalleymedia.com/?p=15704Cryptocurrency Makes Headway in the Adult Industry with 2016 XBIZ Awards NominationsBitcoin payment provider Coinsnap and adult cryptocurrency Titcoin earn nods at the 2016 XBIZ Awards recognizing adult industry achievements in business and innovation.Los Angeles CA The adult entertainment industry is slowing warming up to the b…	3	133	0.9972	0
[truncated: 12,637 more rows]
