# Supplementary material for: Predicting Fluctuations in Cryptocurrency Transactions Based on User Comments and Replies
Source: PLoS One. 2016 Aug 17;11(8):e0161197. doi: 10.1371/journal.pone.0161197 (PMC4988639; doi:10.1371/journal.pone.0161197)
Supplement: S3 Table — (CSV) [file pone.0161197.s005.csv]

date	topic	topiccontent	reply	views	VADER
2016-01-21	Ripple Insights: Credit Cards Cost $400 In Fees	https://ripple.com/insights/your-credit-card-will-cost-you-400-in-fees-this-year/	1	100	0.0
2016-01-12	Earthport Launches Ripple-powered Distributed Ledger Hub	http://techcitynews.com/2016/01/12/payment-network-earthport-launches-distributed-ledger-hub/QuoteCross-border payment network Earthport has launched of its Distributed Ledger Hub (DLH) which provides full connectivity into the Ripple payment protocol.The DLH is accessed through Earthport’s Distributed Ledger Gateway which was announced in August last year enabling banks to gain access to the ben…	108	5139	0.802
2016-01-19	Why Bill Gates Believes 2016 Will Be the Year of Financial Inclusion	Quote"There’s a lot that Bitcoin or Ripple and variants can do to make moving money between countries easier and getting fees down pretty dramatically. But Bitcoin won’t be the dominant system. When you talk about a domestic economy [you must have] the idea of attributed transactions where if you sent it to the wrong person you can actually get the transaction reversed. [And a traditional system]…	5	413	-0.2838
2016-01-20	Ripple / IoV Poll	Interesting results people seem to think it will only take 5 years or less to make IoV a reality...	0	91	0.4019
2016-01-20	BloombergView: Banks Oil Davos and Blockchains	http://www.bloombergview.com/articles/2016-01-19/banks-oil-davos-and-blockchains?utm_content=bufferbb8ae&amp;utm_medium=social&amp;utm_source=twitter.com&amp;utm_campaign=bufferDavos.Some rich people are in Switzerland this week to talk about the world and if that sounds interesting to you maybe you should be writing this section of Money Stuff. "It seems as if much of the conversations in Davos …	0	123	0.9517
2016-01-20	Ripple New York City Meetup	http://www.meetup.com/Ripple-NY/events/228208238/Join us at our next Ripple Meetup on February 4 2016. We'll will provide an update on Ripple share our vision for the future and discuss faster payments in the U.S.We will introduce Interledger an open-source protocol to connect payment systems in real-time. Financial institutions developers and the merely curious are welcome. IntellectEU the leadi…	8	376	0.9217
2016-01-15	Mike Hearn: Bitcoin Has Failed (Ripple Insights)	https://ripple.com/insights/mike-hearn-bitcoin-has-failed/QuoteBut does this mean Bitcoin has failed?Though he makes a lot of great points it’s also important to take Hearn’s passionate the-sky-is-falling open letter to the community with a grain of salt.Hearn for his part has his own agenda. What we know is that at some point last year he became disillusioned with the Bitcoin project and hopped …	26	1949	-0.1431
2016-01-20	Ripple Insights: The Road to Davos: Building a Payment System in the Spirit of the Internet	QuoteThis week Ripple CEO and co-founder Chris Larsen is in Davos Switzerland for the World Economic Forum an annual meeting of some of today’s most influential people from central bankers and celebrities to leaders of nations and industry titans. There they’ll discuss big picture topics like the Fourth Industrial Revolution.QuoteIt’s not about increasing the number of payments around the world w…	0	112	0.5849
2016-01-19	Ripple is looking for a RDL Product Manager	https://ripple.com/company/careers/all-jobs/#104664Ripple is growing and is looking for a Product Manager Distributed Ledger to join our Product team. A core component of Ripple’s ecosystem is a distributed ledger which stores XRP (native protocol currency) and enables peer-to-peer (P2P) payment ecosystem. Ripple is hiring a product manager to work with our liquidity providers engineers and partn…	4	449	0.4404
2016-01-20	Blockchain Conference	http://www.benzinga.com/pressreleases/16/01/p6153587/the-block-chain-conference-set-to-accelerate-enterprise-adoption-of-disHow Block Chain Technology is Disrupting Global Payments – a review of block chain and bitcoin's place in corporate and personal payment services. Panelists include: Gil Luria Managing Director Research Wedbush Securities; Olaf Carlson-Wee Head of Risk Coinbase; Cheryl Gurz …	2	199	-0.6908
2016-01-19	Microsoft pledges free Cloud Computing for non-profits	http://techcrunch.com/2016/01/19/microsoft-pledges-to-provide-nonprofits-with-1b-worth-of-its-cloud-computing-resources/?ncid=rss The plan is to support a total of about 70000 nonprofits on Microsoft’s cloud platforms like Azure Office 365 PowerBI and CRM online through this program. If it includes Azure's BaaS (including ripple) could be useful for nonprofits in the distributed ledger space.Edit…	2	236	0.7964
2015-09-12	Ripple Labs responded to Bitstamp lawsuit: Jed &amp; Co. exceeded the agreed-upon XRP sales limits	Hi to all! I think we need to continue some topics from xrptalk wich are important for everybody!This one is my favorite I always keep my popcorn close :Ripple Labs responded to Bitstamp lawsuit: Jed &amp; Co. exceeded the agreed-upon XRP sales limits	42	4064	0.5399
2016-01-17	Impact of DLedgers on Financial Services and Payment Systems	Actually worth viewing in full if u have the time a lot of different perspectives from all kind of parties. FED all kind of regulators R3CEV (Charley Cooper Managing Director) Bitcoin Guys (Berry Shillbert praising the holy blockchain) Ripple guys (Ryan Zagone the CRO Michael Barr adivsor) etc. It very well shows the regulatory challenges and struggles as well as the enormous potential of distrib…	17	1217	0.9814
2016-01-15	Thought experiment - can Ripple re-initiate XRP?	One of Ripple's biggest problems is the way in which the distribution of XRP has been handled since the beginning.I'm suggesting a thought experiment: How might Ripple go about re-initializing XRP to undo the failures of the past? Imagine no founders' 20% grab no Jed no FinCEN complaints maybe a different inflation algorithm (i.e. no 'premine') etc.Could Ripple just switch off the existing RCL an…	46	2362	-0.8762
2015-11-03	Account ~alibabapay heavily fundeded by ~xrp38send	There is a large wall on the Bitstamp.USD/XRP order book. Approximately 4500000 in size. Looking into the account it can be seen that its trade name is ~alibabapay.1) I wonder if this is related to the large Chinese e-commerce Alibaba?2) This account appears to be heavily funded by ~xrp38send. Is this one of ripple's accounts?Acknowledgements: Thanks @heartbit_io for you ledger monitor!	12	980	0.5502
2016-01-17	The Dangers of a Blockchain Monoculture	Interesting article on CoinDesk by Tony Arcieri (Tony Arcieri is a software engineer and cybersecurity expert working on the the platform security team at Square and a hobbyist cryptographer.)QuoteDecentralized ledger protocolsNext-generation decentralized transaction ledgers are a topic I’ve blogged about before but as this is a quickly evolving field some of my “picks” have changed.I would like…	0	261	0.9403
2016-01-14	The Road to Davos: A Brief History of Value and Payment Systems	https://ripple.com/insights/the-road-to-davos-a-brief-history-of-value-and-payment-systems/QuotePeople often erroneously reference the barter system as one of the economic systems operating under the assumption that we had a functional society prior to the development of value and payment systems which might seem to intuitively make sense. Even Adam Smith has suggested that value and payment syst…	2	323	-0.4404
2015-11-10	How to build your own Ripple wallet	Thanks to xrpchatrocks here is a quick guide for OSX/linux users to build the Ripple Admin Console*.The Ripple Admin Console gives you almost all the functionality of RippleTrade. So if you didn't get a chance to register an account on the RippleTrade site never fear! You can now access the network with your very own wallet.You will need the following installed on your system beforehand:node.js (…	10	1176	0.6613
2016-01-14	Spending RCL assets	I have some spare resources on few gateways and I've been thinking about how to spend them. I don't do lot of online shopping and I prefer not to send the money to my bank account. The only remaining option that I can think of is some crypto-backed or pre-paid debit card. As I'm not aware of any gateway to offer cards the shortest path should be like: USD.Bitstamp --&gt; BTC.SnapSwap --&gt; BTC.A…	2	331	0.4329
2016-01-15	Beyond bitcoin: The future of blockchain and disruptive financial technologies	Here is a video from the Brookings Institute with Michael Barr (Advisor to Ripple) on the panel. I haven't watched all of it but he starts talking around 31 min mark.	1	329	0.0
2016-01-14	Good read on the Mike Hearn story	http://www.nytimes.com/2016/01/17/business/dealbook/the-bitcoin-believer-who-gave-up.html?smid=tw-shareNow working for R3 and who knows... some day for Ripple?Last paragraphs are interesting in this view...QuoteDespite the discord Mr. Hearn has not lost faith in all of the ideas behind Bitcoin. The start-up in New York where he has taken a job R3 is developing Bitcoin-like networks for banks to e…	16	801	0.184
2015-12-16	Cryptsy wallet maintenance	During the price drop I snapped up some bargain XRP on Cryptsy. (I normally use Poloniex). Problem is I can't withdraw them. The Cryptsy XRP wallet seems to be undergoing an extended period of "maintenance". What does this mean? Did they spend all the ripples on a boat? I opened a ticket. They haven't replied.	21	1372	-0.5204
2016-01-15	Interesting Gateway: CBPT(cross-border payments?)	cbpt does anyone know this Gatewaycbpt maybe meaning cross-border payment~ cbpteub EUR gateway: https://bithomp.com/explorer/rstrdMzPMuLFhoRZSDL9vjeKrzoHd5wHnV ~ cbptusb USD gateway:https://bithomp.com/explorer/rMM8LTKeqdB2HySmHb6NmXnDtBv9hCxteteub&amp;usb maybe meaning eu bank us bank?~ cbptmm market making: https://bithomp.com/explorer/rp6HNFExfNzDLW1PdTzzKfKJczHPan8FTb~ cbptusb is Activated by…	6	761	0.0
2016-01-15	Blockchain adoption is 10-15 years out	http://www.coindesk.com/marqeta-ceo-bitcoin-blockchain-tech/?utm_content=bufferbf7f2&amp;utm_medium=social&amp;utm_source=twitter.com&amp;utm_campaign=buffer	0	232	0.0
2016-01-14	Do you think ripple is not worried about price of XRP anymore...?	Hi GuysI think ripple as a company is focusing more on selling their services rather than increasing the price of XRP(which was their original plan and which got us invested in XRP) Would you agree with that... ?Do you have any link of ripple employees discussing future of XRP as in value or price term...?Please give your honest opinions...	33	1467	0.9034
2016-01-13	Ripple + EFF: Open Approach to Security Will Define Next Chapter of Finance	https://ripple.com/insights/ripple-eff-open-approach-to-security-will-define-next-chapter-of-financeQuoteRipple’s stance on the EFF proposal is a reflection of our commitment to an open approach to security. All of Ripple’s enterprise-grade products have gone through a comprehensive third-party security review. Future products will go through a similarly stringent process.As my colleague Ripple C…	7	522	0.891
2016-01-14	Ripple is nominated for PaymentEye&#039;s Fintech Awards 2016.	QuoteRipple is pleased to be nominated for PaymentEye's Fintech Innovation Awards in 2016. The FinTech Innovation Awards honor the highest achievements from the global financial and payments technology industries over the past year celebrating teams and individuals who are blazing a trail within the sectorhttp://www.fintechinnovationawards.com/enter-now	2	305	0.9638
2016-01-09	R3 and Ripple as a new trusted 3rd party	RippleLabs Considerations for Adoption by Large Financial Institutionshttp://static1.squarespace.com/static/55f73743e4b051cfcc0b02cf/t/5664a9e2e4b058c26c21ea94/1449437666296/Ripple_Paper_Public.pdf The other banks that have joined start-up R3 to develop the protocols are Bank of America Bank of New York Mellon Barclays BBVA Citi Commerzbank Credit Suisse Deutsche Bank Goldman Sachs HSBC JP Morgan…	10	738	0.6289
2016-01-12	Earthport official press release: Launch of the Distributed Ledger Hub – A world first	http://www.earthport.com/pr/launch-of-the-distributed-ledger-hub-a-world-first/ QuoteEarthport extends its global payment services to provide single point of access to the full Distributed Ledger ecosystemQuote The DLH is a service accessed through Earthport’s Distributed Ledger Gateway announced in August of 2015 that will provide full connectivity into Ripple including private Ripple instances …	11	850	0.1477
2016-01-12	Ripple/Chris Larsen mentioned in new Forbes Article	QuoteDistributed ledger technology or blockchains will have their greatest impact on cross-border payments said Chris Larsen CEO of Ripple which aims to create an Internet of Value (IoV) to exchange value over the internet as easily as people exchange information.http://www.forbes.com/sites/tomgroenfeldt/2016/01/12/blockchains-poised-to-be-the-hot-tech-for-moving-money-in-2016/	1	369	0.91
2016-01-10	This Connection is Untrusted?	I've just tried logging into RT and received a message telling me that the RT security certificate has expired. Anyone else getting this? Will Ripple resolve the issue?	15	854	0.6553
2016-01-11	Ripple Commercial Products 2016	I wanted to start a topic with a tentative schedule for ripple partners / services / products going live in 2016 but mainly commercial products by FIs. I've seen numerous sources but one we all know about is Earthport so feel free to add @karlos you could add this information to the current partners thread so it's all in one place?Also with this information taken from the 451 research report:"As …	6	640	0.7399
2016-01-10	Is there a plan B for XRP?	Just some thoughts. XRP apparently is not going in a direction that was initially envisioned. Ripple is now into banking integration where XRP is not desired not needed ignored...Others may not agree with this assessment. Ripple is quit on XRP for whatever reason. It is said that in 2016 the Ripple network goes into real world production and consequently demand for XRP should rise according to th…	14	1182	0.8567
2016-01-11	New Ripple Charts page - Transactions	https://www.ripplecharts.com/#/transactions Its possible to see a live feed from the network and transactions' details.	1	237	0.0
2015-11-19	451 Research: Ripple Report	https://451research.com/report-short?entityId=87323Ripple comes out of the lab with blockchain products and partnersNOVEMBER 19 2015BY JORDAN MCKEE PATRICK DALYThe vendor is rapidly transitioning from experimentation to implementation mode fueled by additional funding and new partners. In a sign of maturity and focus Ripple has released two offerings focused on core infrastructure for financial i…	18	1329	0.9074
2015-09-11	XRP Distribution	Current figures available from Ripple Labs here. Heres all the historical data I could find for the distribution of XRP since the start. Anyone able to add to it?30/11/2013 722330208624/02/2014 757947808330/04/2014 781788864731/05/2014 825260066724/10/2014 2947274589431/10/2014 3088136045830/11/2014 3097807520012/31/2014 3190855158731/01/2015 3201534796231/03/2015 3217424894830/06/2015 3248824733…	16	1104	0.0
2016-01-07	Poll: Its 2020. XRP is toast.	The poll is not anonymous or too serious it's just a fun thought exercise	6	631	0.4588
2016-01-09	Ripple Charts live Transactions stream	A shout-out to @jn_r for pointing out Ripple Chart's new live Transactions stream:https://www.ripplecharts.com/#/transactions	3	275	0.0
2016-01-09	32M (not 28M!) Ripple funding round in 2015 - who were the investors?	There were apparently 2 large (and not just one) funding rounds (28M + 32M) last year:https://www.crunchbase.com/organization/ripple-labs#/entityWho were the investors in the first 32M funding round? Westpac?EDIT: Has R(L) disclosed anything about this 32M funding round? Edited 9 January by T8493	6	366	0.0
2016-01-08	Shift card lets you spend BTC via Visa network	I was just wondering what happened to the Shift pilot of Ripple that ended in August....I see that they're in cahoots with Coinbase. Hi RobertWe thought you’d be interested to know that a bitcoin debit card is now available in your state. With the Shift Card you can connect your Coinbase account and spend bitcoin at over 38 million VISA merchants worldwide. Sign up for the Shift Card here The Shi…	3	293	0.8516
2016-01-07	Value of XRP by 2017	So general question will 2016 be a good year or not for the holders of XRP thoughts?	27	1266	0.4404
2016-01-08	Vogogo in Partnership With US-based CBW Bank to Market US Bank Program	http://www.streetinsider.com/Press+Releases/Vogogo+in+Partnership+With+US-based+CBW+Bank+to+Market+US+Bank+Program/11172186.htmlQuoteThe bank program offers secure banking and stored value services combined with convenient and efficient payment services. This program is available to qualified US based businesses and consumers including qualified businesses operating in the cryptocurrency or Block…	13	415	0.9113
2016-01-08	Ripple Insights: 2016 Will Be the Year You Realize You Don’t Need the Blockchain	QuoteFinance isn’t necessarily a technology problem. More often than not the technology isn’t the bottleneck. Cooperation is. Or in recent times regulations.https://ripple.com/insights/2016-will-be-the-year-you-realized-you-dont-need-the-blockchain/	0	216	-0.4019
2016-01-07	Ripple Insights: 6 Trends That Will Shape Global Regulations in 2016	Quote"Cyber risk is the number one threat to 21st century financial markets.” J. Christopher Giancarlo Commissioner of the Commodity Futures Trading Commission (CFTC)https://ripple.com/insights/6-trends-that-will-shape-global-regulations-in-2016/	0	218	-0.6369
2016-01-07	FinanceAsia: &#039;China fintech is over: analyst report&#039;	www.financeasia.com/News/404925china-fintech-is-over-analyst-report.aspxQuoteAnd they thought they were just getting started: fintech companies in China are going to suffer mass consolidation in 2016 as the state sector takes over what has been a private-sector trend according to J Capital Research.In a January 4 report the Hong Kong-based JCap predicted that falling returns on investments new re…	1	320	-0.4404
2016-01-05	Community request: produce cheat-sheet for setting up a Ripple cold wallet	Hi all.I have tried setting up a cold wallet using the current Wikis/guides out there official and unofficial (there are many versions sources video demos etc). With some success some failure. But I haven't found one single comprehensive guide visually illustrated to show a total newbie how to go about setting up a cold wallet step by step without vagueness and over-complexity. (If you know of on…	26	672	0.8847
2016-01-06	wired article for interledger : The Plan to Unite Bitcoin With All Other Online Currencies	http://www.wired.com/2016/01/project-aims-to-unite-bitcoin-with-other-online-currencies/ The Plan to Unite Bitcoin With All Other Online CurrenciesBITCOIN ISN’T THE only way of sending digital money across the Internet. There’s also Ripple. AndStellar. And Litecoin. AndEthereum. And so many others. Bitcoin is by far the most popular. But every so often some developers or an entrepreneur or a comp…	30	1148	0.9994
2016-01-06	Ripple and China	I already commented about BTC in China. I believe there is a very interesting article http://allcoinsnews.com/2016/01/04/bitcoin-monthly-market-report-dec-2015-review-huobi-overtakes-okcoin-new-investors-sustain-price/ that gives some insight into BTC in China. There are basically two important cc exchanges in China: Huobi and OKCoin. They have a combined worldwide share of 90% in BTC in Dec. 201…	16	708	0.9858
2015-12-29	Luxembourg Prime Minister Xavier Bettel visits ripple Labs -This country could be the next fin-tech hot spot	Luxembourg Prime Minister Xavier Bettel has also called out fin-tech specifically."Fin-tech holds huge promises for innovation and growth in Luxembourg" Bettel said while visiting software company Ripple Labs.http://www.cnbc.com/2015/12/28/this-country-could-be-the-next-fin-tech-hot-spot-commentary.html	9	678	0.8442
2016-01-06	Ripple Insights: IoT and the consumer	QuoteThe first users of the Internet weren’t individuals like you and me. It was the government corporations and universities. The same likely holds true for the Internet of Value where early adopters won’t be end users but businesses and banks. But that’s fine because according to McKinsey consumers will reap the biggest rewardshttps://ripple.com/insights/consumers-wont-drive-the-internet-of-thi…	0	224	0.8658
2015-09-08	List of Ripple&#039;s current Partners (and Rumors)	Banks and PartnershipsAccenture (partner)Astropay - UK (Testing?) Australia and New Zealand Banking Group - (pilot)CBW Bank - US (Confirmed)CGI Global (partner)Commonwealth Bank of Australia - (Pilot)Cross River Bank - US (Confirmed)D+H (partner)DBS BankEarthport - Over 60 Countries - (Confirmed)Fidor Bank - Germany &amp; Russia online bank (Confirmed)Infocomm Development Authority of Singapore (…	34	3171	0.5484
2016-01-05	Ripple Insights: Welcome to the Fourth Industrial Revolution	QuoteThough the Internet of Value admittedly still exists at a nascent stage it’s only a matter of time before smart payments become a fundamental aspect of Industry 4.0. Every real-time interaction—between consumer and company automated machine and supplier—will likely be underwritten by a corresponding payment.https://ripple.com/insights/welcome-to-the-fourth-industrial-revolution/	3	334	0.6369
2016-01-05	RippleWorks in action	https://medium.com/@RippleWorksOrg/scaling-tech-singing-lullabies-a-volunteer-s-visit-bridges-worlds-while-accelerating-impact-6401693bed46#.cd5z3mk4v	0	238	0.0
2016-01-04	Blockchain: wisdom of crowds begins in blind competition	Source:http://www.globalcapital.com/article/vxhypmrhp7lv/blockchain-wisdom-of-crowds-begins-in-blind-competition QuoteGoldman Sachs which prides itself on its single firm-wide risk monitoring system is now building a single internal ledger out of its hundreds of databases.At the moment the rapid development of different blockchain systems by many companies is tending towards diversity rather than…	6	432	0.9654
2016-01-02	Ripple knowledge center: How to Get XRP	This was recently published in Ripple knowledge centerhttps://ripple.com/knowledge_center/how-to-get-xrp/QuoteThis article describes how to acquire XRP by using a gateway and an account on the Ripple Consensus Ledger. Ripple does not directly sell XRP to consumers. Edited 2 January by karloschanged to quote instead of full article	4	466	0.0
2016-01-02	Ripple predicts tipping point for blockchain use	http://www.australianbankingfinance.com/technology/ripple-predicts-tipping-point-for-blockchain-use/QuoteThe world’s top banks have started using blockchain technology for cross-border transactions and a Ripple-developed protocol for interledger payments is at the forefront of this change. And according to Nilesh Dusane Ripple's global vice president of business development within two years the u…	35	1792	0.6705
2016-01-04	Ripple Insights: Every Business a Payments Business	QuoteRight now it’s easier to become a payments company than to deal with antiquated card and payments systemshttps://ripple.com/insights/news/every-business-a-payments-business/	0	216	0.4215
2016-01-03	Ripple 3.0	And according to Nilesh Dusane Ripple's global vice president of business development within two years the use of the distributed ledger will be expanded to include clearing and settling equity trades with bond trading precious metals and real estate escrow occurring a couple of years after that. CME group is an investor in Ripple I wonder if they have some solutions in the works for these opport…	7	551	0.8672
2015-12-15	Alternatives to RippleTrade	Now that RippleTrade is closing you have several options:1. Move to another hosted wallet providerGatehub (suggested)Bluzelle (non US residents only)As long as you have stored your secret key safely somewhere you will still be able to access your funds elsewhere even if RippleTrade closes.	32	2487	0.4939
2015-12-29	Did you vote for Ripple?	If you're on Twitter there is an urgent poll that requires your attention.	20	860	0.2023
2015-12-31	Increased volume @ RCL last months	The volume significantly increased over the last months mainly on bitstamp. The volume is dwarfing Jed's XRP 100mm selling back this year and reached around 100mm several times the last month even reached 150mm on 9. dec. Maybe we could gather some information in this thread where the volume is coming from. Who are the sellers who is buying? My best shot: Ripple said they would stop selling OTC s…	1	299	0.9671
2015-12-28	&quot;Ripple 2015: A Year in Review&quot;	Ripple 2015: A Year in Reviewhttps://ripple.com/insights/ripple-2015-a-year-in-review/Quote2015 was the year that Ripple grew up. And what a year it’s been.By the numbers200 meetings at SIBOS$28 million Series A funding round$4 million strategic investment by Santander48 new hires including COO Brad Garlinghouse and CFO Bret Allenbach25 active bank integrations across 15 countries10 of the world’…	25	1277	0.5423
2015-11-05	Again this wallet is selling like crazy ~rippleWallet189723<wbr>52!	This wallet ~rippleWallet18972352 ( rJnZ4YHCUsHvQu7R6mZohevKJDHFzVD6Zr ) is refunded with another 70 mln XRPalready sold 250 to 300 mln XRP last month.The price is here to staythis big wallet will not let the price to go up!I think we need clarification from RL about this wallet! In the world of stocks in IPO's for example the company selling the stock must submit a lot of information on how many…	55	3991	0.5229
2015-12-04	Toothpick holder	I got bored so made a ripple logo toothpick holder. I think I might spray paint it gold.	27	1489	-0.2732
2015-12-17	Chris Larsen is going to be on Breaking Banks talking about Interledger &amp; Azure.	#BreakingBanks- 3pmEST- @brettking hosts @chrislarsensf @Ripple about @Interledger &amp; Azure http://bit.ly/1QZP0v3 https://twitter.com/Breakingbanks1/status/677539597912432640http://www.voiceamerica.com/show/2193/breaking-banks	15	801	0.0
2015-12-18	Ripple Demo Video from R(L)	@daikoku found this interesting video from R(L):https://www.youtube.com/watch?v=JY7q13IlQTw&amp;app=desktopThis video is aimed at banks. It clearly highlights the following benefits (among others):privacy - no customer information ever touches the Ripple network (this indicates that it uses RCL)compliance/KYC/AMLability to calculate fees FX rate can be presented to user in real-time.Edited 18 Dec…	3	492	0.8188
2015-12-27	Ripple - a great workplace :)	https://hackerbots.net/leading-a-science-focused-team.html"Earlier this year I left my engineering role at Ripple Labs which recently killed the labs and rebranded as Ripple. I'm often asked why I left but it'll suffice to say that it was an incredibly toxic environment."Thoughts?	57	3326	0.0
2015-12-23	GateHub launches Wallet	GateHub today proudly announces the debut of our new wallet. GateHub Wallet is a multi-asset digital wallet that is easy to use and can hold multiple assets linked to multiple gateways. GateHub’s vision is to serve as a bridge between payment networks and assets starting with the Ripple network SEPA and SWIFT. FeaturesNew and improved user interface (“UI”)Instant PaymentsIntegrated TradingRipple …	16	1237	0.9945
2015-12-23	Patrick Byrne’s warning about R3’s blockchain consortium	http://www.bizjournals.com/newyork/news/2015/12/21/patrick-byre-s-warning-about-r3-s-blockchain.html?ana=twtPatrick Byrne’s warning about R3’s blockchain consortium The CEO of Overstock.com last week warned that a consortium of the world’s largest banks could be used to make sure the blockchain a new way to track value exchanges is controlled by the existing powers.Speaking at the Blockchain Agen…	10	783	0.9737
2015-12-23	Goodbye Ripple Names Hello Gatehub Names	Gatehub are introducing Gatehub Names which appear to be a replacement for Ripple Names. The difference is that Gatehub names are associated with a Gatehub account rather than a ripple address. The updated help section explains that Ripple Names were introduced as identifiers for Ripple Trade accounts and that for the time being Gatehub will continue to support them. It seems likely that the clos…	8	670	0.4767
2015-12-22	The Hadron Collider and Ripple meet in Switzerland 2016	OK. This will be an interesting event on January 20th through 23rd as Ripple will Collide with the major banking cartels and the established Banking elites. I love the statement made on this article posted by Ripple "Participants will discuss the rapid changes the world economy faces today defining the task before us as “Mastering the Fourth Industrial Revolution.” Chris Larsen Ripple's CEO will …	11	656	0.9256
2015-12-13	new registrations at forum.ripple.com suspended?	I tried several times to sign up at forum.ripple.com . They do not send out verification emails. It may be a temporary problem but if not they are trying to get rid of the XRP community and/or suppress negative comments about recent developments and prospects of Ripple.	14	1019	-0.6249
2015-12-25	The Global Block Chain Ledger	Anybody knows about this one? According to the Director they invented it in 2000? Patent infringement by Ripple?https://www.linkedin.com/pulse/global-block-chain-ledger-payment-system-digital-world-charles-moore	2	371	-0.5632
2015-12-22	GateHub question	Why do we need to provide KYC information if we have no intention of actually using GateHub's gateway and merely want to use the wallet to access other funds? It seems like overkill.	30	1135	0.1531
2015-12-23	Gatehub login issues	Hi guys. I tried to migrate to gatehub when signedup i was told i would get email from them. I did not get any tried to login reissue pwd but did not get email. Please reply if u r facing similar issues.	4	358	-0.3491
2015-12-19	Looking for an XRP Trading Bot	Hello communityI am full vested in Meta Trader 4 knowledge my Aunt is a professional forex trader and he coded a very successful expert advisor for Meta Trader 4 that automates his trading strategies and style.I Being new in the Ripple community and trading xrp I have been searching for any trading bot that I can use to assist me in automating my own trading strategies but so far I have found non…	26	1108	0.9652
2015-12-22	gatehub announced as the new &quot;official&quot;	Just saw this on the official forumhttps://forum.ripple.com/viewtopic.php?f=1&amp;t=15831&amp;p=72067&amp;sid=c3f892b7a82ea4db5fdcd507e765a237#p72067QuoteAs we communicated last week Ripple will be discontinuing Ripple Trade on March 31 2016. Access to your Ripple balances is of the utmost importance to us. Therefore today we have launched an easy mechanism to migrate your Ripple Trade account to…	10	672	0.9804
2015-12-22	Ripple&#039;s update for the users	Dear Ripple Trade userAs we communicated last week Ripple will be discontinuing Ripple Trade on March 31 2016. Access to your Ripple balances is of the utmost importance to us. Therefore today we have launched an easy mechanism to migrate your Ripple Trade account to GateHub a wallet provider that allows users to hold and trade Ripple balances.This seamless migration is available to both U.S. and…	3	338	0.9854
2015-12-19	Strange issue @Gatehub	Anybody here expierincing the same in the trading window with XRP @ the right and @ the leftside USD/Bitstamp?All other combinations seems to be OK. Weird....	10	631	0.4466
2015-12-14	RippleTrade shutdown early 2016	https://forum.ripple.com/viewtopic.php?f=1&amp;t=15818&amp;p=72001#p72001QuoteOur vision is to modernize the world’s financial infrastructure to finally allow people to exchange value around the world as easily inexpensively and securely as we exchange information on the web today. Ripple is such a special technology - it powers the instant free exchange of anything of value anywhere in the world…	95	5927	0.9983
2015-12-22	Ripple Insights: Looking Forward to Davos 2016	https://ripple.com/insights/looking-forward-to-davos-2016Dec 21 2015 | Meghan ElisonThe city of Davos hosts the yearly World Economic Forum gathering committed to improving the state of the world. Photo: BiovitWe are honored that our CEO and co-founder Chris Larsen will be participating in the World Economic Forum’s 46th Annual Meeting held in Davos Switzerland from January 20-23. This year the w…	0	216	0.9753
2015-12-22	Royal Bank of Scotland	That blockchain has got the attention of financial world was most palpable at the recently concluded Sibos Market Infrastructure Forum in Singapore. A big announcement there came from Royal Bank of Scotland. Early next year as part of its £3.5 billion technology revamp RBS plans to unveil its blockchain-based proof-of-concept made using Ripple technology.http://www.bankingtech.com/415282/blockcha…	3	526	0.0
2015-12-21	Citizens Financial signs with Earthport for cross-border payments	Citizens Financial signs with Earthport for cross-border payments"Citizens is the thirteenth largest bank in the United States and operates more than 1200 branches across 11 states under the Citizens Bank brand. Earthport has been signed by Citizens to deliver a global payment solution for Citizens customer base transforming the way in which its customers send payments cross-border..."http://www.…	1	379	0.6249
2015-12-21	Coinmarketcap&#039;<wbr>s Ripple Discussion Link	Coinmarketcap's Ripple Discussion Link was a link to Hurukan selling some old URL's so a couple days ago I asked them to redirect it away from that. I just noticed that it started redirecting here today.	2	382	0.0
2015-12-20	R3CEV research abbreviated presentation	http://www.slideshare.net/MrCollectrix/the-tech-landscape-surrounding-distributed-ledgersThe tech landscape surrounding distributed ledgers There's many other slideshows on that site from Tim (which I haven't seen)	4	335	0.0
2015-12-19	Active unofficial gateways?	I've noticed that several accounts issue EUR and USD IOUs but they're not official gateways (they aren't displayed on RippleTrade or RippleCharts). These accounts seem to have connections with some (well-)known accounts.For example rhuHAN5kDF3uJD9L4H7NEfvi6NzM1R8E33 issues USD and EUR IOUs.Do we know anything about these unofficial gateways? Some of them certainly aren't abandoned accounts.Edited…	15	682	0.7446
2015-12-19	StellarTalk forum will close at the end of 2015	Got this email from StellarTalk. Quote Dear kanaasFor a few months there hasn't been much activity on the forum. A lot of members left after the first giveaway and the fork.We waited for the release of the new stellar-core hoping it would bring some new momentum. We also thought SDF would organize a new kind of distribution after the release. However this hasn't happened.We thank Hurukan for tryi…	8	589	0.9829
2015-12-18	Standard Chartered &amp; DBS Work on Blockchain Tech for Trade Finance	https://www.cryptocoinsnews.com/standard-chartered-dbs-work-on-blockchain-tech-for-trade-finance/Edited 18 Dec 2015 by namini	9	551	0.0
2015-12-17	Help with gatehub	Hi all I am new to gatehub and have just gotten verified. I have only used RT in the past. I have some quick questions 1) Whats the difference is between Hosted vs Ripple wallet. I am given this option when creating a new wallet. 2) Can you delete a wallet once it is created?3) What is the difference between New vs Import vs Ripple Trade (coming soon). Again I am given this option when creating a…	9	576	0.9062
2015-12-18	Ripple explorer	Have you tried the Ripple explorer http://bithomp.com/explorer/You can find this script on codecanyon for sale.There is also another script: http://octillion.info/ripple/update/ This one helps to update info like: e-mail hash domain name fee for gateways and etc. (Though rippletrade.com doesn't show any of this)Edited 19 Dec 2015 by Warbler	0	222	0.6249
2015-12-18	SnapSwap discontinuance?	Ripple Charts shows that SnapSwap has about $1.4 million in issued IOU's. What will happen if all of those are not withdrawn from the service before January 15 2016?I know that there are many laws that govern unclaimed property in the USA but what actually happens to any remaining deposits that are not withdrawn? Will SnapSwap just keep the money?Any comment from the SnapSwap team?	7	340	0.0
2015-12-17	RCL&#039;s position in FI&#039;s use case and what prevent FI to use it?	According to JoelKatz the gateway mode had failed to introduce into FI.QuoteOn 2015/12/1 at 3:00 PM yxxyun said:what about the existing gateway mode on RCL? We've had a lot of talks about what use cases it can serve. In the short to medium term I wouldn't expect to see us working on this very much because there just don't seem to be any significant imminent use cases. The main reason to issue cou…	2	312	-0.3993
2015-12-17	Advantages of Banks using ILP	I'm curious to know which advantages will bring to Ripple users as me and you the fact that banks will be ILP-compliant. What's your idea? (It's a brainstorming not a polemic topic )My idea:(For speculators only): increased request of XRP from market makers --&gt;increased XRP priceThe possibility to use XRP/IOUs to send money to bank accounts (this only if Ripple will integrate tools to fully in…	19	680	0.4497
2015-12-17	Ripple is Better without Ripple Trade!	I think this decision really speaks volumes about the awesome management at Ripple Labs and why I choose to invest in Ripple over other cryptocurrencies. The job for Ripple is not to make the next killer wallet- it is to provide the backbone for the internet of value. Many will run screaming to the hills because they don't understand that Ripple is a protocol and the true challenge in development…	8	553	0.9558
2015-12-17	More on Singapore and Ripple &quot;and then take it global.&quot;	http://www.theasset.com/treasury/30561/distributed-ledger-technology-finds-application-in-trade-financeToday the solution is limited in its commercialization ability says Wadivkar. "We want more banks to join us" he says. "Next step is to make it wider... bring parties who are neutral to the process like customs or shipping companies" he says. The goal is to "create an ecosystem in Singapore that…	2	267	0.9269
2015-12-15	A warning	It's all over for XRP. The believers will keep holding onto the dream but the smarter ones of you will have already cashed in your chips. Announcing gatehub???? LOL. There is no future for the Ripple network or XRP. No company who plans to make a go of any product does so by announcing its movement to the back burner and then kicking it several times on the way down. And if they do they are incom…	160	4744	-0.955
2015-12-17	Ripple in Singapore	The project leverages the Ripple’s distributed ledger (RCL) to underpin a platform for tracking invoices backing loans to suppliers. The platform is built for Singapore the world’s leading finance and trading hub. https://ripple.com/insights/distributed-ledger-technology-offers-solutions-for-trade-finance-in-asia/	5	316	0.0258
2015-12-17	ALERT: Ripple will be the only distributed ledger technology being used at commercial scale.	Alert it's almost 2016. Older article but a good reason why people should stick around. A great quote from Chris Larsen below:QuoteIn 2016 we see the use of distributed financial technology being adopted at scale. Ripple is already being tested or piloted at banks around the world and will soon turn the corner as the only distributed ledger technology being used at commercial scale. Once that hap…	4	426	0.9231
2015-12-15	RCL has a bright future	Share you thoughts what concrete are the facts.	78	1890	0.296
2015-12-17	What exchanges offer XRP?	I know that Poloniex offers the XRP/BTC pair. What other exchanges have people used that do the same?	7	238	0.0
2015-12-16	Satoshi was right; Chris Larson was wrong ...	... the world does need another currency - a lot of them.Before we get started no this is not a "the sky is falling" post. Yeah the title is totally click bait you got me.I've been thinking about this for a while and the real benefit of "blockchain technology" which seems to be the hot buzz word these days isn't cutting the time and expenses off of value transfers. This is a very good thing in it…	11	471	0.9833
2015-12-16	Ripple Insights: IoT and IoV are really the same thing	https://ripple.com/insights/the-internet-of-things-and-the-internet-of-value-are-really-the-same-thing/" When your toaster is connected to the Internet it will also be connected to your bank. " Edited 16 Dec 2015 by Dizer	1	169	0.0
2015-12-15	‘So Wait – Is Ripple Centralized After All?’	http://bitcoinist.net/wait-ripple-centralized/Now with XRP ceasing its Ripple Trade operations users are again getting upset. As Ripples forum announcement says they are still alive and focusing in on legacy banking institutions saying “We hope you continue to help grow the Ripple ecosystem alongside our path of integrating banks!” Community members on the Ripple subreddit were astounded by this …	10	473	0.6036
2015-12-16	A simple but important question for GateHub	GateHub:Your team seem very responsive to questions on this forum. That is always very appreciated. Just so there are no false assumptions about the approach of your gateway towards compliance with international regulations I have a very simple question:In what countries (and/or legal jurisdictions) where you have active users is GateHub either registered or licensed as a money transmitter? Pleas…	7	489	0.8634
2015-12-16	Ripple chief Chris Larsen: Sorting out payments will aid innovation in securities settlements	'New' interview by International Business Times. Not a whole lot of new info here:http://www.ibtimes.co.uk/ripple-chief-chris-larsen-sorting-out-payments-will-aid-innovation-securities-settlements-1533687But I posted it because unlike the crypto news world this is a very positive report.Interesting tidbits (including asking R3 to the prom): Quote He told IBTimes UK: "There's a lot of opportunitie…	1	186	0.9963
2015-12-15	Ripple Announces GateHub	First we apologize for any confusion we caused by earlier communications. We continue to support the growth and expansion of a Ripple ecosystem of which XRP remains an important part.We are pleased to announce that we will be launching an optional migration path from Ripple Trade to GateHub to provide users with a streamlined transition. If you choose to do so you will soon be able to migrate wit…	22	1135	0.9674
2015-12-16	Hurukan pops his head up on the Stellar forum	Hurukan selling some old URL's if anyone is interested: https://stellartalk.org/topic/7327-selling-domains-related-to-stellar-and-ripple/Edited 16 Dec 2015 by fatcat	5	377	0.4019
2015-12-15	Another reason to be ticked off at Ripple	Just a couple of months ago Ripple Labs made all of us jump through a bunch of KYC hoops in order to continue using Ripple Trade. No doubt all of our transactions and identities have already been reported to the US government. Then they brush us off to a Slovenian gateway (GateHub) with no liquidity and expect us to divulge our private keys.I wonder what deal the Ripple employees have to protect …	48	1341	-0.5991
2015-12-16	It&#039;s hardly even news.	The new RippleTrade is GateHub. They are based in Europe not the US for regulatory reasons.Chris Larsen has been involved from the start as a founder/advisor (I'm not sure exactly ...can't be fooked to look it up right now).This has clearly been planned for a long time. Being as GateHub provides all the features of RippleTrade (correct me if I'm wrong) I do not see that this move signals any chan…	8	312	0.7517
2015-12-15	Updated ripple.com	https://ripple.com/There are some updates.	11	459	0.0
2015-12-15	Completely botched Ripple Trade shut down announcement	Oh man they BOTCHED that rollout eh shutdown today....First the announcement of "a new beginning" by killing Ripple Trade. Then the price of XRP plummets by 40%. And then hours later we hear that GateHub is where all our accounts are being migrated to.It is 100% completely clear by now that the the original Ripple Consensus Ledger is likely to be abandoned. Probably the only reason why that has n…	18	893	-0.1298
2015-12-15	Ripple is included in the H2 Ventures and KPMG Australia Fintech 100	http://fintechinnovators.com/Ripple is mentioned in the "Ones to Watch" list Edited 15 Dec 2015 by Dizer	0	132	0.0
2015-12-15	Ripple posted FAQ on official forum	https://forum.ripple.com/viewtopic.php?f=1&amp;t=15819Quote First we apologize for any confusion we may have inadvertently caused with earlier communications regarding our plans to discontinue Ripple Trade early next year. As always we continue to support the growth of Ripple’s ecosystem where XRP remains an important part. To provide an alternative to Ripple Trade we've worked for several months…	1	240	0.9913
2015-12-15	Jed Logic	I believe that constructive criticism is a very important part of truly understanding anything that one seeks to understand.Having a balance between looking at the positive and purposely seeking out counterevidence heavily increases the chancesthat one is not falling prey to various biases that are rather easy to fall into. Having said this I believe there is a big difference between constructive…	0	183	0.9081
2015-12-14	Microsoft’s Marley Gray: Ripple and ILP Will Be the Fabric of Multi-Chain Future	https://ripple.com/insights/microsofts-marley-gray-ripple-and-ilp-will-be-the-fabric-of-multi-chain-future/Quote"As we started learning more about how all these different pieces fit together in the ecosystem Ripple starts to make a lot of sense especially when you throw the Interledger Protocol into the mix. At the end of the day the thing underlying all of these applications and smart contracts …	7	476	0.6369
2015-12-13	Should the Federal Reserve govern Ripple?	I'm so used to people complaining about Ripple being regulated at all that it REALLY through me for a loop to hear a suggestion that Ripple isn't regulated enough. The main complaints were:1. New features cannot automatically be added to the protocol. They can only be proposed. Because development depends on the decisions of users there is no way to manage risk.2. Ripple is given "third party ven…	29	1320	-0.7717
2015-12-11	rhoLs7LTEYFfZCK69di<wbr>p9Zn36GWJwYByJT	rhoLs7LTEYFfZCK69dip9Zn36GWJwYByJT ~pnpworldTime to give this account it's own topic. Interesting to see what's going on here. Imho it is responsible to a large extent for the recent price surge from 0004 to 0009 USD/XRP. Not solely but to a large extent. It deed seem to start the surge though. In one week it bought (in a 100% buying streak) over 2400 BTC worth of XRP. Close to a million USD at c…	9	1678	-0.143
2015-12-12	Ripple insights: Blockchain can transform financial networks	https://ripple.com/insights/capgemini-blockchain-tech-can-transform-global-financial-network/It's good to see Ripple getting recognition for creating a real solution that is ready for prime time 2016. We are light years ahead of the competition.	2	377	0.836
2015-12-11	Payment vs. Trade Volume	Can anyone explain how the states for payment volume are derived on ripple charts (https://www.ripplecharts.com/#/history)? Seems like payment volume has spiked recently but seems that there are few places where you can actually spend XRP so I'm not exactly sure what this number denotes. How is it different than trade volume? Is this just an expression exchanging fiat for XRP? thanks.	8	530	0.6306
2015-12-11	Deutsche Bank Paper on Payments mentions Ripple	Instant revolution of payments?Holistic view of changes and challenges in developing instant payments globally. Mentions Ripple favorably over Bitcoin in terms of settlement speed.	0	397	0.4404
2015-12-10	Explanation for price increase?	http://www.bloombergview.com/articles/2015-12-09/finding-satoshi-and-the-trouble-with-bitcoin what do you think? Is the market pricing in the trust fund?	3	604	0.5661
2015-12-09	Ripple is included in Forbes 50 Fintech List	http://www.forbes.com/sites/samanthasharf/2015/12/09/the-fintech-50-the-complete-list/ Edited 10 Dec 2015 by Dizer	9	734	0.0
2015-12-10	&quot;Satoshi&quot; trash talks Ripple	Craig Wright the guy who people are saying is Satoshi posted this in June:This is a webcache it appears his twitter account has been deleted. Any doubt now as to whether he is a hoax?Linkcredit: Reddit	17	1099	-0.25
2015-12-10	Swift enhances correspondent banking with a view to &#039;blockchain roadmap&#039;	http://www.ibtimes.co.uk/swift-enhances-correspondent-banking-view-blockchain-roadmap-1532796 Quote Swift the communications platform that connects thousands of banks has improved the correspondent banking arena with faster and more transparent cross border payments – part of a possible roadmap to integrate with new technologies such as blockchains.Swift said the initiative will be implemented ea…	3	315	0.705
2015-11-24	ILP @ Stone and Chalk	Very interesting presentation	14	922	0.4576
2015-12-03	Ripple partner Accenture published report on Payments	Ripple partner Accenture recently published a brief report based on investment data from global venture finance analytics firm CB Insights. The report links the considerable increase in APAC fintech investments to use cases for distributed financial (often called “blockchain”) technology particularly in cross-border paymentshttps://ripple.com/insights/news/accenture-report-apac-fintech-investment…	2	528	0.3182
2015-12-09	How did you learn about ripple/xrp	This would information would give pointers to what attracted ppl's attention in the first place. I was thinking we could use this information to create ripple awareness among that masses. I personally discovered ripple labs by accident in October of 2013 few days after my birthday when I was trying to figure out how increase $100 lottery I won. But at the time i could not find any gateways to buy…	15	644	0.836
2015-12-08	Increased hiring activity at Ripple	A good sign perhaps at the level of business they anticipate for 2016.	14	871	0.4404
2015-12-07	Microsoft Explores Adding Ripple Tech to Blockchain Toolkit	To give credit where credit is due this was posted in the shout box earlier by celticwarrior72.https://azure.microsoft.com/en-us/blog/azure-blockchain-as-a-service-update/ QuoteRippleAzure BaaS is currently operating a Ripple validating node for the benefit of Ripple's bank users providing a valuable stakeholder to the consensus network.We’re exploring how the Interledger Protocol can be used by …	18	1102	0.9325
2015-12-09	Ripple Insights: Is Your Bank Basel III Compliant?	QuoteThis is why digitizing platforms can be such a boon: giving banks a snapshot of their liquidity situation at a moment’s notice reducing reporting costs but also boosting efficiency which in turn allows better usage of the bank’s https://ripple.com/insights/is-your-bank-basel-iii-compliant/	0	199	0.8979
2015-12-09	For the Curious But Uncommitted a Blockchain in a Box	www.americanbanker.com/news/bank-technology/for-the-curious-but-uncommitted-a-blockchain-in-a-box-1078214-1.htmlQuoteMicrosoft calls it a way to fail fast and fail cheap at blockchain projects while figuring out the best ways to leverage the technology."'Fail fast' means before you figure out how to do something the right way you're probably going to do it the wrong way ten times" said Marley Gra…	0	142	-0.8658
2015-12-09	How to withdraw money from RippleTrade?	Hi guysI haven´t been here for a while and I see a lot of things has changed. In the past I was easily trading xrp into euro backed by SnapSwap in RippleTrade but I am afraid to trade it like this now when I see SnapSwap.eu is not active anymore. So my question is what is best way to trade xrp now ? My second question is what is the best way to deposit and withdraw money from RippleTrade for peop…	6	321	0.9634
2015-12-04	XRP Investment Risk	Where would you rank XRP's investment risk considering where the company has started until now with all the developments?	28	1576	-0.2732
2015-12-07	IRBA dissolving at end of 2015	All:The International Ripple Business Association (IRBA) will be ceasing to exist as an entity at the end of 2015. This is in line with Ripple's increasing emphasis on engaging directly with large financial institutions and less of an emphasis on supporting the independent gateway ecosystem. Please note that all the IRBA member gateways continue to remain in operation.I wish you all the best for …	3	421	0.9042
2015-12-03	Poll: How do you feel about XRPs future role now that ILP is here?	We have seen the release of the new paper from Ripple about the future role of XRP in the overall strategy. Personally I found it really helpful and put to bed a lot of niggling concerns I had but I'm wondering what you guys think?The voters names are hidden..	44	2679	0.2609
2015-12-04	Comment by Nejc Kodrič (CEO of Bitstamp) about Interledger	https://forum.bitcoin.com/ama-ask-me-anything/i-m-nejc-kodri-co-founder-and-ceo-of-bitstamp-ask-me-anything-t3253-20.htmlQuoteHi ripleWhat is your opinion on Interledger from Ripple Labs?Bitstamp has been one of the early supporters of ripple technology. Although I hoped they would stay focused on end users their pivot towards financial institutions worried me. I think they did great job with Int…	4	471	0.9376
2015-11-16	We need a standardised online protocol for payments: Ripple	http://fst.net.au/news/we-need-standardised-online-protocol-payments-rippleA global payment standard for the internet is needed together with modern payments infrastructure according to Stefan Thomas Chief Technology Officer for Ripple.By Daniel Paperny Journalist.Date: 17 November 2015A global payment standard for the internet is needed together with modern payments infrastructure to allow money…	10	788	0.9726
2015-12-02	Chris Larsen shares the story of RippleWork&#039;s mission	https://www.linkedin.com/pulse/sharing-talent-wealth-broadening-reach-silicon-valley-chris-larsen?trk=hb_ntf_MEGAPHONE_ARTICLE_POST&amp;trk=hp-feed-article-title-share	1	292	0.0
2015-12-02	Chris Larsen: Executive SpotLight	CEO Chris Larsen speaks on the challenges in international payments and the specific needs that Ripple addresses.http://www.paymentsjournal.com/Spotlight.aspx?id=28546Quote" To date more than a dozen banks around the world have completed internal Ripple pilots using real money for cross-border payments. Out of the 30+ banks currently in active deal phases ten are top 50 global banks and several b…	1	294	0.8945
2015-12-01	American Banker: R3CEV says Ripple is the most developed and hopes that Ripple will work with them	Quote How are you working with the other startup companies focused on blockchain like Ripple.RUTTER: Barring two or three we have open dialog with most of the ones that matter. And the number that matter is a smaller number than it was a year ago. Once the fabric layer is ready our hope is that some of the largest blockchain companies will work with us.I've gotten to know Chris Larsen of Ripple r…	25	1421	0.8593
2015-11-30	XRP&#039;s Role in the Internet of Value	Hey all I found this in the XRP Portal section on Ripple's website and thought I'd make a post about it. It's dated November 2015 so it's hot off the press.https://ripple.com/files/ripple_vision.pdf	27	2386	0.0
2015-12-01	Eris to Integrate Ripple		2	338	0.0
2015-12-01	What a Fed Rate Hike Means for Cross-Border Payments	https://ripple.com/insights/what-a-fed-rate-hike-means-for-cross-border-payments/By most accounts the Federal Reserve will likely raise rates for the first time in nearly a decade at its next meeting later this month. The CME Group’s FedWatch tool puts the chance of a rate hike in December at 78 percent.This impending rate hike is a big deal because it comes after years of near-zero interest rate…	0	154	-0.4215
2015-11-30	The original accounts	Here are the 136 accounts as at the first publicly available ledger (32570). You can trace funds back to these accounts using heartbits ledgermonitor tool.r8TR1AeB1RDQFabM6i8UoFsRF5basqoHJ79997608218999900 Ripple (Labs)rB5TihdPbKgMrkFqrqUC3yLdE8hhv4BdeY8188999999999410 Chris LarsenrJYMACXJd1eejwzZA53VncYmiK2kZSBxyD5919999799999840 Jed McCalebrsjB6kHDBDUw7iB5A1EVDK1WmgmR6yFKpB1000000000000000 ?rGR…	3	328	0.0
2015-11-30	Ripple Insights: Mariano Belinky: Banks and Fintech Startups Must Collaborate	https://ripple.com/insights/mariano-belinky-banks-and-fintech-startups-must-collaborate/	1	150	0.0
2015-11-30	European Payments Regulation	http://www.icbi-events.com/event/single-euro-payments-area-event/speakersA list of the industry leading speakers at the European payments regulation meeting starring Patrick Griffin.Edited 30 Nov 2015 by Dsimmo	1	162	0.0
2015-11-26	UBS partner Clearmatics closes round with Abra ChangeTip Mirror and Ripple investors	From Nov 18th but I don't think this was posted yet.https://ihb.io/2015-11-18/news/ubs-partner-clearmatics-raises-funds-from-abra-changetip-mirror-and-ripple-investors-26398	3	479	0.0
2015-11-27	Ripple insights: Why Central Banks Should Use Distributed Ledger Technology	https://ripple.com/insights/why-central-banks-should-use-distributed-ledger-technology/	1	297	0.0
2015-11-22	Big banks ramp up blockchain trials	Quote CBA and National Australia Bank are working with a global network of banks under the banner R3. The group is testing blockchain applications through many use cases. Separately CBA Westpac Banking Corp and ANZ Banking Group are working with Ripple Labs which started as a bitcoin start-up but has now pivoted into the world of "permissioned blockchains" – where financial institutions can invit…	2	411	0.8569
2015-11-21	Ripple insights: Why Banks Are Abandoning Traditional Cross-Border Payments in One Chart	https://ripple.com/insights/why-banks-are-abandoning-traditional-cross-border-payments-in-one-chart/	1	297	0.0
2015-11-10	How to Setup up an Interest Earning Fund?	I have been in conversation with my financial planner and was told there could be ways a GIC* could be purchased and held on behalf of a group.Following that conversation I fired off several requests to different financial brokers including some of the big Canadian banks. I outlined the idea of crowd backed or value issued IOU tokens to avoid any legal entanglements and asked if they would even c…	31	860	0.992
2015-11-23	Recoding the Foreign Aid System with Ripple Works	Not sure if this was posted before...How would tech entrepreneurs recode the foreign aid system?QuoteDoug Galen was in the audience. Galen has spent the majority of his career in tech helping to lead and scale companies including Shopkick eBay and Shutterfly. Inspired in part by his involvement on the Heifer International board of directors he launched RippleWorks an organization that pairs techn…	0	171	0.9926
2015-11-19	How does R3CEV relate to Ripple?	Is R3CEV a Ripple competitor? I'm having trouble understanding what exactly they do.	9	783	-0.4019
2015-11-21	Blockchain: A Fundamental Shift for Financial Services Institutions	https://www.capgemini.com/resources/blockchain-a-fundamental-shift-for-financial-services-institutions	0	130	0.0
2015-11-20	Bitcoin technology can be used to reimplement and possibly improve upon the banking system	by Piotr Piasecki on 20 November 2015http://bravenewcoin.com/news/bitcoin-technology-can-be-used-to-reimplement-and-possibly-improve-upon-the-banking-system/	1	192	0.0
2015-11-20	Understanding Europe’s PSD2 Initiative	https://ripple.com/insights/understanding-europes-psd2-initiative/ QuoteStarling nicely outlines the impact of these changes on day-to-day transactions such as buying something from Amazon. Today that transaction is enabled by a series of intermediaries including the merchant’s acquirer and the customer’s card scheme.With the implementation of PSD2 you’re able to give Amazon permission to execute…	0	168	0.9062
2015-11-20	Ripple paper and reports	https://ripple.com/whitepapers-reports/Many new informationQuote Learn more about Ripple’s technology solutions and products. Explore how different industry participants can integrate with Ripple to bypass structural inefficiencies to lower costs improve processing capabilities and reduce settlement risk. Ripple OverviewOverview BrochureRipple ProtocolWhitepaper: The Consensus ProcessSolution Bri…	0	238	0.3818
2015-11-19	Tomorrow&#039;s Transactions (podcast): Todd McDonald and Jo Lang R3CEV	http://www.chyp.com/podcasts/todd-mcdonald-and-jo-lang-r3cev/Definitely worth a listen! QuoteTodd McDonald and Jo Lang R3CEVCategories: Banking Blockchain InnovationTodd McDonald and Jo Lang are with R3CEV a company that focus on next generation global financial services technology. In this podcast they talk about the company’s distributed ledger initiative which now has 25 of the world’s leading…	3	367	0.9738
2015-11-19	What happened to Square? (Ripula blog)	https://www.linkedin.com/pulse/what-happened-square-oliver-mitchellQuotePeople are getting excited about the possibility of Blockchain technology with good reason and companies like Ripple (and we like to think Ripula which is built on the Ripple protocol) are really driving things forwards. The scale and power of institutional banks and traditional financial institutions makes selling that innov…	2	304	0.8641
2015-11-19	Is &quot;Ripple blog&quot; being replaced by &quot;Ripple Insights&quot;?	As I frequently check the Ripple blog website for any new updates I went there today and got the "404 Page Cannot be found" error.https://ripple.com/blogHowever when I click on the recommended "Blog" link on that page it takes me to a new "Ripple Insights" pagehttps://ripple.com/insights/It looks to me as an improvement to the old blog page. It has the feel of an online magazine which is very pop…	1	223	0.5256
2015-11-19	Google Native Apps/ IoT to IoV	Anyone else read the Forbes article ‘Did Google Just Kill the Need for Native Apps’?Talking points:QuoteGoogle announced today that its search engine will now display content on Android apps even if the app itself is not installed on the device.QuoteBut while the focus here is on search and Google’s fight to retain dominance streaming apps represents the next step in how software technology evolv…	0	136	0.9872
2015-11-19	ECUREX Releases 110-Page Digital Currency Report	http://fintechnews.ch/1763/blockchain_bitcoin/ecurex-releases-110-page-digital-currency-report/ECUREX Releases 110-Page Digital Currency ReportSwiss bitcoin startup ECUREX has released an extensive 110-page report on the ongoing innovations in the financial sector brought by digital currencies. Main author is Paolo Tasca Economist at Deutsche Bundesbank and Executive Director at Ecurex.Entitled ‘…	0	283	0.9957
2015-11-18	Earthport Expands Reach into East Africa	Continental Money Transfer teams up with Earthport for East Africa Payments "Earthport (AIM listed: EPO) the largest open network for global bank payments is pleased to announce that it has signed an agreement with Continental Money Transfer (CMT) a 24×7 provider of payments across borders with secure online money transfer solutions..."http://www.finextra.com/news/...nt.aspx?pressreleaseid=62187	4	258	0.8176
2015-11-18	Nilesh Dulane Ripple Labs: &quot;Interconnecti<wbr>vity builds Internet of Value&quot;	http://www.thepaypers.com/interviews/nilesh-dulane-ripple-labs-interconnectivity-builds-internet-of-value-/762131-38Ultimately we believe interconnectivity of the world`s payment systems will be a key part of building the broader Internet of Value What are the 'sweetspot' use cases for Ripple i.e. which problem does Ripple solve and for whom? What problems can now be solved that could not be solv…	2	297	0.9991
2015-11-18	Stefan Thomas talk at Stone and Chalk	“We are aiming to give people the same experience with payments as they have with email." —CTO Stefan Thomashttp://fst.net.au/news/we-need-standardised-online-protocol-payments-ripple	1	190	0.0
2015-11-18	Canadian Bank offers free international same day money transfers	Came across this older article: Quote CIBC is eliminating fees for sending money overseas after developing new technology that makes it faster and easier to send international remittances.Quote The 34 countries to be served represent about 80 per cent of remittances from Canada. CIBC plans to offer no-fee transfers to 60 countries by the end of next year.India and the Philippines two of the most …	1	436	0.9497
2015-11-18	data feed for Ripple Network	Right now I use MultiCharts and IQfeed for my equitys trading. Does anyone offer any kind of data feed for ripple? I have no idea how complex operating as a data feed provider is but this seems like a real opportunity.	3	144	0.7469
2015-11-17	Ripula Launches New Platform	Ripula Newsletter: New Product LaunchRipula Launches New PlatformHere at Ripula we are very proud to announce the launch of our new enterprise-level platform. With immediate effect all Ripula operations will move to our new website at www.ripula.com where a huge number of new features are available.We hope that you will take a look at our new PayPal Bitcoin and Ripple deposit facilities our new i…	5	677	0.9353
2015-11-17	RippleWorks Participates in BNY Mellon event Dec. 3rd.	https://www.eventbrite.com/e/beyond-silicon-valley-how-tech-innovation-can-actually-change-the-world-tickets-19451353522	0	101	0.0
2015-11-12	Blockchain Will Revolutionize Capital Markets Beginning 2016	https://www.cryptocoinsnews.com/block-chain-will-revolutionize-capital-markets-beginning-2016/"The TABB Group's 21-page report includes information on block chain technology features five use cases announcements from large banks snap shots of six block chain startups: Symbiont R3 ChainRipple Digital Asset and Hedgy".I for one did not like how RIPPLE was written with such transparent and hardly vi…	4	370	-0.6975
2015-11-13	Guest Opinion on International Remittances by Ripple (article: leveloneproject.org<wbr>)	https://leveloneproject.org/guest-opinion/Guest Opinion on International Remittances by Ripple May 2015Danny Aranda is Director of Business Development at Ripple where he is responsible for building the ecosystem among financial institutions payments companies and technology partners. Prior to Ripple Danny founded an enterprise charity donation platform and started his career as an investment ban…	9	587	0.99
2015-11-16	Ripple On The Big Opportunities In Cross-Border Payments	Source:http://www.pymnts.com/news/2015/ripple-on-the-big-opportunities-in-cross-border-payments/QuoteCL: At Ripple we are committed to delivering bank-grade software solutions that solve for the settlement challenges in cross-border transactions. The problems in cross-border payments are especially pressing because in addition to the slow expensive and uncertain nature of payments you have a prob…	5	338	0.4404
2015-11-17	RippleFox: Convert STR to XLM in Ripple	RippleFox the largest CNY and STR gateway in Ripple finished the stellar upgrade now. The deposit/withdraw of XLM is resumed. Please convert your STR to XLM if you have the STR issued by ripplefox. You need to add the XLM.rKiCet8SdvWxPXnAgYarFUXMh1zCPz432Y trustline first. Then convert STR to XLM or you can also sell STR for XLM. We will keep the 1:1 offer as long as we could. Our XLM page: https…	0	134	0.3182
2015-11-15	Question: Could OpenCoin Sue Jed and Chris for their XRP?	I was reading an OLD quote from Jesse. Why can't they come to some kind of resolution where Chris and Jed give back their XRP if not OpenCoin takes legal actions?QuoteJed and I got started with Ripple in September of 2011. I believe Chris joined sometime around August of 2012. Prior to Chris joining the company had two investors. I’m not sure when Jed and Chris allocated themselves the XRP but th…	14	658	-0.969
2015-11-13	Curious tweet!: &quot;Update at @stoneandchalk from @Ripple @diliprao Antoinette O&#039;Gorman @RyanZagone on Distributed Ledger #blockchain&quot;	Just look at that image!	3	277	0.0
2015-11-13	Norwegian banking body is planning a summit mentioning Ripple	I suddenly found out that in Norway (I am currently living and working here) Bankenes StandardiseringsKontor (BSK) private banking standards body is planning to unite financial industry stakeholders for a forthcoming meeting on blockchain technology. BSK is tasked with establishing and maintaining industry standards for payment systems IT security and information exchange. Further BSK's board of …	18	993	0.875
2015-11-16	Dilip Rao: Sydney Office Needs Integration Engineer		3	174	0.0
2015-11-16	RippleWorks: Amped To Accelerate Impact	https://medium.com/@RippleWorksOrg/amped-to-accelerate-impact-d8cdf47d817bGood stuff:RippleWorks has been teaming with Off.Grid:Electric which raised $16 million at the end of 2014 to bring affordable solar power across Africa. RippleWorks volunteer expert Nate Rosenthal who serves as Square’s Director of Customer Support is helping Off.Grid:Electric scale up its customer support to meet its rapi…	0	188	0.8807
2015-11-13	Deloitte (Rubix Project) - Ethereum Dev Conference - Ripple	Deloitte is the leading 'Big 4' in blockchain research Read entire article:By Ian Allison November 13 2015 07:10 GMThttp://www.ibtimes.co.uk/devcon1-ethereum-deloitte-eye-global-accountancy-blockchains-1528511Deloitte cuts a bold figure at Ethereum DevCon1QuoteDeloitte's Rubix Project has been kicking the tires of a range of technology offerings over the past year or more. There is a concentrated…	5	506	0.9079
2015-11-10	Ripple blog: Correspondent Banking’s Steady Decline	https://ripple.com/blog/correspondent-bankings-steady-declineNovember 10 2015 | By Alec LiuThe world’s infrastructure for facilitating global payments is in decline according to the latest report from the Financial Stability Board (FSB).The FSB is an international body representing G-20 economies tasked with keeping tabs on the financial system. (They just released a new framework intended to add…	19	847	-0.7783
2015-11-14	Bitstamp applies for Bitlicense (good news for Ripple)	Thanks to MundoXRP for pointing this out:http://www.coindesk.com/real-cost-applying-new-york-bitlicense/QuoteBitstamp the world's third largest exchange in terms of BTC/USD trading volume proceeded with the application for various reasons. Firstly because if approved it would allow the company to offer a fully compliant trading platform for New York residents. Secondly Frost said he expects to be…	2	337	0.9542
2015-11-13	Dilip Rao: Exploring Block Chain: Uncovering the Technology and Practical Applications	http://www.digital-disruption-finance.com.au/dilip-rao-speakerSpeaker InformationDilip Rao Managing Director Asia Pacific RippleConference Day 111:40 AM Exploring Block Chain: Uncovering the Technology and Practical ApplicationsBlock chain is widely discussed to be the next big disruptive technology changing the way things have been done potentially eliminating fraud and decentralising authority.…	1	139	-0.9661
2015-11-13	Video: Earthport Daniel Marovitz (www.fintech.financ<wbr>e)	http://www.fintech.finance/fintech-tv/earthport-daniel-marovitz/QuoteWe speak with Danile Marovitz from Earthpoint about the correspondent banking marketReally enjoy listening to Daniel he's a great communicator and advocate for the upcoming d-ledger tech evolution.	1	235	0.8221
2015-11-13	Ripple blog: What the Blockchain Means for Banks	Again if this was already posted admins please detonate the dangerous explosives I've hidden under this post.November 12 2015 | By Alec LiuBanks have woken up to the potential for distributed financial technology. Photo: William BeemEuromoney has a great primer on the impact of distributed ledger technology penned by Peter Lee.Lee begins with his story with a broad technical overview of distribut…	0	110	-0.6705
2015-11-13	Ripple blog: Financial Inclusion Can Generate $380 Billion in Revenues for Banks	If this was already posted admins please delete. Couldn't see it but I'm only on my first coffee.https://ripple.com/blog/financial-inclusion-can-generate-380-billion-in-revenues-for-banks/November 12 2015 | By Alec LiuBanks could generate $380 billion in annual revenues by leveraging financial inclusion opportunities in emerging markets in five years according to a report by Accenture.Accenture e…	0	76	0.9867
2015-11-04	Zerocoin - privacy baked in	http://www.wired.com/2015/11/zerocoin-startup-revives-the-dream-of-truly-anonymous-money/My thinking is that a public ledger maximizes its potential if it can offer complete privacy for its users at their option. It would be interesting to know what RCL + privacy would look like.	27	781	0.6369
2015-10-31	Can XRP be stolen?	With "regular" crypto I try not to leave too much on an exchange like Poloniex so that my coins aren't stolen in case the site gets hacked. If such a thing were to happen would my XRP be recoverable or would it be lost like the other crypto?	16	844	0.0382
2015-11-12	30MM Payment volume @ RCL	i thought this is worth mentioning. Looking at ripplecharts i noticed a huge 24h payment volume. Looking at the pie chart someone transferred around 6 billion XRP. I wrote a small script which gathers information about the payment volumes of one day. View results here.One the top you see the total XRP transferred that day followed by all accounts that transferred that day. Accounts which transfer…	12	562	0.7553
2015-11-07	Banks no longer interested in Ripple?	A while back it seemed like Ripple was really on a roll with lots of banks announcing they were experimenting with the protocol. But I haven't heard anything in quite a while. Have banks switched focus from Ripple to private blockchain implementations?Edited 7 Nov 2015 by xrpchatrocks	40	2329	0.3612
2015-11-11	Chris Larsen Interview at Sibos 2015	http://www.fintech.finance/fintech-tv/ripple-chris-larsen/ Edited 11 Nov 2015 by Dizer	1	229	0.0
2015-11-10	Fintech revolution on hold? (Video)	Includes commentary by Mariano Belinky managing director at Santander InnoVentures.http://video.ft.com/4599937459001/Fintech-revolution-on-hold-/editorschoiceQuoteFintech revolution on hold?Nov 6 2015 : Financial tech start-ups were supposed to 'disrupt' banks and financial institutions destroying old business models. But is the fintech revolution on hold as young companies learn to work closely …	0	131	-0.6072
2015-11-10	Could Blockchain Capital Market Adoption Come Soon?	Seems they're a bit more bullish than other prognosticators....from pymnts.com on November 10th.... Could Blockchain Capital Market Adoption Come Soon? Blockchain’s ability to disrupt the financial world may be coming sooner rather than later.At least that’s the case if a report from TABB Research comes to fruition. New research from the firm suggests that blockchain adoption by capital markets i…	1	167	0.9778
2015-11-10	Saldo.mx / SnapCheck	Just curious really. This tweet about Saldo.mx:Was tweeted by twitter.com/goSnapCheck (gosnapcheck.com)SnapCheck sounds a bit like SnapSwap. Just coincidence? Probably.Anyway obviously Saldo.mx seemingly still doing interesting things under their "payments without borders" mantra.Edited 10 Nov 2015 by rippledigital	3	181	0.7579
2015-11-10	Wells Fargo B2B&#039;s Judd Holroyde tweeting about Interledger Ripple IoV		1	263	0.0
2015-11-05	MoneyGram: Bitcoin Will Fail to Disrupt Remittances but systems like Ripple are interesting	http://www.coindesk.com/moneygram-bitcoin-fail-disrupt-remittances/Quote“We don’t see bitcoin in particular as a solution today to be able to one disrupt us or provide a better or different service” he adds. QuoteUltimately he argues systems like Ripple which aim to disrupt correspondent banking are “interesting” but don’t change MoneyGram’s cost structure.	5	373	0.2023
2015-11-10	US Justice Department Holds Blockchain Summit in San Francisco	Compliments of Kaze from the chat box.Source:http://www.coindesk.com/us-justice-department-holds-digital-currency-summit-in-san-francisco/ Photo:http://media.coindesk.com/2015/11/Screen-Shot-2015-11-09-at-8.44.59-PM-600x370.png QuoteThe US Department of Justice (DOJ) convened a first-of-its-kind conference on digital currency and the blockchain in San Francisco today.According to the agency the g…	0	138	0.7968
2015-11-09	3rd Annual XRP Boom?	Hi everyone some of you may remember me from XRPtalk. I am excited for this time of year again. The last two November seasons (2013 and 2014) brought an early Christmas present to XRP holders. Let's hope 2015 brings more of the same.	8	397	0.6486
2015-11-09	Designing of the new Ripple logo	https://ripple.com/blog/designing-the-new-ripple-logo/Ripple MUG!	2	239	0.0
2015-11-09	XRP coupled to BTC or USD?	Recent history aside should we expect the XRP price to be coupled to BTC or USD long-term? Perhaps the answer is USD since it wouldn't make sense for Ripple transaction fees to become 10x more expensive when the BTC price increases 10x right? That would mean we can expect the XRP/BTC price to decrease whenever the BTC/USD price increases.	4	179	0.0
2015-11-09	The boss of a $100 million VC fund that&#039;s seen 820 pitches in the last year explains what&#039;s hot in tech right now	http://uk.businessinsider.com/interview-santander-innoventures-managing-partner-mariano-belinky-2015-11Mariano Belinky knows the world of fintech or financial technology inside out.Belinky is the managing partner of Santander InnoVentures the Spanish bank's $100 million (£66 million) fintech venture capital fund.InnoVentures was launched last July to help Santander take advantage of the wave of i…	1	222	0.9999
2015-11-05	R3	Anybody know about R3? A lot of the banks that I thought had signed up with Ripple are part of it. "R" could mean "R"ipple and 3 could be the third iteration of ripple for all I know.https://bitcoinmagazine.com/articles/r-blockchain-development-initiative-grows-to-banks-worldwide-1443553081	7	436	0.0
2015-10-31	Ripple desktop wallet	Has anyone tried the Ripple desktop wallet? Can I store XRP there without going through a KYC process?	12	717	0.0
2015-11-07	Fintech Follow Friday: Sibos Edition (Ripple Blog)	QuoteRecovering from Sibos for most people means sifting through a newly-acquired pile of business cards remembering meetings and panel discussions trying to put faces to the names on cardstock. Our own team had a blockbuster week and came back with numerous recommendations on which cards to keep and who to keep an eye on. With those tips in mind here is the Sibos 2015 edition of #FintechFollowFr…	0	131	0.5994
2015-11-05	Value Bifurcation	The general idea being that a single underlying asset held in custody at a gateway can have multiple IOUs issued each representing a different claim to the underlying asset and trade independently.Thinking about how the Coupon Payments of bonds are commonly stripped from the Principle and the two are sold as separate assets to more than one customer while the Brokerage holds the single underlying…	5	253	0.9004
2015-11-06	Definitions Abbreviations and Common Terms Used in Ripple	XRPXRP is a math-based currency that is native to the Ripple network. XRP is not required for transactions aside from a negligible amount that is destroyed with each transaction as a network fee to prevent ledger spam. In a future (ILP-enabled) version of Ripple this network fee will be able to be denominated in local currencies. The primary use case for XRP is as a bridge currency in market maki…	6	272	0.9929
2015-11-06	Ripple blog: Understanding Blockchain Use Cases	Don't think this was posted yet?https://ripple.com/blog/understanding-blockchain-use-cases/QuoteUnderstanding Blockchain Use CasesNovember 5 2015 | By Alec Liu“Man Controlling Trade” by Michael Lantz 1942. Photo: Jeff KubinaIt’s been a big year for distributed ledgers often branded “the blockchain” by the media and making the cover of both the Economist and Bloomberg Markets while Oxford added it…	6	228	0.9949
2015-11-06	Jamie Dimon&#039;s take on digital currency	http://www.coindesk.com/jamie-dimon-bitcoin-will-not-survive/ "This is my personal opinion there will be no real non-controlled currency in the world. There is no government that's going to put up with it for long ... there will be no currency that gets around government controls."	7	245	-0.6808
2015-11-05	The technology that knows your customers	http://www.australianbankingfinance.com/banking/the-technology-that-knows-your-customersQuote" By working very closely with the banks Ripple worked out that the main game was to deliver solutions to the banks to help them implement solutions based on the new blockchain technology. This collaborative approach to innovation has provided the organisation with in-depth insight into the requirements o…	0	155	0.8126
2015-11-05	Blockchain Investment By Financial Institutions in One Chart	https://ripple.com/blog/blockchain-investment-by-financial-institutions-in-one-chart/	0	133	0.0
2015-11-05	Bitcoin payments firm Coinify adding Ether Ripple and Counterparty tokens	QuoteEuropean bitcoin payments processor Coinify is expanding its repertoire of digital currencies to include Ether Tether USD Ripple and Counterparty tokens among a host of others. From today (4 November) Copenhagen-based Coinify will process payments in 16 digital currencies including bitcoin.Coinify is the largest European digital currency payments company with some 10000 merchants on its book…	3	226	0.6486
2015-11-05	The technology that knows your customers	QuoteThe technology that knows your customers While the banks have yet to see a wholesale desertion of customers shopping around for products from rival providers that is starting to change. There are clear signs now that customers will switch to services that are easier to use according to a soon-to-be-released World Retail Banking Report incorporating a comprehensive Capgemini Customer Experien…	0	92	0.9976
2015-11-05	Disrupting Payments with Distributed Ledgers	https://www.eventbrite.com.au/e/disrupting-payments-with-distributed-ledgers-tickets-19266415367Friday 6 November 2015 from 7:45 AM to 9:00 AM (AEDT)Sydney NSWTicket Information: Free	0	84	0.5106
2015-11-04	FT Article - Technology: Banks seek the key to blockchain	http://www.ft.com/cms/s/2/eb1f8256-7b4b-11e5-a1fe-567b37f80b64.html#axzz3qXpVrsZS QuoteDistributed financial technology could cut banks’ infrastructure costs for cross-border payments securities trading and regulatory compliance by $15bn-$20bn a year from 2022 according to a recent report by Spanish bank Santander management consultancy Oliver Wyman and venture capital investor Anthemis	1	218	0.0258
2015-11-05	Money 20/20: How Banks Can Leverage Distributed Financial Technology (Ripple Blog)	https://ripple.com/blog/money-2020-how-banks-can-leverage-distributed-financial-technology/	0	81	0.0
2015-11-05	Santander to run global blockchain challenge	http://www.finextra.com/news/fullstory.aspx?newsitemid=28089Santander InnoVentures – the $100 million fintech venture capital fund of Santander Group – is launching an open competition to encourage and support early stage startups using distributed ledger technologies in the financial services industry.The Spanish bank is partnering with startup agency OneVest to run the Santander InnoVenture's D…	0	89	0.9861
2015-10-31	New Interledger action on Github - Five Bells	https://github.com/interledger Quotefive-bells-conditionImplementation of Interledger condition validation and fulfillmentUpdated 3 hours ago five-bells-sharedCommon elements that are shared between Five Bells componentsUpdated 4 hours ago five-bells-ledgerAn implementation of the Five Bells ledger interface.Updated 4 hours agoAnyone know what this is? Five Bells?	16	921	0.4137
2015-11-02	Britto locking topics that question XRPs future	https://forum.ripple.com/viewtopic.php?f=1&amp;t=15699&amp;start=90 QuoteRe: What's the future (ILP-enabled) version Ripple?by ahbritto » Mon Nov 02 2015 5:31 am This thread has turned into continual begging baiting and other attempts to extort Ripple for assurances about the future of XRP.This thread is now locked.ahbrittoCo-Founder Posts: 651Joined: Sat Dec 29 2012 1:33 pm Seems some uncomforta…	87	4099	0.1911
2015-11-03	Reasons for upswing	http://www.bloomberg.com/news/articles/2015-11-02/bitcoin-is-suddenly-surging-againBloomberg Target price btc at 400 for the next 12 months. Applications bring about use case for Bitcoin leading to the market pricing in increased usage. Sounds like a formula for success for xrp in the very near future. If FIs start using ripple how long before xrp starts to see some serious money? Ripple has one …	12	473	0.9042
2015-11-04	WEF on blockchain (mentions ripple)	Commonwealth Bank of Australia has teamed up with open source software provider Ripple to build a blockchain system for payments between its subsidiaries. https://agenda.weforum.org/2015/11/how-will-blockchain-technology-transform-financial-services/?utm_content=buffer60718&amp;utm_medium=social&amp;utm_source=facebook.com&amp;utm_campaign=buffer	0	179	0.0
2015-11-03	New Ripple Hire: Deputy General Counsel Jess Cheng	https://ripple.com/blog/welcome-deputy-general-counsel-jess-cheng-to-ripple/	1	213	0.0
2015-11-03	Santander Plants Its Flag in the Hunt for Financial Technology	http://www.bloomberg.com/news/articles/2015-11-03/santander-plants-its-flag-in-the-hunt-for-financial-technologyQuoteSantander started its $100 million InnoVentures fund in July of last year and has since pumped cash into five startups including bank-settlements processor Ripple and retail-payments specialist iZettle.“It’s a statement that we’re here” said Manuel Silva a partner at the fund. “Thi…	0	136	0.5413
2015-11-03	Westpac sees &#039;blockchain&#039; as an opportunity not a threat	http://www.smh.com.au/business/banking-and-finance/westpac-sees-blockchain-as-an-opportunity-not-a-threat-hartzer-20151103-gkpecv.htmlQuote" I am told by the people involved in it that that's a very sophisticated and advanced proof of concept" Mr Hartzer said of Ripple which is also being trialled by Commonwealth Bank of Australia. Edited 3 Nov 2015 by Dizer	1	181	0.7316
2015-11-03	&#039;Earthport: Who we are&#039; (video)	Earthport: Who we are Edited 3 Nov 2015 by rippledigital	7	298	0.0
2015-10-07	XRP Distribution Strategy Changes	I've been watching Ripple distribution strategy over last year or so and with new website update I believe it's worth to point out recent changes to xrp distribution strategy and what does it mean to future of gateways as we know it. I copy paste below old RL distribution strategy from website that is no longer available (ripplelabs.com).It looks like they dropped out Users / Developers / Merchan…	36	1723	0.9952
2015-11-02	SnapSwap withdrawal issues?	Is anyone having trouble withdrawing from SnapSwap?	2	166	-0.4019
2015-10-31	How is Identity going?	Among the things that Ripple Labs have envisioned themselves as changing the world with is Identity. Exactly what Identity is has to my knowledge not been publicized but supposedly it's a revolutionary decentralized system for both storing and sharing identifying information such as home address payment number phone number email etc that will solve many of the existing security and cost issues of…	9	458	0.9662
2015-11-01	W3C (and Ripple) to Standardise ECommerce Platforms across the World	source: http://www.newsbtc.com/2015/11/01/w3c-to-standardise-ecommerce-platforms-across-the-world/ QuoteAccording to reports the World Wide Web Consortium (W3C) responsible for standardising the internet – html codes online databases etc. now plans to standardize ecommerce platforms. W3C will be setting up a Web Payments Working Group with professionals from the payments industry heading it. The …	3	360	0.7579
2015-10-31	New Accounts on Ripple Trade Suspended	https://ripple.com/knowledge_center/new-accounts-on-ripple-trade-suspended/ QuoteRipple is focused on providing enterprise-grade financial settlement solutions and services to global financial institutions. In line with this vision Ripple no longer supports the creation of new accounts on RippleTrade.com.If you would like to create a new Ripple account there are a number of consumer wallet provid…	19	1462	0.937
2015-10-29	XRPtalk redirects to official forum	When did this take place?I assume all the content over there is gone? I guess the redirect is a good thing.	14	474	0.504
2015-10-30	Ripple Blog: McKinsey- The Powerful Forces Reshaping the Payments Landscape	https://ripple.com/blog/mckinsey-the-powerful-forces-reshaping-the-payments-landscape/	0	159	0.0
2015-10-29	Russian Minister Confirms Plans to Ban Bitcoin-to-Fiat Conversions	Oh dear.http://www.coindesk.com/russian-minister-confirms-plans-to-ban-bitcoin-to-fiat-conversions/Quote"It's true that we have developed draft law which provides up to four years in prison for some types of activities which relate to ... quasi-currencies. These types of activities are typically related to an exchange of those currencies into the Russian national currency – the ruble. This is the…	7	271	-0.3182
2015-10-28	Probable?	I was going to ask what is possible but I know somebody would say that "anything is possible". So let's talk probability. What is the max value (in USD) XRP is likely to ever go? Somebody smart please do some real maths and spit out a logical response.I was talking to a friend of mine and told him (lied to him) that XRP could pull a BTC and shoot up to $1000. I'm curious as to what the actual rea…	30	1424	0.9871
2015-10-29	Clearing House Adds FIS Tech to Real-Time Payments Project	http://www.paymentssource.com/news/technology/clearing-house-adds-fis-tech-to-real-time-payments-project-3022637-1.htmlIsn't FIS on the list of the rumored partners?Edited 29 Oct 2015 by kanaas	1	175	0.0
2015-10-29	RBC (Royal Bank of Canada) is trialling Ripple	About RBC: Royal Bank of CanadaTypePublicTraded asTSX: RYNYSE: RYSIX: RYIndustryFinancial servicesFoundedHalifax Nova Scotia 1864HeadquartersToronto Ontario Canada[1][2]Montreal Quebec CanadaKey peopleDavid I. McKay (President &amp; CEO)RevenueC$34.108 billion (2014)Net income C$9.004 billion (2014)Total assetsC$940.550 billion (2014)Number of employees73498 (FTE 2014)Websiterbc.com Another gigan…	5	618	0.128
2015-10-29	Ripple Blog: The W3C’s Mission to Standardize Web Payments	https://ripple.com/blog/the-w3cs-mission-to-standardize-web-payments/Edited 29 Oct 2015 by Dizer	0	132	0.0
2015-10-29	Ripple Blog: Needham Report - Welcome to the Internet of Value	https://ripple.com/blog/needham-report-welcome-to-the-internet-of-value/	0	169	0.0
2015-10-24	ILP is not new...	...in concept.After I read the whitepaper I kept thinking "I've read about this before... Where?" And I just realized where: Meher Roy's "An Architecture for the Internet of Money": http://issuu.com/meherroy/docs/an_architecture_for_the_internet_of/0His inter-ledger exchange and settlement concepts are as far as I can tell very similar to ILP though without the formalization.	5	393	0.0
2015-10-27	&quot;Should banks adopt blockchain technology?&quot;	Should banks adopt blockchain technology? by George Basiladze financemagnates.comRipple Labs have renamed to Ripple signaling the ‘launch’ of their products. The well-funded Ripple project has been running since 2012 and has recently introduced the InterLedger Protocol which seeks to facilitate the integration of different blockchains. ILP functions as a sort of cryptographic escrow system which …	0	104	0.9634
2015-10-27	Rippled Peer Dashboard	Shamelessly plucked from the lecture that Steven gave here.https://peers.ripple.com/The Rippled Peer Dashboard is a summary of the rippled peer network How it WorksEvery three seconds a snapshot is taken of the rippled peer network which records status on each node in the network and its connections to other nodes.Each node is a rippled and the links between the nodes are tcp connections. A node'…	3	245	-0.3382
2015-10-26	Gatehub simple interface	https://twitter.com/gatehubnet/status/658686852694700032 Edited 26 Oct 2015 by karlosembedded tweet	0	165	0.0
2015-10-14	Sneak peek into our new Wallet	Hello Ripple communityWe've seen some great news coming from Ripple companies this month especially Ripple Inc announcing the Interledger protocol and SnapSwap acquiring an EU license. Stay tuned for more big news coming from us later this month. Here's a sneak peek into our new Wallet. More spoilers coming soon.Also make sure to follow us on Twitter and Facebook.Best regardsThe Gatehub Teamhttps…	10	528	0.7506
2015-10-26	If bank use ripple connect....	If bank use ripple connect is that means we can only see the XRP-&gt;XRP payment on the main net (RCL means main net not a private net right ?) ? look like USD/XRP-&gt;XRP/EUR and the USD/XRP and XRP/EUR are done by the market maker so the bank are not touching XRP right? and if ILP are enabled the XRP will be not necessary for market maker to use ripple connect?	7	306	0.5362
2015-10-25	&quot;Breaking the bank&quot; - Fintech vs. FIs at Sibos	Breaking the bank: Fintech and financial institutions square off in a fight for relevancy - Don Weinland South China Morning Posthttp://www.scmp.com/business/banking-finance/article/1870905/breaking-bankOn one side of the room a phalanx of technology-armed thirty-somethings has assembled dead set on convincing the crowd that banks are a thing of the past. Facing off with them on the other side of…	0	182	0.9978
2015-10-21	Santander plans to become &#039;Ripple evangelist&#039;	Spanish banking giant Santander said its recent investment in Ripple is a strategy it promises will continue with a number of roll outs and pilots. Santander InnoVentures pumped $4m into Ripple earlier this month bringing the technology provider's Series A funding round to $28m (£18m €25m).Mariano Belinky managing partner of Santander InnoVentures told IBTimes UK there are a number of ways the ba…	42	1259	0.9974
2015-10-23	The Internet of Value is Real! (or is at least about to be)	If you're like me (and I hope you're not; some days I can hardly live with myself) you probably think that the phrase "Internet of Value" is just a marketing gimmick. It's a catch phrase that Chris Larsen can throw out everywhere he speaks so that people can quickly grasp what Ripple does and remember it later. Ripple helps you move value around the world like the Internet helps you move informat…	9	408	0.9943
2015-10-22	Ahbritto: ILP will potentially increase value of XRP as a bridge currency	Brianwalden posted interesting question on official forum and ahbritto answered:ILP allows scalable payments by not requiring the use of the RCL or any particular ledger. This potentially increases the value of XRP as a bridge currency. This is because XRP can be used to bridge more transactions off ledger than on ledger. The more liquidity there is for XRP the more value it will potentially have…	27	1445	0.7149
2015-10-23	CME Group and Ripple	Global financial derivative market is 710T and CME Group (investor in Ripple) is a big player. Do you think Ripple 3.0 might address this market? I hope so!	1	217	0.4926
2015-10-22	RCL vs ILP - is it all hot air?	This is a response on a previous topic that I thought I would give its own topicWe really are in wild times. So many financial institutions are praising Ripple see here; so many others are praising in general distributed ledgers. And yet since the announcement of ILP here at XRPchat people are worrying about the future of RCL as though Ripple have just thrown in the towel! They're in so many grea…	28	804	0.9906
2015-10-22	What are RCL use cases for SMEs and large corporations?	From http://www.ibtimes.co.uk/santander-talks-about-its-plans-ripple-evangelist-1525041 :Belinky said Santander was not interested in the secondary liquidity markets which Ripple can create which it said was probably aimed at smaller corporate players. But the possibility of a transparent single global account is compelling."That's a pretty powerful product for SMEs for clients that travel around…	3	250	0.838
2015-10-22	[Web.br 2015] Internet de Valor	Adrian Hope-BailieCorrection: Around 52 minutes I mentioned a directive in Europe and incorrectly called it SEPA 2. The directive is called PSD2 (or XS2A/CAPS when referring to the access to account API aspects of PSD2). Read more: http://www.europeanpaymentscouncil.eu/index.cfm/newsletter/article/?articles_uuid=42210000-5056-B741-DB0CD1AA4E9F34EAEdited 22 Oct 2015 by namini	0	110	0.0
2015-10-22	What is the Internet of Value?	There’s been a lot of uncertainty and worry around here in the past couple weeks - perhaps for good reason - but also optimism and excitement.On my commute home tonight I was thinking that we could all use a bit of perspective and look at the big picture right now. What are Ripple Ethereum Bitcoin and all of the other cryptocurrency projects and fintech really shooting for? We hear about the Inte…	6	278	0.9879
2015-10-21	Big changes ahead for RCL?	I posted this up on the official forum:Do you think the RCL design needs to be re-worked now though? It was original designed as a universal settlements layers now its more of a FX liquidity ledger. So maybe more tailored to FX market makers..But heard nothing back from Ripple. Then a user re-asked the question again silence.Does anyone get the feeling the RCL is going to have some very big chang…	6	323	0.8767
2015-10-20	I&#039;m Sick of Waiting Let&#039;s Figure Out Something to Use Ripple (RCL) For	Idea 1: Pay your kids' allowances in USD.~you. My 2-year-old can pick up any touchscreen device and start using it instantly I'm pretty sure your teenagers will figure out how to use rippletrade in no time and in a few weeks the neighbor kids will be showing up at your door to redeem your IOUs.Idea 2: Put ads on XRPChat. Karlos gets X% of the ad revenue for hosting the site the rest goes into a b…	12	448	0.9406
2015-10-20	Santander&#039;s take on Fintech	Santander InnoVentures head Mariano Belinky from Business Insider (http://www.businessinsider.in/Santander-ran-war-games-to-see-if-fintech-would-kill-its-business/articleshow/49467598.cms):Santander is taking the threat posed by new financial technology or fintech startups very seriously.Speaking at online lending conference LendIt Europe on Wednesday Mariano Belinky head of Santander's fintech i…	3	193	-0.7548
2015-10-20	The Economist &quot;Money Talks&quot; podcast on fintech and banks	A short worthworth listen: "The Fintech Edge" https://soundcloud.com/theeconomist/money-talks-the-fintech-edgetl;dr: Regulations slow down banks but may help protect them from upstarts; banks will be increasingly unattractive places to work during the Fintech crunch.	0	148	0.4767
2015-10-20	PYMNTS.COM: Ripple effect for blockchain and banks	Interview with Stefan Thomas:http://www.pymnts.com/news/2015/ripple-effect-for-blockchain-and-banks/#.ViVt09FdHoA Some of Ripple’s bank partners have requested that we take this a step further so that even their aggregate transaction data is private. ILP enables all transaction data to remain within bank ledgers. ILP is based on extensive customer feedback from banks across the industry — large a…	2	239	0.5719
2015-10-19	New good metrics in Ripplecharts	If you haven't seen yet there is a Networks-&gt;Metrics in RippleCharts with some interresting metrics such as transactions payments ledger-close-time etc. It will be easier to follow Ripples (RCL I guess) progress with these metrics:)(If I remember correctly it used to be Historical drop-down with not as much metrics as now)Edited 19 Oct 2015 by takida	2	262	0.6808
2015-10-15	My example of ILP-enabled RCL	This is an example on how I'm imagining the ILP-enabled RCL.We need to forget about IOUs and gateways and autobridging for now....just XRP a single currency ledger.So we have Ripple (with XRP public ledger) and lets say BANK1 (with USD.private currency private ledger).The interconnection between private ledger and Ripple happens via integrated (into the ILP standard) Escrow. This means that the e…	56	1656	-0.4898
2015-10-18	There is more than one reason why Ripple may fail	When David Stefan Nik and some of those core developers go surfing the beaches they can be caught by a tsunami ...Madonna may fall in love with Stefan marry him and as he might become a good performer he might join her band and take David as the drummer Nik for the guitars and Vinnie on keyboards. Madonna sure will prevent them to work for Ripple anymore Same can happen with Britney Spears and Da…	4	271	0.5994
2015-10-17	Why We&#039;re Going to See Bank Issued IOUs in RCL	One of the upcoming new features in the RCL is the ability to pay the transaction fees in your preferred IOU not in XRP. Ripple isn't stupid they're adding this feature because there's a demand for it. It seems reasonable to assume that banks other business entities who don't want to hold XRP also don't want to hold IOUs issued by Bitstamp and SnapSwap1. Because of that I think that we're going t…	6	258	-0.8225
2015-10-18	Hawk: A protocol for enabling privacy on public blockchains	Lack of financial privacy is one of the biggest 'flaws' of public blockchains. Hawk might be the solution.*****Existing blockchain-based cryptocurrencies such as Bitcoin and Ethereum store all financial transactions in the clear on the blockchain. This compromises the privacy of financial transactions which is essential in numerous applications.Hawk is a blockchain-based smart contract system tha…	0	129	0.6597
2015-10-06	How to Move Funds in/out of RippleTrade for US Customers	I know this has been challenging at times for us American folks to be able to get funds from our banks into RippleTrade.With the Snapswap and BTC2Ripple gateways closing their doors for US customers we have to be more creative to move our funds in and out of RTI would certainly recommend taking the time to get Bitstamp KYC approved. Once you are Bitstamp approved its easy to move BTC from your fa…	25	882	0.9641
2015-10-16	Interledger Webinar Oct 20th (by W3C)	#ILP webinar organized by W3CStefan Thomas | Posted on: October 16 2015Thank you for your interest in the Interledger Protocol and community group.We would like to invite you to the first ILP webinar. Our first webinar will cover the purpose and potential of the Interledger and a discussion of the white paper. There will be an opportunity for Q&amp;A with presenters Stefan Thomas Evan Schwartz an…	3	405	0.7351
2015-10-16	Rippleconnect.me	http://www.rippleconnect.meLooks like some sort of fitness tracker.Another lawsuit waiting in the wings? Confusingly similar name to "Ripple Connect" product..	4	246	0.0018
2015-10-08	Coindesk: Ripple Releases Interledger to Connect Banks &amp; Blockchains (interesting quotes!)	Some very interesting little nuggets in here:Ripple contends ILP is also easy for any of its partners to adopt. "If you're PayPal all you would need to do is add a new payment to your API" Thomas said. Thomas suggested ILP will help promote other new Ripple products including its Cross-Currency Settlement and FX Market Making solutions introduced on Tuesday.Both solutions Long said are software p…	44	2376	0.9891
2015-10-14	Ripple focusing on XRP price appreciation?	From https://ripple.com/xrp-portal/ :Said another way we will engage in distribution strategies that we expect will result in a stable or strengthening XRP exchange rate against other currencies.Is this statement something new?	5	360	0.7783
2015-10-10	ILP strategy tactics and confusion	(Accent on confusion as in: "I'm confused")Seems to me that ILP is just a way for existing banking to continue yes there are benefits for banks but little benefit for their customers banks will continue to run PLs but will manage the channels their customers use just as they are today. (Maybe there's some speed benefit for customers but unlikely banks would pass through any cost savings). Banks w…	30	1063	0.9888
2015-10-13	Which Countries are Adoption Leaders?	Just for fun a ‘what if’ game.Fast forward five years and crypto has taken off in a big way. Banks are slowly adopting (not piloting or testing- but adopting) and it’s only a matter of time before a central bank adopts and becomes a ILP Connector.In this scenario what sort of economy/ country would be an early adopter? As much as I would love to see a major financial player take the plunge realis…	6	258	0.9897
2015-10-10	The perfect ILP Connector for US Banks is the Fed	Let me say up front that I know nothing about banking and economics so please call me out if what I'm saying is completely stupid. It seems to me that the Fed is the perfect ILP Connector for any type of payment going from one account at a US Bank to another. This would make it so that instead of having a tangled web where every bank works out connectors with every other bank each Federal Reserve…	19	742	0.9021
2015-10-13	Interestng article mentioning (a lot) Ripple	http://www.bankingtech.com/381231/chips-off-the-old-blockchain/ “Our view is that the real value [of blockchain technology] comes out in cross-border payments” says Daniel Marovitz formerly of Deutsche Bank and now president of Europe at Earthport. “With the addition of distributed ledger in our toolkit users will be able to go to nearly instant payment. So rather than T+1 or same day which is wh…	1	219	0.5994
2015-10-13	Volante announces its VolPay suite of payments products is now Ripple ready	http://www.volantetech.com/about/media/press-releases/ripple/Volante Technologies' VolPay suite of payment integration and processing products are Ripple readyOffering further choice for Volante’s clients and the wider market looking to take advantage of new and alternative payment mechanismsNEW YORK LONDON DUBAI MEXICO CITY 13 October 2015 – Volante Technologies Inc. a global leader in the provi…	4	359	0.9938
2015-10-12	Snapswap granted first EU bitlicense	Sunday October 11 2015SnapSwap granted first bitLicense in Europe LUXEMBOURG SAN FRANCISCO -– OCTOBER 12 2015 -- SnapSwap International S.A. announced today that the company has been granted a license to provide services as a regulated payment institution by the Minister of Finance of the Grand Duchy of Luxembourg. The license allows SnapSwap to offer payments remittances and currency exchange se…	5	371	0.9702
2015-10-12	Setl Claims a Blockchain Milestone – 1 Billion Transactions in a Day	http://www.coindesk.com/blockchain-platform-setl-exceeds-1-billion-transaction-milestonehttps://www.cryptocoinsnews.com/setl-claims-a-blockchain-milestone-with-1-billion-transactions-in-a-day/http://www.finextra.com/news/fullstory.aspx?newsitemid=27961“Our processing capacity now exceeds the volume of every electronic payment made globally on a live-time gross basis. In collaboration with our par…	8	461	0.0
2015-10-12	CBA has said the R3 project is complementary to the Ripple trials	http://m.theaustralian.com.au/business/opinion/bitcoin-inspiration-banks-want-a-piece-of-blockchain-action/story-e6frg9wx-1227566638820?nk=46da412d1d4f91ddfecae526d0f4b770-1444671522 Bitcoin inspiration: banks want a piece of blockchain actionRichard Gluyas THE AUSTRALIANOCTOBER 13 2015 12:00AMBilled by its promoters as the world’s premier financial services event SIBOS 2015 kicked off in Singapo…	2	292	-0.7193
2015-10-12	Rippletrade lag who experienced it ?	Few user including me have experienced heavy lag in rippletrade trading part but not everybody so I was curious to know who experienced it too.Edited 12 Oct 2015 by heartbit_io	0	112	0.3955
2015-10-08	The missing piece	So now we have the public ledger and the protocol to bind all ledgers together (ILP).I think Ripple needs to have one last tool in its arsenal: the ability to offer private ledgers.Say ten banks want to form a consortium and operate on a shared private ledger. Ripple can provide the software similar to RCL but with all the benefits that permissioned ledgers bring.Take out the need for network fee…	5	374	0.979
2015-10-07	Great Example of how ILP works	This is a great example of how ILP works from the main man himself (JoelKatz):https://forum.ripple.com/viewtopic.php?f=1&amp;t=15699&amp;start=40Here's an example of how ILP might work in the real world:Alice holds $100 on an ILP-enabled ledger by USBank. Alice wants to pay Bob 15 Euros on an ILP-enabled ledger operated by EuroBank. Charlie has an account on both ledgers and holds 15 Euros on the…	18	946	0.9952
2015-10-09	&quot;Why W3C:s Payment System Proposal Interledger Won’t Work&quot;	http://webonanza.com/2015/10/07/why-w3cs-payment-system-proposal-interledger-wont-work/written by Nanok Ƀie. Some quotes for your enjoyment:Bitcoin is in effect a global accounting system. You don’t need any new ledger system. You cannot “peg” a digital unit to a real-world substance without immense security costs. You are looking for magic/alchemy. And now I haven’t even mentioned the problems w…	8	524	-0.663
2015-10-08	American Banker: Several bank clients have completed pilot programs and are now designing commercial implementations	http://www.americanbanker.com/news/bank-technology/santander-invests-in-ripple-as-startup-expands-services-1077092-1.html Ripple has several bank clients that have completed pilot programs and are now designing commercial implementationsQuestion: which banks have completed pilot programs and are designing commercial implementations?	4	363	0.0
2015-10-07	Snapswap US Dollars Balance	SnapSwap will shut down its US gateway by October 25th There is still over $1.7M in USD depositsSince the announcement was made I would imagine larger outflows than mere $150K but I understand that quite a few people prefer to hold funds in XRP rather than cash out or procrastinate with their withdraw decision. Now let's assume in end of October there is still $1M left in their account / USD issu…	9	429	-0.9104
2015-10-06	Introducing the Interledger Protocol	https://ripple.com/blog/implementing-the-interledger-protocol/ How Ripple addressed scalability and transaction privacyRipple is thrilled to introduce theInterledger Protocol (ILP) for efficient payments across payment networks.Time and again we’ve heard from banks that Ripple changes the game—providing banks the ability to transact directly instantly and with certainty. We’ve also consistently h…	40	2197	0.9897
2015-10-08	Earthport featured at Bloomberg Most Influential Conference	Looks like the videos are now up:http://www.earthport.com/itn/earthport-featured-at-bloomberg-most-influential-conference/Vid 1http://www.bloomberg.com/news/videos/2015-10-06/banker-beware-meet-the-fintech-insurgentsVid 2http://www.bloomberg.com/news/videos/2015-10-06/the-future-of-finance-blockchain-in-the-banking-industryEdited 8 Oct 2015 by rippledigital	0	155	0.3612
2015-10-06	Ripple.com is under update	The website says:"We have some exciting news! Stay tuned as we launch our new website"And ripplelabs.com is redirecting to ripple.com	8	418	0.5411
2015-10-06	RipplePrice.com Domain is for sale	Hey folksIf you are familiar with the rippleprice.com web site the one with the USD price embedded in the blue dot floating over an ocean then by now you have noticed that the domain name is for sale.Would any of you be interested in pooling our resources together and making a reasonable offer to buy the domain? Perhaps we could purchase it under the onus of XRPChat?Let me know your thoughts than…	3	182	0.5191
2015-10-06	A New Chapter For Ripple	https://ripple.com/blog/a-new-chapter-for-ripple/Ripple is growing up. Two years ago we decided that the most impactful strategy for achieving the Internet of Value was to focus on creating core infrastructure for banks the financial institutions that already underpinned the world economy. Today we’re proud to announcethe release of two complete solutions for real-time settlement and market makin…	1	185	0.9921
2015-10-05	Cryptsy investigations	http://coinfire.io/2015/10/04/federal-investigations-of-cryptsy-underwayLooks like regulators finally start to canvass the crypto landscape RippleLabs just had the honor to be first!A wide variety of federal agencies have taken an interest in cryptocurrency companies over the last year with many preparing for administrative actions and even criminal charges in early 2016.	5	288	0.5411
2015-09-08	Head of Strategic Partnerships	https://boards.greenhouse.io/ripple/jobs/96302interesting..	11	160	0.0
2015-10-03	&quot;A startup messed up at its foundation cannot be fixed&quot;	Peter Pan Thiel's law: "A startup messed up at its foundation cannot be fixed". The exceptions that prove the rule: Facebook and Ripple Labs— Peter Pan Thiel (@PeterPanThiel)October 1 2015Originally posted by rootvegetable we are not sure if its the real Peter Thiel (from Paypal). But worth speculating about.. Edited 3 Oct 2015 by karlos	4	466	-0.3532
2015-10-03	Ripple dollar parity party! I&#039;ll bring the potato chips..	sorry.. nothing to see here Edited 3 Oct 2015 by rootvegetable	5	349	0.0
2015-09-29	Accenture: Payments solutions top the Sibos 2015 agenda	http://fsblog.accenture.com/banking/...s-2015-agenda/"Key themes we expect to dominate Sibos are real-time or immediate payments PSD2 for the European banks and distributed consensus ledgers with Ripple and its cross-border payments solution making waves."	6	150	0.2023
2015-09-29	&quot;As SnapSwap discontinues its services we invite everyone to use GateHub for USD&quot;	GateHub supports USD balances on Ripplehttp://blog.gatehub.net/post/1301262...nces-on-rippleGateHub is one of the leading Ripple issuing gateways for USD and EUR. As SnapSwap discontinues its services we invite everyone to open an account at GateHub and experience simple deposit and withdrawal of USD and EUR as well as trading on our ripple trading platform.As we approach the release of the GateH…	9	320	0.7902
2015-10-02	FinTech Through the Lens of Venture Capital: A View from SV Forum	Arvind: “Which of you have invested in virtual currencies?”Colleen: “We’re invested in Ripple Labs similar in many ways to blockchain technology except there are fundamental differences in the architecture of their protocol. What differentiated them is the realization that this technology is extremely powerful but that a direct consumer-centric approach is not most likely the best near-term use c…	1	174	0.9941
2015-09-30	A question for Ripple? - Britto Answers	First off I want to say Arthur Britto should be getting major props for his dedication to answering questions on the main forum. Understand the limitations of what he can talk about etc. - But he gives a great response.-Here is the post- Re: A question for Ripple?ahbritto Â» Wed Sep 30 2015 2:40 am TomB wrote:Simple... Are there gateways in the works that will bring substantial volume/liquidity t…	7	223	0.9938
2015-09-30	Coinbase -&gt; Bitstamp -&gt; Ripple	Coinbase btc -&gt; Bitstamp.btc -&gt; Bitstamp.btc iou (so easy)Buy at CoinBase or some other reliable btc exchange. Send btc to your Bitstamp account. There is a send to Ripple button within Bitstamp interface (it even opens Ripple for you to log in i think). Very simple so I thought I would mention.	7	135	0.1779
2015-09-15	Blockchain initiative backed by nine large investment banks	Nine of the largest investment banks including Goldman Sachs JPMorgan and Credit Suisse are planning to develop common standards for blockchain technology in an effort to broaden its use across financial services.The group are looking to channel data ideas and financial backing to a start-up called R3CEV a New York-based group of trading and technology executives.Barclays Commonwealth Bank of Aus…	13	110	0.9792
2015-09-29	International Articles	using google translator :The US company Ripple Lab has developed a payment system based on the so-called block chain technology which is currently mainly used for Bitcoins. This should make it easier and cheaper to transfer money the paper notes."Both Barclays Visa and PayPal have their own networks where they can validate transfers creating fast and smooth transfers between the individual networ…	3	54	0.6059
2015-09-28	Computing for good - Fannycoin	Attempt to relaunch CfG on WCG ???	3	49	0.0
2015-09-29	Ripple Blog: Fintech Roundup	[h=1]Fidor Launches in the UK Sibos Attendance Breaks Record[/h]	0	30	0.0
2015-09-29	We have hit 100 members!!!	FNetV1 is the 100th member.!!!. And someone claimed the community was dead.	6	64	-0.7332
2015-09-29	Conference Review: EuroFinance 2015 Copenhagen	Patrick Griffin executive vice-president of business development at Ripple Labs labelled the payments industry as â€˜more or less fineâ€™ before asking whether using a distributed ledger technology could solve its issues. The emergence of non-bank actors providing liquidity according to Griffin is signalling a shift in the industry â€“ instead of a bank lending to a hedge fund itâ€™s the other wa…	2	41	0.8689
2015-09-24	Price down without any particular reason	I have been looking for for a clue for about 16 hours now but didn't come up with anything.Anybody got an idea why the price has dropped 20% (!) in a very short time? With no news out is this insider knowledge?Seeing the total trading volume this isn't just a small fish selling.	19	173	-0.5349
2015-09-25	RL presents IoV at Web.br 2015 Brazil&#039;s largest conference about the Web Sep 22-23	Adrian Hope-Bailie Web Standards office at Ripple Labs presents Keynote at Web.br 2015 conference hosted by W3C Brasil The Brazilian Internet Steering Committee (CGI.br) NIC.br Ceweb.br .http://conferenciaweb.w3c.br/payments/#adrianhopebailiehttps://www.crunchbase.com/event/web-br-2015-2015922Adrian will demonstrate some of the processes of decentralization and open payment standards in addition …	2	34	0.6966
2015-09-25	Fintech Follow Friday - Ripple Blog	[h=1]Fintech Follow Friday[/h] September 25 2015 | By Meghan Elison [h=6]Fintech Twitter is like a trip to the cafe. Photo: Trophygeek[/h]	0	27	0.3612
2015-09-25	Testnet trade volume	Is it possible to see the 24 hr trade volumes for the altnet/testnet (whatever its called)?	2	32	0.0
2015-09-22	Distributed financial technology could enter the mainstream in as little as twelve years.	A new survey from the World Economic Forum found that distributed financial technology could enter the mainstream in as little as twelve years.	10	37	0.0
2015-09-25	Breaking down vertical banking silos (Hank Uberoi Earthport CEO)	Breaking down vertical banking silos: Our outdated payments industry should look to Apple and BMW's supply chains by Hank Uberoihttp://www.cityam.com/224978/breaking-down-vertical-banking-silos-our-outdated-payments-industry-should-look-apple-andWe depend on payments as the underpinning fabric of almost every aspect of cross border commerce.Yet the payments industry is still fundamentally built o…	0	42	0.995
2015-09-22	People of Bitcoin: The Zen Technologist	Small interview with Steven Zeilerhttp://www.cheapair.com/blog/bitcoin...-technologist/I know you work with Ripple Labs and what I imagine you believe is next-gen in crypto currency. Can you tell our readers a little bit about the protocol and what you see as improvements/innovations coming down the pipeline?To go into the Ripple Consensus Protocol a bit consensus allows a software system to be r…	4	46	0.9378
2015-09-23	What every trader needs to know about Blockchain	What every trader needs to know about Blockchain The DESK gives the lowdown on â€˜blockchainâ€™; what traders need to know and why derivatives markets are a possible test ground.	3	63	-0.2023
2015-09-22	SIBOS - Singapore 12-15 October 2015 (Ripple Labs participation)	Some of Ripple Labs speakers in the conference programme: (wasnÂ´t Dilip Rao supposed to speak too?)CGI &amp; Ripple Labs - How banks are using new technologies to spur innovationMonday 12 October14:45 - 15:15Open Theatre 2 - OT2New advanced and emerging technologies present an opportunity for banks to spur innovation create new revenue opportunities and reduce the costs of existing infrastructur…	5	149	0.9778
2015-09-23	The Finanser Interviews: Gottfried Leibbrandt Chief Executive Officer SWIFT	The Finanser Interviews: Gottfried Leibbrandt Chief Executive Officer SWIFTThis week the Finanser talks with Gottfried Leibbrandt CEO of SWIFT about cryptocurrencies bitcoin Ripple and all things blockchain.	3	50	0.6207
2015-09-22	First research and development center Blockchain has appeared in Kyiv - Ripple and Ukraine	Source:http://en.interfax.com.ua/news/press...se/291803.html"American technology company Innovecs and one of the founders of Bitcoin Foundation Ukraine Mykhailo Chobanyan pool efforts to develop Blockchain solutions for the public sector and international business"	6	50	0.1779
2015-09-22	Around the Coin Special Guest: Chris Larsen CEO of Ripple Labs	https://faisalkhan.com/2014/06/29/20...f-ripple-labs/Today on Around the Coin podcast we have the CEO of Ripple Labs Chris Larsen discussing the future of payments the strategy behind Ripple and the tremendous opportunities in cryptocurrency over the coming years. Around The Coin podcast.Our speakers in this weekâ€™s episode:Chris LarsenBrian RoemmeleFaisal KhanMike Townsend	2	46	0.3818
2015-09-22	The Limits of Disruption in Banking	http://www.americanbanker.com/news/bank ... 871-1.html"The disruptors want to partner with the incumbents. If you look at most customers they don't really want to go to 25 companies they'd rather stay with one bank that aggregates it" said Chris Skinner chairman of the Financial Services Club networking group in the U.K. and author of "Digital Bank." "The more visionary financial institutions wil…	1	23	0.8933
2015-09-19	67 Billion XRP sword of damocles	So 67 billion XRP are sitting at Ripple Labs without any public oversight whatsoever. Where are these XRP going? Business ventures partners into the pockets of friends and family?We have absolutely no way of knowing. The only thing we get to see is the XRP distribution figures which is updated on a whim. Theres no breakdown of a monthly distribution or what categories they are going to. How much …	16	130	0.5063
2015-09-21	Bitcoin Blockchain Technology In Financial Services: How The Disruption Will Play Out	http://www.forbes.com/sites/laurashi...-will-play-out Another reason financial institutions have been quick to act could be due to the inroads financial technology (or fintech) companies like Betterment Square SoFi Zenefits and others have made into their territory. In recent years numerous banks have launched labs and venture arms to test new technology and invest in startups. For instance in 20…	0	28	0.9377
2015-09-18	Rabobank experiments with Ethereum via smart cash wallet	http://www.ibtimes.co.uk/rabobank-experiments-ethereum-via-smart-cash-wallet-1519910	9	120	0.0
2015-09-17	Do-It-Yourself Securitizations Of Marketplace Loans With Startup Ldger (uses Ripple tech apparently)	http://www.forbes.com/sites/amyfeldman/2015/09/16/do-it-yourself-securitizations-of-marketplace-loans-with-startup-ldger/***What if institutional investors could create their own securitizations of loans from marketplace lenders? That sounds sort of like space-age finance but a new startup called Ldger is using Ripple technology to do just that. Itâ€™s currently in beta version and signing up hed…	6	68	0.3619
2015-09-19	Ripple joins Stone &amp; Chalk	Super sleuth rippledigital already posted this on the old forum but its pretty recent news:http://www.afr.com/business/banking-...0150825-gj76yr	0	17	0.775
2015-09-18	German bank Fidor launches in Britain	http://www.telegraph.co.uk/finance/n...n-Britain.htmlThe launch was delayed earlier this year when the bank had difficulty convincing any big British lenders to offer it access to the payments infrastructure.The established banks own much of the payments system in the UK and new or small banks must request access to the industry from their bigger rivals a situation that regulators and other small…	3	37	-0.4939
2015-09-17	Bitcoin is officially a commodity	XRP too...http://www.bloomberg.com/news/articl...-u-s-regulatorVirtual money is officially a commodity just like crude oil or wheat.So says the Commodity Futures Trading Commission (CFTC) which on Thursday announced it had filed and settled charges against a Bitcoin exchange for facilitating the trading of option contracts on its platform. "In this order the CFTC for the first time finds that Bit…	3	44	0.9128
2015-09-18	Facebook likes hike up interest on savings with innovative German bank	http://www.rt.com/news/315816-facebook-bank-like-rate/A German bank that wants to set savingsâ€™ rates according to customersâ€™ Facebook likes is opening in the UK.The bankâ€™s name is Fidor which derives from the Latin word â€˜trustâ€™. It aims to attract digital-savvy people.The bank founded in 2009 is based in Germany. At present it only offers savings accounts but it is planning to add more …	0	25	-0.0387
2015-09-17	Op-Ed: What Is The Internet Of Value...	In this very start of the IoV we think of this phenomenon in terms of money moving as effortlessly as info action does on the web today. Companies like Ripple Labs are working with banks to reduce the cost of money transmission among other things. The Blockchain -- Bitcoin's underlying protocol -- is a sector unto itself and already receiving funding outside of the currency it supports. Companies…	0	36	0.9325
2015-09-16	500 XRP Bonus	Our records show that the identity information you provided for at least one of your Ripple Trade accounts has been verified. For existing Ripple Trade accounts created before June 30 2015 as a token of appreciation for completing the process you will receive a 500 XRP bonus which will be sent to your Ripple Trade account shortly. These funds will be issued from Ripple Trade account â€˜~RippleTra…	13	94	0.8316
2015-09-17	The Rise of Non-traditional Market Actors (Ripple Blog)	[h=1]The Rise of Non-traditional Market Actors[/h] September 16 2015 | By Alec Liu	0	16	0.0
2015-09-15	Issued Value goes down fast?	Now currently it is $ 8 131 233 it was over $10 mln before!You guys have any clues why the issued value goes downeven after earthport announcement?	5	53	0.4003
2015-09-15	Support from Ripple Official Forum Admins	Hi there One month ago I tried to log into Ripple official forum (which I hadn't used for a long time). Surprise I had forgotten the paswword. Tried to change it no confirmation email from the Admins there. Then I tried to change the email address (I received an email stating that this needs to be reviewed by a Moderator/Admin and I will get a reply). Nothing happened.Then one week ago I have sen…	3	60	-0.1779
2015-09-16	R3 and Ripple	http://www.smh.com.au/business/banking-and-finance/cba-joins-global-banks-in-bitcoin-research-20150916-gjod75.htmlBlockchain trialsThe Commonwealth Bank and Westpac are working with Ripple Labs which is developing blockchain-like technology to allow banks to send information to each other. The R3 project is complimentary to the Ripple trials for the Commonwealth Bank.	0	59	0.5859
2015-09-16	Top 10 FinTech Disruptors And Innovators	https://wtvox.com/tech-news/top-10-fintech-disruptors-and-innovators/3. Ripple Labs â€“ Building The Internet of MoneyRipple Labs created the Ripple Protocol. The Ripple protocol is an open source payment network that can be used to transfer value (money) instantly point to point (between two parties).As such the protocol can circumnavigate the fees and waiting times often associated with the tra…	0	31	0.9403
2015-09-16	Fintech Roundup: Nordea Partners with Accenture and Temenos Google Launches Android Pay	[h=6]Every week weâ€™ll be offering a quick rundown of the most relevant news in finance and technology.[/h]	0	28	0.0
2015-09-13	Is there a chance any Financial Institution use ripple ?	Excellent discussion from the official Ripple forum:The problem is not with the plateform itself but with Ripple Labs' delusion of grandeur about the fate of the plateform. There are plenty of things Ripple is great at including remittance web payments and forex. But Ripple just isn't fit for the role of inter-bank settlement and payment network. At least not in its public version.If banks are go…	5	61	0.9889
2015-09-15	Large Ripple balances as at May 2014	[TABLE=border: 1 cellpadding: 1 width: 500][TR][TD]1:rJUx1FCr9158mWYQ1Vm72HNXjJ9ZaVj73o:11149758509.00 2:rnbNxpfRRXCnYY7J8jsapexWnLLvot4ZUF:9199999698.00 3:rPk69WY7GippqPj6xS4Fbm8XHin867jDVd:6949999784.00 4:rfU9THTwZtXYSnKAcUzDMPaqfrn6LyTydU:6789999979.00 5:r4EKQxzz2XMaSBjWPfH119tj7yA37sweEQ:6599999949.00 6:rN1U7KEa5r58mwJd9zDjeo1DspacgfWJWZ:3799999800.00 7:rf5bGRLFfJx1DajRsam8ZC6FG4D3F3vsPk:3799…	2	47	0.0
2015-09-10	Ripple Clients / Apps	Here's a list of applications / tools for ripple feel free to post new ones to the thread and I will add to the list:3rd Party Apps &amp; Clients / WalletsMinimalist Ripple Client: https://jatchili.github.io/minimalist-ripple-client/Ripple Client Desktop: https://github.com/y...esktop/releasesShapeShift: Find on iOS or https://shapeshift.io/RipplePower: https://github.com/cping/RipplePoweror http…	2	84	0.802
2015-09-12	What are your expectations from Ripple Labs in 2015?	from an old xrptalk post: Posted 06 January 2015 - 11:23 PM What are your minimum requirements from Ripple Labs this year? To make sure Ripple becomes a success...For me:At least one medium/large bank announces a partnership with RLDistribute at least 6 billion xrp without crashing the price (0.5 billion per month)Solid evidence of Chris Larsen's $7 billion donation (or charity)Someone else apart…	2	41	0.7184
2015-09-12	Blockchain Banking: The Ascent of a New Method of Transacting	A huge threat and a massive opportunity	1	26	0.1779
2015-09-12	Who is your dream team?	Hypothetical..Assuming you get to pick any 3 non-government organisations in the world. By selecting them those three will become total Ripple converts and do everything they can to promote the protocol. They are the trio who will transform Ripple into a global player.Who do you pick?I'll start my dream team would be:Barclays BankThe Brookings InstituteChatham houseTwo powerhouse think tanks and …	1	31	0.7579
2015-09-12	Goobit/BTCX CEO talks about Ripple	thanks to jaydenbitcoin on the official forum:starts at 00:27:00 ~ 00:32:00~00:30:27â€œâ€¦Ripple is a really interesting way of decentralization of transactions between different things between currenciesâ€¦how would a decentralized stock market look likeâ€¦yea it could be Ripple fueling that system...â€	0	21	0.7089
2015-09-12	Fintech Follow Friday	Fintech Follow Friday This is part of a series of recommendations on who to follow in fintech social media. Stay tuned for more. #FintechFollowFriday	0	19	0.0
2015-09-11	FIS now a reseller for Ripple?	From the previous topic there was a job posting which mentioned FIS:Own and manage Ripple Labs channel partners (Accenture PwCâ€¦) or reseller (Earthport FISâ€¦) relationships sales and revenue goalsabout FIS:FISâ„¢ is the worldâ€™s largest global provider dedicated to banking and payments technologies. With a long history deeply rooted in the financial services sector FIS serves more than 14000 …	6	49	0.6486
2015-09-11	Cryptofinancial Security with David Schwartz of Ripple Labs	A great interview I saw at xrptalk:http://softwareengineeringdaily.com/...f-ripple-labs/Rippleâ€™s secure payment infrastructure puts distributed systems security theory to a real-world test.[ATTACH=CONFIG]n315[/ATTACH]David Schwartz is Chief Cryptographer for Ripple Labs.QuestionsHow does Ripple use simulation to avoid potential faults in the system?How is Rippleâ€™s consensus algorithm differen…	0	15	0.9471
2015-09-11	ISO 20022 joins W3C	https://twitter.com/w3c/status/642341102205333504	0	38	0.0
2015-09-10	Fidor gets a foot in the UK door	PSR names Payment Strategy Forum membershttp://www.finextra.com/news/announcement.aspx?pressreleaseid=61166	4	36	0.0
2015-09-11	FinDEVr 2015 San Francisco Oct 6 &amp; 7. Fidor Bank	FinDEVr Previews highlight companies presenting new developer tools platforms and integrations at FinDEVr 2015 San Francisco Oct 6 &amp; 7. Early-bird savings end Friday so pick up your tickets today.Fidor Bank introduced community banking five years ago. We embraced Bitcoin and Ripple two years ago. Now we are the first bank to offer open RESTful APIs with OAuth2.0 which give direct access to ou…	0	20	0.7845
2015-09-10	Digital Currency Crimes Chief: DOJ Has No Bitcoin Agenda	According to Haun an example of the balance federal agencies are attempting to strike is the DOJ's joint effort with the Financial Crimes Enforcement Network (FinCEN) that ended in Ripple Labs and a subsidiary being fined $700000 for violations of the Bank Secrecy Act.Haun suggested that while Ripple Labs may have been investigated for conduct that occurred early in its days as a digital currency…	1	15	-0.296
2015-09-10	Visa Nasdaq Others Invest $30 Million in Bitcoin-Related Startup (Chain Inc.)	Visa Nasdaq Others Invest $30 Million in Bitcoin-Related StartupChain Inc. works with banks to develop a new system of trading and transferring assetshttp://www.wsj.com/articles/visa-nas...tup-1441827120Wall Street is putting more money behind a technology it once dismissed as a fad.Some of the biggest companies in the financial sector have invested $30 million in Chain Inc. a San Francisco-based…	2	37	0.898
2015-09-10	&quot;It was possible to have @Ripple alter their protocol&quot; DOJ at #consensus2015	https://twitter.com/JuanLlanos/status/641977968517120000 "Although open source It was possible to have @Ripple alter their protocol because it's controlled by @RippleLabs." DOJ at #consensus2015	7	50	0.0
2015-09-10	Abra pulls in $12 million in Series A financing round...	Impressive.http://blog.goabra.com/2015/09/10/abra-closes-series-a-financing-has-raised-over-14-million-to-date-to-disrupt-the-global-money-transfer-market/http://www.coindesk.com/bitcoin-to-cash-app-abra-raises-12-million-series-a/	0	35	0.5106
2015-09-10	Villages.cc	Came across this... https://villages.cc"Villages uses Ripple technology to allow acknowledgements to be received through trusted friends making them more meaningful".	1	34	0.7964
2015-09-10	WE are the community	Hello everyone I was a fairly avid user of XRP talk as a guest for a long time ever since I got interested in XRP. This is my first actual post granted not on XRP talk. I got interested in XRP mainly as an investment this still interests me quite a bit. I started with XRPtalk in order to keep up to date with various news and latest occurrences. Having said all of this after enough time I did feel…	2	91	0.9915
2015-09-08	Westpac CEO: Bitcoin and the blockchain are &quot;potentially disruptive&quot;	http://www.econotimes.com/Westpac-CE...sruptive-86114http://www.newsbtc.com/2015/09/08/we...ve-technology/http://www.smh.com.au/business/banki...08-gjhjnk.htmlHe pointed to an by the bank's venture capital fund Reinventure Group in Coinbase a San Francisco-based bitcoin wallet and exchange company and its ongoing with Ripple Labs which is developing a technology similar to blockchain to facilitat…	1	26	0.0
2015-09-10	Earthport is Revolutionizing Cross-Border Payments	The $21 trillion global payments system is expected to generate $77.4 billion in annual payment processing revenue by 2020 according to the Boston Consulting Group. Itâ€™s a huge market ripe for disruption due to its disjointed aged technology and tremendous value at stake.	0	26	-0.0258
2015-09-09	Digital Currency Group	From the official forum and Mr Britto himself:Digital Currency Group features Ripple on their home page:	6	52	0.0
2015-09-08	Ripple network halts for a few hours	from the official forum: freequant wrote: nikb wrote: freequant wrote:Consensus fail?I'm not sure what you're asking... can you rephrase? Has this outage something to do with validators failing to reach consensus?	9	59	-0.8482
2015-09-09	Worth keeping an eye on #consensus2015 ...	https://twitter.com/hashtag/consensus2015	0	19	0.0
2015-09-08	Ripple Labs: Opening Access to Finance	Sync NI had the pleasure of meeting Ripple Labs Co-Founder and CEO Chris Larsen. Ripple Labs have a team of experienced cryptographers security experts distributed network developers Silicon Valley and Wall Street veterans. The team shepherds a movement to evolve finance so that payment systems are open secure constructive and globally inclusive.What problem does Ripple Labs Solve?We are trying t…	1	25	0.9991
2015-09-08	Chris Larsen Foundation	from xrptalk:I know you are all eagerly awaiting news on the Foundation so I wanted to update you on its progress. The Ripple Foundation for Financial Innovation was established and funded in August 2014 and a CEO was appointed shortly thereafter. Its charter is to accelerate the pace of financial inclusion by turbo-charging innovation. The Foundationâ€™s scope extends beyond helping the Ripple e…	0	25	0.967
2015-09-08	Personal Data Privacy and Security in Ripple Trade	from xrptalk:Personal Data Privacy and Security in Ripple Trade Ripple Labs requires Ripple Trade users to undergo identity verification procedures to meet our AML/CFT obligations under the United States Bank Secrecy Act (BSA). We would like to share some information about how we store and secure the data you provide during this process. What data is stored in the blobvault?The blobvault stores p…	0	42	0.9746
2015-09-08	Ripple Labs Awarded as Technology Pioneer by World Economic Forum	https://ripple.com/b...onomic-forum-2/Quote	0	25	0.0
2015-09-08	Jeremy Light: An update on my 2015 Payment Predictions	from xrptalk:Posted 17 August 2015 - 08:56 PM http://fsblog.accent...ent-predictionsOn 29 December 2014 seated by a brightly burning fire at home I penned 20 predictions for the Payments industry for 2015. So half way through the year how are the predictions faring?At this stage I can report interesting developments on half of the predictions (for the other half you will have to wait until the en…	0	25	0.9985
2015-09-07	EB92 â€“ Stefan Thomas: Understanding Ripple		0	24	0.0
2015-09-07	&quot;Ripple is currently best placed to take this market share&quot;	https://ripple.com/b...ustry-solution/	0	36	0.0
2015-09-07	Bloomberg Article â€” Bitcoin with a little bit of Ripple flavor	Blythe Masters Tells Banks the Blockchain Changes EverythingSource: http://www.bloomberg...nges-everything "By contrast Ripple Labs another San Francisco company runs a self-contained network for financial institutions that doesnâ€™t rely on bitcoin at all."	0	31	0.0
2015-09-07	Cryptofinancial Security with David Schwartz of Ripple Labs	Cryptofinancial Security with David Schwartz of Ripple LabsSource: http://softwareengin...of-ripple-labs/ Rippleâ€™s secure payment infrastructure puts distributed systems security theory to a real-world test. David Schwartz is Chief Cryptographer for Ripple Labs. QuestionsHow does Ripple use simulation to avoid potential faults in the system?How is Rippleâ€™s consensus algorithm different from B…	0	20	0.9282
2015-09-07	Ripple: Overview and Outlook	Ripple: Overview and Outlookhttp://www.ghassanka....com/ripple.pdf	0	31	0.0
2015-09-07	Why we need a common standard for moving e-money	https://agenda.wefor...moving-e-money/	0	23	0.0
2015-09-07	Why Digital Currency Crackdowns Benefit Banks	More on AmericanBanker :http://www.americanb...-1076511-1.html	0	20	0.0
2015-09-07	Correction to Ripple White Paper	From the Dev Blog:https://ripple.com/d...le-white-paper/	0	21	0.0
2015-09-07	&quot;Payments Vets Join Brazilian Blockchain Startup (Rippex)&quot;	http://www.coindesk....itcoin-startup/	0	35	0.0
2015-09-07	Exploiting Ripple Transaction Ordering For Fun And Profit	The whole article from donch here:http://availableimag...fun-and-profit/	0	37	0.0
2015-09-07	Ripple Labs&#039; protocol is a hit with legacy banks	Source (you have to be registered to read it) :http://www.electroni...y-banks-4663518	0	30	0.0
