# Supplementary material for: Predicting Fluctuations in Cryptocurrency Transactions Based on User Comments and Replies
Source: PLoS One. 2016 Aug 17;11(8):e0161197. doi: 10.1371/journal.pone.0161197 (PMC4988639; doi:10.1371/journal.pone.0161197)
Supplement: S6 Table — (CSV) [file pone.0161197.s008.csv]

date	reply	VADER
2016-01-21	Visa/MC is a trust/cartel. The fraud and chargeback industry related to credit cards keeps processing costs artificially up. It's like a sale tax on everything. Interestingly in some countries it is possible to do remittances from every bank account to every credit card or every credit card to every credit card. For instance in Panama you can pay with your Mastercard another Mastercard in Panama …	0.9337
2016-01-12	Interesting.... It says DLH will provide connectivity to the Ripple network which could be positive for Ripple since that will increase liquidity and transaction volume in the network. However it also says transactions will be fiat to fiat without the use of any digital currency. So not sure if it will impact XRP value in the initial stage.	0.7235
2016-01-12	It's great to see it launch.	0.6249
2016-01-12	it's not official news.	0.0
2016-01-12	But why the heck is volume under 500k per day??????? It should be much higher if xrp is to make me $!$	0.0
2016-01-12	This is similar to the other announcement that came out towards the end of last year let's see if we hear anything else from ripple or earthport	0.0
2016-01-12	10 minutes ago rippleric said:This is similar to the other announcement that came out towards the end of last year let's see if we hear anything else from ripple or earthportThis was published at the start of the business day in Japan so maybe we'll see something from Earthport when London wakes up.	0.0
2016-01-12	Through the same API clients can access payment methods in over 60 countries with transactions conducted entirely in fiat currency with no use of cryptocurrencies.	-0.296
2016-01-12	The information provided is a little different from the first press release http://www.earthport.com/pr/earthport-launches-the-first-fully-compliant-gateway-for-real-time-payments-via-distributed-ledger/Wonder why they lead it off with Tech City though and then follow with another announcement?	0.0
2016-01-12	14 minutes ago rippleric said:The information provided is a little different from the first press release http://www.earthport.com/pr/earthport-launches-the-first-fully-compliant-gateway-for-real-time-payments-via-distributed-ledger/Wonder why they lead it off with Tech City though and then follow with another announcement? Maybe it was internal technical news ("new version of API supports the fo…	0.3612
2016-01-12	Looks like it's legit:	0.3612
2016-01-12	18 minutes ago tomxcs said:Looks like it's legit: good find then we should find out how they use RCL.Edited 12 January by yxxyun	0.6597
2016-01-12	3 hours ago Dizer said:However it also says transactions will be fiat to fiat without the use of any digital currency. So not sure if it will impact XRP value in the initial stage.It's unclear what they mean. I assume that XRP is not part of the Earthport API and that implies no use of digital currency for adopters. On the other hand it may be the case that XRP is intentionally avoided by Earthpo…	-0.305
2016-01-12	QuoteHow the Earthport Distributed Ledger Gateway WorksBy simplifying the cross-border payment system Earthport’s network gives businesses unparalleled transparency into costs and settlement time for making international transactions. The Earthport Distributed Ledger Gateway transports the funds through the Ripple protocol to record the transaction and leverage its prefunded accounts to provide i…	0.9712
2016-01-12	My same understanding at the moment @yahdel. For banks &amp; FIs Earthport is selling a more direct vision of cross-border money transfer via its prefunding model. There're different service stack and Ripple is on its latest offering of realtime value settlement; but unlikely to directly involve with XRP. If somebody has a better knowledge on this subject please correct.	0.8458
2016-01-12	17 minutes ago yandel said:It's unclear what they mean. I assume that XRP is not part of the Earthport API and that implies no use of digital currency for adopters. On the other hand it may be the case that XRP is intentionally avoided by Earthport maybe because of regulatory issues....It probably means that they have only one API which covers all use cases (with crypto or without crypto). There …	-0.5574
2016-01-12	18 minutes ago T8493 said:It probably means that they have only one API which covers all use cases (with crypto or without crypto). There is no separate API for cryptocurrencies.Even without cryptocurrencies it's possible (if I did understand it all well) to use the RCL as an exchange for fiat. This means that private ledgers can use RippleConnect (is this where the API hooks in????) WITHOUT havi…	-0.7085
2016-01-12	Guys remember FIs right now will not touch XRP. It's too risky. They have to be hyper-cautious until the regulatory environment is crystal clear.But FIs never have to touch XRP anyway that's the whole point. It's the market makers in between who shift about XRP; all the FIs see is that their USD left the house and has arrived safely in EUR at the other end. The market makers touched the XRP FIs d…	0.6187
2016-01-12	It seems as they are gonna issue IOUs on Ripple. IOU.Earthport that banks connected can trade. And hopefully external MM can trade too. This means they won't use directly XRP but they need it to pay fee (maybe only internally because only Earthport will have Ripple accounts leaving banks with private ledger accounts).If this is the case (not sure) then:We'll se no liquidity unless ripple chart in…	0.2287
2016-01-12	Just now tulo said:It seems as they are gonna issue IOUs on Ripple. IOU.Earthport that banks connected can trade. And hopefully external MM can trade too. This means they won't use directly XRP but they need it to pay fee (maybe only internally because only Earthport will have Ripple accounts leaving banks with private ledger accounts).If this is the case (not sure) then:We'll se no liquidity unl…	0.1556
2016-01-12	Just now rippledigital said:I personally don't think they'll use Ripple IOUs – I hope I'm wrong. I think they're connecting everything via ILP. I expect they already have MMs trained in exchanging fiat via an XRP-&gt;XRP bridge.ILP won't be ready in 1 year...so or they released a bullshit hub (unusable with ILP) or they are issuing IOUs or they are using existing IOUs (would be bad).	-0.7278
2016-01-12	Calm down @tulo! One way or another we need to explain:QuoteEarthport’s services in the DLH are conducted entirely in Fiat currency with no use of crypto currencies.So either that means MMs touch XRP but Earthport does not or Earthport use Ripple IOUs. But if they use Ripple IOUs then technically they ARE using XRP via RCL (account activation fees) aren't they?I take it to mean: we are not touchi…	-0.1386
2016-01-12	It's official...! Dani just tweeted.... https://twitter.com/danitownsend_ PPS on LSE +3%Edited 12 January by Live4xrp	0.0
2016-01-12	9 minutes ago rippledigital said:Calm down @tulo! One way or another we need to explain:So either that means MMs touch XRP but Earthport does not or Earthport use Ripple IOUs. But if they use Ripple IOUs then technically they ARE using XRP via RCL (account activation fees) aren't they?I take it to mean: we are not touching XRP ourselves but if MMs use it to help us move fiat then that's their bur…	-0.1935
2016-01-12	2 minutes ago rippledigital said:Calm down @tulo! One way or another we need to explain:So either that means MMs touch XRP but Earthport does not or Earthport use Ripple IOUs. But if they use Ripple IOUs then technically they ARE using XRP via RCL (account activation fees) aren't they?I take it to mean: we are not touching XRP ourselves but if MMs use it to help us move fiat then that's their bur…	0.5692
2016-01-12	9 minutes ago tulo said:What they mean with: "without use of cryptocurrency" (I think) might means that the users never see XRP but internally they are required for transaction fees. But since the customers doesn't have Ripple accounts directly then it is not their problem.Yep you might be right I hope so!	0.6905
2016-01-12	6 minutes ago kanaas said:And about MM's .... it's clear that there's not even one actively trading at this moment or it must be a very very poor one Yes but counter argument to that would be they've only just gone live so...But I take your point. I do agree it'll take a while to generate momentum/liquidity on the live network so they may have to "trojan horse" into the banking world.	-0.043
2016-01-12	10 minutes ago rippledigital said:Yes but counter argument to that would be they've only just gone live so...But I take your point. I do agree it'll take a while to generate momentum/liquidity on the live network so they may have to "trojan horse" into the banking world.Not if they do something like Currencyfair or Transferwise over Ripple.Imagine a US customer that needs to pay USD from YEN and …	0.9575
2016-01-12	Looks like there've been a couple of official statements/releases. Two key quotes being (bold highlight is mine) first:QuoteEarthport’s services in the DLH are conducted entirely in Fiat currency with no use of crypto currencies.And second:Quote... clients can access payment methods in over 60 countries with transactions conducted entirely in fiat currency with no use of cryptocurrencies.This one…	0.9803
2016-01-12	http://www.bankingtech.com/420912/earthport-launches-distributed-ledger-hub-via-ripple/QuoteEarthport uses a combination of Ripple to record the transaction and its own prefunded accounts to provide the liquidity and the FX rate to make the transaction happen as quickly as possible.A lot of open questiones for me. I'm really curious about the technical implementation. Of what kind are these prefu…	0.7471
2016-01-12	24 minutes ago xtrapower said:http://www.bankingtech.com/420912/earthport-launches-distributed-ledger-hub-via-ripple/A lot of open questiones for me. I'm really curious about the technical implementation. Of what kind are these prefunded accounts where are they located? And what exactly is recorded on the RCL?	0.7471
2016-01-12	Surely they mean prefunded account in an actual bank ledger not a gateway IOU.EDIT: maybe they're acting as 'mirror ledgers' until ILP is online?Edited 12 January by rippledigital	0.2119
2016-01-12	Basically it looks like a fork that can be connected to the public RCL	0.3612
2016-01-12	2 minutes ago tulo said:Prefunded account seems exactly as hot wallet with their own IOUs I would assume so too. My thought is: If u want to record the transaction on the RCL (they stated once they won't use a private fork on twitter) u need to actually execute the transaction on the RCL. Since they state XRP is not involved it has to be their own IOU. We should monitor the network and watch out …	0.4084
2016-01-12	Just now xtrapower said:I would assume so too. My thought is: If u want to record the transaction on the RCL (they stated once they won't use a private fork on twitter) u need to actually execute the transaction on the RCL. Since they state XRP is not involved it has to be their own IOU. We should monitor the network and watch out for USD.earthport Would it be possible for you to find the tweet?	0.4084
2016-01-12	4 minutes ago Dsimmo said:Would it be possible for you to find the tweet?Found it:	0.0
2016-01-12	Can some twitter guy ask more technical details to Morovitz?BTW if they are running on main Ripple network there is only a way since ILP is not ready: they are using some IOUs.Edited 12 January by tulo	-0.2755
2016-01-12	I don't get it. If they're using Ripple IOUs how is real-time settlement (i.e. funds hitting actual bank accounts) happening in "real-time" without ILP? Are Earthport assuming the remaining settlement risk still? Even with transfers of funds within the same country and bank there can often still be 2hr delays.	-0.3527
2016-01-12	1 minute ago tulo said:Can some twitter guy ask more technical details to Morovitz?Someone with some Twitter reputation and a nice friendly profile picture? @Haydentiff ?	0.7608
2016-01-12	4 minutes ago rippledigital said:I don't get it. If they're using Ripple IOUs how is real-time settlement (i.e. funds hitting actual bank accounts) happening in "real-time" without ILP? Are Earthport assuming the remaining settlement risk still? Even with transfers of funds within the same country and bank there can often still be 2hr delays.Funds can NOT hit bank accounts. Customers can make pay…	-0.3527
2016-01-12	Just now tulo said:Funds can NOT hit bank accounts. Customers can make payments with PREFUNDED accounts on EP. A big company "deposits" big USD via bank to EP to have access to the hub. Then can move funds inside the hub. And this can be an intermediate step unless some banks won't issue their IOUs on RCL or until the full implementation to ILP.I got the sense that prefunded accounts were a indus…	0.0
2016-01-12	Hang on so if "PetroCo" need more cash in their EUR account and want to send it from their USD reserves surely this needs to affect actual bank accounts. But perhaps that's not what's happening/needed?Unless you are saying that the issue is "payments" (i.e. from PetroCo to TextilesCo) which the Earthport network transacts on its behalf using deposited client (PetroCo) funds?(Aka the "global marke…	0.5514
2016-01-12	8 minutes ago rippledigital said:Hang on so if "PetroCo" need more cash in their EUR account and want to send it from their USD reserves surely this needs to affect actual bank accounts.Unless you are saying that the issue is "payments" (i.e. from PetroCo to TextilesCo) which the Earthport network transacts on its behalf using deposited client (PetroCo) funds?In my (limited) vision it can be some…	0.8688
2016-01-12	5 minutes ago rippledigital said:Hang on so if "PetroCo" need more cash in their EUR account and want to send it from their USD reserves surely this needs to affect actual bank accounts. But perhaps that's not what's happening/needed?Unless you are saying that the issue is "payments" (i.e. from PetroCo to TextilesCo) which the Earthport network transacts on its behalf using deposited client (Petr…	0.7456
2016-01-12	Gotcha thanks @tulo. That's interesting –now I understand why you thought of Ripple IOUs in an Earthport gateway; paint me as less sceptical now. They could protect corporate privacy by acting as a payments proxy as use the capital for added efficiencies they can pass back to the client as incentives for holding it there.I wonder what the implications are here for tax and for things like interest…	0.9402
2016-01-12	7 minutes ago karlos said:The person receiving the money has to actually see it in their bank account. So if I'm with Westpac and someone uses Earthport to send the money to me how does Earthport speed it up? Even if Earthport transferred the money directly from another Westpac bank account it still takes up to 1 day to process it..I think I'm beginning to understand the general concept of capita…	0.9628
2016-01-12	5 minutes ago rippledigital said:I think I'm beginning to understand the general concept of capital float a bit more but there'll likely be different ways Ripple ends up being used depending on client/operator/risks etc. And we'll all need clarity from Earthport anyway as no one here knows for sure yet.From what me and tulo were discussing I think what happens is by "prefunded" the corporates/cli…	0.9035
2016-01-12	44 minutes ago karlos said:Interesting but even with "pre-funding" the money has to actually hit the receivers bank account.Does it though? (Genuine question). As long as a payment is "guaranteed" (safe secure) and there's an immutable record (signed invoices/receipts) why does it necessarily need to settle?	0.2982
2016-01-12	Great post - and exciting news. Understandably there's a lot of speculation here on the specific steps and XRP usage - maybe one of us can send Earthport a question about it? Or would somebody from Ripple know what Earthport is doing underneath the covers?	0.8253
2016-01-12	Note that the official press release for example doesn't mention once the word 'settlement'. It's all about payments.http://www.earthport.com/pr/launch-of-the-distributed-ledger-hub-a-world-first/Also for example:http://www.finextra.com/news/fullstory.aspx?newsitemid=28309	0.0
2016-01-12	19 minutes ago rippledigital said:Note that the official press release for example doesn't mention once the word 'settlement'. It's all about payments.http://www.earthport.com/pr/launch-of-the-distributed-ledger-hub-a-world-first/Also for example:http://www.finextra.com/news/fullstory.aspx?newsitemid=28309Yeah they never said settlement. But payments!	0.3595
2016-01-12	I guess I am misunderstanding what Earthport does. My assumption was they moved high volume low value payments cross border. If the receiver never gets the money in their bank account I am lost..	-0.3612
2016-01-12	14 minutes ago karlos said:I guess I am misunderstanding what Earthport does. My assumption was they moved high volume low value payments cross border. If the receiver never gets the money in their bank account I am lost..Let's say you need to pay me £1m in GBP (presumably for my amazing XRPChat posts...) and you have EUR. We both have accounts on the Earthport hub for just such things – ongoing …	0.945
2016-01-12	Just now rippledigital said:How/when settlement after that I don't know.The power of Earthport is that it has local companies for settlement in 60 countries So you can even settle the funds (with standard delays of course).	0.0
2016-01-12	6 minutes ago tulo said:The power of Earthport is that it has local companies for settlement in 60 countries So you can even settle the funds (with standard delays of course).Makes sense.	0.0
2016-01-12	If they're not using a private fork and they are using a public ledger then perhaps someone (like @heartbit_io) can build a transaction monitor that only shows fiat-&gt;fiat transactions?	0.0
2016-01-12	36 minutes ago rippledigital said:Let's say you need to pay me £1m in GBP (presumably for my amazing XRPChat posts...) and you have EUR. We both have accounts on the Earthport hub for just such things – ongoing business expenses etc. So as a big corporate you'd have already parked huge funds precisely so that you don't have this time-consuming settlement risk (delays issues) each time you need to…	0.9679
2016-01-12	I wonder if Earthport will be utilising this new trade invoicing concept eventually too? Be kind of cool to submit invoices that get fulfilled automagically (after being signed off by sending/receiving parties ofc) by the best bidder.	0.8363
2016-01-12	Might it be that they've only gone live with option 1 of the infographic? Option 2 which might include XRP will presumably go live at a later date? http://www.earthport.com/discover-earthport/what-we-do/	0.0
2016-01-12	9 minutes ago cmbartley said:Might it be that they've only gone live with option 1 of the infographic? Option 2 which might include XRP will presumably go live at a later date? http://www.earthport.com/discover-earthport/what-we-do/Option 1 says exactly: "Clients fund locally segregated accounts" but maybe its their old platform.Wonder what Option 2 means: "Earthport facilitates the FX/Currency e…	0.9303
2016-01-12	7 minutes ago karlos said:ok so they are basically paypal but for corporations?Honestly not sure how Paypal works!7 minutes ago karlos said:then at a later stage the account owners withdraws from Earthport to their own bank account?Hmm I think it might be handled by the banks/operators who are Earthport's direct clients. At least according to the image @cmbartley linked to here. There are no non-…	0.8814
2016-01-12	@rippledigital Definitely a real world example would be helpful. My example:A business has 50 overseas employees and it needs to pay their wages into their foreign accounts. So the business goes to its bank and instructs it to make the transfers. The bank instead of sending 50 seperate payments via correspondent banking uses Earthport instead.The bank pre-funds an account with Earthport and tells…	0.25
2016-01-12	I'd see this as one step in the direction of the real-time settlement value chain that Ripple wants to be a part of. With this step Earthport helps to mitigate some risk by having funds immediately available in local currency. That decreases risk of large currency swings before funds have settled and decreases settlement time. I'm sure a lot of companies were hurt by the Yuan devaluation coming i…	0.7512
2016-01-12	In the new article posted by professor hantzen (http://www.earthport.com/pr/launch-of-the-distributed-ledger-hub-a-world-first/) I saw this part:"The DLH is a service accessed through Earthport’s Distributed Ledger Gateway announced in August of 2015 that will provide full connectivity into Ripple including private Ripple instances Ripple market makers and in time other Distributed Ledgers."There…	-0.1531
2016-01-12	27 minutes ago deemdior said:In the new article posted by professor hantzen (http://www.earthport.com/pr/launch-of-the-distributed-ledger-hub-a-world-first/) I saw this part:"The DLH is a service accessed through Earthport’s Distributed Ledger Gateway announced in August of 2015 that will provide full connectivity into Ripple including private Ripple instances Ripple market makers and in time oth…	0.0516
2016-01-12	Just now tulo said:Yeah they said they are not running a fork so they are using RCL thus XRP is used at least to pay transaction fees on the network.What they claim is that banks wont have to touch XRP but someone will have to if they are using the ripple protocol. It could be market makers or them.	0.1027
2016-01-12	1 minute ago RafOlP said:What they claim is that banks wont have to touch XRP but someone will have to if they are using the ripple protocol. It could be market makers or them.Yeah thats my understanding as well.So now we wait for activity increase on RCL to see if correct.	0.8126
2016-01-12	1 hour ago deemdior said:Yeah thats my understanding as well.So now we wait for activity increase on RCL to see if correct.This will happen if banks opt to use ripple in order to deliver a faster payment. If they are not taking risks by dealing cryptos than why not choose the faster rail?Edited 12 January by RafOlPtypo	0.7517
2016-01-13	1 hour ago RafOlP said:This will happen if banks opt to use ripple in order to deliver a faster payment. If they are not taking risks by dealing cryptos than why not choose the faster rail?Well as I understand it. Earthport does that for them. The bank gets a car they don't have to look under the hood to see wether its a diesel or a gas or electric car. As long as it gets them from a to b.	0.443
2016-01-13	The way I take the news is this is the first private network to utilize Ripple (and they can charge their own fees unrelated to XRP if they wish). I am more interested in what banks are not part of the Earthport network that committed to Ripple? These would be the banks that would turn to XRP and market makers to trade outside of the private network. This is great news but I don't see XRP utilize…	0.6245
2016-01-13	If Earthport is not use a fork and If Earthport issue USD we will find it.If Earthport is not use a fork not issue USD not use XRP how will they use Ripple?	0.0
2016-01-13	It's time for a Ripple employee to weigh in. @mDuo13 @JoelKatz where are you guys? Your eloquent and smart insight is needed here :).	0.4019
2016-01-13	9 hours ago tulo said:Yeah they said they are not running a fork so they are using RCL thus XRP is used at least to pay transaction fees on the networkIf true we should be able to find evidence of this in an increasing rate of XRP consumption relative to XRP payments/transactions (since they're not using cryptos). Also what is a "private Ripple instance" given that they say that they're not using…	0.5574
2016-01-13	I think they will be using their own IOU. It won't show up in the volume on ripplecharts because (I'm guessing) there only well-known IOU's will add up to the totals of the volume. So Earthport probably has their own IOU and they will probably restrict access to this IOU. Maybe an idea to search the ledger for wallets that have the flag 'RequireAuth' set.Edited 13 January by jn_r	0.5717
2016-01-13	30 minutes ago jn_r said:I think they will be using their own IOU. It won't show up in the volume on ripplecharts because (I'm guessing) there only well-known IOU's will add up to the totals of the volume. So Earthport probably has their own IOU and they will probably restrict access to this IOU. Maybe an idea to search the ledger for IOU's that have the flag 'RequireAuth' set.Restricting the use…	-0.1085
2016-01-13	Ripple has been very clear about their XRP strategy as I understand it XRP will be used to lower spreads by subsidizing FX rates and grow the network while acting as a bridge currency.We are closer than ever to XRP flourishing. 2016 is already a big year for Ripple if there was any doubt before we now know Earthport is for real. This technology can't be ignored any longer.Unless of course there's…	-0.2394
2016-01-13	Just now Zooplankton said:Ripple has been very clear about their XRP strategy as I understand it XRP will be used to lower spreads by subsidizing FX rates and grow the network while acting as a bridge currency.We are closer than ever to XRP flourishing. 2016 is already a big year for Ripple if there was any doubt before we now know Earthport is for real. This technology can't be ignored any longe…	-0.7395
2016-01-13	1 minute ago tulo said:It's very different the XRP strategy of Ripple and the real use it will have And BTW I don't think the strategy of Ripple about XRP is public. It's a private company not all the info are public. They can say whatever in public and then behave differently.It remains the fact that XRP is a cryptocurrency (with all cons related) and no banks no big companies no MM want to deal…	-0.6486
2016-01-13	16 minutes ago tulo said:Restricting the use of their IOUs is the worst thing they can do. The only advantage of using Ripple is that they can use external liquidity so having better rates and higher liquidity. If they make private their IOUs then there is no difference from running on Ripple or making everything in their private centralized ledger (the difference is that they pay XRP fees so eve…	0.6009
2016-01-13	1 minute ago Zooplankton said:At this point we are both speculating the only difference is I have skin in the game.Well the fact that none is using XRP is a fact! And Earthport made it clear.We can speculate about the future	0.6114
2016-01-13	5 minutes ago tulo said:Well the fact that none is using XRP is a fact! And Earthport made it clear.We can speculate about the future Agreed. On your point about Ripple having a separate strategy: is it not in their interest to pursue the strategy they have made public? Perhaps even the most ideal outcome for them. And if so does it not follow that banks market makers and earthport's clients woul…	0.9147
2016-01-13	Another thing which I'm not sure is a problem but might be...Imagine if they put their IOU's on the open market..Then they are not in control of who owns what. Imagine one external party owning all Earthporth.EUR....And this external party decides to trade only for a 20% margin...That would not look good for Earthport. If they would want to guarantee max margin of 3% then that might pose a proble…	0.7958
2016-01-13	On 12-1-2016 at 1:19 PM xtrapower said:Found it: https://twitter.com/huberoi/status/687344803403722752 Wonder what Uberoi understands under the "Full Distributed Ledger" ....If it is that they will use RCL with XRP as vehicle cross currency ... than they all are doing their very best to not mentioning XRP or RCL...Edited 13 January by kanaas	0.0
2016-01-13	17 hours ago tomb said:3 minutes ago kanaas said: https://twitter.com/huberoi/status/687344803403722752Wonder what Uberoi understands under the "Full Distributed Ledger" ....If it is that they will use RCL with XRP as vehicle cross currency ... than they all are doing their very best to not mentioning XRP or RCL...The way I take the news is this is the first private network to utilize Ripple (and…	0.742
2016-01-13	3 minutes ago kanaas said: https://twitter.com/huberoi/status/687344803403722752Wonder what Uberoi understands under the "Full Distributed Ledger" ....If it is that they will use RCL with XRP as vehicle cross currency ... than they all are doing their very best to not mentioning XRP or RCL...It's like mashing vegetables into your kids food. Don't tell them what's in there.	0.3612
2016-01-13	10 minutes ago kanaas said:Wonder what Uberoi understands under the "Full Distributed Ledger" ....If it is that they will use RCL with XRP as vehicle cross currency ... than they all are doing their very best to not mentioning XRP or RCL...Earthport is not selling Ripple. Earthport is selling their white-label services.	0.0
2016-01-14	The fact that the employees of ripple never answer on this forum about their future vision of XRP worries me a bit... Edited 14 January by MRTN	-0.2023
2016-01-14	55 minutes ago MRTN said:The fact that the employees of ripple never answer on this forum about their future vision of XRP worries me a bit... You trolling? Or just ignorant to the fact that they post often? You don't have to dig too deep to find instances of ripple employees discussing XRP. There are many more. Maybe you should read a bit before posting such definitive statements. Edited 14 Janu…	-0.504
2016-01-14	5 hours ago Phintech said:You trolling? Or just ignorant to the fact that they post often? You don't have to dig too deep to find instances of ripple employees discussing XRP.Hi mate. I tried but could not find any link where ripple employees are discusing future of xrp. If you found anything like that could you please post me link or links.... thanks in advance....There are many more. Maybe you …	0.8708
2016-01-15		0.0
2016-01-15	6 minutes ago rippledigital said: His answer confuses me. It that a yes to using ripple?	0.1027
2016-01-15	13 minutes ago Morty said:His answer confuses me. It that a yes to using ripple? The way I understand it:The guy supposes that transferring ripple IOUs that mirror bank account balances is not real-settlement (what is right) so he asks if Earthport will use only ripple transfers or real settlement i.e. ripple + bank settlement. Although REAL settlement would require a central bank to issue curren…	0.296
2016-01-15	4 hours ago Morty said:His answer confuses me. It that a yes to using ripple? Daniel Marovitz is being deliberately vague. My hunch is that they are using Ripple but he does not want to say that explicitly in order not to cause concern by some banking quarters and regulators. Distributed Ledger Technology is ahead of regulation at this stage so saying using Ripple as part of the settlement back b…	-0.3447
2016-01-15	9 minutes ago Dizer said:Daniel Marovitz is being deliberately vague. My hunch is that they are using Ripple but he does not want to say that explicitly in order not to cause concern by some banking quarters and regulators. Distributed Ledger Technology is ahead of regulation at this stage so saying using Ripple as part of the settlement back bone might not be viewed as kosher at the moment and m…	-0.4926
2016-01-15	2 minutes ago tulo said:They said it explicitly that they are using Ripple....But they are not saying how...I hope it is not another Fidor-like flop.Most important is the the protocol is starting to find some real usage. Even private is better than nothing. Some day there will grow out a need to connect to the public ledger I guess.	0.5608
2016-01-15	2 minutes ago tulo said:They said it explicitly that they are using Ripple....But they are not saying how...I hope it is not another Fidor-like flop.Yes they said they are using Ripple but not specifically for settlement. Intermediate cross currency bridging and settlements are different stages in the value transfer chain. On your second point. First we can't say for sure Fidor is a flop. You can…	0.9088
2016-01-15	Not sure why it's being claimed fidor is a flop. They're still quoted on the Ripple home page“With Ripple we can deliver a superior banking experience at a fraction of the time and cost.”Fud spreading?	0.3182
2016-01-15	37 minutes ago Dizer said:Daniel Marovitz is being deliberately vague. My hunch is that they are using Ripple but he does not want to say that explicitly in order not to cause concern by some banking quarters and regulators. Distributed Ledger Technology is ahead of regulation at this stage so saying using Ripple as part of the settlement back bone might not be viewed as kosher at the moment and …	-0.4408
2016-01-15	4 minutes ago rippledigital said:I think it's more to do with not revealing competitive secrets and also that they're still integrating and not sure how it'll all play out just yet; this is highly complex stuff – lots of relationships to maintain.Those are valid points @rippledigital.	-0.0207
2016-01-15	I thought it would be some sort of second tier settlement. Like Earthport is agreeing to advance the settlement out its own funds and then balancing its accounts through existing ledgers and ripple.Ex: I am exchange EUR for USD rather then having direct quotes from a distributed ledger I can see offering via trusted white-listed partners on Earthport . I make the trade and then Earthport turns ar…	0.836
2016-01-15	7 hours ago Morty said:His answer confuses me. It that a yes to using ripple? Impossible to know from that grammatical construction. "Will" is a future tense word which indicates that they are not yet doing real-time settlement. Here they say "Distributed Ledger Gateway transports the funds through the Ripple protocol to record the transaction and leverage its prefunded accounts to provide instan…	-0.0772
2016-01-15	4 hours ago Mercury said:I thought it would be some sort of second tier settlement. Like Earthport is agreeing to advance the settlement out its own funds and then balancing its accounts through existing ledgers and ripple.Ex: I am exchange EUR for USD rather then having direct quotes from a distributed ledger I can see offering via trusted white-listed partners on Earthport . I make the trade an…	0.836
2016-01-16	1 hour ago tulo said:In that case they don't need Ripple or distributed ledger. They can do everything with private ledger.Was giving that some thought. I think basically it comes down to this: when the only party involved in Ripple is yourself then you are only using Ripple for book keeping. In that case indeed why not use private ledger.Ripple becomes valuable if parties that do not share a mut…	0.8276
2016-01-16	For all the same reasons that private ledgers don't work right now especially with international payments... You don't want a single point of failure either i think settlement of pre-funded accounts all over the world requires a little more than a one-party private network. They have agreements with FIs all over the world so consensus ledger and no counterparty with XRP work best plus they probab…	0.7832
2016-01-18	Maybe this explains it? Two internal transfers allows them to say that crypto isn't actually used?" To send an international payment with Ripple Connect the sending bank requests a quote from the receiving bank. The receiving bank responds with their fees and any PII or other data that the sending bank requested. Then Ripple Connect queries the RCL to get the best available FX rate for the paymen…	0.8253
2016-01-20	Can Ripple Connect also 'reserve' a quote that was provided by a market maker? So the initiator can just wait a minute or so and then accept?	0.4979
2016-01-21	1. I personally cannot tell you how Earthport is using Ripple because I am not involved in that and just straight-up don't know. Your speculation is as good as mine on this regard. I can tell you the reason Earthport is listed in our "Resellers and System Integrators" list is that like several others they are selling their expertise in our technology to banks and other institutions who are lookin…	0.9349
2016-01-21	@mDuo13 Thanks! Do you know could one bank that is part of Earthport's private network use ILP to provide IOUS from all banks that are part of the same network to external banks (particularly smaller banks)? Wouldn't it only take one bank from each private network to give access to others?Does that make sense...	0.0
2016-01-21	Question - What is in XRP to transfer 100 $ from New York to SingaporeThis is hypothetical question posed from the perspective of a bank. I am wondering how many XRP a bank that provides a USD funds transfer service between two (2) cities... needs to have on hand?As I understand it the USD is 'transported' via XRP.So the question is to transfer 100 $ how many XRP must be transferred... transferre…	0.2869
2016-01-19	I want to say ripple is hinting at bigger things to come with the gates foundation which they normally like to do with their blogs... Meaning ripple could be working with the gates foundation to provide this possibly in tandem with rippleworks...	0.4215
2016-01-20	13 hours ago rippleric said:I want to say ripple is hinting at bigger things to come with the gates foundation which they normally like to do with their blogs... Meaning ripple could be working with the gates foundation to provide this possibly in tandem with rippleworks...Any guesses how they could partner with the Gates foundation? Personal wallets and everyday currency exchanges are out. Perha…	0.6597
2016-01-20	10 hours ago Mercury said:Any guesses how they could partner with the Gates foundation? Personal wallets and everyday currency exchanges are out. Perhaps a gateway for nonprofits or a local credit union networking/ integration. ..Would have to be with mobile phones somehow they mention push payments the mobile carrier / payment company like mpesa would have to integrate it. ripple has been in tal…	0.698
2016-01-21	Bill Gates and his philantrophy has a very mixed reputation. Some like him but many don't. Bitcoin is more like Linux and everything Bill Gates can have a bad aftertaste for a brand that seeks independent reputation. The assessment of 'underbanked' will be seen as interference by large parts of the population in the envisioned countries. Does Bill Gates ask for permission?? Islam has it's own mon…	0.2755
2016-01-21	QuoteMore than 2.5 billion people around the world don’t have access to formal financial services.In the last few years the unbanked people in the world dropped around 20 percent and it has a lot to do with access to mobile phones. Ripple combined with ILP could give the unbanked access to large institutions (something not possible without ILP) which should help cross-boarder transactions and hel…	0.2732
2016-01-20	Whoever can go please post summary and takeaways here on this thread.Thanks!	0.6696
2016-01-20	Yeah wish I could go sounds like there will be a lot of good information being shared especially with ILP and maybe faster payments by the Fed could possibly talk about RCN integrations too... Quick buy a plane ticket and get out there @Dizer Edited yesterday at 2:28 AM by rippleric	0.8519
2016-01-20	1 minute ago rippleric said:Quick buy a plan ticket and get out there @Dizer With my wife due to deliver our first baby any time in the first or second week of February I would say that would be pretty difficult for me. I wish they had a live or recorded online video feed from this meetup.	0.5267
2016-01-20	Man we really should crowd fund a group representive/ journalist to just go to all the interesting meetups events and industry workshops and report in. Anyone know a good journalist student? Sounds like a good intern placement Edited 14 hours ago by Mercury	0.875
2016-01-20	This event is taking place only a couple of blocks from my office. I will do my best to make it and share any highlights.	0.6705
2016-01-20	Congratulations on the first baby Dizer! First day of the rest of your life. I am going to head over to the meetup as well. See you there MBi.	0.7424
2016-01-20	Same if I could get a parking lol ☹	0.4215
2016-01-20	1 hour ago MikeF said:Congratulations on the first baby Dizer! First day of the rest of your life. I am going to head over to the meetup as well. See you there MBi. Thanks Mike. Much appreciated.Looking forward to your feedback on this meeting.	0.9098
2016-01-15	It's worth reading his blog:https://medium.com/@octskyward/the-resolution-of-the-bitcoin-experiment-dabb30201f7#.7nxscrtf3BTC is too static and autonomous. A desired fork into a better block structure is unlikely to ever succeed....XRP isn't much better unless they have an authority that can do active adjustments to the XRP policies. A proposal would be to create a XRP central "bank" that re-init…	0.8209
2016-01-15	Where is this bonkers currency reboot/reissue concept coming from? Are you sipping fatcat's koolaid?XRP has little in common with Bitcoin regarding the particular problems Mike Hearn brings up because1. the incentivization for running a Ripple node is not monetized directly and thereby not at cross-purposes with other development decisions.2. while open-source the software development IS centrali…	0.6553
2016-01-15	Off topic* Can someone from RL contact and just hire tommy?	0.0
2016-01-16	2 hours ago tommytrain said:On its face ILP is about enabling cross-ledger compatibility and providing a true BFT consensus layer on top of RCLI don't think that ILP provides BFT itself. I think that it 1) protects entities using BFT-enabled ledgers from malicious activites on non-BFT ledgers and 2) allows for BFT notary groups in atomic mode.	0.7096
2016-01-16	20 minutes ago tomxcs said:I don't think that ILP provides BFT itself. I think that it 1) protects entities using BFT-enabled ledgers from malicious activites on non-BFT ledgers and 2) allows for BFT notary groups in atomic mode.1) I think that's a better way of saying what I inferred from the whitepaper: if you are uneasy about RCL being centralized (currently) and not actually BFT only probabil…	0.3818
2016-01-16	1 hour ago tommytrain said:2) allows for or proscribes?Allows for I believe. I mean I don't know why you wouldn't want it but AFAIK it's not required. You could choose to have a notary group of 1 (or smaller than the minimum to protect against a certain number of faults) or a notary group that doesn't use a BFT protocol to reach a decision.	0.7607
2016-01-16	What is BFT ?	0.0
2016-01-16	41 minutes ago kanaas said: What is BFT ?https://en.wikipedia.org/wiki/Byzantine_fault_tolerance	0.0
2016-01-17	QuoteSteven Zeiler Aside from the fact that bitcoin still works fine (I use it almost every day with little trouble) it is worth noting the extreme user backlash against Hearn that occurred when he attempted to create a hard fork that introduced blacklists and censorship into the system. Good riddance Mike good try trying to take over bitcoin now go build backend bank systems that no normal perso…	0.807
2016-01-17	Maybe posted in response to:https://ripple.com/insights/what-people-are-saying-about-mike-hearns-bitcoin-takedown/	0.0
2016-01-17	48 minutes ago rippledigital said:Being facetious?!Don't think so. Fact is that R3 and Ripple are sitting on the same line (and who knows some day on the same project).Zeiler clearly was not on that line and stepped out.Assuming Ripple is a well organized professional environment (or at least moving in that direction) some of the last words in Mike's post were spot on regarding the world of Bitco…	0.8286
2016-01-17	Good post:https://db.erisindustries.com/banks/2016/01/17/blockchains-and-banks/	0.4404
2016-01-18	If Ripple and ILP succeeds as the internet of value does bitcoin really need a larger block size considering it could be an IOU that could be exchanged in a fraction of the time? I personally don't see bitcoin as a currency but more of a commodity. I think it lives on like gold an investment that isn't used for everyday transactions but still holds value.	0.831
2016-01-18	8 hours ago tomb said:If Ripple and ILP succeeds as the internet of value does bitcoin really need a larger block size considering it could be an IOU that could be exchanged in a fraction of the time? I personally don't see bitcoin as a currency but more of a commodity. I think it lives on like gold an investment that isn't used for everyday transactions but still holds value.What sustains the va…	0.9577
2016-01-18	Quora: Is the Bitcoin Blockchain about to implode?Answer by Welly Scully (of Ripple):https://www.quora.com/Is-the-Bitcoin-Blockchain-about-to-implode/answer/Wellington-W.-Sculley?srid=OhH	0.1431
2016-01-19	2 hours ago rippledigital said:Quora: Is the Bitcoin Blockchain about to implode?Answer by Welly Scully (of Ripple):https://www.quora.com/Is-the-Bitcoin-Blockchain-about-to-implode/answer/Wellington-W.-Sculley?srid=OhH perfect	0.644
2016-01-19	18 hours ago tomb said:If Ripple and ILP succeeds as the internet of value does bitcoin really need a larger block size considering it could be an IOU that could be exchanged in a fraction of the time? Unless you're a trader I have no idea who would want a Bitcoin IOU.	0.4532
2016-01-19	2 hours ago Haydentiff said:Unless you're a trader I have no idea who would want a Bitcoin IOU. Thanks Haydentiff. Isn't transaction time based on per transaction not per bitcoin? So if two trusted parties like paypal and coinbase make an exchange couldn't they agree to ious rather than cashing out right away to avoid constant transaction fees (eventually will come to this) and hour long wait tim…	0.7659
2016-01-19	3 hours ago Haydentiff said:Unless you're a trader I have no idea who would want a Bitcoin IOU. Bitcoin is going to the exchanges. There's already an indexhttps://www.nyse.com/quote/index/NYXBTThere will be futures contracts on the index. The volume on the exchanges will probably be more than the direct volume on BTC. Maybe in the near future only very large transactions are done with BTC and the…	-0.1507
2016-01-19	18 minutes ago yandel said:Bitcoin is going to the exchanges. There's already an indexhttps://www.nyse.com/quote/index/NYXBTThere will be futures contracts on the index. The volume on the exchanges will probably be more than the direct volume on BTC. Maybe in the near future only very large transactions are done with BTC and then block size limits are irrelevant because small transactions in BTC …	0.9367
2016-01-19	4 hours ago tomb said:Thanks Haydentiff. Isn't transaction time based on per transaction not per bitcoin? So if two trusted parties like paypal and coinbase make an exchange couldn't they agree to ious rather than cashing out right away to avoid constant transaction fees (eventually will come to this) and hour long wait times per transaction? Then they could cash out all at once at a later time r…	0.8331
2016-01-19	A follow-up post by Mike Hearn:https://medium.com/@octskyward/a-small-followup-aa399a83acbb#.b1vx5893r	0.0
2016-01-19	Oh good there's more. I was afraid we were going to put this to rest.	0.4404
2016-01-20	Thought this part of history is interesting. Jed's original post about "Bitcoin without mining" with responses from Mike Hearn.https://bitcointalk.org/index.php?topic=10193.0Hearn compares Jed's idea to Ripple QuoteIt sounds somewhat like Ripple.Satoshis original design goal was a system with no trust at all .... you just had to have confidence that "honest nodes" control most of the hash power b…	0.9777
2016-01-20	Interesting I thought it was Jed that helped set up Ripple. So who was the first person to change OpenCoin to Ripple?	0.4019
2016-01-20	3 hours ago rippledigital said:Interesting I thought it was Jed that helped set up Ripple. So who was the first person to change OpenCoin to Ripple?Ryan Fugger built Ripplepay.com before Chris and Jed approached him. I'm pretty sure Chris and Jed co-founded OpenCoin while building out the ripple protocol (xrp) and they later changed it's name to Ripple Labs inc.	0.802
2016-01-20	https://ripple.com/company/careers/all-jobs/#There are actually a lot of open job offers. Product Manager for FX Marketplace European Sales Director Technical Solutions Architect in Luxemburg.... They are growing fast	0.34
2016-01-20	41 minutes ago xtrapower said:https://ripple.com/company/careers/all-jobs/#There are actually a lot of open job offers. Product Manager for FX Marketplace European Sales Director Technical Solutions Architect in Luxemburg.... They are growing fast Do they need a good stonemason?	0.6486
2016-01-20	And gatehub just posted new jobs don't know how I feel about the mobile developer...https://gatehub.net/careers	0.0
2016-01-20	11 hours ago Morty said:Do they need a good stonemason? Maybe as a Rai stone currency gateway integration expert? Sounds like a Rippleworks project	0.6966
2016-01-20	Cheryl Gurz used to be at BNY Mellon where she would speak on matters of crypto and distributed ledger tech.	0.0258
2016-01-20	6 minutes ago ClemondFlinch said:Cheryl Gurz used to be at BNY Mellon where she would speak on matters of crypto and distributed ledger tech.She was recently on another panel with Chris Larsen too maybe bringing the ripple wave to The Bancorp?	0.0258
2016-01-19	Like Stellar?!	0.4199
2016-01-20	And rippleworks.org! So is this part of their plan to bring financial inclusion to the world in 2016?	0.0
2015-09-14	I don't have the required membership to view these though they do not appear significant: [TABLE][TR=class: docket_row even][TD=class: filing_date_col]9/11/2015[/TD][TD=class: filing_col]139[/TD][TD=class: docket_col]Extension of Time to File Response/Reply[/TD][/TR][TR=class: docket_row odd][TD=class: filing_date_col]9/10/2015[/TD][TD=class: filing_col]138[/TD][TD=class: docket_col]Notice of App…	-0.1511
2015-09-15	Two updates: [TABLE][TR][TD]09/14/2015[/TD][TD]141 [/TD][TD=colspan: 2]STIPULATION WITH PROPOSED ORDER re 130MOTION to Strike 129Administrative Motion to File Under SealPortions of Its Special Motion to Strike Counterclaim[REDACTED] 139Emergency MOTION for Extension of Time to File Response/Reply as to 130MOTION to Strike 129Administrative Motion to File Under SealPortions of Its Special Motion t…	0.6486
2015-09-17	Two more updates: [TABLE][TR][TD]09/16/2015[/TD][TD]143 [/TD][TD=colspan: 2]ORDER TO CONTINUE HEARING AND MODIFY BREIFING SCHEDULE ON BITSTAMPS SPECIAL MOTION TO STRIKE COUNTERCLAIM granting 142STIPULATION. Response due by 9/22/2015. Reply due by 9/29/2015. Motion continued to 10/14/2015 02:00 PM in Courtroom 2 17th Floor San Francisco before Hon. William H. Orrick. Signed by Judge William H. Orr…	0.5423
2015-09-29	Guys do we have some recent news about the caseabout Jed?Anybody knows something?	0.0
2015-09-29	[TABLE][TR][TD]09/29/2015[/TD][TD]147 [/TD][TD=colspan: 2]STIPULATION WITH PROPOSED ORDERStay Proceedings on Stellar's Crossclaimfiled by Stellar Development Foundation. (Gross Terry) (Filed on 9/29/2015) (Entered: 09/29/2015)[/TD][/TR][TR][TD]09/21/2015[/TD][TD]146 [/TD][TD=colspan: 2]Order Extending Cross-Defendant's Time to Respond by Hon. William H. Orrick granting 142Stipulation. (jmdS COURT…	0.7184
2015-10-10	STIPULATION BY RIPPLE LABS INC. AND STELLAR DEVELOPMENT FOUNDATION TO STAY PROCEEDINGS ON STELLAR’S CROSSCLAIM;ORDER STELLAR DEVELOPMENT FOUNDATION a Delaware Nonprofit Corporation RIPPLE LABS INC. a California Corporation Counterclaimant and Crossclaimant v. RIPPLE LABS INC. a Delaware Corporation GEORGE FROST an individual BITSTAMP LTD. a foreign company and DOES 1 through 20 inclusive Cross-De…	0.8788
2015-10-18	10/16/2015 157 MOTION to Strike*Cross-Defendant George Frost's Special Motion to Strike and Motion to Dismiss Stellar Development Foundation's Cross-Claims*filed by George Frost. Motion Hearing set for 11/10/2015 03:00 PM in Courtroom 2 17th Floor San Francisco before Hon. William H. Orrick. Responses due by 10/30/2015. Replies due by 11/6/2015. (Attachments: # 1Proposed Order Proposed Order)(Lee…	0.0516
2015-11-10	Thanks to user zero-2-9 in the chat. Can anyone access these PDFs though?Quote11/05/2015161 NOTICE by Ripple Labs Inc.and Request to Terminate Stay of Stellar Development Foundation's Crossclaim Against Ripple Labs(Attachments: # 1Declaration of Nicole L. Chessari # 2Exhibit A to the Declaration of Nicole L. Chessari # 3Proposed Order)(Chessari Nicole) (Filed on 11/5/2015) (Entered: 11/05/2015)11…	0.25
2015-11-10	My previous prediction on timely resolution is trending false ... because they couldn't reach agreement in mediation ... Ripple is reopening proceedings and requesting full discovery.QuoteCounselPursuant to the stipulation and order staying Stellar’s cross claims in the federal action (Dkt. #153) we hereby provide notice on behalf of Ripple Labs that we are terminating the stay effective November…	-0.2737
2015-11-10	so this shows Jed will never work a fair deal he's going to bring Stellar down with him...	-0.2411
2015-11-11	Given the huge cost of discovery that Stellar will have to incur including Attorney fees I don't understand the thinking behind Jed &amp; company not accommodating Ripple inc. to reach a deal in the mediation. I mean they will pay dearly for this. It will be costly for Ripple as well but Stellar I'm thinking is much more vulnerable financially than Ripple.Edited 11 Nov 2015 by Dizer	-0.0102
2015-11-11	So Ripple's going for blood?	0.0
2015-11-11	Waste of efforts from ripple side. While they are fu..ing with Jed on this case wasting their time and money he probably already sold 10 times more than that. I don't believe that it is so hard to find a smarter way to get rid of his XRP than asking his nephew to sell them for him. Edited 11 Nov 2015 by yvv	-0.5214
2015-11-11	21 hours ago Zooplankton said:So Ripple's going for blood?They are but only to the extent they feel that Jed flaunted their agreement by. The collateral damage will be fairly costly still.He hasn't worked there for almost what 4 years? Has his own vision underway and completely kickstarted by value of work by others at Ripple?	0.1619
2015-11-19	Quote11/18/2015164 REPLY (re 157MOTION to Strikeand Motion to Dismiss Stellar Development Foundation's Cross-Claims*MOTION to Strikeand Motion to Dismiss Stellar Development Foundation's Cross-Claims*) filed byGeorge Frost. (Lee Anthony) (Filed on 11/18/2015) (Entered: 11/18/2015)	0.0
2015-11-28	Latest CASE MANAGEMENT STATEMENT is a summary state of everything ... most interesting tidbits: Arbitration has failed between McCaleb and Ripple but parties are still discussing settlement terms informally Discovery Subpoenas issued by Ripple of McCaleb Stephenson Harris and SDF have been listed (sent in mid-November) as well as a new person of interest ... Ben Crofoot?Court date for Stellar's J…	0.9929
2015-11-28	Thanks Tommy. My heads hurts reading this. It seems to me like SDF are changing their story as they go.	0.3182
2015-11-28	11 minutes ago rippledigital said:Thanks Tommy. My heads hurts reading this. It seems to me like SDF are changing their story as they go.Plus they have no evidence to back it up baseless claims Frost would not be that stupid to risk conflict of interest / unfair practice...	-0.7783
2015-11-28	http://rippleok.com/ledger/account.html#~crofootI remember he had sell a lot XRP to buy the STR auction.	0.0
2015-11-29	You know what's so fascinating about all this from my perspective is that this is potentially the first significant real-world use case of using digital-financial forensics in a distributed ledger scenario (outside of the bitcoin / Silk Road stuff obviously). I mean think about it: Ripple are advertising their solutions as an advancement in tracking digital assets in money laundering or financial…	0.8168
2015-11-30	This has probably been posted before but I just stumbled into it. https://www.fincen.gov/news_room/nr/pdf/Ripple_Facts.pdfThis is not about the jed case mods move if necessary. http://www.justice.gov/file/421626/downloadEdited 30 Nov 2015 by KarmaCoverage	0.0
2015-12-01	Reading those documents I just learned a new term: SLAPP!QuoteA strategic lawsuit against public participation (SLAPP) is a lawsuit that is intended to censor intimidate and silence critics by burdening them with the cost of a legal defense until they abandon their criticism or opposition.Stellar made all sorts of fascinating claims: that Ripple was trying to put them out of business by choking t…	-0.8588
2015-12-01	Apparently Stellar are licenced under 501(c)(3) status:https://en.wikipedia.org/wiki/501%28c%29_organization#501.28c.29.283.29How does this affect them as a money services business if indeed they are so? Surely if Ripple are Stellar are/were?https://www.stellar.org/wp-content/uploads/2015/03/Nonprofit-Status-Memorandum-00657787xA3536.pdf	0.625
2015-12-04	QuoteMinute Entry for proceedings held before Hon. William H. Orrick: Case Management Conference and Motion Hearing re 157 MOTION to Dismiss Stellar Development Foundation's Cross-Claims and 130 MOTION to Strike. Deadline to amend/add parties: 5/1/2016. Jury Trial set for 2/6/2017 08:00 AM in Courtroom 12 19th Floor San Francisco before Hon. William H. Orrick. Written order to follow as to motion…	0.9779
2015-12-05	4 hours ago tommytrain said:Jury trial set for February 6 2017What happens if Jed or stellar or anyone else on that side breaks any other agreement before that?Will that be considered a separate case?This was about 100m xrp I believe. Could this be done like 50 times over with each trial taking 4 years?	0.7383
2015-12-05	4 hours ago deemdior said:What happens if Jed or stellar or anyone else on that side breaks any other agreement before that?Will that be considered a separate case?This was about 100m xrp I believe. Could this be done like 50 times over with each trial taking 4 years?It will only happen more if they are ready to have the courts hold the $ and xrp for years.	0.829
2015-12-05	4 hours ago MundoXRP said:It will only happen more if they are ready to have the courts hold the $ and xrp for years. O yeah... forgot about that one	0.3612
2015-12-06	Does anyone have a rough ballpark figure as to how much this case might be costing each party? I hope they can reach settlement first but could Ripple just rinse and drain Stellar before the jury court case is due? Sent from my iPhone using Tapatalk	0.4956
2015-12-07	On December 6 2015 at 2:35:09 AM rippledigital said: Does anyone have a rough ballpark figure as to how much this case might be costing each party? I hope they can reach settlement first but could Ripple just rinse and drain Stellar before the jury court case is due?Sent from my iPhone using Tapatalk Usually the legal cost for an attorney is between $300 - $500 per hour. Mostly likely it would be…	0.1803
2015-12-08	What about other court / legal fees?	0.128
2015-12-08	There are estimates submitted earlier for bitstamp's lawyers which are also being disputed by Stellar. They were asking for north of 100k 6 months ago.Lawyer fees could easily eat up half of any settlement by end of trial.	-0.34
2016-01-15	@zero-2-9 just posted the latest update in the chat:https://pacermonitor.com/public/case/7914246/v_Ripple_Labs_Inc_et_al	0.0
2016-01-19	It's the full written order of the judge explaining why he struck SDFs motions against Frost and Bitstamp ordering the case to trial (as previously noted). It's interesting to read as it basically denounces the motion as a meritless conspiracy theory with little actual facts and doesn't bode well for SDF's case moving forward. With the date for the trial still a year away it makes me wonder if SD…	-0.8183
2016-01-17	R3 would like to buy Ripple what else they mentioned is smoke screen. Ripple would be perfect for them if they can run RCL on a closed and secured network between banks and issue XRP exclusively to FIs that are member of R3 and where the public is excluded. Maybe Ripple thinks about selling to R3 and that's why current XRP is in effect abandoned. How much is Ripple worth for R3? Maybe if they buy…	0.6597
2016-01-17	1 hour ago yandel said:Ripple would be perfect for them if they can run RCL on a closed and secured network between banks and issue XRP exclusively to FIs that are member of R3 and where the public is excluded. They don't need Ripple or any distributed ledger technology for this. If this closed network is for R3 members only then it can't be used to transfer money to non-R3 banks. Number of R3 me…	0.8271
2016-01-17	3 hours ago xtrapower said:.. three different things that make the difference:1. the best technology: I think it's important to clarify the perception that R3 is building their own technology.... it's actually not at all. Our strategy is adopt adopt or build. If someone else like chain (chain.com) or Ripple or Symbian or Ethereum comes up with the best solution we are in!...But earlier he says ht…	0.952
2016-01-17	Thanks for posting @xtrapower!	0.4926
2016-01-17	4 hours ago cmbartley said:But earlier he says https://www.youtube.com/watch?v=c9CjWz2N5Hs&amp;feature=youtu.be&amp;t=0h28m45sSo what does that mean for XRP if they go with Ripple technology?This remarking questions from Michael Barr on "private money creation" were also interestingQuote	0.6322
2016-01-17	This conference is really useful thanks for posting. Here are the links in sequence for those who wanna watch the entire conference (worthwhile):1 - 2 - 3 -	0.7485
2016-01-17	@RafOlP: Indeed just finished watching the whole series. A lot of interesting quotes and thoughts. I encourage everyone with interest in that matter to watch that. You will probably learn a lot and get some good insights. If i had to choose 3 points to take along i think it would be: 1. The highly fragmented (decentralised ) regulatory framework in the US makes it incredibly difficult to develop …	0.9682
2016-01-17	Thank you for the summary @xtrapower	0.3612
2016-01-18	13 hours ago xtrapower said:1. The highly fragmented (decentralised ) regulatory framework in the US makes it incredibly difficult to develop a working business model. UK is mentioned as a very positive example in terms of regulation by Ryan Zagone (I think of Earthport). But regulation is THE most crucial barrier to adoption right now. Charley Cooper emphasizes that many times. So we might see a…	0.2022
2016-01-18	What I continue to struggle to understand is what exactly will drive demand for (and therefore increase the price of) XRP? Maybe 2hr cross-border settlement times via Earthport etc are good enough. Will there really be enough demand for exchange of medium-interest currency pairs to substantially drive XRP price? I'm increasingly starting to think that XRP may not have a role in interbank settleme…	0.3094
2016-01-18	20 minutes ago cmbartley said:What I continue to struggle to understand is what exactly will drive demand for (and therefore increase the price of) XRP? Maybe 2hr cross-border settlement times via Earthport etc are good enough. Will there really be enough demand for exchange of medium-interest currency pairs to substantially drive XRP price? I'm increasingly starting to think that XRP may not hav…	0.9447
2016-01-18	8 hours ago rippleric said:Then you are missing the bigger picture they will go where liquidity and best forex rates areMy sense is that Earthport companies/banks will have the opportunity to become MMs on the Ripple network in Q2 or Q3 (after RT totally closes down). With banks in 65 countries you could have XRP become liquid with 1/4 of the world's currency overnight. That would potentially dri…	0.891
2016-01-18	What about the XRP fee it's built in and required like a postage stamp and prevents spam seems like a fairly integral part of the RCN to me same with it having no counterparty like you mentioned. It bridges currencies via auto-bridging and automatically converts currencies.	0.1531
2016-01-18	This guy was on point Glenn Hutchins at 3:13:00...Check analogy from 100 years ago is entertaining.2 key features the ledger and protocol for moving money around "rails".What is this distributed ledger thing? It is 3 things...coin commodityledgertransportation "rails" .. most importantCopper analogy is very interesting. Copper is valuable because of the information which can move over copper wire…	0.955
2016-01-19	I found it interesting that the guys from R3 suggested that regulators (in second video) would *NEVER* allow transactions of financial institutions to be validated by anonymous validators (basically just anybody). The regulator guys seemed to agree with his sentiment. R3 also talked about how they've been instructed to stay away from building settlement layer infrastructure instead they've been a…	0.9256
2016-01-19	Not sure if it impacts RCL directly as FIs can choose which validation entities to trust/ interact with. I have a feeling that the Ripple FI tools being rolled out could even specify parameters to make networking more palatable (say you can limit validations to regions jurisdictions white-lists). It can be other trusted banks Microsoft Ripple or even some yet-to-be-thought-of government branch.Ha…	0.9061
2016-01-19	I found it interesting that the guys from R3 suggested that regulators (in second video) would *NEVER* allow transactions of financial institutions to be validated by anonymous validators (basically just anybody). The regulator guys seemed to agree with his sentiment. R3 also talked about how they've been instructed to stay away from building settlement layer infrastructure instead they've been a…	0.7449
2016-01-15	I understand the drivers of your idea but that would be Ripple (Labs') death. ~100bn XRP are existant (not free float) as of today this translates into more than half a billion(!) USD equivalent of what various people are holding/owning today. So you are suggesting to just make that half a billion (that basically the founders early and current supporters advisors etc hold) worth zero? What do you…	0.8941
2016-01-15	22 minutes ago thunderw said:So you are suggesting to just make that half a billion (that basically the founders early and current supporters advisors etc hold) worth zero?That's exactly what I am suggesting. Just let the five validators go dark. Other than a few XRP holders nobody would even notice. Then in a few months relaunch the whole thing with a fresh genesis ledger and a distribution stra…	0.6369
2016-01-15	6 minutes ago fatcat said:That's exactly what I am suggesting. Just let the five validators go dark. Other than a few XRP holders nobody would even notice. Then in a few months relaunch the whole thing with a fresh genesis ledger and a distribution strategy that reflects the needs of the banks and other market participants. In golf it's called a "mulligan".Forget the legal issues they would face …	0.6369
2016-01-15	I believe I've seen some suggestion by one of the Bitcoin developers (Hearn of Garzick?) and even to do it on a regular base. For more than one reason whereby AML preventing was one of the mentioned reasons. By re-issuing only "whitelisted" XRP and under control of a central party.	0.8286
2016-01-15	28 minutes ago rootvegetable said:who would trust issuance #2? I think JoelKatz pointed out something similar recently. Can't find the post right now.	0.5106
2016-01-15	41 minutes ago rootvegetable said:Forget the legal issues they would face who would trust issuance #2? A good point. Because nobody trusts issuance #1.	0.836
2016-01-15	1 minute ago fatcat said:Because nobody trusts issuance #1.Source? So R(L) has distributed billions of XRPs to people who don't trust it?	0.1921
2016-01-15	7 minutes ago T8493 said:Source? So R(L) has distributed billions of XRPs to people who don't trust it?Source? Common sense. If Ripple goes bankrupt tomorrow and the five validators go dark what happens to XRP? It has been three years and there has been no adoption no decentralization pivot after pivot so why not kill RCL in its current form and relaunch with a new vision and platform. Best of al…	0.7399
2016-01-15	Just now fatcat said:Best of all Jed goes away forever.Jed doesn't necessarily go away. He might have a clause in his contract stating that he must get his share of tokens in all new ledgers.	0.7506
2016-01-15	2 hours ago fatcat said:One of Ripple's biggest problems is the way in which the distribution of XRP has been handled since the beginning.Says who? This is a false premise.	-0.4019
2016-01-15	8 minutes ago Vinnie said:Says who? This is a false premise. I agree.	0.3612
2016-01-15	20 minutes ago Vinnie said:Says who? This is a false premise. Really? The 20% XRP grant to the founders that immediately vested in addition to founder equity in the company? Jed's departure with billions of XRP and his determination to sink the company?. Hundreds of thousands (maybe millions) of dollars spent in ongoing lawsuits a distribution strategy that lacks any transparency? You've got to a…	0.9626
2016-01-15	Just now fatcat said:Really? The 20% XRP grant to the founders that immediately vested in addition to founder equity in the company? Jed's departure with billions of XRP and his determination to sink the company?. Hundreds of thousands (maybe millions) of dollars spent in ongoing lawsuits a distribution strategy that lacks any transparency? You've got to admit that it could have been way better. …	0.9372
2016-01-15	3 minutes ago tomb said:Besides the founders and devs deserve a percentage of what they created.Surely that comes as stock options and equity in the company just like any other startup does? The founders of Tesla didn't keep 20% of all the cars they make. But they still have plenty of upside.Anyway that's all old news...	0.7506
2016-01-15	3 minutes ago fatcat said:Surely that comes as stock options and equity in the company just like any other startup does? The founders of Tesla didn't keep 20% of all the cars they make. But they still have plenty of upside.Anyway that's all old news...Tesla the antispam mechanism of monday morning traffic?	0.6966
2016-01-15	40 minutes ago fatcat said:And perhaps a better question is "what would happen if Ripple's five validators go dark?" Hopefully there is a planning document somewhere that has been discussed in the boardroom about this very scenario. Anyone who holds XRP should be concerned about that.There are more than five validators in the network: https://validators.ripple.com/#/validators . The network certa…	0.7906
2016-01-15	1 minute ago T8493 said:There are more than five validators in the network: https://validators.ripple.com/#/validators .How many of those outside of Ripple's five validators are actually on a UNL for anyone else's Rippled? Probably none. One or two at best.	0.6369
2016-01-15	8 minutes ago fatcat said:How many of those outside of Ripple's five validators are actually on a UNL for anyone else's Rippled? Probably none. One or two at best.UNLs can be reconfigured.	0.6369
2016-01-15	3 hours ago fatcat said:I'm suggesting a thought experiment: How might Ripple go about re-initializing XRP to undo the failures of the past? Imagine no founders' 20% grab no Jed no FinCEN complaints maybe a different inflation algorithm (i.e. no 'premine') etc.I don't think that any of these reasons are good enough to reset.In regards to the founders' 20% (regardless if you think the founders sho…	0.1909
2016-01-15	2 hours ago fatcat said:That's exactly what I am suggesting. Just let the five validators go dark. Other than a few XRP holders nobody would even notice. Then in a few months relaunch the whole thing with a fresh genesis ledger and a distribution strategy that reflects the needs of the banks and other market participants. In golf it's called a "mulligan".500 million USD gone and nobody notices? I…	0.8048
2016-01-16	Reinitializing XRP would undermine any faith in the system.	0.1531
2016-01-16	8 hours ago fatcat said:Really? Yes really. While it would have been nice to have the foresight to "Jed-proof" the initial XRP distribution with a better legal agreement I hardly think it constitutes "Ripple's biggest problem." In fact experience shows that institutions are not quite ready to put all their customers' transactions onto a public ledger. I think this eclipses the issue of the XRP di…	0.8681
2016-01-16	The distribution of XRP is certainly a nogo for anyone looking Ripple. Why not considering a relaunch. The rules would be that current XRP holders get the same stake in a new version minus those parties who were detrimental to Ripple. All those employees at Ripple who are in good terms with the company would benefit. Chris Larsen acted as well for the interests of XRP. Usually executives have som…	0.973
2016-01-16	XRP today under 0.005 while Ethereum up in the last 7 days https://www.coingecko.com . It looks like Ethereum is now the choice for most prospective competitor with BTC regardless if it is technically obscure with weaker development capacity than Ripple. Much has to do with the hype surrounding Ethereum though it's still experimental and with no clear business model. XRP needs more awareness and …	0.5927
2016-01-16	1 hour ago yandel said:XRP today under 0.005 while Ethereum up in the last 7 days https://www.coingecko.com . It looks like Ethereum is now the choice for most prospective competitor with BTC regardless if it is technically obscure with weaker development capacity than Ripple. Your logic seems flawed: X coin has 7 day uptrend vs. BTC value =&gt; X is the most prospective competitor to BTC?ETH USD…	-0.1027
2016-01-16	2 hours ago yandel said:XRP today under 0.005 while Ethereum up in the last 7 days https://www.coingecko.com . It looks like Ethereum is now the choice for most prospective competitor with BTC regardless if it is technically obscure with weaker development capacity than Ripple. Much has to do with the hype surrounding Ethereum though it's still experimental and with no clear business model. XRP n…	0.8494
2016-01-16	Just now tulo said:If 5 RL validators shut down the network will fail BADLY. Currently maybe yes. However there are a lot of reasons why they could shut down their own validators (i.e. enough other validators or the existing validators move to another legal entity) when this is not necessarily true.	-0.7554
2016-01-16	21 hours ago fatcat said:One of Ripple's biggest problems is the way in which the distribution of XRP has been handled since the beginning.I'm suggesting a thought experiment: How might Ripple go about re-initializing XRP to undo the failures of the past? Imagine no founders' 20% grab no Jed no FinCEN complaints maybe a different inflation algorithm (i.e. no 'premine') etc.Could Ripple just switc…	-0.8282
2016-01-16	1 minute ago yvv said:RCL and they are not going to continue development in this direction since there are no use cases for it.When did R(L) say this? In which direction they won't continue development? R(L) said they didn't see profitable (short term) use cases for IOUs AFAIK not for RCL.	-0.608
2016-01-16	23 hours ago fatcat said:DOne of Ripple's biggest problems is the way in which the distribution of XRP has been handled since the beginning.I'm suggesting a thought experiment: How might Ripple go about re-initializing XRP to undo the failures of the past? Imagine no founders' 20% grab no Jed no FinCEN complaints maybe a different inflation algorithm (i.e. no 'premine') etc.Could Ripple just swit…	-0.8634
2016-01-16	30 minutes ago jpchang888 said: What you are proposing and instigating does not work and you probably know it. What you are propose will damage the company more than any benefit it may have. I would say the proposal and thought experiment is very interesting and should be taken into consideration. Why not trying to get Jed out? He didn't left Ripple in good terms he explictly uses his XRP as a th…	0.8795
2016-01-16	About this crazy experiment:- From a practical point of view: yes they can re-initiate XRP-From a realistic point of view: that would kill the reputation of Ripple and RCL. Not only that would show that a "distributed" ledger can be manipulated by one company but all the few that invested into XRP would sue RL. Do not considering that it's hard to find a better distribution policy. How would you …	0.3378
2016-01-16	18 minutes ago tulo said:Do not considering that it's hard to find a better distribution policy. How would you do that? Facebook authentication ()? "Mining"? We can discuss about a fair distribution policy (that can be valid for actual RCL) but that would require a new topic The distribution policy would be to distribute to current XRP holders minus those who did detrimental acts. Only those in b…	0.8587
2016-01-16	@yandel makes some good points. A relaunch of XRP could effectively cut Jed out of the equation. They could also reduce the number of available tokens from 100 Billion to maybe 100 Million and lift the price accordingly to something that's not a tiny fraction of a cent. They could also use the opportunity in advance to establish a proper distribution strategy with proper governance (perhaps via a…	0.9212
2016-01-16	8 hours ago yandel said:It looks like Ethereum is now the choice for most prospective competitor with BTC regardless if it is technically obscure with weaker development capacity than Ripple. Much has to do with the hype surrounding Ethereum though it's still experimental and with no clear business model.The business model for the Ethereum is broadly similar to that of Bitcoin - there is none. Ju…	0.578
2016-01-16	About this crazy experiment:- From a practical point of view: yes they can re-initiate XRP-From a realistic point of view: that would kill the reputation of Ripple and RCL. Not only that would show that a "distributed" ledger can be manipulated by one company but all the few that invested into XRP would sue RL. Do not considering that it's hard to find a better distribution policy. How would you …	0.3378
2016-01-16	2 hours ago tulo said:About this crazy experiment:- From a practical point of view: yes they can re-initiate XRP-From a realistic point of view: that would kill the reputation of Ripple and RCL. Not only that would show that a "distributed" ledger can be manipulated by one company but all the few that invested into XRP would sue RL. Do not considering that it's hard to find a better distribution …	0.6622
2016-01-16	I'm by the way a big supporter of founders having a decent stake in XRP rather than the company's equity. An alignment of interest is probably THE most important thing (for me) when making an investment/bet.	0.7346
2016-01-16	1 hour ago thunderw said:I'm by the way a big supporter of founders having a decent stake in XRP rather than the company's equity. An alignment of interest is probably THE most important thing (for me) when making an investment/bet. Goes well until they get another stellar idea	0.807
2016-01-16	3 hours ago tulo said:About this crazy experiment:- From a practical point of view: yes they can re-initiate XRP-From a realistic point of view: that would kill the reputation of Ripple and RCL. Not only that would show that a "distributed" ledger can be manipulated by one company but all the few that invested into XRP would sue RL. Do not considering that it's hard to find a better distribution …	0.7972
2016-01-17	8 hours ago fatcat said: They could also use the opportunity in advance to establish a proper distribution strategy with proper governance (perhaps via a foundation). And they could change the tarnished name of XRP to something else.There is nothing to stop Ripple from doing any of this. It's called a pivot something that they are already quite good at. Call RCL the 0.9 beta and the new network t…	0.9719
2016-01-17	20 hours ago thunderw said:I'm by the way a big supporter of founders having a decent stake in XRP rather than the company's equity.It is a good idea to put aside a decent stake in XRP to reward founders support development etc but not the way it was done by Ripple. These funds should be locked in reserve account which is controlled by multi-signature permissions. Each transaction should be appro…	0.9195
2016-01-17	Just now yvv said:If not Ripple somebody else will do it and then by-by XRP.Stellar? I personally won't be trading my XRP for lumens anytime soon...	0.0
2016-01-17	37 minutes ago tomb said:Stellar? I personally won't be trading my XRP for lumens anytime soon...bye bye XRP There are other projects out there. I will not call their names because it will cause you PITA again baby.	-0.6289
2016-01-18	I don't think that the original distribution was flawed. The original founding members of Ripple Labs / Ripple deserve a large stake in the coin / token and it actually benefits this community of investors that their financial interests align with ours. The fact that one of the founders decided to go rogue and found a competing coin was a temporary problem that the market will eventually fix. The…	0.8979
2016-01-18	51 minutes ago Hodor said:I don't think that the original distribution was flawed. The original founding members of Ripple Labs / Ripple deserve a large stake in the coin / token and it actually benefits this community of investors that their financial interests align with ours. The fact that one of the founders decided to go rogue and found a competing coin was a temporary problem that the marke…	0.9586
2015-11-03	1. No2. No it is hot wallet of btc38.com	-0.5267
2015-11-03	2 hours ago yxxyun said:1. No2. No it is hot wallet of btc38.comCan you elaborate more on the reasons for your answer to Q1?	-0.5267
2015-11-04	Haha alibaba is a big company it's R&amp;D employees may paying attention to Ripple but the company wouldn't do such things and they wouldn't let you know when they do. And I guess Q1 was already answered by Q2.Edited 4 Nov 2015 by beyond73	0.25
2015-11-04	8 hours ago beyond73 said:... And I guess Q1 was already answered by Q2.Beyond73I don't understand? You mean it is not an Alibaba wallet because it's a btc38-wallet that has funded a lot of the XRPs in ~alibabapay? Maybe I misunderstood you but how would that prove that it's not an Alibaba wallet?(I myself don't believe it's an Alibaba wallet but if it would be it would be an important thing)	0.2593
2015-11-04	32 minutes ago takida said:Beyond73I don't understand? You mean it is not an Alibaba wallet because it's a btc38-wallet that has funded a lot of the XRPs in ~alibabapay? Maybe I misunderstood you but how would that prove that it's not an Alibaba wallet?(I myself don't believe it's an Alibaba wallet but if it would be it would be an important thing)Maybe you could share why you are assuming its an…	0.644
2015-11-04	23 minutes ago RafOlP said:Maybe you could share why you are assuming its an alibaba's account and not a name squatter?No I don't assume it is (don't think it is Alibaba either) :) Just extra interrested since it's such a huge and interresting company and the gateway is chinese and I didn't understand beyond73s motivation (first it was yxxyun that just answered "No" with any motivation what)?Edit…	0.7991
2015-11-05	You got it it's founded by BTC38 so it doesn't belong to alibaba. BTC38 is a big crypto exchange in China and it provides xrp trading so it's understandable why it has a big wallet in RT. And alibaba the company is not involved in crypto or blockchain business yet and even it has a wallet it won't be called alibabapay but Alipay instead.	0.0
2015-11-05	@beyond73 Thx for your answer	0.3612
2015-11-05	well if nothing else ripplefox has a bridge to BTC38 and alipay for CNY... https://ripplefox.com/cny/index	0.2732
2015-11-05	Its a bridge to Alipay accounts owned by individuals not the company. Nearly 1/10 of Chinese people have Alipay accounts.	0.0
2016-01-16	Now that ripple trade has closed does anyone know how we can still use ripplefox to pay sellers with alipay	-0.1027
2016-01-18	On 1/16/2016 at 2:11 AM redridinghood said:Now that ripple trade has closed does anyone know how we can still use ripplefox to pay sellers with alipay You could download a desktop client which support the Federation protocol. You can check the "Links &amp; Resources" tab of the forum.https://github.com/yxxyun/ripple-client-desktop/releases	0.3182
2016-01-14	Excellent they cover this (and more) – the myth of the barter system has been debunked for so long now it amazes me people still think societies ever used it.	0.7845
2016-01-16	Great article @AlecOn 14 January 2016 at 8:40 AM rippledigital said:Excellent they cover this (and more) – the myth of the barter system has been debunked for so long now it amazes me people still think societies ever used it.I'm pretty sure in my high school (economics) class we were taught about the barter system before money was invented. Another theory bites the dust..	0.9477
2015-11-10	Can anyone with more experience please tell me if the command above in red is even required? The instructions on Github just says "Download nw.js" so this is what I did.	0.3774
2015-11-10	1 hour ago karlos said:Can anyone with more experience please tell me if the command above in red is even required? The instructions on Github just says "Download nw.js" so this is what I did.it doesn't matter.well done hope you can keep update with the development.git pull npm install ( if there is a modification on package.json )cp config_example.js config.js (if there is a modification on conf…	0.5559
2015-11-10	nw.js is an app runtime based on Chromium and io.js. For building desktop applications that will run on OSX Windows and Linux.No harm in having it I think.	-0.6908
2015-12-27	Help meplease.centos 6.5 and fedora 21 build faild!!!nodejs :v0.12.7 I get a blank window with a spinning Ripple logo in the center and nothing else. (on windows and linux)	0.5538
2015-12-27	Ripple community is so great that nobody can make a package of ripple client for each of major operation systems. It reminds linux back in 1995 when you needed to recompile a system kernel to install modem.	0.7384
2015-12-27	9 minutes ago yvv said:Ripple community is so great that nobody can make a package of ripple client for each of major operation systems. It reminds linux back in 1995 when you needed to recompile a system kernel to install modem.Karlos made packages for Windows and OS X: http://wavewallet.net/	0.7384
2015-12-28	two things would be nice to mention:1. sudo npm install --global gulp (Didn't work without "sudo" for me on MacOS 10.10.5)2. Settings --&gt; Network Settings --&gt; Check if you want this software application to be online (otherwise I thought I had installation issue)thanks for sharing )	0.8316
2015-12-29	On 27 December 2015 at 10:52 PM pxf said:Help meplease.centos 6.5 and fedora 21 build faild!!!nodejs :v0.12.7 I get a blank window with a spinning Ripple logo in the center and nothing else. (on windows and linux)Unfortunately I don't know much about linux if you post the error messages that appear during the build someone might be able to help..	-0.5067
2015-12-29	I found a bug in the current build. It is an error when sending a payment or making a trade/simple buy in which path results are inadvertently hidden due to an error processing XRP amount.To reproduce it run a dev instance ("gulp" intead of "gulp packages") open an account with some XRP in it and try to use trade/simple to buy an IOU. If there are any valid paths for you to buy the IOUs with XRP …	-0.667
2016-01-16	On 12/29/2015 at 5:37 AM RafOlP said:I found a bug in the current build. It is an error when sending a payment or making a trade/simple buy in which path results are inadvertently hidden due to an error processing XRP amount.Yep. The bug is still there. I can confirm it.	-0.4939
2016-01-14	The Rock Trading is a Ripple Gateway....they offer a debit card to your account.	0.0
2016-01-16	On 1/14/2016 at 7:35 PM RobertHarpool said:The Rock Trading is a Ripple Gateway....they offer a debit card to your account. Thanks I didn't know about this one. I'll check their conditions.Their order books look bit thin though so I guess I'll still need to do BTC.SnapSwap --&gt; BTC.RockTrading as a blockchain transaction rather then ripple order.	0.4404
2016-01-15	Immediately proceeded by Barry Silbert's prediction of impending "Mass global consumer adoption" of bitcoin which had me rolling.	0.0
2016-01-14	Great piece really interesting and I didn't know anything about him before this. I'd love to read his thoughts on Ripple and ILP.	0.9061
2016-01-14	Update! Hot off the press this just in:https://medium.com/@octskyward/the-resolution-of-the-bitcoin-experiment-dabb30201f7#.rj3r92prlQuoteI’ve spent more than 5 years being a Bitcoin developer. The software I’ve written has been used by millions of users hundreds of developers and the talks I’ve given have led directly to the creation of several startups. I’ve talked about Bitcoin on Sky TV and B…	-0.9005
2016-01-14	Ooo!	0.0
2016-01-14	If you didn't already.... now it's time to do like Mike and sell off all your BTC holdings as his advice may sound in Bitcoinstreet like Buffet's in Wallstreet....	0.3612
2016-01-15	well he is still hopefull:Still all is not yet lost. Despite everything that has happened in the past few weeks more members of the community have started picking things up from where I am putting them down. Where making an alternative to Core was once seen as renegade there are now two more forks vying for attention (Bitcoin Classic and Bitcoin Unlimited). So far they’ve hit the same problems as…	0.7802
2016-01-15	1 hour ago rippledigital said: Ooo!Says the guy who "analyzed" the Ripple protocol without lifting the lid on consensus.	0.0
2016-01-15	8 minutes ago tommytrain said:Says the guy who "analyzed" the Ripple protocol without lifting the lid on consensus.Going to be "interesting" now Peter Todd and Mike Hearn are BOTH working at R3...	0.0
2016-01-15	Just now rippledigital said:Going to be "interesting" now Peter Todd and Mike Hearn are BOTH working at R3...It's a big project; 40+ banks 100+ experts lots of parts and pieces	0.0
2016-01-15	12 minutes ago rippledigital said:Going to be "interesting" now Peter Todd and Mike Hearn are BOTH working at R3...Is he actually working for R3? I thought it was more of a consultation arrangement to produce the Ripple paper...	0.0
2016-01-15	There's definitely something fishy going on. Mike Hearn – Director and Lead Platform EngineerPeter Todd – ???	0.5007
2016-01-15	Pure speculation only:R3 needs a bitcoin/Ripple guy in the mix someone who understands core protocol/security/scaling stuff an uber-geek. They hired Todd for a report or two on Ripple maybe to suss him out. Perhaps either because he screwed up the reports and/or due to his public outspokenness on all things bitcoin/Ripple/etc they decided to hire someone else a reputable geek from within the bitc…	-0.6372
2016-01-15	13 minutes ago rippledigital said:Highlighting my own. Did anyone read this follow-up report? I thought there were two total (both Todd's). But maybe there were three – looks like it was pulled anyway. I call shenanigans.There was Peter Todd's report as well as a non-technical report by (I believe) Jo Lang (which also had some big misconceptions in it). They did more or less retract Peter Todd's …	0.7783
2016-01-15	46 minutes ago tommytrain said:Says the guy who "analyzed" the Ripple protocol without lifting the lid on consensus.Bitcoin and Ripple are 2 different and separate things. Peter is an expert with Bitcoin. That doesn't make him an expert with Ripple. (Yes his Ripple paper sucked.)Peter is outspoken and critical about all things equally. I don't know him well but I do know him some and I think he h…	-0.0836
2016-01-15	35 minutes ago Haydentiff said:Bitcoin and Ripple are 2 different and separate things. Peter is an expert with Bitcoin. That doesn't make him an expert with Ripple. (Yes his Ripple paper sucked.)Peter is outspoken and critical about all things equally. I don't know him well but I do know him some and I think he has a lot a lot of integrity. I might not like some of the things that he says but I a…	0.6415
2016-01-15	1 hour ago tommytrain said:When I called him on the omission he openly acknowledged that he skipped any actual analysis on the consensus algorithm itself but offered to actually do the work for 40k and a month to do so. (tweet now deleted)That's a form of integrity I suppose.It is.I followed all of the tweets that day. He was willing to put x amount of time into the paper for x amount of dollars.…	0.5267
2016-01-15	His expertise his ideology and his holdings are Bitcoin. Omitting the work which is described in the title coming to conclusions like "if 20% of validators disagree on a single transaction the ledger forks" and crafting imaginative scenarios of elaborate global espionage to effectuate what would actually only amount to a temporary delay on a transaction showed (to me at least) monstrous evidence …	-0.5423
2015-12-16	Be careful with Cryptsy these days... I had some BTCs there (which I converted to XRPs of course 👍) but they didn't process my withdrawal request for &gt;1 month(!). Ended up trading into DOGE (okish liquidity there) withdrawed traded back into BTCs at Poloniex to finally buy XRPs via BTC2Ripple... Did cost me a lot...but the failing BTC withdrawals at Cryptsy scared me a bit	-0.6063
2015-12-16	I had this problem a while ago... and it's still not fixed. Don't send your XRP they will disappear but never show up at the destination wallet. Luckily they fixed this for me. Here's what to do:1. Convert your XRP to Bitcoin on Cryptsy you don't actually have a Ripple wallet there it's a shared wallet. 2. Send your Bitcoin to a BitStamp or other trusted Gateway that trades XRP3. Send XRP from Bi…	0.8294
2015-12-16	Hmm. I bought to hold long term. I can wait a month. What are the odds of them going bust?	0.0
2015-12-16	4 minutes ago Morty said:Hmm. I bought to hold long term. I can wait a month. What are the odds of them going bust?The way things have been going... high. See Reddit boards. You can do a test transfer to see if BTC is transferring within expected times (10 - 120 minutes). If so You can transfer out and pray that prices don't change dramatically in that period of time... but we know how quickly cr…	0.1655
2015-12-16	Even after a month and dozens of emails they didn't process my withdrawal (as I said DOGE withdrawals worked for me then). So I'd be very careful. Also test BTC withdrawals only with tiny amounts! Because support hasn't even cancelled some of my pending withdrawal requests after I asked them..so even as of today I have BTCs stuck at Cryptsy.	0.5388
2015-12-16	1 minute ago thunderw said:Even after a month and dozens of emails they didn't process my withdrawal (as I said DOGE withdrawals worked for me then). So I'd be very careful. Also test BTC withdrawals only with tiny amounts! Because support hasn't even cancelled some of my pending withdrawal requests after I asked them..so even as of today I have BTCs stuck at Cryptsy. Maybe test with small BTC if…	0.5388
2015-12-24	I was just informed by Cryptsy that Ripple is helping them with their wallet problems.Can any Ripple employees confirm this?	-0.128
2015-12-25	I've never used them but like @cmbartley mentioned I've read about the dramas withdrawing from cryptsy:https://www.cryptocoinsnews.com/cryptsys-bitcoin-withdrawal-troubles-continue/https://www.reddit.com/r/Bitcoin/comments/3rvl2a/cryptsy_exchange_warning_unable_to_withdrawal/http://siliconangle.com/blog/2015/10/19/bitcoin-exchange-cryptsy-may-have-gone-full-mt-gox-refuses-to-pay-out-customers/So …	-0.2755
2015-12-25	@karlos sorry I don't speak Latin But seriously I should have done a better job keeping up with the news. I created a cryptsy account way before all this happened and never really used it. I jumped in when I saw cheap xrp without questioning why they were cheap.Anywho. I'm told the wallet will be up next week. We'll see though.	0.5417
2016-01-02	http://blog.bitbargain.com/post/135013888607/cryptsy-incompetence	0.0
2016-01-02	20 minutes ago cmbartley said:http://blog.bitbargain.com/post/135013888607/cryptsy-incompetenceI got out via pot coin. Lost a bit but better than losing it all.If it is technical issues then Cryptsy are doing an appalling job with customer service and should be ashamed. If it's not technical issues well I'm glad I got out.	-0.7023
2016-01-02	@karlos sorry I don't speak Latin But seriously I should have done a better job keeping up with the news. I created a cryptsy account way before all this happened and never really used it. I jumped in when I saw cheap xrp without questioning why they were cheap.Anywho. I'm told the wallet will be up next week. We'll see though. I just got my friend to get all his btc out from cryptsy because of t…	0.8174
2016-01-04	My btc withdrawel to bitstamp took five days! I am very happy it arrived now	0.6468
2016-01-06	you were warned... http://www.coindesk.com/altcoin-exchange-cryptsy-takes-trade-engine-offline/	0.0
2016-01-06	5 minutes ago cmbartley said:you were warned... http://www.coindesk.com/altcoin-exchange-cryptsy-takes-trade-engine-offline/	0.0
2016-01-13	Got this email.But the link asks for user name and password and is unencrypted. Phishing scam? Hi Cryptsy ceases its activities in the wake of the theft of most of Bitcoins from the COLD storage. You can start a refund procedure at the link: [Removed link coz it had my email address in it]Please accept our apologies. CryptsyEdited 13 January by MortyRemoved link	-0.2732
2016-01-15	It has happened... http://blog.cryptsy.com/post/137323646202/announcementhttp://www.coindesk.com/class-action-lawsuit-filed-digital-currency-exchange-cryptsy/	0.0
2016-01-15	Wow. Big Vern's a jerk for lying about that. A big fat MtGox.	-0.25
2016-01-15	And so the name of Bitcoin gets more rotten and toxic case by case.Understandable that serious business and banks do not want to be called with or related to anything with the name "Bitcoin" on it.Even if it's only mentioned in de sidelines of an article going over their institute.	-0.6267
2016-01-15	So much drama. The bitcoin community has been full of con artists tricksters and incompetent fools from day one.Yey free-market money!	-0.8356
2016-01-15	Hmm unclear. Not sure why the most of the transactions are in denominations of 10K. If you follow the path back you get to JoelKatz. Doesn't take too many hops. Looks like some of the early transactions are between the accounts an ~ryantest possibly Ryan Fugger?	0.4215
2016-01-15	Demo accounts?Edited 15 January by tomxcs	0.0
2016-01-15	14 minutes ago tomxcs said:Demo accounts?Maybe pilotEdited 15 January by yxxyun	0.0
2016-01-15	49 minutes ago cmbartley said:Hmm unclear. Not sure why the most of the transactions are in denominations of 10K. If you follow the path back you get to JoelKatz. Doesn't take too many hops. Looks like some of the early transactions are between the accounts an ~ryantest possibly Ryan Fugger?maybe Ryan TerribiliniEdited 15 January by yxxyun	0.4215
2016-01-15	SnapSwap Luxembourg planned a restart in jan. 2016 ?	0.0
2016-01-15	Nice find @yxxyun!	0.4753
2016-01-14	Have you not seen their strategy for XRP? I think it's a good one. Brilliant even. They've always maintained their policy would result in a strengthening of its value.	0.872
2016-01-14	7 minutes ago Zooplankton said:Have you not seen their strategy for XRP? I think it's a good one. Brilliant even. They've always maintained their policy would result in a strengthening of its value. They only said they plan to strengthen xrp but apart form that they did not provide any info.. such as no details.. if I am correct.. Please send me if you have any specific links stating details beca…	0.8847
2016-01-14	3 minutes ago RDS said:They only said they plan to strengthen xrp but apart form that they did not provide any info.. such as no details.. if I am correct.. Please send me if you have any specific links stating details because i want the value to increase as anybody else here... If they have a plan... it sure seems to be not working very well	0.8273
2016-01-14	Just now kanaas said:If they have a plan... it sure seems to be not working very well i agree. i guess the main problem is lot of people think 100 billion is big number and xrp is over supplied (which i dont think is true consider the amount of turnover we have just in forex market thats close to 5 trillion usd )	-0.1776
2016-01-14	3 minutes ago kanaas said:If they have a plan... it sure seems to be not working very well Um maybe you need a longer view? We're at step 1 right now: get banks on board step 2 is lowering the fx rates/bridge currency.right now there are no currencies to bridge correct me if I'm wrong but ripple is looking pretty dominant in the blockchain arena.	0.3148
2016-01-14	Just now RDS said:i agree. i guess the main problem is lot of people think 100 billion is big number and xrp is over supplied (which i dont think is true consider the amount of turnover we have just in forex market thats close to 5 trillion usd )Well if you've that much XRP at hand than do something with it. They could easily drive up liquidity on their own. If MM's have no interest than start up…	0.7627
2016-01-14	2 minutes ago kanaas said:Well if you've that much XRP at hand than do something with it. They could easily drive up liquidity on their own. If MM's have no interest than start up up spin off to do that task.Or do they want us to provide liquidity? These are things we need clarity on They should give us bit more details on how are they going to release the rest of the xrp e.g 2 years 3 years 5 ye…	0.8885
2016-01-14	5 minutes ago kanaas said:Well if you've that much XRP at hand than do something with it. They could easily drive up liquidity on their own. If MM's have no interest than start up up spin off to do that task.Or do they want us to provide liquidity? r u based in australia mate..?what is your contact number...? mine is 0422287297 if you ever want to chat...	0.8638
2016-01-14	8 minutes ago kanaas said:Or do they want us to provide liquidity? R(L) is probably not interested in providing liquidity for Bitstamp Gatehub IOUs. FIs won't use these anyway.You probably won't be able to directly see ILP liquidity.Edited 14 January by T8493	-0.2401
2016-01-14	2 minutes ago RDS said:what is expected proportion of banks that should be using xrp in their system... Would banks be using xrp or just their blockchain system. etc... Their estimate is probably as good as everybody elses... It's guessing.	0.4404
2016-01-14	4 minutes ago T8493 said:Their estimate is probably as good as everybody elses... It's guessing. i understand that but based on the data RL have their is more educated guess.... Edited 14 January by RDS	0.4404
2016-01-14	7 minutes ago RDS said:r u based in australia mate..?what is your contact number...? mine is 0422287297 if you ever want to chat...I'm from Belgium	0.168
2016-01-14	1 minute ago kanaas said:I'm from BelgiumNo worries mate. Thanks for the reply...	-0.2732
2016-01-14	They have all the incentives in the world to make XRP more valuable.	0.3182
2016-01-14	2 minutes ago Michael Scott said:They have all the incentives in the world to make XRP more valuable.b******t the main incentive for Ripple with XRP is to make it at USE. XRP is the oil that will make their machine run smoothly. Als long as Ripple keeps that oil illiquid and in the bottle the wheels will stuck...	0.5859
2016-01-14	Is any crypto token out there used in a financial context yet? No. It's all speculation for now. U have to ask yourself two questions:1. Do u think that a crypto token will ever be used as a tool to move money around the globe? Or is the whole blockchain hype nothing but hot air?2. And if u think 1. is true what tokens are best positioned to do so some day? Place your bets. I personally answer th…	0.9587
2016-01-14	7 minutes ago xtrapower said:Is any crypto token out there used in a financial context yet? No. It's all speculation for now. U have to ask yourself two questions:1. Do u think that a crypto token will ever be used as a tool to move money around the globe? Or is the whole blockchain hype nothing but hot air?2. And if u think 1. is true what tokens are best positioned to do so some day? Place your…	0.9677
2016-01-14	You are right someone needs to be that egg (or chicken). The thing is we can only speculate what the plan with XRP is. Ripple surely has one. One we know nothing concrete about. They state that they work with 10+ top tier banks have 25 active integrations (well what kind of integration? I'm quite curious). Ripple and their business partners will roll out and execute their plan in the next years. …	0.7783
2016-01-14	If I understood it right the XRP price isn't so important for them. They can make money on ripple integration for banks etc..	-0.2526
2016-01-14	18 minutes ago kanaas said:without liquidity Ripple is useless and without use there's so liquidityGreat quote!19 minutes ago kanaas said:Someone has to make a cost to buy an egg ... and it's clear that MM's will not do it .... And as a result the chicken (the financial world) will not get on boardPure poetry!Heh but seriously... I do think they are trying to address this by incentivising market …	0.8546
2016-01-14	I can imagine that Ripple already has agreements with R3. This was said a few weeks ago: http://www.ibtimes.co.uk/ripple-chief-chris-larsen-sorting-out-payments-will-aid-innovation-securities-settlements-1533687 "I think there are lots of opportunities for people that are looking at the securities space where we could work together on open standards like ILP for example. Or in the licensing compo…	0.9688
2016-01-14	3 hours ago yandel said:I can imagine that Ripple already has agreements with R3.Agreement I'm not so sure. But they definitely have a relationship developing. From Forbes Chris Larsen/Ripple article: http://www.forbes.com/sites/tomgroenfeldt/2016/01/12/blockchains-poised-to-be-the-hot-tech-for-moving-money-in-2016/:Quote“We like what they are doing” said Larsen who has spent a lot of time with D…	0.7574
2016-01-14	Chicken and egg. Dinosaurs were laying eggs millions of years before chickens came to be. It was a slow process of evolution. Similarly it will be a slow process for XRP. Ripple already told us this. They specifically said it's a long game.	0.0
2016-01-14	Ripple does have an incentive for the value of XRP to increase. They own most of the XRP currently in existence and the founders also own XRP. While they can make money by selling software and performing integrations this won't make them as wealthy as if XRP gains parity with the dollar. Ripple spent time thinking about what the actual use case is for XRP. Ripple seemed to be of the philosophy th…	0.9766
2016-01-14	It's still early in the game obviously FIs won't touch XRP right now and that's because of laws and regulations. But I'm also thinking that regulatory path is being cleared because businesses like SnapSwap have received Europe's first bit license and numerous FIs will launch commercial products this year. MMs and hedge funds can't be far behind. They are hiring a people to deal with XRP sales so …	0.7528
2016-01-14	38 minutes ago cmbartley said:So what's happening now? Earthport has gone live with international "near real time" remittance. This service uses Ripple technology but still requires banks to prefund their accounts. While the details on this have been light in all likeliness FIs and corporations prefund their Earthport account and Earporth shares a (distributed Ripple) ledger with it's banks in 60…	0.6007
2016-01-14	55 minutes ago tomxcs said:So these banks don't touch Ripple; to the bank it's just Earthport initiating a transaction to move Earthport money to another account within the bank or country.Agreed. The bank's major clients are corporates with immediate business needs. Earthport's clients are in turn the banks (mostly). The banks need to move money on behalf of their clients but fear these new scar…	-0.6408
2016-01-15	2 hours ago rippleric said:I would venture to say outside of earthport these integrations will be coordinated together and probably launch together as they can't use it individually anyways and you need more independent validators. Maybe we'll see this first group of integrations launch this year and then you'll have your liquidity and XRP appreciation I don't think this is the case. If it would …	0.3182
2016-01-15	3 minutes ago deemdior said:I don't think this is the case. If it would be then the implementation group now would have been very vocal about it. It would be in their AND ripples advantage to market this move as early on as possible and add as many orgs as possible as quickly as possible. Secrecy would serve no one here. It would just lower the possibility of other orgs joining and lowering the v…	0.8176
2016-01-15	5 minutes ago rippleric said:I don't see why not they could do 4 to 8 at a time in order to test and scale it with independent vallidators they have been secret about everything so far and I would say it's in their best interest to keep it private if their customers and business partners require them to do so. They've already offered their solution and product to FIs so if they wanted to be a par…	0.9042
2016-01-15	2 minutes ago deemdior said:I agree about the limitations of implementations at the same time possible now. But for rcl to really work in the world hundreds of institutions would be needed. (Same mathematical reason why rcl is still needed when ilp is implemented.). It would be a strong message to other financials to publicly have Fi's waiting for implementations. (same scheme as people sleeping …	0.9123
2016-01-15	13 minutes ago rippleric said:You may be right I could see a lot of that being the case... i guess I wouldn't call it secrecy I still think they will have non-disclosure agreements because FIs don't want it to be public right now for whatever reason. They are still hiring integration engineers so you never know but more importantly they now have a list of resellers like FidorOS and Earthport dist…	0.9803
2016-01-15	@deemdior I hear you nothing is guaranteed and this is a risky investment no matter how you look at it especially for ripple employees paid in XRP My work ethic and social interaction would reflect the price of XRP high and low they must have some extremely bipolar employees.. We have nothing but announcements and some facts to piece together but I have a hard time seeing all the progress not com…	0.6059
2016-01-14	blah blah blah... less talk more volume.	-0.2023
2016-01-14	19 minutes ago MBi said:blah blah blah... less talk more volume. I think you are mistaking us for the Bitcoin community. We look at the big picture and how XRP will become utilized as a vehicle currency for the internet of value. If you want volume and constant pump and dumps based solely on speculation then Bitcoin/Litecoin is your perfect match.	0.2023
2016-01-14	Rude and erroneous assumption.	-0.4588
2016-01-14	Just now MBi said:Rude and erroneous assumption. How is that rude? I am telling you how it is. Rude is responding to someone's post with "blah blah blah". Volume will come with utilization - that is my point. Sorry if it came across that way.	-0.7964
2016-01-14	4 hours ago tomb said:How is that rude? I am telling you how it is. Rude is responding to someone's post with "blah blah blah". Volume will come with utilization - that is my point. Sorry if it came across that way.MBi has a point. if XRP wants to be a vehicle volume is A LOT more important than price. As a vehicle XRP even is more useful at a stable low price than at a volatile high price. Volum…	0.7982
2016-01-14	security/testing/etc. = utility = volume	0.0
2016-01-15	In light of the recent Bitcoin XT drama:QuoteDespite the news blockade within a few days of launching Bitcoin XT around 15% of all network nodes were running it and at least one mining pool had started offering BIP101 voting to miners.That’s when the denial of service attacks started. The attacks were so large that they disconnected entire regions from the internet:“I was DDos’d. It was a massive…	-0.9913
2016-01-14	in "Innovation in Money Transfer/FX"	0.3818
2016-01-14	Let's hope something actually comes to fruition this year. It's about time Ripple steps out into the real world and proves itself.	0.4404
2016-01-09	Good paper I think also good conclusions.	0.7003
2016-01-09	If more than 20% of nodes within the network do not agree with the majority this will force a consensus split forcing the ledger to fork generating multiple versions of the ledger. Not only will this create issues of version control among participants but also could potentially result in Denial of Service (DoS) or theft via undetected double spending. This is not my understanding of what transpir…	0.0342
2016-01-09	In fact there are a few things that are out of whack....does anyone know when this was created? Clearly not in the last 3 months...	0.5719
2016-01-09	12 minutes ago RobertHarpool said:"If more than 20% of nodes within the network do not agree with the majority this will force a consensus split forcing the ledger to fork generating multiple versions of the ledger. Not only will this create issues of version control among participants but also could potentially result in Denial of Service (DoS) or theft via undetected double spending. "This is n…	-0.5319
2016-01-09	A companion piece to Peter Todd's.As I recall (correct me if I'm wrong) that paper was sprinkled with mistakes and was pulled. Edited 9 January by rippledigital	-0.3612
2016-01-09	43 minutes ago RobertHarpool said:"If more than 20% of nodes within the network do not agree with the majority this will force a consensus split forcing the ledger to fork generating multiple versions of the ledger. Not only will this create issues of version control among participants but also could potentially result in Denial of Service (DoS) or theft via undetected double spending. "This is n…	0.7672
2016-01-09	I'm not sure if Peter Todd will be asked to make another technical review for R3Edited 9 January by D-fault123	-0.2411
2016-01-10	Ripple made a correction to their white paper after a legitimate source revealed an oversight."We’ve recently been made aware of a paper discussing the possibility of forks in the Ripple system. We agree with the authors’ conclusion that a fork is not possible given that the UNL overlap is greater than 40%. Unfortunately this is different than the 20% figure stated in our 2014 white paper. We apo…	0.8126
2016-01-10	49 minutes ago Haydentiff said:Ripple made a correction to their white paper after a legitimate source revealed an oversight.Where is the correction?This statement is probably still incorrect despite R(L) oversight: "If more than 20% of nodes within the network do not agree with the majority .... forcing the ledger to fork".Edited 10 January by T8493	-0.2755
2016-01-13	From this Forbes article featuring Ripple/Chris Larsen: http://www.forbes.com/sites/tomgroenfeldt/2016/01/12/blockchains-poised-to-be-the-hot-tech-for-moving-money-in-2016/Quote“We like what they are doing” said Larsen who has spent a lot of time with David Rutter R3’s CEO. “There are synergies to what we are doing.”While R3 is focused on securities clearing he added he thinks the killer app is c…	0.659
2016-01-12	private Ripple instances？confusing	0.0
2016-01-12	They write wrong date 2015 should be 2016.	-0.4767
2016-01-12	Quote...including private Ripple instancesAnother sign that XRP is being quietly buried. Why would any consortium of banks want to operate on the public ledger when they can create a closed version with their own BanXRP as the anti spam tool and transfer asset. It seems like an obvious fix to Ripple's broken XRP distribution strategy.	-0.4588
2016-01-12	7 minutes ago fatcat said:Another sign that XRP is being quietly buried. Why would any consortium of banks want to operate on the public ledger when they can create a closed version with their own BanXRP as the anti spam tool and transfer asset. It seems like an obvious fix to Ripple's broken XRP distribution strategy.So why the banks haven't created their own BanXRP yet? They could've done this …	-0.3536
2016-01-12	5 hours ago fatcat said:Another sign that XRP is being quietly buried. Why would any consortium of banks want to operate on the public ledger when they can create a closed version with their own BanXRP as the anti spam tool and transfer asset. It seems like an obvious fix to Ripple's broken XRP distribution strategy.I believe they are saying a private instance meaning the connection / transaction…	0.7992
2016-01-12	Not a private fork but a private instance	0.0
2016-01-12	59 minutes ago rippleric said:I believe they are saying a private instance meaning the connection / transactions are made private but still go through RCN they say banks don't have to touch XRP but they can obviously do that if they want to become a market maker. Why wouldn't banks want to touch it if it provides the best exchange rate for them or even just XRP as a bridge currency isn't that wha…	0.8594
2016-01-12	12 minutes ago yxxyun said: Not a private fork but a private instance 3 minutes ago RafOlP said:Isnt it just private instances of rippled validators?Not exactly sure so @yxxyun are you saying they are just running a private ripple network that integrates to RCN through earthport? Or like @RafOlP said they are just running their own private rippled / validator. Can you elaborate on that a bit more?	0.7744
2016-01-13	Fatcat is obvious a troll here to spread FUD. I wouldn't even respond to his/her post if I were you. Just click on his profile and look at the last 15 post he posted...	0.0
2016-01-13	as I understand private ripple instance is a normal rippled server( not validator) it is private only earthport can access and broadcast transactions to the open RCL.	0.0
2016-01-13	8 hours ago yxxyun said:as I understand private ripple instance is a normal rippled server( not validator) it is private only earthport can access and broadcast transactions to the open RCL.Right I agree that "ripple instance" technically means a normal rippled server validator was a guess on the guess. It would add value to their customers and increase trust on the ripple network.Edited 13 Janua…	0.8591
2016-01-12	A great article. Thanks.	0.7906
2016-01-10	Yes we all get it (see chatbox). I sent Ripple-support a mail about it maybe 12 hours ago. I hope they fix it soon because it prevents those that are only using RT to trade (if you don't ignore the security alert and go ahead and proceed anyway -I'm not until I hear something from Ripple people) and it looks unproffesional and bad for Ripple.Edited 10 January by takida	0.5226
2016-01-10	That's ridiculous. Allowing the SSL certificate on a site like Ripple Trade to expire is about as lame as you can get for a FinTech company. At my employer we'd fire the product manager over allowing something like that to happen. It's definitely a sign that something is amiss.Edited 10 January by fatcat	0.3612
2016-01-10	I think this happened last year also? does any one remember	0.0
2016-01-10	21 minutes ago fatcat said:That's ridiculous. Allowing the SSL certificate on a site like Ripple Trade to expire is about as lame as you can get for a FinTech company. At my employer we'd fire the product manager over allowing something like that to happen. It's definitely a sign that something is amiss.I think blaiming or punishing people create bad work environment. Everybody can do wrong. But …	-0.6794
2016-01-10	1 hour ago takida said:I think blaiming or punishing people create bad work environment. Everybody can do wrong.An expired SSL on a financial trading site just a few days before a forced migration for US customers is inexcusable and once again points to seriously lacking project management and planning. WTF.	-0.9541
2016-01-10	I hope this lapse wasn't intentional...	0.4404
2016-01-10	1 hour ago cmbartley said:I hope this lapse wasn't intentional...Hard to know. Ripple has a habit of screwing up intentionally or unintentionally. I've a tip - how about putting the SSL certificates on auto renew just like any other responsible financial services site? It's not rocket science.	0.7266
2016-01-10	16 minutes ago fatcat said:Hard to know. Ripple has a habit of screwing up intentionally or unintentionally. I've a tip - how about putting the SSL certificates on auto renew just like any other responsible financial services site? It's not rocket science.Even if the certificate is renewed that doesn't mean that it is also automatically installed (on nginx for example). Extended validation certif…	0.3612
2016-01-11	I doubt this was intentional Hopefully they clear it up tomorrow (sometimes weekends can be hard to get things accomplished) and maybe they extend migration a couple days.	0.4767
2016-01-11	RippleTrade certificate issue is resolved now:)	0.0
2016-01-11	I think the backend is now having the same issue tried to login to backend.rippletrade.com to withdraw some of my xrp and it is says the site is untrusted/encrypted	0.0
2016-01-11	1 hour ago Hal9000 said:I think the backend is now having the same issue tried to login to backend.rippletrade.com to withdraw some of my xrp and it is says the site is untrusted/encryptedCertificate used by backend.rippletrade.com seems fine.	0.2023
2016-01-12	backend isn't working for me.	0.0
2016-01-12	for me both of them return (Error code: sec_error_expired_certificate)	0.0
2016-01-12	rippletrade.com worksbackend.rippletrade.com return Cannot GET /	0.0
2016-01-11	well how will bank to use RCL?I was thought we will see much payment on RCL but for now https://www.ripplecharts.com/#/transactions the most transactions are offercreate &amp;offercancel not payment.I was subscribe to the ripple test net: wss://s.altnet.rippletest.net:51233 but alll the LCL txn count = 0 no one is use it.	-0.3071
2016-01-11	All volume is fairly low right now but that's why I'm eager to see what happens when these other FIs release commercial products especially Earthport...How long have you been monitoring testnet for transactions? And you have not seen any activity or history of activity whatsoever?	-0.2287
2016-01-11	It would be interesting to know if Ripple has partnerships with non Western FIs the big economies in Asia that have strong currencies/real jurisdictions. China has its own rules and universe Malaysia and Indonesia have several restrictions Philippines is flagged by US for non compliance with AML....http://www.nortonrosefulbright.com/knowledge/publications/129361/new-regulation-restricts-foreign-c…	0.9144
2016-01-11	I still think we'll see tentative usage this year as they test things out slowly on a live network.	0.0
2016-01-11	13 hours ago rippledigital said:I still think we'll see tentative usage this year as they test things out slowly on a live network.Agreed although I think Earthport is ready to go it will be important for them to get it right the first time and prove to their customers it's ready to go. I think more validators are needed and in the works too but I imagine most of these FIs that are integrating ri…	0.5346
2016-01-11	I bloody well hope so! Yes agreed this is tentative first steps into a new world for these big FIs. They'll all proceed very slowly and cautiously. Roll on 2016!	0.7938
2016-01-10	Microsoft had partner with ETH ripple factom etc these news has double ETH XRP price too. Microsoft just provide a cloud product for user not provide a official Microsoft coin.	0.0
2016-01-10	1 hour ago yxxyun said:Microsoft had partner with ETH ripple factom etc these news has double ETH XRP price too. Microsoft just provide a cloud product for user not provide a official Microsoft coin.Yes Microsoft/Azure chooses a number of projects. EmerCoin is a plain coin project that was little known. Microsoft is selective and what they do is part of a strategy. They've built Skype into Window…	0.4588
2016-01-10	I'll bet that Ripple is hoping that XRP can quietly go away. The only problem is that they'll face a class action lawsuit of mammoth proportions from all the people to whom they've been selling it over the past few years that would put them out of business.	-0.2023
2016-01-10	3 hours ago fatcat said:I'll bet that Ripple is hoping that XRP can quietly go away. The only problem is that they'll face a class action lawsuit of mammoth proportions from all the people to whom they've been selling it over the past few years that would put them out of business.Why would they want it to go away? If XRP goes away they can't sell their stash to FIs MMs etc.	-0.128
2016-01-10	8 hours ago yandel said:Ripple is said to have stated that they do not pay with XRP for integration with big players.Source?R(L) explicitly states that it distributes XRPs to financial institutions market makers etc. R(L) distributes several 100M XRP per month. Who receives these distributed XRPs? Small traders certainly don't. These XRPs aren't available on the market (i.e. they are not in the o…	0.7473
2016-01-10	9 hours ago yandel said:Just some thoughts. XRP apparently is not going in a direction that was initially envisioned. Ripple is now into banking integration where XRP is not desired not needed ignored...Ripple is doing distributed ledgers with private networks where XRP is not needed (this is what banks wanted - privacy). XRP is not needed by these private networks because IOUs are already truste…	0.8755
2016-01-10	Well said @tomb	0.2732
2016-01-10	12 hours ago fatcat said:I'll bet that Ripple is hoping that XRP can quietly go away. The only problem is that they'll face a class action lawsuit of mammoth proportions from all the people to whom they've been selling it over the past few years that would put them out of business.Why would they develop and sell Ripple Stream and Ripple Connect if they want XRP to go away are you saying they want…	-0.5267
2016-01-11	14 hours ago tomb said:.... ILP's plan is to connect these large networks of private banks to each other and the world.Large banks wanted their distributed ledgers to be private. I have been looking less at Ripple and more at ILP when it comes to evaluating XRP. Without ILP Ripple is just a private ledger that helps a network of banks transfer funds within. With ILP those private networks of bank…	-0.3649
2016-01-11	An ILP world will need a vehicle currency just as the non-ILP world does. Ripple believes that XRP is the best choice for that currency. We've explained why we think that is and what we plan to do to make that happen:https://ripple.com/files/ripple_vision.pdfhttps://ripple.com/xrp-portal/	0.6369
2016-01-11	52 minutes ago JoelKatz said:An ILP world will need a vehicle currency just as the non-ILP world does. Ripple believes that XRP is the best choice for that currency. We've explained why we think that is and what we plan to do to make that happen:https://ripple.com/files/ripple_vision.pdfhttps://ripple.com/xrp-portal/One thing not mentioned in the plan...Can you tell us please if the xrp distribut…	0.7579
2016-01-11	7 minutes ago Morty said:One thing not mentioned in the plan...Can you tell us please if the xrp distribution to FI's &amp; hedge funds will happen fairly quickly (months) or will it take years to distribute the remaining 65b ?Adding to that @JoelKatz What's the plan to ramp up liquidity? Looking @gatehub liquidity being so lame for instance... they could use a bit of support to get MM's active.E…	0.7941
2016-01-11	...over time we expect to see an increase in demand for XRP that more than offsets the additional supply we inject into the market. Said another way we will engage in distribution strategies that we expect will result in a stable or strengthening XRP exchange rate against other currencies.https://ripple.com/xrp-portal/	0.8225
2016-01-11	12 hours ago Morty said:One thing not mentioned in the plan...Can you tell us please if the xrp distribution to FI's &amp; hedge funds will happen fairly quickly (months) or will it take years to distribute the remaining 65b ?I would say this will happen faster as more MMs and hedge funds come on the scene and FIs launch commercial products all bringing liquidity utility forex to the RCN. Earthpo…	0.4215
2016-01-11	This is cool	0.3182
2015-11-19	I filled out the form for the trial but when I submitted it I got a message saying a representative would be contacting me. I don't answer my phone so I guess this isn't happening.	0.0
2015-12-02	(I haven't read this yet. Just did a quick copy and paste before heading to bed. I'm probably not supposed to do this. Shhh. Don't tell on me.) Ripple comes out of the lab with blockchain products and partnersNovember 19 2015 By Jordan McKee Patrick Daly Blockchain has permeated financial services conference agendas headlines and client inquiries over the past 12 months in a major way. The techno…	0.9973
2015-12-02	Can you post the original source link please?	0.5574
2015-12-02	I still think the big challenge for Ripple is marketing XRP as the intermediary asset when rivals enter the scene with stripped down crypto-assets of their own. Years of work have gone into refining Ripple's product from "useless" for banks to "useful" to banks. Now other companies can learn from these refinements and just start out building the fastest most secure and efficient intermediary brid…	0.8766
2015-12-02	5 hours ago rippledigital said:Can you post the original source link please?It's the link from the OP:https://451research.com/report-short?entityId=87323I signed up for a free trial but they wanted to call me. I guess after 2 weeks they realized I was never going to answer my phone. I got an email yesterday with login info.	0.5873
2015-12-02	6 minutes ago Haydentiff said:It's the link from the OP:https://451research.com/report-short?entityId=87323I signed up for a free trial but they wanted to call me.Lol! What HELL is wrong with people?! It's the internet in 2015!	-0.876
2015-12-02	LOL!! I'm curious what they charge for that. It's pretty basic. The information on this forum is magnitudes better.	0.9103
2015-12-02	21 minutes ago Phintech said:LOL!! I'm curious what they charge for that. It's pretty basic. The information on this forum is magnitudes better.Yeah but I attribute most of that to Ripple employees posting on the forum and answering questions clearing up misconceptions etc.QuoteRipple spent much of the past 12-18 assuming an education role.I think the significance of this is overlooked. Rather th…	0.9923
2015-12-02	2 hours ago Haydentiff said:It's the link from the OP:https://451research.com/report-short?entityId=87323I signed up for a free trial but they wanted to call me. I guess after 2 weeks they realized I was never going to answer my phone. I got an email yesterday with login info.Thanks for putting this up - I tried to get this report as well but didn't even manage getting the free trial.	0.8873
2015-12-02	47 minutes ago Haydentiff said:Yeah but I attribute most of that to Ripple employees posting on the forum and answering questions clearing up misconceptions etc.I think the significance of this is overlooked. Rather than spending time energy and money creating "buzz" and "eye candy" Ripple focused on a less glamorous but crucial task of educating key players -like the Federal Reserve.I totally ag…	0.9568
2015-12-02	2 hours ago Haydentiff said:Does he prance around conference circuits self-promoting?There are others too but my point is rather than spending time trying to be the "cool kids" they've been building an educational foundation along with the tech. That's substantial.Thinking about the Peter Todd's of the world as "cool kids" made me chuckle.	0.8922
2015-12-02	1 hour ago Phintech said:Thinking about the Peter Todd's of the world as "cool kids" made me chuckle.I don't consider Peter to be one of "those" people. (Fwiw I actually like Peter a lot.)	0.7579
2015-12-02	Noted retracted. Matonis?Just now Haydentiff said:I don't consider Peter to be one of "those" people. (Fwiw I actually like Peter a lot.)	0.3612
2015-12-02	5 minutes ago Phintech said:Noted retracted. Matonis? &lt;crickets&gt;	0.0
2015-12-03	Haha! Too funny.4 hours ago Haydentiff said:&lt;crickets&gt;	0.7345
2015-12-17	There was an article posted yesterday about R3 adding 5 more banks. When I began reading I saw that BNP Paribas was listed as one of the 5 --but that had already been announced awhile back. I took a closer look and realized that the article had been re-published because somebody's job title wasn't listed correctly the first time around. LMAO!http://www.reuters.com/article/us-global-banks-blockcha…	0.7118
2015-12-17	3 hours ago Haydentiff said:There was an article posted yesterday about R3 adding 5 more banks. When I began reading I saw that BNP Paribas was listed as one of the 5 --but that had already been announced awhile back. I took a closer look and realized that the article had been re-published because somebody's job title wasn't listed correctly the first time around. LMAO!http://www.reuters.com/arti…	0.8283
2016-01-11	On 12/2/2015 at 1:22 PM Haydentiff said:As part of its market experimentation and education Ripple has completed proofs of concept (POCs) with 15 financial institutions from across the world including in the US Canada Australia and Europe. It has since transitioned the majority of these POCs into its sales pipeline with 12 banks now in the process of building commercial services based on its tech…	0.9545
2015-11-13	They distributed around 380 million XRP in two months that's quite a bit...66461149986TOTAL XRP HELD BY RIPPLE33537439933*TOTAL XRP HELD BY OTHERSAs of October 31 2015*Total includes business development agreements that are still pending.	0.2732
2015-12-16	66273108895TOTAL XRP HELD BY RIPPLE33725307585*TOTAL XRP HELD BY OTHERSAs of November 30 2015*Total includes business development agreements that are still pending.	0.2732
2016-01-09	66078164352TOTAL XRP HELD BY RIPPLE33920177761*TOTAL XRP HELD BY OTHERSAs of December 31 2015*Total includes business development agreements that are still pending.	0.2732
2016-01-09	BTW those info are false.First of all the 60 bil are not held by Ripple but by Ripple Labs. It's the company not the network.Second 40 billions (I don't remember very well) are in the hand of 2-3 people and not Ripple Lab. (Artur JED and Ripple Work).	0.6486
2016-01-09	8 minutes ago tulo said:First of all the 60 bil are not held by Ripple but by Ripple Labs. It's the company not the network.Ripple Labs was renamed to Ripple.	0.0
2016-01-09	3 minutes ago T8493 said:Ripple Labs was renamed to Ripple.Really? When? Even legally?Because this is on their website: " 2013 Ripple Labs Inc. All Rights Reserved "Edited 9 January by tulo	0.0
2016-01-09	4 minutes ago tulo said:Really? When? Even legally?Because this is on their website: " 2013 Ripple Labs Inc. All Rights Reserved "Last year:https://ripple.com/insights/a-new-chapter-for-ripple/QuoteThat’s why we’re dropping the ‘Labs’ from Ripple Labs. From now on it will just be Ripple—and Ripple is growing up.https://ripple.com/company/So Ripple Labs -&gt; Ripple Ripple (network) -&gt; Ripple n…	0.3049
2016-01-09	I hope theres some big deals brewing because 200M a month is chicken feed..	0.4404
2016-01-09	5 hours ago T8493 said:Last year:https://ripple.com/insights/a-new-chapter-for-ripple/https://ripple.com/company/So Ripple Labs -&gt; Ripple Ripple (network) -&gt; Ripple network or Ripple Consensus Network You need to look at their federal filings to know if they actually changed their name or not. The company may still be Ripple Labs Inc as their website says and they've simply created a DBA or…	0.25
2016-01-09	14 minutes ago cmbartley said: Either way looking at the website won't answer this question you have to look at their filings.Their tax filings for 2015 are not yet available and probably won't be available for some time. Delaware corp registry still states RIPPLE LABS INC.See terms of use: https://ripple.com/terms-of-use/ ("the websites of Ripple Inc.").Edited 9 January by T8493	0.0
2016-01-09	I believe that ~66 Billion is being held by Ripple. Those xrps held by the founders are part of the ~ 33 Billion that out in the wild..If I remember correctly Jed had like ~9 Billion xrp..CL ~7 Billion xrp and Arthur Bitto ~3 Billion xrp.. CL donated a large portion of his xrp to Ripple Works the non-profit foundation that is to serve the underbanked and financially underserved.Edited 9 January b…	0.3612
2016-01-10	16 hours ago karlos said:I hope theres some big deals brewing because 200M a month is chicken feed..I was going to say distribution is slowing down I guess that's a good sign fairly limited supply considering 19 of the 33 billion belongs to the founders / rippleworks	0.5994
2016-01-07	Other: one world digital currency becomes perfect bridge unit. Maybe the IMF or someone.	0.5719
2016-01-07	47 minutes ago karlos said:The poll is not anonymous or too serious it's just a fun thought exercise I dont even want to think about that scenario.. got too much expectations from ripples... lol.. but anything is possible so I think the closest threat to ripple is R3....	-0.5734
2016-01-08	Well....according to the Dec XRP portal page 200 million more XRP were distributed in December....(I am glad they quit the quarterly update and moved to a monthly posting)	0.4588
2016-01-08	When you say "XRP is toast" do you mean literal toast? Because if it's backed by toast that's a delicious win for me.	0.8225
2016-01-10	On 1/8/2016 at 1:04 PM rippledigital said:When you say "XRP is toast" do you mean literal toast? Because if it's backed by toast that's a delicious win for me.love your sense of humor rippledigital.	0.9313
2016-01-09	nice mostly Japanese yen in transactions now...	0.4215
2016-01-09	My impression is that the orderbooks are also much faster loaded. It's like almost instantaneously	0.5267
2016-01-09	Looks like the most common transaction fee is 0.015 XRP this seems increased from even a few weeks ago. Does this reflect increased network activity?	0.6908
2016-01-09	I assumed it was Santander Innoventures and Route 66?	0.0
2016-01-09	@rippledigital this is 28M funding round. I'm asking about the 32M one.	0.0
2016-01-09	It says 0 investors for the 32 M one. Doesn't make sense.	0.0
2016-01-09	1 minute ago Zooplankton said:It says 0 investors for the 32 M one. Doesn't make sense.Yeh I think thats just a mistake by crunchbase. Series A in 2015 was initially $28M then Santander added $4M bringing it to $32M.	-0.34
2016-01-09	3 minutes ago Zooplankton said:It says 0 investors for the 32 M one. Doesn't make sense.That's why I'm asking. Maybe they weren't disclosed. However I remember reading about Westpac.	0.0
2016-01-09	4 hours ago karlos said:Yeh I think thats just a mistake by crunchbase. Series A in 2015 was initially $28M then Santander added $4M bringing it to $32M. Yeah that's what I thought.	-0.0516
2016-01-09	Shift's website only offers a BTC option through Coinbase. Probably if Coinbase supported Ripple it would then support an XRP Shift card. https://www.shiftpayments.com/	0.6124
2016-01-09	Would be interesting to know the fee structure and see how that fits into Visa rules. For cross currency transactions Visa/MC have a fat exchange rate. I guess that any withdrawal in currency other than USD first gets the Visa rate for USD and then coinbase will charge a horrendous commission on top.	-0.0516
2016-01-09	Shift originally did a demo on Ripple....I had a Shift Visa card linked to one of my accounts for nearly 1 year. The demo ended in August 2015. I used it like a Visa card in numerous countries around the world.	0.3612
2016-01-07	For Ripple? Yes.For holders of XRP? Not sure.	0.6553
2016-01-07	Most likely there will be no change. Until all XRPs are in the wild the daily price is trivial. This will take several more years. It is relatively easy to make a profit trading them though.	0.5423
2016-01-07	24 minutes ago rippledigital said:For Ripple? Yes.For holders of XRP? Not sure.Yeah agreed. I hate to throw shade on everyone's party but my opinion is that XRP will waver as it struggles to find a scalable use case. Moreover think very talented and smart people at Ripple are simply deluding themselves if they don't think that playing kingmaker by selectively distributing XRP to banks and FIs won…	0.9866
2016-01-07	I think it just needs more time to see if it's really useful as a bridging asset. 2018 is my guess – no way I am buying any more until then I'll just sit on a small stash and see what happens. I honestly think that if serious professionals and analysts saw an opportunity for making money on speculating with XRP they'd have stocked up by now and we'd already be witnessing a pre-launch price spike.…	0.9359
2016-01-07	$.10	0.0
2016-01-07	6 minutes ago hypostatization said:$.10Really? You think the price will increase 20x with 65% of XRP still to enter circulation? It's funny how no one ever predicts that the price will go down...	0.5204
2016-01-07	8 minutes ago hypostatization said:$.10[offtopic]good to see hypo around here[/offtopic]	0.4404
2016-01-07	7 hours ago rippledigital said:I think it just needs more time to see if it's really useful as a bridging asset. 2018 is my guess – no way I am buying any more until then I'll just sit on a small stash and see what happens. I honestly think that if serious professionals and analysts saw an opportunity for making money on speculating with XRP they'd have stocked up by now and we'd already be witne…	0.9781
2016-01-08	49 minutes ago cmbartley said:Really? You think the price will increase 20x with 65% of XRP still to enter circulation? It's funny how no one ever predicts that the price will go down...I think you're forgetting the handful of people who are always shouting about how XRP is being abandoned and will soon be $0.0000.	0.0
2016-01-08	1 hour ago cmbartley said:Really? You think the price will increase 20x with 65% of XRP still to enter circulation? It's funny how no one ever predicts that the price will go down...It's possible with the change of their distribution strategy (not handing out XRP to gain partners /support business) and their new game plan with ILP and RCL gatehub is already picking up momentum and snapswap.eu wil…	0.7948
2016-01-08	You might well be right @Dizer – 2016 is definitely going to be a make or break year for Ripple as a commercial entity.	0.5859
2016-01-08	20 minutes ago rippleric said:It's possible with the change of their distribution strategy (not handing out XRP to gain partners /support business) and their new game plan with ILP and RCL gatehub is already picking up momentum and snapswap.eu will come online soon too. Yeah price will go down if selling of distributed XRP forces it down otherwise we stay at current prices or go up if they let it…	0.5724
2016-01-08	7 minutes ago kanaas said:Most important now IMO is to use their XRP stock to gear up XRP liquidity. I don't how but they should find means to do so as RCL will be completely useless without sufficient trading activity. What is puzzling me is why they recently had some job postings related to financial acitivity/regulation. Now that they abandoned RippleTrade I wonder why they do need those jobs …	0.8572
2016-01-08	2 hours ago cmbartley said:Really? You think the price will increase 20x with 65% of XRP still to enter circulation? It's funny how no one ever predicts that the price will go down...Ripple Labs is extremely successful from my perspective and I expect that success to continue. I say $.10 half seriously and half in jest. I think Ripple is that great. I would argue against it spiking so dramaticall…	0.9937
2016-01-08	48 minutes ago hypostatization said:Do you think $.10 would ever be plausible and under what conditions? This is crypto. Everything can happen in crypto. "Black swan" types of events are happening all the time. XRP was worth 0.1 USD before why it can't be worth 0.1 USD again?Edited 8 January by T8493	0.4871
2016-01-08	I would say XRP needs to take on BTC with some vision. In first place the (potential) price of XRP depends on BTC. If BTC keeps on being fascinated ppl are also fascinated by alternatives. Let's remember that in the beginnings of the internet there were many search engines and Google not even present in the very beginning. It was worthwhile to use several search engines because results differed a…	0.775
2016-01-08	1 hour ago rippleric said:It's possible with the change of their distribution strategy (not handing out XRP to gain partners /support business) and their new game plan with ILP and RCL gatehub is already picking up momentum and snapswap.eu will come online soon too. Yeah price will go down if selling of distributed XRP forces it down otherwise we stay at current prices or go up if they let it go.…	0.5736
2016-01-08	10 hours ago cmbartley said:You have been warned.Can someone please warn me when something really negative or positive and CONCRETE will affect my holdings not just pure speculation?I would hope no one here is under the impression they will wake up and see ripple at .10c next Monday except maybe for Heartbit of course. Known Facts:1. Are we going to see volatility? YES the market is insanely illi…	0.9766
2016-01-08	I predict $57 per XRP. Doesn't anybody remember the speculation fever that gripped BTC in the early days? It doesn't take much. The price of XRP has already exceeded .025 based on.... nothing??? It will happen eventually and inevitably IMO. Of course I hope all readers are smart enough to realize my price prediction is more desire than prediction	0.8609
2016-01-08	20 minutes ago yandel said:I would say XRP needs to take on BTC with some vision. In first place the (potential) price of XRP depends on BTC. If BTC keeps on being fascinated ppl are also fascinated by alternatives. Let's remember that in the beginnings of the internet there were many search engines and Google not even present in the very beginning. It was worthwhile to use several search engines…	0.9789
2016-01-08	1 hour ago MundoXRP said:Known Facts:1. There is no such thing as a "known fact" when referring to the future.2. Look 3 - 4 years back and look at the ratio of those companies that are thriving and profitable vs. those that aren't to get a sense of the positive predictive value of being a WEF winner.3. Beta Max video tapes also had big partners4. ILP doesn't require XRP. At all. Optimism should a…	0.923
2016-01-08	2 hours ago cmbartley said:What's the plan with SnapSwap? I can already trade BTC/XRP currency pairs as I did yesterdayI'm not sure they have an actual plan with ripple but they we're awarded the first bitlicense in the EU which will allow them to provide a lot of financial services using blockchain tech like RCL plus I envision them remaining a ripple gateway for EUR and maybe USD and that will …	0.8257
2016-01-08	Maybe extend the initial question of the thread to: where is the market cap for cc by 2107 in what place will XRP be what movement is there in the ranks for altcoins and will altcoins gain on BTC. Answering and analyzing some of the details can help in prediction...@xtrapower: Unfortunately the vision of FIs fueling XRP does not materialize. A lot of things have been said about it. With ILP a cou…	0.7024
2016-01-08	6 minutes ago yandel said:@xtrapower: Unfortunately the vision of FIs fueling XRP does not materialize. A lot of things have been said about it. With ILP a couple of banks who do distributed payments can set up a private ledger with a fresh token and have rules to only use it among themselves with the public and private entities strictly forbidden. R(L) has fallen off from their initial blueprint…	0.7361
2016-01-08	2 hours ago cmbartley said:1. There is no such thing as a "known fact" when referring to the future.2. Look 3 - 4 years back and look at the ratio of those companies that are thriving and profitable vs. those that aren't to get a sense of the positive predictive value of being a WEF winner.3. Beta Max video tapes also had big partners4. ILP doesn't require XRP. At all. Optimism should always be t…	0.9605
2016-01-08	Maybe Ripple can advance XRP as such. For instance make it upgradeble. That means there are versions XRP1 XRP1.1...XRP234.. . XRP holders then can push their holding into a new version (pulling is not possible with cc). Basically with such versions good standing and technical changes are addressed. This can be helpful in integrating it with the banking world. Let's do first a comparison to other …	0.9779
2016-01-08	@yandel There is a fee voting mechanism built in to rippled so that validators can change transaction fees and wallet reserves. I'd imagine that with a voting mechanism already in place it could be used for other protocol adjustments in the future.Edited 8 January by tomxcs	0.0
2016-01-08	Also @cmbartley posted this in the chat regarding CBW:Innovator of the Year: CBW Bank's Suresh Ramamurthi	0.0
2016-01-08	I also encourage everyone to re-read this great article from last year:http://www.laffertynews.com/newsletters/innovation-watch/profile/suresh-ramamurthis-supercharged-bank.htmlQuote"Ripple is a very interesting protocol" says Mr Ramamurthi. "It's a messaging protocol for communicating and there are also liquidity providers operating within Ripple." The liquidity providers — whom Ripple declined …	0.4468
2016-01-08	QuoteThe liquidity providers — whom Ripple declined to name — will enable CBW Bank to maintain a liquidity buffer in different countries for settlement purposes.Wonder what they call "liquidity providers".... One can hardly call it "liquidity" those 300K USD over 24h on average	0.0
2016-01-08	2 minutes ago kanaas said:Wonder what they call "liquidity providers".... One can hardly call it "liquidity" those 300K USD over 24h on average There must be institutional market making organisations who have surely used the test network coming online on the "live" network this year or next? I don't see how else they'll get the liquidity provision otherwise.I'm also unsure if this has anything to…	0.5106
2016-01-08	1 hour ago rippledigital said:Also @cmbartley posted this in the chat regarding CBW:Innovator of the Year: CBW Bank's Suresh RamamurthiWhile CBW was among a handful of early adopters of Ripple a high-speed system for value transfer to be any use to customers a real-time payment service required ubiquitous coverage at other financial institutions. In a move worthy of television's MacGyver Ramamurt…	0.8434
2016-01-08	AND:Bitstamp now added the possibility to buy BTC directly with credit card via Vogogo (max 1500$ weekly).https://www.bitstamp.net/article/bitcoin-purchase-with-credit-card-germany-italy/	0.3818
2016-01-08	How big is Vogogo as a payment processor? https://www.vogogo.com/about/about.htmlI like the sound of this:Via the partnership Vogogo will be the marketer of the bank program in addition to providing sophisticated risk management services to all participants. The service will be offered to qualified US businesses and consumers including certain businesses offering cryptocurrency-based services.Fou…	0.8924
2016-01-08	1 hour ago tulo said:AND:Bitstamp now added the possibility to buy BTC directly with credit card via Vogogo (max 1500$ weekly).https://www.bitstamp.net/article/bitcoin-purchase-with-credit-card-germany-italy/That is awesome news!	0.7901
2016-01-08	1 hour ago tulo said:AND:Bitstamp now added the possibility to buy BTC directly with credit card via Vogogo (max 1500$ weekly).https://www.bitstamp.net/article/bitcoin-purchase-with-credit-card-germany-italy/Holy crap I emailed Bitstamp about that last night as I had a login issues but didn't even register it was Vogogo!(Btw the Bitstamp support was phenomenal.)Cheers @tulo!	0.8513
2016-01-08	I have dealt with Vogogo before they are turning into the go-to compliance and bank bridge software (handling clean bill of health compliance and auto payments) partner for many crypto related businesses particularly those that deal with many currencies (ESPECIALLY US).The Rock Trading (ripple gateway) also uses them. Easy Payment Gateway (big with regulated gambling and FIs) is another big user …	0.6369
2016-01-08	48 minutes ago MarioFle said:That is awesome news!	0.6588
2016-01-08	1 hour ago tulo said:Not so awesome since the fee is abut 12%. Selling BTC at ~500$ with market price at 450. And even 450 is way to expensive....	0.7384
2016-01-08	Oh it seems Yantra has confirmed it will not be using the Ripple protocol for this project with Vogogo.	0.0
2016-01-07	Alibaba and Alipay are huge. If Alipay implements Ripple there will be a gigantic market. Now all payments for suppliers at Alibaba is basically wire transfer. The article says nothing about blockchain businesses only about more online banks insurances etc. I don't know of any projects like Ripple Ethereum bitshares etc. in China. They are into cars and batteries now and even have their first Tes…	0.3987
2016-01-05	That would be very usefull I think. Great idea. Actually some other tutorials could be made for other subjects relating ripple	0.6557
2016-01-05	You currently can't easily set up completely offline wallet. There are currently no public (and officially supported) executables which can sign transactions offline.Some command line tools are currently in the works.EDIT: R(L) removed rsign.js command-line utility recently: https://github.com/ripple/ripple-lib/pull/593 Edited 5 January by T8493	-0.7024
2016-01-05	7 minutes ago T8493 said:You currently can't easily set up completely offline wallet. There are currently no public (and officially supported) executables which can sign transactions offline.Some command line tools are currently in the works.I think he is talking about cold wallets not offline wallets. You could use http://jatchili.github.io/minimalist-ripple-client/ download the .html file and s…	-0.2519
2016-01-05	5 minutes ago xtrapower said:You can now transfer funds to that cold wallet. And how do you transfer funds out of this cold wallet?	0.0
2016-01-05	Here's a very easy way to do it:1. Download jatchili's "Minimalist Ripple Client" here: https://jatchili.github.io/minimalist-ripple-client/ (Listed as "Simple Ripple Wallet" in XRPChat Link under "Hosted Wallets" - but it is not actually hosted).2. Open this client (HTML file containing HTML/javascript) in a clean browser (and preferably on a safe unconnected computer).3. Click "generate identit…	0.9459
2016-01-05	Just now T8493 said:And how do you transfer funds out of this cold wallet?Either use the minimalist client again entering your secret in the "identity" "show/hide secret" box and clicking "set identity" and using the wallet functions or by using another client to import the wallet using the secret.	0.0
2016-01-05	Just now T8493 said:And how do you transfer funds out of this cold wallet?In the moment u use the secret key on an online machine it's not a cold wallet anymore. But i guess that's the deal with a cold wallet. It's purpose is to hold funds with maximum security.	0.0
2016-01-05	Just now tomxcs said:Either use the minimalist client again entering your secret in the "identity" "show/hide secret" box and clicking "set identity" and using the wallet functions or by using another client to import the wallet using the secret.But you must be online for this to work. Then your wallet is not cold wallet anymore.EDIT: Ok here's my definition of cold wallet: secret key never touch…	0.296
2016-01-05	This is great stuff guys we have some things to build on already. A conversation about better/best approaches is what I was hope for.@tomxcs Thanks man gonna try out this method tonight.@T8493 Yep good points – are we going for cold or offline? I think 'cold' as per your definition. Ideally with as little connection to the internet as possible while the cold wallet key is used.	0.946
2016-01-05	6 minutes ago T8493 said:But you must be online for this to work. Then your wallet is not cold wallet anymore.Right - well it's not an offline wallet anymore. I was thinking more along the lines of "I want to put my XRP in a place that I won't touch for a long time." Another option is to sign your Tx offline and then submit the signed Tx. That's a bit more complicated and you can use a local ripp…	0.7987
2016-01-05	Ripple Admin Console (also Wave Wallet) is able to function as cold wallet. It has the following abilitiesChoose between offline and online modeGenerate key-pair (offline)Sign offline a transaction (a file is created containing the signed transaction)On another system - in online mode - load a signed transaction file and submit.You can set sequence number if necessary (necessary for me as I teste…	0.3182
2016-01-05	15 minutes ago jn_r said:Ripple Admin Console (also Wave Wallet) is able to function as cold wallet. It has the following abilitiesChoose between offline and online modeGenerate key-pair (offline)Sign offline a transaction (a file is created containing the signed transaction)On another system - in online mode - load a signed transaction file and submit.You can set sequence number if necessary (ne…	0.9245
2016-01-05	Just now tomxcs said:This is great to know - I haven't used it yet. Very nice to have an easy way to sign Tx offline.Yes I am surprised it isn't known or used much yet. This is software built by Ripple the company. There will be reasons why they do not promote it openly but it seems to be good quality stuff. Maybe not for everyone so easy to build from source but then you can allways go for the p…	0.9377
2016-01-05	@jn_r is it possible to set LastLedgerSequence and fee in offline mode?	-0.128
2016-01-05	Just now T8493 said:@jn_r is it possible to set LastLedgerSequence and fee in offline mode?yes to both	0.296
2016-01-06	some screendumps to clarify .. something like a manual: first - download the "Ripple Admin Console" software from http://wavewallet.net/ or build it yourself using https://github.com/ripple/ripple-client-desktopPlace a copy of the "Ripple Admin Console" software on an offline computer (where you will create the cold wallet) and a copy on any online computer The following actions you will do with …	0.87
2016-01-06	@jn_r where did you provide number that should be used for LastLedgerSequence?	0.0772
2016-01-06	2 minutes ago T8493 said:@jn_r where did you provide number that should be used for LastLedgerSequence?That is when you are logged in to the cold wallet and then in settings (the wheel in right upper corner) - cold wallet settingsI tried btw sending IOU but that does not seem to work. Only XRP can be sent offline. If you want to send IOU then you have to be online (something to do with path-findi…	0.6669
2016-01-06	Just now jn_r said:That is when you are logged in to the cold wallet and then in settings (the wheel in right upper corner) - cold wallet settingsCold wallet settings have only one setting (for account sequence). Or am I missing something?	-0.296
2016-01-06	2 minutes ago T8493 said:Cold wallet settings have only one setting (for account sequence). Or am I missing something?Ok you mean something else then account sequence. Sorry was misreading your question. I haven't seen LastLedgerSequence...Where do you need it for?	0.0
2016-01-06	Just now jn_r said:Ok you mean something else then account sequence. Sorry was misreading your question. I haven't seen LastLedgerSequence...Where do you need it for?When you submit your transaction using the reliable submission algorithm. From docs: "LastLedgerSequence (Optional but strongly recommended) Highest ledger sequence number that a transaction can appear in. "	0.5719
2016-01-06	6 minutes ago T8493 said:When you submit your transaction using the reliable submission algorithm. From docs: "LastLedgerSequence (Optional but strongly recommended) Highest ledger sequence number that a transaction can appear in. "Ok I see good point. I tried looking the field up in the TX information of the transaction I sent but I can't find it in there..not sure if that proofs that it isn't s…	0.952
2016-01-06	on the online PC use the admin console cold wallet page you can get some information to be used on offline PC.	-0.128
2016-01-06	7 hours ago tomxcs said:Here's a very easy way to do it:1. Download jatchili's "Minimalist Ripple Client" here: https://jatchili.github.io/minimalist-ripple-client/ (Listed as "Simple Ripple Wallet" in XRPChat Link under "Hosted Wallets" - but it is not actually hosted).2. Open this client (HTML file containing HTML/javascript) in a clean browser (and preferably on a safe unconnected computer).3.…	0.8977
2016-01-07	Hello everyone! I've been a bit out of the loop lately but I saw this thread and figured I'd join.I think offline signing is important enough to be worth adding to minimalist-ripple-client. I'll see if I can do this in the next week or two.Also: There's a feature to encrypt your secret (just press "encrypt secret" once you've loaded your secret). This is a good idea if you're going to write it do…	0.8516
2016-01-07	34 minutes ago jatchili said:Hello everyone! I've been a bit out of the loop lately but I saw this thread and figured I'd join.I think offline signing is important enough to be worth adding to minimalist-ripple-client. I'll see if I can do this in the next week or two.Also: There's a feature to encrypt your secret (just press "encrypt secret" once you've loaded your secret). This is a good idea i…	0.9526
2016-01-06	Good find @yxxyun. Thanks for posting.	0.7003
2016-01-06	Great article cheers.	0.802
2016-01-06	Great find but I'd be wary of posting the entire article in full...	0.3716
2016-01-06	I really like Microsofts role in this new fintech world. They are not the crusted and sluggish slowpoke they were 5 years ago anymore. They don't want to roll up the field from behind this time. I really wonder where Google and Facebook are? They must be following this development with hawk's eyes. And this is what really gets me exited.... FI's for now don't have to compete with these innovative…	0.6398
2016-01-06	3 minutes ago xtrapower said:I really like Microsofts role in this new fintech world. They are not the crusted and sluggish slowpoke they were 5 years ago anymore. They don't want to roll up the field from behind this time. I really wonder where Google and Facebook are? They must be following this development with hawk's eyes. And this is what really gets me exited.... FI's for now don't have to …	0.9754
2016-01-06	It's going to be super interesting to see whether the Bitcoin devs/foundation begrudingly accept ILP.	0.8481
2016-01-06	I agree @kanaas the reason we use a bank is mainly trust. It's hilarious how banks overslept the internet and it's implications for so long. In Germany banks (including Deutsche Bank) are going to launch a service called "Paydirekt" soon. It's a Paypal copycat they invested about EUR 75million. It's 10 years late. Why should consumers change their established behavior now?The funny thing is one w…	0.9476
2016-01-06	@rippledigital ... there is a degree of schadenfreude about Bitcoin's inevitable acceptance of ILP isn't there? :-)	0.4588
2016-01-06	2 hours ago xtrapower said: I'm not a left libertarian btw. Suuuure.	0.0
2016-01-06	2 hours ago RobertHarpool said:@rippledigital ... there is a degree of schadenfreude about Bitcoin's inevitable acceptance of ILP isn't there? :-) A sweet irony too: Bitcoin might end up being the one silo'd currency in the midst of a truly open networked payments system. The devs and the foundation have to get their act together fast. Mind you I suppose until then IOUs will work just fine.6 hour…	0.9608
2016-01-06	RCL is dead. XRP is dead.Thanks for clarifying that for us Stefan.	-0.34
2016-01-06	20 minutes ago fatcat said:RCL is dead. XRP is dead.Thanks for clarifying that for us Stefan.Did you even read the article?	-0.34
2016-01-06	1 hour ago T8493 said:Did you even read the article?"...the banks didn’t like the idea of having machines in foreign countries validate domestic transactions and they didn’t like the semi-public nature of these ledgers which could give outsiders a window into their businesses. The most they were willing to do he says was “fork” the code for Ripple and build their own internal system. "The implica…	0.7579
2016-01-06	7 minutes ago fatcat said:The implications of this statement is that RCL is essentially unusable by banks which makes my previous statement quite accurate.Without ILP RCL would indeed stand isolated from an unwilling banking sector. That's the whole idea of ILP: unlock all those private and by banks controlled ledgers to the public space and interconnect them by way of ledgers with build-in and c…	0.9512
2016-01-06	4 minutes ago kanaas said:But you made me curious: did you know something better that RCL to serve as an open public market solution?There is no demand for an open public market solution. It's simply a solution looking for a problem.	0.5267
2016-01-06	4 minutes ago fatcat said:There is no demand for an open public market solution. It's simply a solution looking for a problem.	-0.4767
2016-01-06	14 minutes ago fatcat said:There is no demand for an open public market solution. It's simply a solution looking for a problem.Really? Some Americans may think that the USD is the only currency on earth but most I hope know better.... No problem? Ever tried to move a few USD from US to let's say ... Southern Africa? And indeed there is a "solution" in place. "Corrresponded banking" is the name th…	0.2452
2016-01-06	There's still a business model that could be adopted by companies that offer FX rates. I think once the competitiveness of RLC transparency on the public blockchain is realized customers would be more attracted to the honesty in what's offered. Ripple is playing it smart and it could go in a million different directions. They have to do what the customer wants.	0.8687
2016-01-07	2 hours ago fatcat said:The implications of this statement is that RCL is essentially unusable by banks which makes my previous statement quite accurate.One specific use case was insuitable for banks. That's why RL built ILP. Banks can still use RCL indirectly via ILP.Quote:QuoteAnd in the long term he says it can boost adoption of digital currencies because it can tie all of them together. “Digi…	0.8481
2016-01-07	2 hours ago fatcat said:There is no demand for an open public market solution.What is "open" market solution? What is the meaning of "public" in your statement? Edited 7 January by T8493	0.3094
2016-01-07	50 minutes ago T8493 said:What is "open" market solution? What is the meaning of "public" in your statement? Why don't you ask @kanaas what he meant by that statement?	0.4291
2016-01-07	1 minute ago fatcat said:Why don't you ask @kanaas what he meant by that statement?Because there already exist markets that could be qualified as "open" and "public" and you probably don't mean any one of them.	0.0
2016-01-07	7 hours ago xtrapower said:I agree @kanaas the reason we use a bank is mainly trust. It's hilarious how banks overslept the internet and it's implications for so long. In Germany banks (including Deutsche Bank) are going to launch a service called "Paydirekt" soon. It's a Paypal copycat they invested about EUR 75million. It's 10 years late. Why should consumers change their established behavior n…	0.9774
2016-01-07	11 minutes ago T8493 said:...and you probably don't mean any one of them. Did you get your panties in a bunch?	0.0
2016-01-07	16 minutes ago fatcat said:Did you get your panties in a bunch?English is not my native language. Can you please explain what you mean?	0.3939
2016-01-07	4 hours ago fatcat said:There is no demand for an open public market solution. It's simply a solution looking for a problem.There are many other unsolved problems. Blockchain is not just something that does the same as a central mechanism in a different way. It is (in most cases) public with memory of all transactions and it goes synchronized in defined increments step by step. If that's how a st…	-0.7351
2016-01-07	3 hours ago fatcat said:There is no demand for an open public market solution. It's simply a solution looking for a problem.It's an open source protocol. Feel free to try and build something yourself. Ripple is one company. Why wait for them to do everything?	0.0516
2016-01-07	1 hour ago Haydentiff said:It's an open source protocol. Feel free to try and build something yourself. Ripple is one company. Why wait for them to do everything?I tried to do that I failed in getting the reference implementation running.... It's super important that at least average programmers/web developers can do something with it.	0.6908
2016-01-07	9 hours ago fatcat said:There is no demand for an open public market solution. It's simply a solution looking for a problem.Yet another "problem" looking for a solution where RCL might help ...	0.2263
2016-01-07	These are early days. I'm sure an open public marketplace for value exchange will see all kinds of interesting use cases perhaps using RCL/XRP as part of that. Also not all transactions have to be entirely private even by the big corporates. There are nuances and grey areas here this isn't a black and white situation for RCL/XRP. It just needs time to mature and for people to play with the tech a…	0.9287
2016-01-06	1 hour ago yandel said:It is difficult to get any kind of currency into China but not out of it! But with BTC you can of course super easily.I made a mistake it is exactly the other way around: Easy to get foreign currency into China but not out of it.	0.8671
2016-01-06	I feel like there's going to be one final attempt to push the price into a mega bubble. Just my hunch I don't analyse the BTC "markets".	0.3612
2016-01-06	2 hours ago rippledigital said:I feel like there's going to be one final attempt to push the price into a mega bubble. Just my hunch I don't analyse the BTC "markets".Here is another article:http://www.ibtimes.com/bitcoin-rally-digital-currencys-surge-driven-china-speculators-blockchain-ponzi-2169480where it says:Bitcoin is a useful way for consumers and small businesses to sidestep the country's…	0.931
2016-01-06	Others have also hypothesized the stock market troubles as being a factor.	-0.4588
2016-01-06	1 hour ago rippledigital said:Others have also hypothesized the stock market troubles as being a factor.It's the same factor and the connection with the BTC spike is for a reason. China stocks are denominated in CNY so when you sell you have a lot of CNY but cannot really buy anything else with it than China stuff....	-0.25
2016-01-06	I feel like there's going to be one final attempt to push the price into a mega bubble. Just my hunch I don't analyse the BTC "markets".All we need is for 100 million chinese savers to purchase xrp and it's over. There are 1.3 billion savers in China.	0.3612
2016-01-06	3 minutes ago Altcoinbonanza said:All we need is for 100 million chinese savers to purchase xrp and it's over. There are 1.3 billion savers in China.Sent from my SM-N910P using Tapatalk5000 FIs/investors could only get 20M XRP each for example	0.0
2016-01-06	Others have also hypothesized the stock market troubles as being a factor.What if coinbase would start working with xrp. That would be awesome.	0.2732
2016-01-06	1 hour ago Altcoinbonanza said:All we need is for 100 million chinese savers to purchase xrp and it's over. There are 1.3 billion savers in China.I just don't see XRP becoming a consumer product like that.	0.3612
2016-01-06	@AltcoinbonanzaThere was a promising and budding relationship between Coinbase and RL a couple years ago .... I never understood why it didn't pan out ...	0.4019
2016-01-06	31 minutes ago RobertHarpool said:@AltcoinbonanzaThere was a promising and budding relationship between Coinbase and RL a couple years ago .... I never understood why it didn't pan out ...It may still happen – Coinbase and Microsoft are working together closely on a few projects.EDIT: no wait I am getting confused with BitPay's recent news. Still there are some MS Azure/Bing and Coinbase projects…	-0.2023
2016-01-06	46 minutes ago RobertHarpool said:@AltcoinbonanzaThere was a promising and budding relationship between Coinbase and RL a couple years ago .... I never understood why it didn't pan out ...I think it was because of attitudes like this:https://twitter.com/brian_armstrong/status/569914763263606785	0.6369
2016-01-06	24 minutes ago Haydentiff said:I think it was because of attitudes like this:https://twitter.com/brian_armstrong/status/569914763263606785It's a shame they're a 6 minute walk from each other...https://www.google.com/maps/dir/coinbase+Market+Street+San+Francisco+CA/Ripple+Labs+300+Montgomery+St+San+Francisco+CA+94104/@37.7911574-122.403728117z/data=!3m1!4b1!4m13!4m12!1m5!1m1!1s0x808580627b565771:0…	-0.4153
2016-01-07	22 hours ago yandel said:Otherwise it is very easy to open a bank account in China for a foreigner you can work into a bank fill out a simple form and 5min later you have your account... In comparison with USA foreigners are not allowed to have US checking accounts credit cards or the like. US citizens are prosecuted when having foreign accounts etc. There are many more countries jurisdictions wh…	-0.0896
2016-01-07	1 hour ago GiantGox said:I think it's due to the Foreign Account Tax Compliance Act(FATCA) of the US. FATCA is a big issue. But FATCA only concerns USA. Well no USA does the job for the western world in enforcing a regime out of their own jurisdiction. It's a big brother issue and USA is the big bad guy. Do we really have to believe this is all about terrorism and taxes?? Some decades ago the US …	0.9506
2016-01-07	32 minutes ago yandel said:And guess what this time USA and their cohorts will lose because ppl will find freedom elsewhere....But to where?They already ate almost all countries.http://www.oecd.org/tax/exchange-of-tax-information/Automatic-Exchange-Financial-Account-Information-Brief.pdfI don't believe Bitcoin and Ripple can solve the problem.Civil disobedience can be only the way.	0.1531
2015-12-29	Strange rehash of a quote from over a year ago. He visited almost a year ago.	-0.2023
2015-12-29	That is a promotional without being directly promotional piece.	0.0
2015-12-29	13 minutes ago Kaze said:Strange rehash of a quote from over a year ago. He visited almost a year ago. That was my thought exactly	-0.2023
2015-12-29	9 minutes ago Kaze said:Strange rehash of a quote from over a year ago. He visited almost a year ago. That's right but the article goes on Luxembourg as a candidate fintech hotspot. Bettel being @Ripple was just mentioned as a fact of proof.Luxembourg always was after Switzerland and London one of the more important financial centers in Europe. (BTW SnapSwap also moved to Luxembourg and Ripple is…	-0.1027
2015-12-29	6 hours ago kanaas said: (BTW SnapSwap also moved to Luxembourg and Ripple is starting up an office there as well)Glad to see they are actively hiring for Luxembourg.https://ripple.com/company/careers/all-jobs/#86846	0.6486
2015-12-29	Luxembourg has been really nice to us! I won't speak to details (since I'd probably get them wrong) but they've been very forward-thinking and accommodating not trying to ban us or fine us. My guess is Snapswap's decision was related to how they don't require 40+ different licenses to run a gateway there.	0.8139
2015-12-30	Luxembourg has been really nice to us! I won't speak to details (since I'd probably get them wrong) but they've been very forward-thinking and accommodating not trying to ban us or fine us.It concerns me somewhat that 'not being banned or fined' is seen as 'accommodating' and 'nice'. It's like saying... my friends were really nice today because they didn't punch me in my face - not even once! (I'…	0.9425
2015-12-30	47 minutes ago mDuo13 said:Luxembourg has been really nice to us! I won't speak to details (since I'd probably get them wrong) but they've been very forward-thinking and accommodating not trying to ban us or fine us. My guess is Snapswap's decision was related to how they don't require 40+ different licenses to run a gateway there.Oh yes Jennifer Chasky from FinCEN has a point that providing fina…	0.9428
2016-01-06	Well Luxembourg has been nice to us in more ways than that but they're not as easy to quantify. You know -- stuff like personable ordinary politeness friendliness an interest in similar topics and the patience to listen to our thoughts on such topics?	0.8908
2015-09-09	We can add these"Own and manage Ripple Labs channel partners (Accenture PwCâ€¦) or reseller (Earthport FISâ€¦) relationships sales and revenue goals"	0.0
2015-10-28	On 28 October 2015 at 5:11:55 AM tomxcs said:Another rumored testing bank for the list: KBC Bank N.V. Where did this rumour come from?	0.0
2015-10-28	10 minutes ago karlos said: Where did this rumour come from? A product manager at that bank.	0.0
2015-10-28	We can also add TD Bank Group and Royal Bank of Canada to the list: http://twitter.com/Ripple/status/659442643827474432Edited 28 Oct 2015 by tomxcs	0.0
2015-10-29	Edited 29 Oct 2015 by namini	0.0
2015-12-25	Standard Chartered BankDBS BankInfocomm Development Authority of Singapore (IDA)http://www.gtreview.com/news/asia/banks-develop-blockchain-based-platform-for-trade-finance/	0.0772
2015-12-28	On 9/8/2015 at 4:16 AM karlos said:Banks and PartnershipsAccenture (partner)Astropay - UK (Testing?) Australia and New Zealand Banking Group - (pilot)CBW Bank - US (Confirmed)CGI Global (partner)Commonwealth Bank of Australia - (Pilot)Cross River Bank - US (Confirmed)D+H (partner)Earthport - Over 60 Countries - (Confirmed)Fidor Bank - Germany &amp; Russia online bank (Confirmed)IntellectEU (partn…	0.8844
2015-12-29	Good one @Altcoinbonanza and @GiantGox ! Ive updated the list	0.4926
2015-12-29	I think DBS and Standard Chartered things are not rumors.https://ripple.com/insights/ripple-2015-a-year-in-review/	0.0
2015-12-29	41 minutes ago GiantGox said:I think DBS and Standard Chartered things are not rumors.https://ripple.com/insights/ripple-2015-a-year-in-review/Whoops you're right! Fixed	0.0
2015-12-30	On 9/8/2015 at 4:16 AM karlos said:Banks and PartnershipsAccenture (partner)Astropay - UK (Testing?) Australia and New Zealand Banking Group - (pilot)CBW Bank - US (Confirmed)CGI Global (partner)Commonwealth Bank of Australia - (Pilot)Cross River Bank - US (Confirmed)D+H (partner)Earthport - Over 60 Countries - (Confirmed)Fidor Bank - Germany &amp; Russia online bank (Confirmed)IntellectEU (partn…	0.9504
2015-12-30	Western Union Pilot? Have I missed that one?	-0.3736
2015-12-30	32 minutes ago kanaas said:Western Union Pilot? Have I missed that one?Actually I forgot about Western Union and their pilot program. This is definitely one to add to Karlo's list. Good one Kanaas. Can't wait for this pilot program to finish and for the announcement to come out. Will be exciting as Visa Europe is now going to use the Bitcoin blockchain for a slice of the remittances pie. I know t…	0.7882
2015-12-30	10 minutes ago Altcoinbonanza said:Actually I forgot about Western Union and their pilot program. This is definitely one to add to Karlo's list. Good one Kanaas. Can't wait for this pilot program to finish and for the announcement to come out. Will be exciting as Visa Europe is now going to use the Bitcoin blockchain for a slice of the remittances pie. I know that Western Union probably thought i…	0.8294
2015-12-30	Fidor also operates in the UK: https://www.fidorbank.uk/	0.0
2016-01-02	Interesting logos show up from 8:58 to 9:30... https://www.youtube.com/watch?v=M2X63pok6f8Might some of these banks be more than rumors?	0.4696
2016-01-02	47 minutes ago cmbartley said:Interesting logos show up from 8:58 to 9:30... https://www.youtube.com/watch?v=M2X63pok6f8Might some of these banks be more than rumors?hmm I didn't see anything juicy.. what did you spot?	0.5007
2016-01-02	They had a list of banks to choose from when sending money from the US to Europe. They selected Bank of America and had their logo displayed pretty prominently. I'm probably reading too much into it though	0.4939
2016-01-04	On 1/2/2016 at 11:12 PM cmbartley said:Interesting logos show up from 8:58 to 9:30... https://www.youtube.com/watch?v=M2X63pok6f8Might some of these banks be more than rumors?That looks like the Knox login screen when it was working with SnapSwap US.	0.6767
2016-01-05	On January 2 2016 at 0:00 AM karlos said:hmm I didn't see anything juicy.. what did you spot?Karlos - can you also indicate that Santander Bank is the Lead Investor in Ripple's Series A providing $4 Million in funding...Westpac Invested $1 Million into Ripple's Series A..It helps to know that they also invested in Ripple's Series A...Edited 5 January by jpchang888	0.0
2016-01-05	53 minutes ago jpchang888 said:Karlos - can you also indicate that Santander Bank is the Lead Investor in Ripple's Series A providing $4 Million in funding...Done!54 minutes ago jpchang888 said:Westpac Invested $1 Million into Ripple's Series A..Westpac was a series A investor? Is there a source for this?	0.0
2016-01-05	15 hours ago karlos said:Done!Westpac was a series A investor? Is there a source for this?I thought I saw that a while back let me try to look it..	0.0
2016-01-05	Well I suppose they need something to keep the economy going a while longer. I remain pretty sceptical; I certainly don't think this is going to be a game-changer in the way steam power the printing press or cars were. Maybe it'll give us a few more years of growth. I hope so there are only so many more coffee shops you can fit into the high streets. Btw thanks for posting although I swear I saw …	0.9378
2016-01-05	You may have seen this posted prior. https://en.wikipedia.org/wiki/Jeremy_Rifkin Edited 5 January by KarmaCoverage	0.0
2016-01-05		0.0
2016-01-04	This would make you think the next 6 months is a reasonable period in which to expect major news if not directly related to ripple at least DL's. Good Checkpoint for evaluation..	0.4404
2016-01-04	Interesting thanks.	0.6808
2016-01-05	nice find tomb!Interledger needs more exposure somehow. The banker in the article knew that just one blockchain wouldn't work but didn't seem aware of Interledger. Amazing to think Ripple were working on this a whole year ago. I hope they can stay ahead of everyone else now that they have dropped the "labs"!Edited 5 January by karlos	0.9106
2016-01-05	6 hours ago karlos said:Interledger needs more exposure somehow. The banker in the article knew that just one blockchain wouldn't work but didn't seem aware of Interledger. Amazing to think Ripple were working on this a whole year ago. I hope they can stay ahead of everyone else now that they have dropped the "labs"!Interest in ILP should be reflected by visits to interledger.orgDoes it look good…	0.9615
2016-01-05	4 hours ago yandel said: Interest in ILP should be reflected by visits to interledger.orgDoes it look good?? que se yowww.similarweb.com/website/interledger.org Does it really matter in the top-down approach? I think it is more about what companies are interested.	0.8602
2016-01-05	The website was also built pretty late and doesn't have much on it of use beyond the white paper. Obviously ILP had been in the works a lot longer than we all knew with lots of powerful organisations tinkering with it.	0.7184
2016-01-02	Nice one! Im surprised Ripple haven't done something like this earlier. I was planning on making one myself and then I got lazy.Oh if its ok we should post only portions of the articles not the full thing..	0.3781
2016-01-02	@karlos can you add this link to "Links &amp; Resources"? Maybe we could have special section for newbies.	0.4019
2016-01-02	I wonder why they decided to post this? When "Originators" are supposed to "Contact Their Bank"? (according to the website). Seems to me their strategy is confused right now or perhaps nuanced in ways I'm not following.	-0.3939
2016-01-05	I though you were going to list some magical ways of getting xrp's like running some desktop client 24/7 and this client producing xrp's out of thin air for you ::wishful thinking:: well I wish I could run some program that creates xrp's for me automatically like some sort of xrp miner.	0.872
2016-01-02	Love it! Fantastic read. ILP and RCL getting ready to deliver. Ripple is in fantastic position to acquire some serious market share. Others will have to roll up the field from behind which is expensive and hard work.	0.9402
2016-01-02	Banks will come up with their own issued bridge currency. That currency will only be allowed to be in possession by FIs and private persons and public strictly forbidden. Payment flows between banks are pretty much zero sum after clearing. If banks arrange among themselves that each gets a stake in a bridge currency according to the expected payment volume there won't be much shifting and pretty …	0.296
2016-01-02	Quote"One thing is certain the banks have said publically they can slash costs by by using Ripple technology" Dusane argued. "So the big question is how many of those cost savings will be passed on to bank customers?"Yes this is the big question!@yandel : You might be right about XRP's (lack of) utility. But I still think there's going to be demand for a public/transparent bridge unit as a way to…	-0.1511
2016-01-02	26 minutes ago yandel said: Banks will come up with their own issued bridge currency. That currency will only be allowed to be in possession by FIs and private persons and public strictly forbidden. Payment flows between banks are pretty much zero sum after clearing. If banks arrange among themselves that each gets a stake in a bridge currency according to the expected payment volume there won't …	0.7303
2016-01-02	21 minutes ago T8493 said:Which group of banks will come up with their own bridge currency? US banks? How will this plan include banks in Germany and other (exotic) countries? There is no central worldwide clearing nor all banks will want to (or be allowed to) be part of this US-centric group.Banks already have almost universal bridge currency (USD). Yeah but which USD? USD of bank of America or …	-0.3094
2016-01-02	50 minutes ago yandel said: Banks will come up with their own issued bridge currency. That currency will only be allowed to be in possession by FIs and private persons and public strictly forbidden. Payment flows between banks are pretty much zero sum after clearing. If banks arrange among themselves that each gets a stake in a bridge currency according to the expected payment volume there won't …	0.9538
2016-01-02	49 minutes ago tulo said:Yeah but which USD? USD of bank of America or USD of Bank of China or ...? I'm sorry I cannot see XRP as bridge currency (at least for banks and big business). I believe more the first big bank will come into ILP will be able to push for the bridge currency (Santander?).Why so pessimistic about distributed ledger tech my friend? That's in the end all this hype is about. I…	-0.4445
2016-01-02	35 minutes ago xtrapower said:What do u guys think will happen when Google (Ripple investor of the first hour) starts to offer banking services? Actually they are 100x more trust- and creditworthy than the medium consumer bank...i'm in I hope this happens. My interest in this field is the perspective of independence not just from banks but all kinds of GOVs in particular EU and US.Banks are indee…	0.9585
2016-01-02	1 hour ago tulo said:Yeah but which USD? USD of bank of America or USD of Bank of China or ...? USD of X Bank is a debt instrument issued by a corporation. I meant USD issued by FED - every banks in the USA can use it and there is already a "ledger" (which also allows finality). Edited 2 January by T8493	0.2406
2016-01-02	XRP holds potential IMO nevertheless Ripple will have to work on its liquidity and availability.If a certain level o liquidity is achieved than XRP's advantages will appear. XRP requires no counterparty this means no accounts with any institutions (no onboarding processes) and no fees (account fees services fees etc).	-0.25
2016-01-02	2 minutes ago T8493 said:FED issued USD.If the Fed decides to issue USD in the ripple protocol it would certainly use authorized accounts to restrict who can hold it and probably being authorized to hold it would incur in fees or compliance costs.	-0.0516
2016-01-02	14 minutes ago RafOlP said:If the Fed decides to issue USD in the ripple protocol it would certainly use authorized accounts to restrict who can hold it and probably being authorized to hold it would incur in fees or compliance costs.Yes very likely. I tried to explain why the currency issued by a (probably relatively small) closed group of banks can't work well in the worldwide context.Edited 2 …	0.1744
2016-01-02	1 hour ago xtrapower said:You are assuming a lot of things that i see unlikely to happen.-&gt; banks have the innovative and technical competence to produce a world class dledger out of thin air.-&gt; banks all share the same interests.I often see people speak of "banks" as if they were all one big company that live peacefully beside each other. The opposite is the case small banks suffer a lot i…	0.9798
2016-01-02	55 minutes ago Altcoinbonanza said:And just on this point alone you make an interesting one. Google could and I believe is already getting their skin into the banking market with Google wallet. Google will look out for their best interest and this could be a major benefit for Ripple.And Microsoft/Azure aswell	0.8979
2016-01-02	1 hour ago RafOlP said:XRP holds potential IMO nevertheless Ripple will have to work on its liquidity and availability.If a certain level o liquidity is achieved than XRP's advantages will appear. XRP requires no counterparty this means no accounts with any institutions (no onboarding processes) and no fees (account fees services fees etc).Liquidity and availability are not a problem. There are 2…	0.9276
2016-01-02	3 hours ago T8493 said:Which group of banks will come up with their own bridge currency? US banks? How will this plan include banks in Germany and other (exotic) countries? There is no central worldwide clearing nor all banks will want to (or be allowed to) be part of this US-centric group.Banks already have almost universal bridge currency (USD). Those banks that are on Ripple/ILP can easily arr…	0.2593
2016-01-02	2 minutes ago BBS said:And Microsoft/Azure aswell I saw this when I was researching the news on Factom and how they were added to the Azure Blockchain. In that article Microsoft or the writer stated that Ripple was in the works to be added onto the Microsoft Blockchain as well. I am just anticipating the breakout in the news like a kid waiting outside a candy shop counting down the seconds on the…	0.8695
2016-01-02	Just now tulo said:Trust: Ripple is controlled by a single company right now. Why THE WORLD should trust them?World doesn't need to trust Ripple. Market makers have to trust that Ripple protocol works as advertised during the time when they hold XRPs.	0.9217
2016-01-02	4 minutes ago tulo said:Liquidity and availability are not a problem. There are 20 billion XRP.The biggest problems are:Volatility: who want a volatile bridge currency? For sure not market makers the backbone of the market.Distribution: 60% of XRP are in the hand of a company and 20% in the hand of 2-3 people. Who can trust this?Trust: Ripple is controlled by a single company right now. Why THE W…	0.7862
2016-01-02	Just now T8493 said:World doesn't need to trust Ripple. Market makers have to trust that Ripple protocol works as advertised during the time when they hold XRPs. Yes but if you want XRP as bridge it means that EVERY order is vs XRP hence ALL market makers are trusting Ripple.	0.485
2016-01-02	1 minute ago Altcoinbonanza said:Yes there are 20 billion Ripple but there are also 1.3 billion savers in China alone. Imagine if all of them wanted some ripple this would equal about 25 ripple per Chinese investor given at the 33.5 billion available now. In the vision of RL XRP will be mainly for market makers. I don't think all chinese people are market makers	0.2144
2016-01-02	3 minutes ago tulo said:In the vision of RL XRP will be mainly for market makers. I don't think all chinese people are market makers sorry tulo got ahead of myself. Too much caffeine and not enough sleep. I understand just didn't read everything you stated. lol	0.1779
2016-01-02	16 minutes ago yandel said:Those banks that are on Ripple/ILP can easily arrange their own bridge currency as a feature that is offered by the system. It can even be on private ledgers.They don't need Ripple for this. They don't even need distributed ledger for this and banks don't need any kind of advanced technology for this. So the question arises: why the banks haven't created their own bridg…	0.3328
2016-01-02	1 hour ago yandel said:Those banks that are on Ripple/ILP can easily arrange their own bridge currency as a feature that is offered by the system. It can even be on private ledgers.Exactly. And that's why I think Ripple has some strategy in play by being first on ILP. Even better: they are on ILP before ILP will be real as RippleConnect IS a preliminary version of ILP but one that only connects t…	0.8702
2016-01-02	3 hours ago T8493 said:Yes very likely. I tried to explain why the currency issued by a (probably relatively small) closed group of banks can't work well in the worldwide context.This is the power of couterparty-free assets.If any entity issues real cash in distributed ledgers it will be awesome but if a counterparty-free asset gets liquidity enough (handling the issues mentioned by @tulo ) it wi…	0.8941
2016-01-02	3 hours ago Altcoinbonanza said:And just on this point alone you make an interesting one. Google could and I believe is already getting their skin into the banking market with Google wallet. Google will look out for their best interest and this could be a major benefit for Ripple.Google are also experts in search and information organisation. Deep pathfinding via ILP?	0.8979
2016-01-02	16 hours ago RafOlP said:This is the power of couterparty-free assets.If any entity issues real cash in distributed ledgers it will be awesome but if a counterparty-free asset gets liquidity enough (handling the issues mentioned by @tulo ) it will be very powerful.My thoughts exactly. There is an inherent premium in having a counterparty less asset. That's why Bitcoin has done so well. I look at …	0.9657
2016-01-02	This is the power of couterparty-free assets. If any entity issues real cash in distributed ledgers it will be awesome but if a counterparty-free asset gets liquidity enough (handling the issues mentioned by @tulo ) it will be very powerful.	0.8831
2016-01-03	15 hours ago Altcoinbonanza said:Ripple and Bitcoin can and will work alongside each other beautifully.Personally I don't see the point of BTC *if* Ripple succeeds. I mean it's just digital tokens either way. Might as well choose the one that's faster more stable better distributed and better connected to other assets (liquid) etc. There is no good argument to choose any token over the other unle…	0.8366
2016-01-03	40 minutes ago rippledigital said:Personally I don't see the point of BTC *if* Ripple succeeds. I mean it's just digital tokens either way. Might as well choose the one that's faster more stable better distributed and better connected to other assets (liquid) etc. There is no good argument to choose any token over the other unless they have better sustainable real-world business utility.Look at t…	0.8911
2016-01-03	3 hours ago Altcoinbonanza said:Yeah Bitcoin isn't everyone's favorite. I am used to using it to purchase things with and to move fiat with it. I would have to say that my favorite is Ripple over Bitcoin. When I first got into this environment of dc's I wondered why Ripple never wanted to get into the market that Bitcoin is in. I thought we would be seeing ripple atm's and going places where you …	0.9511
2016-01-04	BTC is strong because largest exchanges in China do nothing else than BTC. There is an interesting article Huobi Overtakes OKCoin to be looked up on Google. China has 90% of trade volume in BTC dwarfing the western world. Though altcoins and blockchain is advanced in the western world the application field is elsewhere. Maybe a tipping point can be defined when XRP is present at all big exchanges…	0.9678
2016-01-04	BTC is strong because largest exchanges in China do nothing else than BTC. There is an interesting article Huobi Overtakes OKCoin to be looked up on Google. China has 90% of trade volume in BTC dwarfing the western world. Though altcoins and blockchain is advanced in the western world the application field is elsewhere. Maybe a tipping point can be defined when XRP is present at all big exchanges…	0.9712
2016-01-05	Here's a quote from the report:...the combined volume of @Huobicom and @OKCoinBTC is more than ninety percent ( 90% ) of all reported volume worldwide in December.Huobi and OKCoin also have LTC. Maybe that explains why LTC is still second in market cap...Having XRP on both exchanges can be a big boost for volume in trades.Let's say Ripple gives out some XRP to them for implementation. Will they s…	0.2168
2016-01-05	Two more ideas:1) trying to bring XRP to the principal brokers that serve algorithmic traders and FX so it's just another contract to trade...2) bringing out a reference application that shows developers how to build a complete mini Ripple gateway. Developers don't just need an API but something to start and play with. There are myriads of such template applications each for ASP.NET PHP Node JS R…	0.9604
2016-01-03	53 minutes ago Zooplankton said: What are your ideas??!? ATM networks. Offer something competitive for withdrawals not at your house bank. Large ATM machine servicing companies can outsource this field for banks with no physical presence. Other than USD many bank notes can be deposited in ATM.	-0.3252
2016-01-03	The worlds central banks linked together with XRP as the neutral bridge	0.0
2016-01-03	Deep-pathfinding engine for transactions.Gateways turn into mini-ledgers for migration testing from antiquated client systems.Backbone for decentralised text-based advertising network.	0.0
2016-01-03	2 hours ago rippledigital said:Backbone for decentralised text-based advertising network.What is "decentralised text-based advertising network"?	0.0
2016-01-03	5 hours ago Zooplankton said: What are your ideas??!? "ILP for medium and small business":There are thousands of small and medium businesses with specific ledgers for expenses payroll equipment supplies and usage. Now imagine ILP being used to link these different ledgers at these businesses with equipment suppliers creditors and customers. Transactions can take place within seconds store shelves…	-0.3252
2016-01-03	3 minutes ago T8493 said:What is "decentralised text-based advertising network"?I had the crazy and entirely unsubstantiated idea that maybe one could list/pay for advertising slots using Ripple. Like a simplified distributed version of Adsense. You'd advertise/buy ad spaces at certain times/slots perhaps using orderbooks and/or trust and credit lines – or perhaps a website could use the API to d…	0.7964
2016-01-04	I know ripple has abandoned a lot of their old goals and objectives but I still think they'll go after some of the important pieces mentioned in last years review: https://ripple.com/insights/ripple-labs-2014-a-year-in-review/I still think payment APIs focused on merchants and consumers are not out of the question...We have liquidity and scalability/privacy with RCL and ILP connecting all ledgers…	-0.701
2015-12-15	Very prudent Karlos maybe we can pin this topic?EDIT: Ah you're way ahead of me Edited 15 Dec 2015 by rippledigital	0.0
2015-12-15	Thanks this is good info. Now will we still have decent trading exchanges for XRP/USD and XRP/BTC with Ripple Trade disappearing?	0.7003
2015-12-15	6 minutes ago Rippler123 said:Thanks this is good info. Now will we still have decent trading exchanges for XRP/USD and XRP/BTC with Ripple Trade disappearing?You will. If you create a decentralized network of validatros gateways merchants open source development community and other pieces of ecosystem which ripple labs failed to create.	0.6908
2015-12-15	Or just use Gatehub.	0.0
2015-12-15	Gatehub is cool good quality gateway. But they don't solve all the problems. I am afraid they will need to fold down their business soon for same reason as other ripple businesses do. Just check gatehub volume and ask yourself how is it possible to make profit with this volume?	0.587
2015-12-15	Are there any hosted wallets that don't store your secret key?Are there any desktop wallets being actively developed?	0.3939
2015-12-15	32 minutes ago yvv said:You will. If you create a decentralized network of validatros gateways merchants open source development community and other pieces of ecosystem which ripple labs failed to create. Yep time to pack it up and tell the worlds largest banks and Microsoft to go home. Because Ripple didn't focus on gateways for crypto speculators the internet of value is cancelled. /s	0.3612
2015-12-15	Maybe they can hire yvv for high-level global financial sector business strategy?	0.0
2015-12-15	4 minutes ago rippledigital said:Maybe they can hire yvv for high-level global financial sector business strategy?	0.0
2015-12-15	1 hour ago karlos said:Now that RippleTrade is closing you have several options:1. Move to another hosted wallet providerGatehub (suggested)Bluzelle Triskelion Wallet (still in beta) I only have good things to say about the people behind those 3. I really hope they grow strong.Edited 15 Dec 2015 by Malloy	0.8553
2015-12-15	1 hour ago karlos said:Yep time to pack it up and tell the worlds largest banks and Microsoft to go home. Because Ripple didn't focus on gateways for crypto speculators the internet of value is cancelled. /sRegardless of what you tell microsoft or banks ripple is abandoning their original business and switching to completely different one. If you don't see this sorry for you.	0.2323
2015-12-15	1 minute ago yvv said:Regardless of what you tell microsoft or banks ripple is abandoning their original business and switching to completely different one. If you don't see this sorry for you.What was their original business? They always wanted to sell distributed ledgers to banks. This hasn't changed.	0.1593
2015-12-15	4 minutes ago T8493 said:What was their original business? They always wanted to sell distributed ledgers to banks. This hasn't changed.No it changed like from selling shoes to planting cucumbers.	0.6896
2015-12-15	3 minutes ago yvv said:No it changed like from selling shoes to planting cucumbers.So your analysis of Ripple is based on your assumptions that Ripple Labs sells shoes and offers gardening services?	0.0772
2015-12-15	8 minutes ago T8493 said:So your analysis of Ripple is based on your assumptions that Ripple Labs sells shoes and offers gardening services?My analysis is based on information which I receive from ripple. They tell me explicitly: they are abandoning their business and switching to a new one. It is ok if a company switches to a new more profitable business. But this does not make good to me anymor…	0.5554
2015-12-15	8 minutes ago T8493 said:What was their original business? They always wanted to sell distributed ledgers to banks. This hasn't changed.Its always been bigger than selling ledgers to banks. Ripple's goal of bridging value has never changed.Creating ILP to connect any ledger through RCL means that: All ledgers will now be able to connect through the ripple rails bringing the IOV closer to reality.…	0.601
2015-12-15	3 minutes ago yvv said:My analysis is based on information which I receive from ripple. They tell me explicitly: they are abandoning their business and switching to a new one. It is ok if a company switches to a new more profitable business. But this does not make good to me anymore. This is not what I bought in 2013. In 2013 OpenCoin claimed that their goal is to create a decentralized payment n…	0.5554
2015-12-15	5 hours ago T8493 said:Network is more decentralized than it was some time ago. We have MS validator(s) running. If you'd said (the one and only) MICROSOFT are running a validator node last year the price would probably have rocketed! Now people's reactions are *meh*. I don't get I feel it's huge news.	0.3802
2015-12-15	I actually believe people like yvv have the intent to cause panick in the hope that the price will drop for a buy back.Why does he (and others) spend so much time here?	0.5106
2015-12-15	I really don't get the sudden panic/sceptic psychology either. Closing RT is a wise move Ripple should NOT be engaging in such software creation and its endless support and maintenance. They only built it to demo what the protocol can do because at the start they're the only players and they're trying to sell what they're producing (protocol IoV). They need others – specialists – to build specifi…	0.9726
2015-12-15	1 hour ago Dsimmo said:I actually believe people like yvv have the intent to cause panick in the hope that the price will drop for a buy back.Why does he (and others) spend so much time here?You are absolutely right!!!I would like to point these people FNetVyvv Kylo Ren yxxyun!Remember these people when they talk shitso you know who is who!	0.7887
2015-12-15	Well I am saying I still not see any real use case on RCL by bank Ripple claim they have 25 banks integrating ripple but there are no name will they use RCL? I keep asking because I don't just believe what Ripple said I want see what had they done. PS: I become a ripple user start from 2013.5 longer than many user here I think. It's very hard to just believe what ripple said for such a long time.…	-0.429
2015-12-15	IMO it's not RL who can decide xrp's future they have to survive first which means to adapt to the real market it's in the best interest for RL that xrp's price reaches as high as possible but if one day they have to abandon it( just saying) everybody knows what their choice is. And xrp is not BTC Bitcoin is just a Utopia time will tell it is.	-0.0387
2015-12-15	2 hours ago rippledigital said:I really don't get the sudden panic/sceptic psychology either. Closing RT is a wise move Ripple should NOT be engaging in such software creation and its endless support and maintenance. They only built it to demo what the protocol can do because at the start they're the only players and they're trying to sell what they're producing (protocol IoV). They need others –…	0.9876
2015-12-15	8 hours ago yvv said:My analysis is based on information which I receive from ripple. They tell me explicitly: they are abandoning their business and switching to a new one. It is ok if a company switches to a new more profitable business. But this does not make good to me anymore. This is not what I bought in 2013. In 2013 OpenCoin claimed that their goal is to create a decentralized payment net…	0.0225
2015-12-15	9 hours ago T8493 said:What was their original business? They always wanted to sell distributed ledgers to banks. This hasn't changed.Sure...they 'always' wanted to focus on banks...especially those banks that are un- or under-banked :-S ...and I suppose the Ripple Incubator was developed for the purpose of starting new banks right? Their original business rested solely on the increase in the val…	0.9522
2015-12-15	12 minutes ago RobertHarpool said:Ripple's changes have been publicized...some more so than others... but don't rewrite the past or confuse the matter by implying selling ledgers to banks was always their original business as that isn't true....at best it was their original dream.I don't know what was RL's business model at the inception. However selling RCL to FIs was part of their plan for some…	-0.2187
2015-12-15	8 minutes ago RobertHarpool said:Sure...they 'always' wanted to focus on banks...especially those banks that are un- or under-banked :-S ...and I suppose the Ripple Incubator was developed for the purpose of starting new banks right? Their original business rested solely on the increase in the value of XRP. Their original business was to be a payment network.They never had "distributed ledgers" t…	0.9669
2015-12-15	@ BAX ... When talking about its "original business" we're talking about the company not the network.Changing customer focus source of revenue and product (ILP) = change of original business. Not much gray area there for a "kind of right". Again I am not making an evaluative comment on that change I'm merely stating that T8493 shouldn't deny that there's been a change in the original business. It…	0.2741
2015-12-15	Hello Karlos. I''m new to this chat and looking for some answers that you may be able to help me with. It is obvious now that Rippletrade will be fazed out so I have been looking for a platform that I feel is safe enough for my Ripple currency. I do have a Gatehub account but was wondering if there is a decentralized exchange that takes xrp. I noticed that you mentioned Wave Wallet and I am in th…	0.8823
2016-01-03	Did you get the wave wallet work on your computer yet ? I can't seem to get it work on my computer	0.0
2016-01-03	On 12/15/2015 at 0:48 AM Altcoinbonanza said:If so who designed this wallet? I actually like the idea of storing my currency on a desktop wallet because of more control. Waiting for any info. Thanks.RL created Ripple Admin Console (it is basically a simplified desktop version of RippleTrade) but @karlos compiled it and named it Wave wallet.You don't store currency in your wallet you store it in R…	0.4939
2015-12-29	What poll?.... A link would have been nice.	0.4215
2015-12-29	7 minutes ago Blackswan said:What poll?.... A link would have been nice.Sent from my iPhone using TapatalkThere is a link in my post. Can you not see it?I just RT'd it. If you go to my Twitter profile it will be at the top of my page. @haydentiff	0.6072
2015-12-29	I couldn't see it in tapatalk app. But on website it was there... How do I vote?	0.0
2015-12-29	You can only vote on Twitter. (It's not at the top of my page anymore because I'm arguing right now.)	-0.5562
2015-12-29	Is ripple a blockchain project?	0.0
2015-12-29	@ RafOIP....yes....	0.0
2015-12-30	36 minutes ago RobertHarpool said:@ RafOIP....yes....	0.0
2015-12-30	9 minutes ago rippledigital said: I can't see a link eitherClick on the tweet.	0.0
2015-12-30	6 hours ago RafOlP said:Is ripple a blockchain project?no...Ripple is now centered on ILP http://interledger.org/interledger.pdfit says"Unlike previous approaches this protocol requires no global coordinating system or blockchain ..."I'm not a tech expert and rather new to Ripple but I'm learning. Ripple effectively backed off from blockchain they were criticized for their consensus implementatio…	0.9394
2015-12-30	7 minutes ago yandel said:no...Ripple is now centered on ILP http://interledger.org/interledger.pdfit says"Unlike previous approaches this protocol requires no global coordinating system or blockchain ..."I'm not a tech expert and rather new to Ripple but I'm learning. Ripple effectively backed off from blockchain they were criticized for their consensus implementation (said to be a fiasco). What…	0.9668
2015-12-30	6 hours ago yandel said:no...Ripple is now centered on ILP http://interledger.org/interledger.pdfit says"Unlike previous approaches this protocol requires no global coordinating system or blockchain ..."I'm not a tech expert and rather new to Ripple but I'm learning. Ripple effectively backed off from blockchain they were criticized for their consensus implementation (said to be a fiasco). What t…	0.948
2015-12-30	Thanks for the info. Got there too late.	0.4404
2015-12-31	10 hours ago Malloy said:Thanks for the info. Got there too late.My fault. I didn't realize the poll was already over when I posted this. I checked back a few times too and I was like "damn not one person from XRPChat voted" because the count never changed lol.Any ideas for another poll? I'll start one.	0.0946
2015-12-31	Sorry Tiff	-0.0772
2015-12-31	21 hours ago Dsimmo said:Just to clarify the claim in this quote is that ILP is not a blockchain. This of course is true.What isn't clear and possibly untrue is that Ripple (the company) is centered on ILP. The only people who can answer that are Ripple.I guess they want it to make it easy for FIs to implement and "try out" Ripple. As a byproduct other stuff from Ripple can be utilized (in theory…	0.3419
2015-12-31	22 hours ago Dsimmo said:Just to clarify the claim in this quote is that ILP is not a blockchain. This of course is true.What isn't clear and possibly untrue is that Ripple (the company) is centered on ILP. The only people who can answer that are Ripple.Well the developers that worked on Codius went to ILP. I'm not sure why they discontinued Codius. Some comments would hint to circumstances that …	0.7994
2015-12-31	The main reason why Ripple left Codius in my opinion is because by far the best use case for cryptocurrency lays in payments and value moving.If you know a little bit of the present legacy payments messaging and ledger systems this should be more than obvious...What the (digital) world needs most now is a new messaging system for payments ... Ripple's bet is to replace SWIFT(including FX) by ILP/…	0.5881
2015-12-31	6 hours ago yandel said:Well the developers that worked on Codius went to ILP. I'm not sure why they discontinued Codius. Some comments would hint to circumstances that it is just to surreal and difficult to implement. Some say Ethereum is fraud in effect and not much more than technobabble ...turing complete walled garden smart contract. I believe it is extremely difficult to realize something l…	0.9965
2016-01-01	8 hours ago tomxcs said:I think it's very wrong to call Ethereum a "fraud" and "technobabble" because it does work. Difficult and complicated to implement yes. Codius proof-of-concept was functional too IIRC (though unlike Ethereum I never tried it out). What I think Ripple found out (as kanaas sort of points out above) is that a fully-functional Turing-complete distributed smart contract system …	0.9966
2015-12-31	If amount of issued XRP goes up than one can assume it has to do with distribution based on some arrangements. If amount remains constant than executives of Ripple are selling or Jed through proxys as happened before.	0.0
2015-12-28	Aaahh... Time to pour another glass of red wine and read this much anticipated annual recap.Thanks for posting!Edited 28 Dec 2015 by rippledigital	0.4926
2015-12-28	Hello it's me. ;]TY for sharing our post! It's seriously amazing to have a community that is so supportive of Ripple and work!One request from me (I edit Ripple Insights). Is it possible to not include a copy of the content w/in the forum post? I understand that it's convenient to have the content here locally in the forum—but for us It's very helpful if we can capture metrics/clicks from various…	0.9825
2015-12-28	14 minutes ago Alec said: TY for sharing our post! It's seriously amazing to have a community that is so supportive of Ripple and work! Hehe you may say that as we just supported Ripple with a small "Victorrie" ....	0.9323
2015-12-28	5 hours ago kanaas said:Hehe you may say that as we just supported Ripple with a small "Victorrie" .... LOL shhhhh....For the record Ripple is one of the best places I've ever worked ;DEdited 29 Dec 2015 by Alec	0.9112
2015-12-28	26 minutes ago Alec said:Hello it's me. ;]TY for sharing our post! It's seriously amazing to have a community that is so supportive of Ripple and work!One request from me (I edit Ripple Insights). Is it possible to not include a copy of the content w/in the forum post? I understand that it's convenient to have the content here locally in the forum—but for us It's very helpful if we can capture me…	0.9764
2015-12-28	16 minutes ago kanaas said:Hehe you may say that as we just supported Ripple with a small "Victorrie" .... Totally I know it's been a tradition. We're working to up our game this year so very much appreciate your support ;D	0.6749
2015-12-29	@Alec I made sure i went directly to your site to read it and I will direct my friends (who are learning about it) there as well.Thx.Edited 29 Dec 2015 by jarvis	0.8402
2015-12-29	3 hours ago Alec said:Hello it's me. ;]TY for sharing our post! It's seriously amazing to have a community that is so supportive of Ripple and work!One request from me (I edit Ripple Insights). Is it possible to not include a copy of the content w/in the forum post? I understand that it's convenient to have the content here locally in the forum—but for us It's very helpful if we can capture metri…	0.9807
2015-12-29	17 hours ago Alec said:One request from me (I edit Ripple Insights). Is it possible to not include a copy of the content w/in the forum post? I understand that it's convenient to have the content here locally in the forum—but for us It's very helpful if we can capture metrics/clicks from various sources such as XRPchat as we work to further develop the platform.Hello Alec can you check the choice…	0.8049
2015-12-29	@T8493 can you include a screenshot that shows the effect you describe? I've tried with a few browsers and don't see a problem.	0.3089
2015-12-29	17 minutes ago nikb said:@T8493 can you include a screenshot that shows the effect you describe? I've tried with a few browsers and don't see a problem.Sure. The attached screenshot is from Edge. But the image shows effect which is closer to what I see in Firefox/Chrome.	0.0762
2015-12-29	Can't see more "blurred" on blue chars?	0.0
2015-12-29	Just now kanaas said:Can't see more "blurred" on blue chars? This is Edge not Chrome/Firefox. But the rendering of characters is still not high quality. Something's wrong with antialiasing.	-0.4767
2015-12-29	Another exampe. Horizontal line in letter "e" is blurry and doesn't look as black as the rest of the letter.	-0.1027
2015-12-30	18 hours ago nikb said:@T8493 can you include a screenshot that shows the effect you describe? I've tried with a few browsers and don't see a problem.Another example from Chrome: original rendering with the merriweather font and rendering of the same text with Cambria. The difference in quality of rendering is clearer in this screenshot.Edited 30 Dec 2015 by T8493	0.3089
2015-12-30	Thanks. I'll point the right people to these and see if we can understand what's going on.	0.4404
2015-12-30	On 12/28/2015 at 6:26 PM Alec said:Totally I know it's been a tradition. We're working to up our game this year so very much appreciate your support ;DAnything else that we can do to help?	0.7133
2015-12-30	@T8493Can you try clearing your cache to see if that helps? I haven't been able to replicate that font inconsistency across three different systems.WRT font blurriness I'm not an expert on this topic but the anti-aliasing/blurriness you're seeing might be a design choice. I'll follow up with our web dev/design team.TY for bringing this up.@HaydentiffY'all already do a fine job of spreading the go…	0.928
2015-12-30	31 minutes ago Alec said:Can you try clearing your cache to see if that helps? I haven't been able to replicate that font inconsistency across three different systems.WRT font blurriness I'm not an expert on this topic but the anti-aliasing/blurriness you're seeing might be a design choice. I'll follow up with our web dev/design team.Clearing cache doesn't have any visible effect. This is probabl…	0.2023
2015-12-30	27 minutes ago T8493 said:Clearing cache doesn't have any visible effect. This is probably not a design choice. Font looks crisp at larger sizes and webpage is also very crisp on my Nexus phone.Are you having font problems anywhere else? I don't use windows 10 but I've read a few complaints about font rendering.	-0.6597
2015-12-30	Just now Morty said:Are you having font problems anywhere else?No (except with this font on other websites).	-0.5994
2015-12-30	Just now T8493 said:No (except with this font on other websites).So just the one font?The font might be missing or it might be corrupted. Can you uninstall and reinstall the font?	-0.5803
2015-12-30	Just now Morty said:The font might be missing or it might be corrupted. Can you uninstall and reinstall the font?This font is downloaded from the Google CDNs. You don't install or uninstall it.	-0.296
2015-12-30	10 minutes ago T8493 said:This font is downloaded from the Google CDNs. You don't install or uninstall it.I found this. There's a couple suggestions might work might not.http://answers.microsoft.com/en-us/windows/forum/apps_windows_10-msedge/microsoft-edge-font-is-very-blurry-how-can-i-fix/22f15e99-a398-4bc0-9b0f-45cb2b646fac	0.0
2015-12-31	On 12/30/2015 at 5:49 PM nikb said:Thanks. I'll point the right people to these and see if we can understand what's going on.I updated Visual Studio restarted machine and now the rendering is much better in Chrome (???). However in Edge it is still very bad (maybe even worse than before).	-0.3885
2015-11-05	70m XRP that's what... roughly $300000 at current prices?	0.0
2015-11-05	28 minutes ago rippledigital said:70m XRP that's what... roughly $300000 at current prices?Well total issued value is around $8mln if you take out USD.Snapswap which is $1.5mlnit becomes $6.5mln issued value right?So this wallet sold around 300mln XRP last month and now it has 60mln XRP which is a total of 360mln XRP or on 0.005 price is $1.8mln!So this amount $1.8mln is 36% of the total issued v…	0.8698
2015-11-05	Steven Zeiler's got bills to pay.But seriously unless this is another case of someone violating lockup agreements it's not only none of our business who owns the wallet it would be wrong of Ripple to out the owner. How would you like it if R(L) revealed all the wallets you own?	-0.6249
2015-11-05	I googled this account and found it present in the example documentation at Github:https://github.com/ripple/rippled-historical-databaseWhether this is because it is just a particularly active account or because it belongs to a developer is up for debate.	0.4576
2015-11-05	11 minutes ago brianwalden said:Steven Zeiler's got bills to pay.But seriously unless this is another case of someone violating lockup agreements it's not only none of our business who owns the wallet it would be wrong of Ripple to out the owner. How would you like it if R(L) revealed all the wallets you own?Lol I wish I had 70MM XRP	0.1027
2015-11-05	Also interesting ...this account holds 605 Fidor Euros:https://wisepass.com/ripple/rJnZ4YHCUsHvQu7R6mZohevKJDHFzVD6Zr	0.4019
2015-11-05	14 minutes ago brianwalden said:Steven Zeiler's got bills to pay.But seriously unless this is another case of someone violating lockup agreements it's not only none of our business who owns the wallet it would be wrong of Ripple to out the owner. How would you like it if R(L) revealed all the wallets you own?Well if I had that much I dont mind to disclose thisI think that's fare!And I am not sayi…	0.508
2015-11-05	6 minutes ago dazlightyear said:Also interesting ...this account holds 605 Fidor Euros:https://wisepass.com/ripple/rJnZ4YHCUsHvQu7R6mZohevKJDHFzVD6ZrNice find! Maybe someone is testing? :)~IceAndFire sent 60mln XRP recently to this wallet!	0.7256
2015-11-05	I believe there are already sell restrictions in place after the whole Jed fiasco. Could this be a reason why we see big news and sometimes don't get to see the price increase? If the only time they can sell without worrying about insider trading is before good news then maybe we are on the brink of some nice headlines.	0.8416
2015-11-05	I just want to point out that the past one million dollar sell order that appeared was first brought up on XRPTalk by concerned ripplers. @Dizer then emailed Monica Long regarding the sell order. That was how ripple discovered that Jed was breaching his lock up agreement which led to ripple buying the sell order and the subsequent court actions.I think @BAZ continuing to bring up this strange beh…	0.6486
2015-11-05	Earlier I mentioned that this account holds Fidor Euros. https://wisepass.com/ripple/rJnZ4YHCUsHvQu7R6mZohevKJDHFzVD6ZrOnly 3 other accounts hold Euros issued by the Fidor Gateway address:rUBLCjWdsPPMkppdFXVJWhHnr3FNqCzgG3 ~GSRraePAf84eX5Bvxqu6B37uYr3jSnzETESA3 ~GSR3rw596XXeHUUomskvL1dXy5VHf8UtfprdzR (apparently FidorHot)GSR is a Ripple market maker.I love digging around for information ...howeve…	0.802
2015-11-05	Not sure if this even helps but...http://webcache.googleusercontent.com/search?q=cache:nvAU7No4u4sJ:https://xrptalk.org/topic/3781-fidor-bank-testing-the-auslands%25C3%25BCberweisung-%25C3%25BCber-ripple/page-5+&amp;cd=3&amp;hl=en&amp;ct=clnk&amp;gl=usPosted by Koorg on xrptalk.com Posted 20 December 2014 - 08:46 AMDid anybody noticed 3 months ago :~fidor-hot received $1B trust from rJnZ4YHCUsHvQ…	0.8466
2015-11-05	1 hour ago dazlightyear said:I googled this account and found it present in the example documentation at Github:https://github.com/ripple/rippled-historical-databaseWhether this is because it is just a particularly active account or because it belongs to a developer is up for debate.Regarding that and other documentation: I commonly do include examples of accounts and offers that are not necessar…	0.8213
2015-11-05	5 minutes ago mDuo13 said:r9cZA1mLK5R5Am25ArfXFmqgNwjZgnfk59That's a big one!	0.0
2015-11-05	2 minutes ago rippledigital said:That's a big one!I should clarify - this one is probably a past or present Ripple employee. If you look at the transaction history it hasn't sent a transaction since January 2013 back when ledger sequence numbers were only 5 digits long!	0.0
2015-11-05	Just now mDuo13 said:I should clarify - this one is probably a past or present Ripple employee. If you look at the transaction history it hasn't sent a transaction since January 2013 back when ledger sequence numbers were only 5 digits long!Jed?	0.0
2015-11-05	8 minutes ago rippledigital said:That's a big one!13288xrp? Are you being sarcastic or did I miss something.	-0.4389
2015-11-05	I was using http://ledgermonitor.heartbit.io/appWhich says 729296779 XRP (net value).	0.0
2015-11-05	19 minutes ago tomb said:13288xrp? Are you being sarcastic or did I miss something.http://ledgermonitor.heartbit.io/app?{"address":"r9cZA1mLK5R5Am25ArfXFmqgNwjZgnfk59"}	-0.4515
2015-11-05	That's wierd. Wisepass had different results. My bad.	-0.5423
2015-11-05	33 minutes ago rippledigital said:I was using http://ledgermonitor.heartbit.io/appWhich says 729296779 XRP (net value).Do note that appears to be the "net" value which I assume is the amount of XRP the account would have if it liquidated all its non-XRP assets presumably at current market prices. I'm unsure of how exactly it calculates that value (amount * book tip price pathfinding book iteratio…	0.7184
2015-11-06	acutally it's 70 milso this guy just restocked that wallet with 66M XRP ~IceAndFire rBvWa5UfKNSy3ReygYYyF3dpoJgqVJAXg who previously received 124M XRP from rw6i3CSZqVjcKh7LeMHCPjC81pT4Lud1F who received 3 billion XRP from rETp9RCkB5PB731ULeJf14HQkVrWbRbaK who received 3 bil XRP from rDyLzAzyniahxpPLkNsLDSPZki6HZk6wV5 who received 9 billion XRP from originating wallet: r8TR1AeB1RDQFabM6i8UoFsRF5ba…	0.0
2015-11-06	5 minutes ago rippleric said:acutally it's 70 milso this guy just restocked that wallet with 66M XRP ~IceAndFire rBvWa5UfKNSy3ReygYYyF3dpoJgqVJAXg who previously received 124M XRP from rw6i3CSZqVjcKh7LeMHCPjC81pT4Lud1F who received 3 billion XRP from rETp9RCkB5PB731ULeJf14HQkVrWbRbaK who received 3 bil XRP from rDyLzAzyniahxpPLkNsLDSPZki6HZk6wV5 who received 9 billion XRP from originating wallet:…	0.2732
2015-11-06	What do you suggest? Someone like Jed's uncle is still selling?	0.0
2015-11-06	5 minutes ago ClemondFlinch said:Jed received 9 billion. Mystery solved.Well done Sherlock!	0.5411
2015-11-06	Jed and CL both did right?	0.0
2015-11-06	5 minutes ago Phintech said:Jed and CL both did right?If that's the case maybe funds are being used by CL foundation rippleworks.org	0.0
2015-11-06	I highly doubt it's rippleworks they've done nothing (public) since being incorporated my guess is they won't do anything until the infrastructure is in place to deliver full fledged solutions.	-0.2716
2015-11-06	I don't think it's Jed this account hold Fidor's EUR Fidor gateway was set RequireAuth flag only fidor authorized people can hold their IOU so I think it is Fidor or SS or RL .	0.347
2015-11-06	Theres so many issues here..I think I'm just going to bite my tongue on this one	0.0
2015-11-06	10 minutes ago karlos said:Theres so many issues here..I think I'm just going to bite my tongue on this oneCome on tell us how you really feel @karlos well we know they have numerous partnerships they have distributed XRP for so it's probably XRP being sold as a result of a deal like that probably on a sell schedule too why else would they be selling at this low of price like Jed does...	0.3869
2015-11-06	1 hour ago karlos said:Theres so many issues here..I think I'm just going to bite my tongue on this oneIf ~rippleWallet18972352 weights the same as a duck... she's made of wood!And therefore...A witch!	-0.4738
2015-11-06	Jed got 9 billion Larsen only got 7 billion so you're looking at Jed. Jed sold them to Powell at Kraken. Kraken has a partnership with Fidor. Boom.	0.0
2015-11-06	3 hours ago ClemondFlinch said:Jed got 9 billion Larsen only got 7 billion so you're looking at Jed. Jed sold them to Powell at Kraken. Kraken has a partnership with Fidor. Boom.How could Jed sell his 9b to anyone if his xrps are locked up? That agreement doesn't apply to OTC trading?	0.5514
2015-11-06	50 minutes ago beyond73 said:How could Jed sell his 9b to anyone if his xrps are locked up? That agreement doesn't apply to OTC trading?Same way a husband can have an affair even though he's locked to his wife. The contract doesn't enforce itself.	0.5514
2015-11-06	6 hours ago brianwalden said:If ~rippleWallet18972352 weights the same as a duck... she's made of wood!And therefore...A witch!	-0.4738
2015-11-06	These funds may not have hemorrhaged from Jed's swollen abdomen. This assumption seems to be based on tracing the large transfers back until we find one of 9bn xrp. However the address that sent these 9bn actually sent 9bn xrp to 4 different accounts:http://www.rippleok.com/ledger/account.html#r8TR1AeB1RDQFabM6i8UoFsRF5basqoHJrDyLzAzyniahxpPLkNsLDSPZki6HZk6wV5 may not have been Jed's orignal 9bn …	0.0
2015-11-06	37 minutes ago dazlightyear said:These funds may not have hemorrhaged from Jed's swollen abdomen. This assumption seems to be based on tracing the large transfers back until we find one of 9bn xrp. However the address that sent these 9bn actually sent 9bn xrp to 4 different accounts:http://www.rippleok.com/ledger/account.html#r8TR1AeB1RDQFabM6i8UoFsRF5basqoHJrDyLzAzyniahxpPLkNsLDSPZki6HZk6wV5 may…	-0.3182
2015-11-06	I think this is another GSR wallet.In addition to being funded by ~IceAndFire it has been funded by ~costasteve1 ~costasteve2 ~costasteve3 and ~costasteve4 each time to the tune of about 11m xrp (I discovered this using heartbits ledgermonitor tool).The GSR phone number suggests that the company is based in Andorra close to the costa brava.The only other two wallets to hold fidor EUR clearly belo…	0.1027
2015-11-07	On 6 november 2015 06:42:53 ClemondFlinch said:Jed got 9 billion Larsen only got 7 billion so you're looking at Jed. Jed sold them to Powell at Kraken. Kraken has a partnership with Fidor. Boom.I think your confusing what Larsen gave to Ripple Works with what he received in the early days. I'm confident the 20B were allocated this way: Jed 9B Chris 9B Arthur 2B. The XRP from the current big selle…	-0.6486
2015-11-07	The wallet funded by ~costasteve1-4 is ~rippleWallet18972351. Then ~rippleWallet18972351 sent the funds to ~rippleWallet18972352. Are there more ~rippleWallet[DIGIT]-wallets out there?	0.0
2015-11-07	Would it be bad for Ripple to integrate pos for the next year or so while things build out people can't freak out and sell? Could help with distribution. Maybe put a cap on the amount per as well.	0.1546
2015-11-12	This wallet is still nr.1 seller but with 'only' 46.8M XRP left. So that means a week maybe 10 days?	0.0
2015-11-12	2 hours ago Global said:This wallet is still nr.1 seller but with 'only' 46.8M XRP left. So that means a week maybe 10 days?And then there'll be another seller and then another. There's a LOT of xrp out there. Will we see the seasonal price spike? Maybe maybe not.	0.0
2015-11-13	21 hours ago rippledigital said:And then there'll be another seller and then another. There's a LOT of xrp out there. Will we see the seasonal price spike? Maybe maybe not.Unfortunately yes but until demand exceeds the selling we'll just stay at the current level. Also since ripple is no longer selling to fund operations but to bring liquidity to the market we should see the selling taper off or …	-0.7551
2015-11-13	On 2015/11/7 上午7:51:37 dazlightyear said:I think this is another GSR wallet.In addition to being funded by ~IceAndFire it has been funded by ~costasteve1 ~costasteve2 ~costasteve3 and ~costasteve4 each time to the tune of about 11m xrp (I discovered this using heartbits ledgermonitor tool).The GSR phone number suggests that the company is based in Andorra close to the costa brava.The only other t…	0.1926
2015-11-25	6M XRP left if there any other big seller?	0.0
2015-11-25	1 hour ago yxxyun said:6M XRP left if there any other big seller?Lets see if he reloads more XRPs........if not some move up is coming!I personaly think it is a buy in point here!	0.0
2015-12-07	On 11/25/2015 6:17:16 BAX said:Lets see if he reloads more XRPs........if not some move up is coming!I personaly think it is a buy in point here!Stopped selling you were right we moved up	-0.3578
2015-12-07	4 hours ago rippleric said:Stopped selling you were right we moved up He was a pretty big sellerthe price can recover nowI think we can watch for the price to go where this wallet first started sellingso maybe above 0.007-0.008	0.3182
2015-12-08	The wallet ~rippleWallet18972352 reloaded with 7.5mln XRP sent from ~IceAndFire. Its interesting that he haven't placed any sell orders for nowbut still 7.5mln XRP is nothing.The address we should watch now is rBztfz5wmDXXgB3KQd5LgtbHZz28KGpYP5 or ~YP5 for the last month the address sold around 150mln to 200mln XRPall the XRP were sent from r3agsi8GjzdEM9XQMarDUg1CQiewHnaBV9 .What I am trying to …	0.0
2015-12-31	The address rBztfz5wmDXXgB3KQd5LgtbHZz28KGpYP5 is the only one not letting the price to go up with all the subwallets he sold 350mln XRP for around 2 months and r3agsi8GjzdEM9XQMarDUg1CQiewHnaBV9 has 150mln XRP more! Who can have 500mln XRP and wants to sell them all now???	0.0
2015-12-31	6 minutes ago BAX said:The address rBztfz5wmDXXgB3KQd5LgtbHZz28KGpYP5 is the only one not letting the price to go up with all the subwallets he sold 350mln XRP for around 2 months and r3agsi8GjzdEM9XQMarDUg1CQiewHnaBV9 has 150mln XRP more! Who can have 500mln XRP and wants to sell them all now??? Ripple?	0.0
2015-12-31	1 minute ago kanaas said:Ripple?Well maybe it is Ripplemaybe they need to pay out some year end bonuses? The worth of XRP sold by this wallet is around $1mln per month! If so 500mln XRP are sold for 4 months so 1bln is sold for 8 months10 bln for a 7 years which is nothing if this is Ripplethey sold 30bln for 2 years which means 10bln for 7 years is not much of a selling .	0.7815
2015-12-04	Lol great Morty!spray paint it gold or blue!	0.8168
2015-12-04	Nice You should make a little hole in the bottom "ball" so that the toothpicks can fit better.Next one: sauce holder--&gt;triskelion on the longitudinal plane with holes in every "ball" to hold sauces and nachos.	0.802
2015-12-04	14 minutes ago tulo said:Nice You should make a little hole in the bottom "ball" so that the toothpicks can fit better.Next one: sauce holder--&gt;triskelion on the longitudinal plane with holes in every "ball" to hold sauces and nachos.Yeah I think I'll make some changes and reprint at a nicer resolution.	0.9062
2015-12-04	What an odd thing to do... I'm strangely attracted to you right now.If you start selling those I want one.	-0.1027
2015-12-04	56 minutes ago Haydentiff said:If you start selling those I want one.Ditto....+1 5 hours ago Morty said:I got bored so made a ripple logo toothpick holder. I think I might spray paint it gold.It might be a good idea to hold a contest of some sort (like price prediction or new contribution to Ripple ecosystem or identifying accounts with suspicious selling behavior...etc.) and use this as a reward…	0.5106
2015-12-05	Yeah! Now it's starting to look like something. Could probably make something for a competition or giveaway. Not sure about selling though. I'd like to know what Ripples licencing policy is on using their logo for toothpick holders.	0.8313
2015-12-08	Got bored at work this time.I was supposed to be making giant blue stone blocks for Melbourne's Parliament House. I had more fun making a Ripple paper weight out of one of the off cuts.	-0.1548
2015-12-08	Holy Schitt.Get that polished and sell it on ebay.Can I order a statue bust of Lord Katz?Edited 8 Dec 2015 by Roborovskii	0.0
2015-12-08	Holy crap this thing is huge!! The toothpick holder is growing fast! Amazing word dude	0.7249
2015-12-08	Wow! Put it on the steps of Flinders St station Free publicity!	0.8264
2015-12-08	Dude...	0.0
2015-12-08	Paper weightWhat are you trying to hold down all paper cash for the entire world?!That is awesome	0.6588
2015-12-08	22 minutes ago KarmaCoverage said:"Paper weight"What are you trying to hold down all paper cash for the entire world?!That is awesomeThe paper with his secret key...	0.6588
2015-12-08	You lure us in with a cutsie lil toothpick holder then smash us round the head with this kind of insanity. Awesome job.A lot of xrpchatters with no interest in toothpick holders have no idea what they are missing out on right now.	-0.3597
2015-12-09	Thanks for all the kind words about my works!I've added the toothpick holder to Thingiverse for those of you who have access to a 3d printer. (I think you can even get stuff printed online now days)http://www.thingiverse.com/thing:1185559 If you would like a 250Kg paper weight and can find a business with a CNC wiresaw you can use the gcode as follows.G0 X-157 Y0G1 X-157 Y302G2 X-101 Y566 R137G3 …	0.9551
2015-12-09	This is just awesome! WOW!	0.8811
2015-12-09	That would be nice in Ripple Labs office Come on RL let's pull 100k XRP for this epic gift @Morty if afraid that you get bored another time....what can it be next?Edited 9 Dec 2015 by tulo	0.5574
2015-12-09	2 hours ago tulo said:That would be nice in Ripple Labs office Come on RL let's pull 100k XRP for this epic gift @Morty if afraid that you get bored another time....what can it be next?	0.5574
2015-12-09	3 hours ago nikb said:This is just awesome! WOW!	0.8811
2015-12-17	Not really ripple related.I just wanted to brag about my surfboard shaped park bench.Functional art. I made it a year ago. It took all this time to get installed.	0.0
2015-12-27	Ripple logo cookie cutter. Just because.http://www.thingiverse.com/thing:1227554 It works pretty good for "quail egg toads in the ripple"	0.7269
2015-12-27	Sweet	0.4588
2015-12-29	I got bored so made a ripple logo toothpick holder. I think I might spray paint it gold.Can I place my order in blue please. Let me know how many xrp bts ltc dgb qora wdc xcp or btc you need.	0.0516
2015-12-29	Ripple logo cookie cutter. Just because.http://www.thingiverse.com/thing:1227554 It works pretty good for "quail egg toads in the ripple"Was thinking you could add blue food coloring to yokes. I'm not yoking either.	0.7269
2015-12-29	7 hours ago Altcoinbonanza said:Can I place my order in blue please. Let me know how many xrp bts ltc dgb qora wdc xcp or btc you need.Sent from my SM-N910P using TapatalkMy little homemade 3d printer is far too slow to go into commercial production. But here is a list of places where you can get stuff printed and sent to you. http://tinyurl.com/zzh83en	0.3182
2015-12-17	Does the tweet show up for you guys? All I see is a link.	0.0
2015-12-17	Only the link here	0.0
2015-12-17	yes	0.4019
2015-12-17	reading the articles right now on https://www.oreilly.com/ideas/banking-disruption-removing-the-friction	0.0
2015-12-17	Is this a live event at 3pm est?Edited 17 Dec 2015 by tombor in an hour	0.0
2015-12-17	6 minutes ago tomb said:Is this a live event at 3pm est?Yes it's live. If you miss it it'll be available on iTunes in the next day or so.	0.2732
2015-12-17	3 minutes ago Haydentiff said:Yes it's live. If you miss it it'll be available on iTunes in the next day or so.You're awesome - thanks for the info. I have a quarterly meeting at the same exact time.	0.8639
2015-12-17	Nice one Tiff!	0.4753
2015-12-17	I can't find a live link?! That "Voice of America" website is HORRIBLE!EDIT: got it god that was ridiculous.EDIT: ok it's already over... not much info there really. Hardly worth the listen.Edited 17 Dec 2015 by rippledigital	-0.4822
2015-12-17	full and commercial production and year for commercial deployment is what Chris Larsen said. Pretty interesting.	0.7096
2015-12-17	2016 will be the year of commercial deployment CL also mentioned that Ripple does not find great value in the idea of private blockchains since they are still silent networks and take away a big part of what that technology is able to provide. Private blockchains address the issue of privacy and there are better ways to solve that problem (ILP).	-0.5155
2015-12-17	Let's see what Commercial Deployment really means here. From what I understand there are over 30 financial institutions that are testing the Ripple protocol now. Is this accurate or am I missing something? If one of these financial giants comes out and makes claim that the Ripple protocol is working and they will upscale their position within all branches (i.e. for this bank) then we can be safe …	0.6597
2015-12-17	8 minutes ago Altcoinbonanza said:If one of these financial giants comes out and makes claim that the Ripple protocol is working and they will upscale their position within all branches (i.e. for this bank) then we can be safe and say the xrp value will steadily increase.Depends on how first deployments will evolve. XRP taking off will most of all be related to XRP/IOU liquidity (with MM's coming…	0.8126
2015-12-17	1 hour ago xtrapower said:"2016 will be the year of commercial deployment" CL also mentioned that Ripple does not find great value in the idea of private blockchains since they are still silent networks and take away a big part of what that technology is able to provide. Private blockchains address the issue of privacy and there are better ways to solve that problem (ILP). I thought I heard him s…	-0.1606
2015-12-29	Tiff do you take xrp tips?	0.0
2015-12-18	Excellent. I believe this video was shown at Sibos:http://www.twitter.com/Ripple/status/653523081009438721 Edited 18 Dec 2015 by tomxcs	0.5719
2015-12-18	Very nice vid thanks for posting.	0.7397
2015-12-29	@daikoku found this interesting video from R(L): This video is aimed at banks. It clearly highlights the following benefits (among others): privacy - no customer information ever touches the Ripple network (this indicates that it uses RCL) compliance/KYC/AML ability to calculate fees FX rate can be presented to user in real-time. I watched video and awesome. I am sending this video via my Faceboo…	0.9471
2015-12-27	Hard to know what to make of it without a counter viewpoint. It doesn't sound good though.Edited 27 Dec 2015 by rippledigital	-0.4226
2015-12-27	Ripple Labs has a 5 star rating as an employer at Glassdoor:https://www.glassdoor.com/Reviews/Ripple-Reviews-E798412.htmRecent quotes (this year):Quote“Innovative place with truly inspiring people ”“Really nice coworkers ”“Fast moving technology first company with huge potential. ”“Palpable Passion ”“Great people ”“Amazing culture ambitious vision and excellent CEO ”	0.9666
2015-12-27	51 minutes ago rippledigital said:Hard to know what to make of it without a counter viewpoint. It doesn't sound good though.Sent from my iPhone using TapatalkReads more or less like a frustrated girl sacked by a project she was not able to bring to reasonable end or to give it a decent goal...	-0.5357
2015-12-27	There are always some issues with a startup.	0.0
2015-12-27	There are always some issues with some former employees with agendas. Assuming this is not fake ( which it could very well be) we know from history that there are employees that left Facebook and Google before they became really successful including a management shakeup. This is par for the course in today's high tech startups.it is not ethical or professional to badmouth former employer just bec…	0.5615
2015-12-27	It sure is not fake. Remember seeing Torrie with Stefan Thomas in some panel during Codius days. This kind of ranting often says more about the complainer than about the employer... Unless you read the same written by many more employeesEdited 27 Dec 2015 by kanaas	0.1999
2015-12-27	38 minutes ago kanaas said:It sure is not fake. Remember sitting Torrie with Stefan Thomas in some panel during Codius days . This kind of ranting often says more about the complainer than over the employer... Unless you read the same written by many more employeesEven if it's not fake my point still stands. You said it right it says more about the complainer than about the employer.	0.0723
2015-12-27	WTF does this quote mean: "Agreements within the team that special backdoored versions of the software needed to be produced as security through obscurity."Edited 27 Dec 2015 by fatcat	0.1697
2015-12-27	Disgruntled employees are never a good source doesn't matter which company is subject of such rumors. Probably everyone in this topic is familiar with such people - and therefore know that they have a habit of inflating stuff or even making up things out of the feeling of being wronged. All the rest that needed to be said about this was already uttered above. Without multiple verified disgruntled…	-0.5393
2015-12-27	6 minutes ago Parabellum said:...ignore these often anonymous 'sources'. It's not anonymous.	0.0
2015-12-27	21 minutes ago fatcat said:WTF does this quote mean: "Agreements within the team that special backdoored versions of the software needed to be produced as security through obscurity."This sentence doesn't make sense to me. How can someone achieve security through obscurity with backdoored versions? Backdoored versions of which software? Codius?	0.6003
2015-12-27	14 minutes ago fatcat said:It's not anonymous.To be frank disgruntled employees often (as also said above) vent their frustrations via anonymous sources sometimes with the press functioning as a middleman. That method is not beyond criticism to say the least as anyone can say anything with little repercussions.However what was linked could still 100% be true but my earlier comment remains the sam…	0.1538
2015-12-27	1 minute ago T8493 said:This sentence doesn't make sense to me. How can someone achieve security through obscurity with backdoored versions? Backdoored versions of which software? Codius?Codius is dead so I'm guessing she means rippled and the validators being operated by Ripple Labs. But it is certainly something that should be deeply concerning. Have the validators been 'backdoored'?	-0.2869
2015-12-27	2 minutes ago fatcat said:Codius is dead so I'm guessing she means rippled and the validators being operated by Ripple Labs. But it is certainly something that should be deeply concerning. Have the validators been 'backdoored'?Probably no one knows except Ripple Labs. But I doubt they'll admit it. However everyone concerned with rippled being backdoored can still get source code from github.com d…	-0.8271
2015-12-27	10 minutes ago fatcat said:Codius is dead so I'm guessing she means rippled and the validators being operated by Ripple Labs. But it is certainly something that should be deeply concerning. Have the validators been 'backdoored'?You must be shorting a lot of XRPs to keep writing FUD like this. At some point it becomes clear there is an agenda here.Edited 27 Dec 2015 by Dizer	-0.1613
2015-12-27	12 minutes ago Dizer said:You must be shorting a lot of XRPs to keep writing FUD like this. At some point it becomes clear there is an agenda here.Just repeating a quote from someone else and then asking some questions about it. Not sure why that is FUD...	0.5525
2015-12-27	6 minutes ago fatcat said:Just repeating a quote from someone else and then asking some questions about it. Not sure why that is FUD...It is not just about one question. You're very negative about XRP in almost every topic. Maybe the risks associated with XRPs are just too much for you.Edited 27 Dec 2015 by T8493	-0.5849
2015-12-27	29 minutes ago T8493 said:Maybe the risks associated with XRPs are just too much for you.And maybe I'm just not a happy clappy cheerleader like so many on this forum...	-0.5047
2015-12-27	10 minutes ago fatcat said:And maybe I'm just not a happy clappy cheerleader like so many on this forum...You don't have to be happy clappy cheerleader. But - for example - you worry about rippled being backdoored because someone wrote this on her blog. The risks of software being backdoored always exist and this risk didn't suddenly appear out of the blue just because Torry wrote one line about …	-0.9111
2015-12-27	51 minutes ago fatcat said:Just repeating a quote from someone else and then asking some questions about it. Not sure why that is FUD...You are certainly entitled to your opinion but when you say something like " Codius is dead so I'm guessing she means rippled and the validators being operated by Ripple Labs." I expect to see some evidence to this. "Guessing" i.e. insinuating that Rippled server…	-0.3505
2015-12-27	10 hours ago fatcat said:https://hackerbots.net/leading-a-science-focused-team.html"Earlier this year I left my engineering role at Ripple Labs which recently killed the labs and rebranded as Ripple. I'm often asked why I left but it'll suffice to say that it was an incredibly toxic environment."Thoughts?1. People get fired quit or recruited out of companies all day every day. It's not really a r…	-0.4767
2015-12-27	41 minutes ago Dizer said:You are certainly entitled to your opinion but when you say something like " Codius is dead so I'm guessing she means rippled and the validators being operated by Ripple Labs." I expect to see some evidence to this. "Guessing" i.e. insinuating that Rippled servers and validators have a backdoor security issue without providing any evidence is FUD in my opinion. Read the …	-0.7684
2015-12-27	16 hours ago fatcat said:Read the blog post without your rose-colored glasses. It's fairly clear she is referring to the core team rippled and "the subject of decentralization" which is something that Steven Zeiler (no longer at Ripple) was in charge of. Maybe we can consider that a dead project too.Kinda glad Zeiler isn't at Ripple any more. Totally subjective opinion... but to me he seemed kind…	-0.8341
2015-12-27	38 minutes ago fatcat said:Read the blog post without your rose-colored glasses. It's fairly clear she is referring to the core team rippled and "the subject of decentralization".Assuming she is referring to the rippled team you're still insinuating that rippled contains backdoors without having any tangible proof.	0.3818
2015-12-27	2 hours ago T8493 said:Assuming she is referring to the rippled team you're still insinuating that rippled contains backdoors without having any tangible proof. He eventual found one of those backdoors - take care	0.4939
2015-12-28	I was quite surprised to find out that Torrie felt this way about her time at Ripple. I always found her to be competent and professional. She deserves credit for all the improvements she describes accomplishments achieved in just six months.One accusation requires a specific response "Agreements within the team that special backdoored versions of the software needed to be produced as security th…	0.9381
2015-12-28	QuoteS and I were pissed about the adverserial culture between the core team and the rest of the company and immediately began a "reverse engineering" campaign against the core ripple daemon developers.She was only there for 6 months and during that time she started a campaign against developers???	-0.6946
2015-12-28	I was quite surprised to find out that Torrie felt this way about her time at Ripple. I always found her to be competent and professional. She deserves credit for all the improvements she describes accomplishments achieved in just six months. One accusation requires a specific response "Agreements within the team that special backdoored versions of the software needed to be produced as security t…	0.9231
2015-12-28	I'm as surprised as @JoelKatz. I had no issues with Torrie; I wished her well when she left Ripple and continue to wish her well.	0.5423
2015-12-28	8 hours ago JoelKatz said:One accusation requires a specific response "Agreements within the team that special backdoored versions of the software needed to be produced as security through obscurity." I have no idea what she's talking about here. I personally approve the code that runs on the validators and there has never been any kind of backdoor in the code that runs on our validators or other…	0.451
2015-12-28	9 minutes ago donch said:There was a private fork of rippled hosted at github.com/rippledavid which contained knobs for controlling transaction fees and it was definitely deployed to the five validators. I witnessed this during my couple of months working as a contractor for Ripple Labs. I signed an NDA but not sure going along with untruths was part of it.That's true. That's the only change betw…	-0.8584
2015-12-28	Well it's good that this is now in the open. We should be grateful that Torrie brought this "security through obscurity" to all our attention. That fact remains however that a network of validators can't be reliably decentralised when one entity is running different code from other validators as they won't agree on what constitutes spam. Also it's hard to define "temporarily" as a period greater …	0.7677
2015-12-28	37 minutes ago donch said:Well it's good that this is now in the open. We should be grateful that Torrie brought this "security through obscurity" to all our attention. That fact remains however that a network of validators can't be reliably decentralised when one entity is running different code from other validators as they won't agree on what constitutes spam. Also it's hard to define "tempora…	-0.6126
2015-12-28	Sounds like both torrie and donch should be receiving calls from Ripple's attorneys.	0.3612
2015-12-28	1 hour ago JoelKatz said:"I signed an NDA but not sure going along with untruths was part of it."Can you state specifically what you think is an untruth?Yes we'd all like to know.	0.655
2015-12-28	Never a dull day.	-0.4019
2015-12-28	What's the difference between having backdoor in the validators and owning the only validators of Ripple?Even if there are backdoors on rippled code RL actually can do whatever they want deploying their own code to the only validators that contribute to consensus. So there is no point (right now) to have backdoor. And if backdoor are present in the public code then someone sooner or later will no…	-0.957
2015-12-28	Thanks for explaining all of that @JoelKatz.Anything else to add @donch?	0.4404
2015-12-28	"I signed an NDA but not sure going along with untruths was part of it." Can you state specifically what you think is an untruth?	-0.3491
2015-12-28	1 minute ago kanaas said:It's amazing to see how people with open minds sometimes can have their mind so much closed on a particular issue	0.5859
2015-12-28	5 hours ago JoelKatz said:"I signed an NDA but not sure going along with untruths was part of it."Can you state specifically what you think is an untruth?QuoteThere has never been any discrepancy in the public code and the code run on our production servers that affects how transactions are executed what transactions are considered valid or anything of that kind.I consider the above statement to …	0.8337
2015-12-28	5 hours ago donch said:That fact remains however that a network of validators can't be reliably decentralised when one entity is running different code from other validators as they won't agree on what constitutes spam.Bitcoin has many nodes running slightly different versions of its code. And Ethereum has nodes implemented in entirely different languages (Go Python Cpp Haskell etc.). And it is u…	-0.1967
2015-12-28	38 minutes ago donch said:If Ripple Lab's validators are filtering spammy transactions and other's aren't the collective union aren't going to reach much of a consensus.The change had nothing to do with the code that decides whether or not to filter a transaction. It only affects the fee that's advertised in validations. Since those validations are visible to everyone every validator has the same…	-0.7829
2015-12-28	Am I being asked to comment on the mechanics of code that I cannot see? All I know is that there is a private "transaction fee knob" fork which is meant to prevent transaction spam. You earlier denied that such code existed which is why I made my post. If you now want me to say I agree with you that would make no sense. If you want to discuss code make it public.No one liked discussing the transa…	-0.2263
2015-12-28	Donch you seem pretty confident for only being at Ripple for 2 months. And salty.	0.7506
2015-12-28	http://imgur.com/5gPAV4wOh dear revisionist reverse trolling!https://en.wikipedia.org/wiki/Motte-and-bailey_castleOr:http://philpapers.org/archive/SHATVO-2.pdfAll I can really say to that is:https://en.wikipedia.org/wiki/Security_through_obscurityAnd:https://en.wikipedia.org/wiki/Taste#Saltiness (for you PhinTech :-))	0.7712
2015-12-28	I removed that about a minute after posting it because I did not feel it was sufficiently polite.	0.0
2015-12-28	I'm still sad that Torrie isn't with Ripple (Labs) anymore. She was an incredibly patient skilled and productive engineer. She and the rest of the Decentralization team accomplished some very important work in the difficult realm of decentralization like automating tasks that others had been afraid to try or collecting metrics that nobody had bothered to measure before. I hope that whatever proje…	0.659
2015-12-28	On 12/27/2015 at 2:27 PM fatcat said:Read the blog post without your rose-colored glasses. It's fairly clear she is referring to the core team rippled and "the subject of decentralization" which is something that Steven Zeiler (still at Ripple?) was in charge of. Maybe we can consider that a dead project too. I hope your dark colored glasses have come off after reading JoelKatz's explanation.	0.0516
2015-12-28	I find the term "backdoored" to be intentionally misleading. There is no "backdoor" in rippled there is no way to commandeer a remote rippled server by secret means. tulo got it exactly right:6 hours ago tulo said:What's the difference between having backdoor in the validators and owning the only validators of Ripple?It was also explained in the forum over a year ago that we manually raised the m…	-0.9009
2015-12-28	1 hour ago Vinnie said:I find the term "backdoored" to be intentionally misleading. There is no "backdoor" in rippled there is no way to commandeer a remote rippled server by secret means. tulo got it exactly right:Backdoor seems to be the wrong term for private fork agreed. QuoteIt was also explained in the forum over a year ago that we manually raised the minimum transaction fee in response to …	-0.9553
2015-12-28	******WOW!...I would say on that note this thread has reached its useful limit and locking it might be the appropriate thing to do.	0.5562
2015-12-28	******Lol I don't know why when I read that I was thinking exactly ******* and it was right	0.4215
2015-12-28	46 minutes ago donch said:For the curious ******Moving forward you need rockstars and leaders not whiners....	0.3182
2015-12-28	Hmm. It feels unprofessional to me. I'd personally never publicly bad-mouth past employers/co-workers unless they'd done something morally egregious or unlawful. But not over differing technical interpretations or subjective disagreements! Obviously it's become a bit personal.	-0.75
2015-12-28	2 minutes ago rippledigital said:Hmm. It feels unprofessional to me. I'd personally never publicly bad-mouth past employers/co-workers unless they'd done something morally egregious or unlawful. But not over differing technical interpretations or subjective disagreements! Obviously it's become a bit personal.Ripple employees seem to be answering accurate and professional - not personal - although…	-0.8268
2015-12-28	I'm locking this thread and editing a couple of posts.I'd like to remind everyone that Ripple employees are choosing to participate here. Let's respect that they (and most other forum participants) are professionals with whom we can have honest disagreements without crossing the line of needless invective.	0.7269
2015-12-23	@gatehub will the wallet be available as an android/apple app?Edited 23 Dec 2015 by Dsimmo	0.0
2015-12-23	17 minutes ago Dsimmo said:@gatehub will the wallet be available as an android/apple app?Yes native mobile wallet clients are planned but we do not have an ETA yet.Edited 23 Dec 2015 by gatehubtypo	0.2144
2015-12-23	Am I the only one having a hard time to understand the GateHub wallets concept? I'm not a Ripple novice but I can't really understand some points:- How is it that a hosted wallet can store XRPs?- Is it possible to make a transfer from your hosted wallet to a ripple wallet (I'm supposed to have 0.01 EUR in my hosted wallet but I'm getting the message 'Error - Wallet Not Found On Vault' every time …	-0.9559
2015-12-23	15 minutes ago xourexe said:Am I the only one having a hard time to understand the GateHub wallets concept? I'm not a Ripple novice but I can't really understand some points:- How is it that a hosted wallet can store XRPs?- Is it possible to make a transfer from your hosted wallet to a ripple wallet (I'm supposed to have 0.01 EUR in my hosted wallet but I'm getting the message 'Error - Wallet Not…	-0.7683
2015-12-23	QuoteOur strategic plan is to continue to rapidly expand our wallet offering to include payments to/from other networks including traditional financial platforms such as Mastercard and Visa	0.3182
2015-12-23	Does this mean I will soon be able to buy xrp easily with my credit card?	0.6124
2015-12-24	13 hours ago Morty said:Does this mean I will soon be able to buy xrp easily with my credit card? If your card use 3D secure or if your card got through verification (small payment from gateway) when you need to enter a code from statement or a value of the received transfer. Otherwise no way.. (IMHO)Edited 24 Dec 2015 by Warbler	0.765
2015-12-24	Why do I have to add a photo to connect a gateway? Come on I dont need this social media bullshit everywhere	-0.5859
2015-12-24	They have no specific plans for Visa or MasterCard. They state that it's a future plan for them. Not clear that they've taken any concrete steps in this direction. I'd rather them focus on one thing at a time and get it right rather than start expanding. Let's start with perfecting migrations.Edited 24 Dec 2015 by cmbartley	0.1027
2015-12-24	http://www.financemagnates.com/cryptocurrency/news/gatehub-announces-new-wallet-plans-visa-mastercard-expansion/	0.0
2015-12-24	Financemagnats.com made a full article just from few lines like this: "Our strategic plan is to continue to rapidly expand our wallet offering to include payments to/from other networks including traditional financial platforms such as Mastercard and Visa".I don't think that Gatehub will have Visa and MasterCard before the Bitstamp... So far Bitstamp doesn't have it As I can see Gatehub team get …	0.5859
2015-12-25	QuoteAs of this writing we have lined up more than a dozen gateways around the globe to integrate with our service. This worldwide “network effect” means GateHub will offer much more than any standalone service – our customers will be able to make global money transfers and remittances and trade multiple crypto and fiat currencies anywhere the law allows.This sounds really good. So gatehub is bec…	0.4927
2015-12-25	40 minutes ago karlos said:This sounds really good. So gatehub is becoming more than just a wallet. They can have all the gateways available to use under one roof..Gatehub is more than just a wallet from the very beginning. It is a gateway first of all. Now they claim that they are going to be a global remittance service. Good to hear but let's see what happens. Ripple failed on this goal.	-0.3407
2015-12-25	Why do I have to add a photo to connect a gateway? Come on I dont need this social media bullshit everywhereSo the police can arrest you when you you do naughty things....	-0.7351
2015-12-28	On 24-12-2015 at 10:44 AM baggy23 said:Why do I have to add a photo to connect a gateway? Come on I dont need this social media bullshit everywhereNothing is more social than money. I will even say more: moving money integrated with social networks will be without any doubt the next big social move.The only what social networks are waiting for is the technology to mature and regulation to become …	0.5079
2015-12-23	...warned that a consortium of the world’s largest banks could be used to make sure the blockchain a new way to track value exchanges is controlled by the existing powers. Ummm duhhh!??!! That's almost as obvious as saying the sun will rise tomorrow am. Byrne is too btc purist. https://twitter.com/ofnumbers/status/679104544760979460	0.7128
2015-12-23	Not saying told you so but I did have doubts about R3's intentions in an earlier thread."imo a cartel/mafia forming! "http://www.xrpchat.com/topic/545-american-banker-r3cev-says-ripple-is-the-most-developed-and-hopes-that-ripple-will-work-with-them/#comment-3468	-0.4753
2015-12-23	It's been this way for centuries they aren't going to let control go without a fight.	0.2924
2015-12-23	and what a fight it's going to be...... Interesting times ahead for the history books.	0.0258
2015-12-24	Any group of people or powers who decide that some level of standardization is necessary for the sake of doing business are going to end up leaving people out. In this case I can see why concern and scrutiny should be applied but no arguments have been leveled that the adoption of standards automatically acts as a suppression of innovation. If the claims are true the evidence used is pathetic.	-0.6486
2015-12-24	R3's consortium is made up of banks. Patrick Byrne's blockchain company (T0) is a subsidiary of an online retailer. Probably not a great fit for what R3 are trying to do.	-0.6602
2015-12-26	R3 is in the game to control. It will have its own cartel headed by key investors who have particular financial interests and goals. If Goldman Sachs is in in this group then Jamie Diamond will be the rotten apple in the bunch. Sent from my SM-N910P using Tapatalk	0.0258
2015-12-26	R3 is in the game to control. It will have its own cartel headed by key investors who have particular financial interests and goals. If JP Morgan is in in this group then Jamie Diamon will be the rotten apple in the bunch. Sent from my SM-N910P using TapatalkSent from my SM-N910P using Tapatalk	0.0601
2015-12-26	R3 is in the game to control. It will have its own cartel headed by key investors who have particular financial interests and goals. If JP Morgan is in this group then Jamie Diamon will be the rotten apple in the bunch. Sent from my SM-N910P using Tapatalk Sent from my SM-N910P using Tapatalk	0.0601
2015-12-27	I's super easy to bring down BTC. Let's say NSA spends 3 billion (half the market cap) in buying BTC. They could get a stake of maybe 20-30% in BTC. With that market power they can jam market function and render it useless. They would do the same with any competing cryptocurrency. Anything not controlled by the government that threatens the USD will be declared illegal and "treated like Iran". Ev…	0.2023
2015-12-23	Garbage!! More disappointed in this than anything. Oh well.	-0.4361
2015-12-23	18 minutes ago Phintech said:Garbage!! More disappointed in this than anything. Oh well.I'm guessing that you also had a couple of awesome Ripple Names pocketed away? On the one hand I'll be disappointed to lose them but on the other I think my hoarding is deplorable ...so I'll take it like a man (or woman if HaydenTiff is reading).	0.75
2015-12-23	Yes I had about 10. A couple of squats real name and some fun ones.	0.7184
2015-12-23	1 hour ago Phintech said:Garbage!! More disappointed in this than anything. Oh well.+1 Early adopters supported RL trough buying their XRP at an expensive rate. Learning the hard way that the founders astonishingly had no lock up agreement whatsoever and could keep offloading their 20B just as it pleased them it came as some degree of relief that at least these early adopters would be "rewarded" …	0.8588
2015-12-24	20 hours ago dazlightyear said:so I'll take it like a man (or woman if HaydenTiff is reading)I'm taking it like a man. I hate it when people get their panties in a bunch. I'm bummed about the names. I squatted too and I feel no shame. I was going to wear ~VladimirPutin like a badge of honor.QuoteNow we know what all this came down to: Nothing. Null. Nada. Yet another pumped up idea from RL that h…	0.5527
2015-12-24	41 minutes ago Haydentiff said:I'm taking it like a man. I hate it when people get their panties in a bunch. I'm bummed about the names. I squatted too and I feel no shame. I was going to wear ~VladimirPutin like a badge of honor.Do you think Ripple just got bored with the idea and said screw it? I think it's more likely that they are adapting to a fast changing environment. Just because you *wan…	0.7005
2015-12-24	7 hours ago Haydentiff said:I was going to wear ~VladimirPutin like a badge of honor.How nice Checked it you registered it on 10th of May 2014 ! Confirmed: ~VladimirPutin belongs to Haydentiff ! (@Haydentiff did you registered all presidents or just mine? )	0.8436
2015-12-26	On December 24 2015 at 4:58 PM Warbler said:How nice Checked it you registered it on 10th of May 2014 ! Confirmed: ~VladimirPutin belongs to Haydentiff ! (@Haydentiff did you registered all presidents or just mine? )Wow you got your account on 20th of November 2013 That time I didn't know about Ripple I'm overly interested in Putin. Years of obsessively reading ZeroHedge may have done a bit of br…	0.7896
2015-12-22	Interesting. Consensus using W and Z particles at 90GeV? Count me in...	0.4019
2015-12-22	1 minute ago nikb said:Interesting. Consensus using W and Z particles at 90GeV? Count me in...lol love it!	0.8748
2015-12-22	Maybe Ripple can provide them convincing evidence of the existence of a previously unkown (yet hypothesized) particle xrp that will change everything they knew about banking?	0.0
2015-12-22	44 minutes ago deemdior said:Maybe Ripple can provide them convincing evidence of the existence of a previously unkown (yet hypothesized) particle xrp that will change everything they knew about banking?funny. genius. We need to suggest this.	0.4404
2015-12-22	32 minutes ago Morty said:They're working on using the delayed choice quantum eraser as part of their trading strategy. The quantum eraser thingy might work. I'll have to research this one lol	0.4215
2015-12-23	Let me see $17 while taking a bite into a big Mac while looking at the prestine mountains and snow covered peaks. Yes priceless.	0.4019
2015-12-24	On 23/12/2015 at 5:14 PM Altcoinbonanza said:When i make my first $50k with Ripple i may just take my family out there. I like Zermatt resort gorgeous mountains 360 kilometers of pistes every day ski or snowboard on a new one Ski to Italy in back Awesome and not expansive.	0.891
2015-12-26	When i make my first $50k with Ripple i may just take my family out there.	0.0
2015-12-13	5 minutes ago yandel said:I tried several times to sign up at forum.ripple.com . They do not send out verification emails. It may be a temporary problem but if not they are trying to get rid of the XRP community and/or suppress negative comments about recent developments and prospects of Ripple.I think you must send an email to [email&#160;protected]/* */ to activate your forum account.	-0.6249
2015-12-13	I tried to sign up forum as well and it didn't work. Will email support.	0.5859
2015-12-17	+1Would like to react on that non-sense idea/topic of replacing XRP by another token	0.3612
2015-12-17	1 minute ago thunderw said:+1Would like to react on that non-sense idea/topic of replacing XRP by another tokenYou're Jed perhaps?	0.3612
2015-12-17	Haha :-)) No but I supported/bought into XRPs in times that were way more uncertain than today	0.0
2015-12-17	...and I think one still hasn't understood RLs strategy when suggesting to initiate give aways to consumer/retail merchants.	0.0
2015-12-21	In the meantime I got a login...So let's try to understand RLs strategy. Some others implied (and I would agree) unless RL comes up with something that XRP is dead and RL has no usage for it anymore.For competing in cryptocurrencies an active strategy is required besides the tech domain. I do remember when Paypal and e-gold where small they had incentive programs that gave out something for every…	0.9153
2015-12-21	32 minutes ago yandel said:For competing in cryptocurrencies an active strategy is required besides the tech domain. I do remember when Paypal and e-gold where small they had incentive programs that gave out something for every new account. Gaining market share on BTC in my opinion would require to have a good design/look and feel factor for some visual coin market making that stabilizes prices a…	0.8979
2015-12-24	On 12/21/2015 at 8:17 PM T8493 said:R(L) is not trying to compete with Bitcoin. Bitcoin is consumer oriented Ripple is FI oriented. R(L) is also not oriented towards merchants and - if I remember correctly - plans to leave this segment to the market.R(L) has an "active" strategy which will include subsidies to market makers. ... but no one can give explanation how XRP will benefit from FI given t…	0.9488
2015-12-24	4 hours ago yandel said:... but no one can give explanation how XRP will benefit from FI given the changes with R(L). The old vision is without merits refuted by reality. As it is now FIs do not want XRP and R(L) provides an infrastructure without XRP. R(L) said something that their focus is on FI that they can't focus up on everything anymore and they thanked XRP buyers (effectively saying good …	0.9791
2015-12-25	On 12/24/2015 at 1:16 PM cmbartley said:Ripple still routes payments through Ripple network (RCL). RCL still uses XRP to find the best pathway and reduce fees. Ripple connect simply allows banks to query the network without initiating a transfer. Thus XRP should still have utility. XRP holder will be able to attempt to profit off the FX spreads. If RCL pathways are cheapest then demand for XRP wi…	0.6908
2015-12-25	5 hours ago yandel said:I don't think there will be any need to query the network for something that in effect is only a quote. Whoever is considering a transaction gets his price information from markets output. For practical value only one or a few currency pairs are of importance that have quotes or certain bid ask limit information and no need to get the reference to XRP.I believe the next bi…	0.9182
2015-12-26	9 hours ago cmbartley said:Regardless of whether we "believe" there is any need to query the network that is what Ripple is doing. Regarding zerocash I don't know much about it but anonymous untraceable doesn't have much appeal for the average citizen. Everyone complaining about the KYC/AML practices being put in place by Ripple should consider the possibility that THE ONLY hope for Ripple and XR…	0.9818
2015-12-26	I think what banks can bring is stability to XRP if it is used as a bridge currency. If it's stable then it will be useful as a storage of value and its price will go up. Hard to know what they'll bring in terms of transaction volume we'll have to wait until 2016 when banks come online re: Ripple protocol. Ripple documentation indicates that transactions are routed through the RCL. Banks can enga…	0.8885
2015-12-25	Once ripple becomes successful we'll have ppl coming out of the wood works and claiming it to their invention. (just like few different ppl said they developed facebook b/c of it's success).	0.743
2015-12-26	Exactly!! I guess I invented Napster Netflix and the iPhone. Well I had the ideas before they did. I couldn't execute on them but I feel like I'm entitled to something.	0.7568
2015-12-22	Think it's rather clear... if you want to use (and migrate to) Gatehub you must do the KYC... if you don't you may not migrate to Gatehub and choose for another gateway or wallet service...Edited 22 Dec 2015 by kanaas	0.0772
2015-12-22	Really? It used to be such that you didn't need verification to use hosted wallet. If their require it now it's bad.	-0.5423
2015-12-23	Question - why do i have to give additional kyc information to gatehub if ripple trade already approved me and I am migrating from there?I know the answer. Because lame.Edited 23 Dec 2015 by ClemondFlinch	0.0
2015-12-23	1 hour ago ClemondFlinch said:Question - why do i have to give additional kyc information to gatehub if ripple trade already approved me and I am migrating from there?I know the answer. Because lame.It's a bait-and-switch. Ripple Trade needed to collect KYC info because RL was using XRP II LLC (the owner of Ripple Trade) to sell XRP. That's what made it a money transmitter that got fined by FinCE…	-0.1548
2015-12-23	58 minutes ago fatcat said:It's a bait-and-switch. Ripple Trade needed to collect KYC info because RL was using XRP II LLC (the owner of Ripple Trade) to sell XRP. That's what made it a money transmitter that got fined by FinCEN. GateHub is a gateway first and a wallet second. If someone would just offer a wallet we wouldn't need to do any KYC to use it.Although GateHub is registered with FinCEN …	-0.0074
2015-12-23	@fatcatGatehub and Bitstamp are registered in UK. I'd look at financial regulations regarding UK entities serving US client before declaring that Gatehub will be dead in a week.Edited 23 Dec 2015 by cmbartleyTypos	-0.6486
2015-12-23	@fatcatGatehub and Bitstamp are registered in UK. I'd look at financial regulations regarding UK entities serving US client before declaring that Gatehub will be dead in a week.As if every bank on earth should have a license in every state of the USAs if evey US citizen is forbidden to put a dollar on a foreign account...	-0.7964
2015-12-23	@fatcat if you think there are issues with the legality of gatehub operations then don't use it. There are plenty of other options. Why all the fuss?Which other exchanges/FIs from EU are registered as money transmitters in all US states?EDIT: I've just checked and I can trade/buy/sell XRPs at Gatehub although I am not a verified user. So what's the problem exactly?Edited 23 Dec 2015 by T8493	-0.5429
2015-12-23	7 hours ago jn_r said: If Snapswap left for eurozone why aren't they offering USD like Gatehub and Bitstamp? Just wondering...The reality is that Ripple wants XRP to be the exact opposite of bitcoin in terms of anonymity. Crypto enthusiasts like the concept of XRP but want the anonymity of bitcoin not gonna happen. Banks would never enter a financial system where they're dealing with completely u…	0.8246
2015-12-23	2 hours ago cmbartley said:The reality is that Ripple wants XRP to be the exact opposite of bitcoin in terms of anonymity. Crypto enthusiasts like the concept of XRP but want the anonymity of bitcoin not gonna happen. Banks would never enter a financial system where they're dealing with completely unknown actors too much risk. Ripple realizes that that degree of anonymity is partly what is preven…	0.8404
2015-12-23	The reality is that Ripple wants XRP to be the exact opposite of bitcoin in terms of anonymity. Crypto enthusiasts like the concept of XRP but want the anonymity of bitcoin not gonna happen. Banks would never enter a financial system where they're dealing with completely unknown actors too much risk. Ripple realizes that that degree of anonymity is partly what is preventing mainstream adoption of…	0.7843
2015-12-23	19 minutes ago kanaas said:Did Snapswap say tat they will comeback without USD?hmm no not in that many words..They say this on US side:SnapSwap has discontinued its Ripple Gateway service for U.S. customers. If you have a SnapSwap USD balance on your Ripple account we advise you to withdraw it at your earliest convenience.And this on EU side:SnapSwap will start its operations for the European Uni…	0.4745
2015-12-23	Worldwide.... Doubt you go that far without USD	-0.3612
2015-12-23	11 minutes ago kanaas said:Worldwide.... Doubt you go that far without USD Agreed.. I'm curious what they will come up with. They're pretty silent about it	0.4588
2015-12-24	SwapSnap US probably had a bank account in US so they need everyone to withdraw their USD balance (To empty their US USD account).IMHO they will have USD in Luxemburg.As a US company they have to deal with US regulations so they decided to move to EU law.Though they still have to have KYC AML etc if they want to hold funds of US citizens. Otherwise their site will look like one from Costa Rica: h…	0.7983
2015-12-24	Bitstamp registred in UK bank account in Slovenia.But not be closed by US Bitstamp should ask everyone if they need to pay taxes in US Well done USA doesn't matter where company located where they have bank account they still scared to be closed by U )So if you want to provide service to US citizen you have to share information about all your clients or close your service for everyone who related…	0.0631
2015-12-24	18 minutes ago Warbler said:Bitstamp registred in UK bank account in Slovenia.But not be closed by US Bitstamp should ask everyone if they need to pay taxes in US Well done USA doesn't matter where company located where they have bank account they still scared to be closed by U )So if you want to provide service to US citizen you have to share information about all your clients or close your serv…	0.493
2015-12-24	7 minutes ago T8493 said:You hold a lot of misconceptions about FATCA. USA can't close Bitstamp. If company complies with FATCA requirements that doesn't mean they'll give information about ALL their clients to the USA. Please read more about FATCA and how it is implemented.If I will click any of this "yes" then more likely they will share some information. But if they refuse to share USA can ban…	0.2211
2015-12-24	Great more personal information I have to forfeit. I don't know how much longer any businesses out side of the US is going to put up with this.	0.0
2015-12-24	Just now Warbler said:If I will click any of this "yes" then more likely they will share some information. But if they refuse to share USA can ban their domain as happened to many other .com domains who didn't want to share anything with USA if you click "yes" you need to pay taxes in the USA and Bitstamp will share your information. What's the problem? Tax evasion? Bitstamp uses .net domain not …	-0.597
2015-12-24	1 minute ago T8493 said:if you click "yes" you need to pay taxes in the USA and Bitstamp will share your information. What's the problem? Tax evasion? Bitstamp uses .net domain not .com.As far I know they ban international domains easily that's why even perfectmoney moved to .is and become perfectmoney.isI remember few sites which were providing exchanges of electronic currencies were banned in .…	-0.8253
2015-12-24	3 minutes ago Warbler said:As far I know they ban international domains easily that's why even perfectmoney moved to .is and become perfectmoney.isI remember few sites which were providing exchanges of electronic currencies were banned in .net .org .comProbably they can ban .net domains too because Verisign (US Company) operates registries for the .net TLD.	-0.8316
2015-12-24	I just tired to fill in papers all the time I register in a new payment system. I need to confirm that I'm not a US tax payer.Paymentwall asked for 7 pages (I'm soon going to be expert in US tax law ) even envato (Australia) etc etc.. few companies already asked me to confirm on few pages that I'm not a tax payer in US.Lets every country to ask me that's I'm not their tax payer I'll start again..…	-0.4404
2015-12-24	Why are you complaining? Because you must click 4 times to fill the form?People fill paper full FATCA forms all the time and they complain far less than you...	-0.2869
2015-12-24	8 minutes ago T8493 said:People fill paper full FATCA forms all the time and they complain far less than you...Actually millions of US expatriates and foreign financial services businesses have been complaining vigorously about FATCA since it was enacted.And FATCA is entirely separate from money transmitter laws that are implemented at the state level in the USA. Theoretically Bitstamp should be …	-0.0772
2015-12-24	40 minutes ago T8493 said:Why are you complaining? Because you must click 4 times to fill the form?People fill paper full FATCA forms all the time and they complain far less than you... Actually when one corrupted government tries to extend its power outside of its jurisdiction this shitty ways it's a good reason to complain. And its a good reason to invest into development of true decentralized …	0.0964
2015-12-24	37 minutes ago fatcat said:Actually millions of US expatriates and foreign financial services businesses have been complaining vigorously about FATCA since it was enacted.And how many banks/FIs stopped serving US customers because of FATCA?	-0.296
2015-12-25	22 hours ago T8493 said:And how many banks/FIs stopped serving US customers because of FATCA?Hundreds (probably thousands) of FIs worldwide have stopped taking US customers.	-0.4215
2015-12-25	7 minutes ago fatcat said:Hundreds (probably thousands) of FIs worldwide have stopped taking US customers.Source? Hundreds is probably very small number when compared to the total number of banks/FIs worldwide.Edited 25 Dec 2015 by T8493	0.0661
2015-12-23	same here for me..	0.0
2015-12-23	Ive been waiting 3 days to get confirmation tried contacting their support team but i get a message telling me i need to enable javascript on my browser explaining its email address is protected by cloudflare. If anyone would like to explain that one? i'd appreciate it.	0.91
2015-12-23	I thought we all shud put on twitter or facebook...	0.0
2015-12-23	13 hours ago faz said:same here for me..Hi mate. I contacted them and got their reply to chk it in my spam folder but when clicked on it i found out that it came up with bad token as link was valid for 24 hour only. Very bad experience and slow process.	-0.9052
2015-12-19	There are no public (and working) trading bots.	-0.296
2015-12-19	@tulo runs a bot but I think was built by him	0.0
2015-12-19	I need a bot badly tulo or anyone can hook me up with a bot preferably one that I can configure myself plz... with my 1080 xrp I wont be a competition with anyone and for a really long time since I am just a dead broke woman with broke parents struggling to make ends meet in College.If I were to make a bot what would be the starting point is this just a plugin that runs on xvvyun Desktop Client? …	-0.9067
2015-12-19	If you have only 1080 XRP then you won't be able to cover the costs of the electricity that is needed to run a bot.	0.0
2015-12-19	1 minute ago T8493 said:If you have only 1080 XRP then you won't be able to cover the costs of the electricity that is needed to run a bot.Cost of electricity that is needed to run a bot? Is not like I will be mining Bitcoin with a power hungry asic if I have to leave my PC on 24/7 that is not going to waste anymore electricity than my PC that currently do stay running on 24/7 downloading torrent…	0.7201
2015-12-19	If you already have computer running 24/7 then it won't use any additional electricity. But running a decent computer 24/7 is not very cheap (especially if you include costs of wear-and-tear). You'll probably make more money if you start turning off your computer Edited 19 Dec 2015 by T8493	0.0
2015-12-19	18 minutes ago T8493 said:If you already have computer running 24/7 then it won't use any additional electricity. But running a decent computer 24/7 is not very cheap (especially if you include costs of wear-and-tear). You'll probably make more money if you start turning off your computer and then I wont be able to watch my favourite movies and tv shows that requires a lot of time to download fro…	0.8794
2015-12-19	You can't build a bot on Ripple without serious programming skills.	0.0
2015-12-20	I would like to make an offer for those who decide to share a or their bot with me. The sharing doesn't have to be here publicly you can PM me with a download link for your bot and I promise not to tell anyone and not to publish it here or anywhere else.Here is my promise:Since my aunt being a professional forex trader coded his own trading bot for the Meta Trader 4 platform I have a copy of this…	0.9675
2015-12-20	I think the following is your starting point you have been looking to help you create your own bot. The following would be a starting point for creating a Market Maker bot:https://github.com/ripple/market-makerHowever due to lack of time I haven't fully explored it. This is however worthy of your experimental time.Edited 20 Dec 2015 by FNetV1	0.765
2015-12-20	Some well-experienced developers attempted to create a trading bot "OMG Trade Bot Alpha" a few months ago and sent out some advance copies for testing. As far as I am aware it only had minimal features and was incomplete though. They were looking for developers to help contribute and finish it. At first glance I saw it was several thousand lines of code deep and decided to hold off messing around…	0.5859
2015-12-20	1 hour ago FNetV1 said:I think the following is your starting point you have been looking to help you create your own bot. The following would be a starting point for creating a Market Maker bot:https://github.com/ripple/market-makerHowever due to lack of time I haven't fully explored it. This is however worthy of your experimental time.This bot is far from complete and its development has stalle…	0.7003
2015-12-20	2 minutes ago T8493 said:This bot is far from complete and its development has stalled. As an alpha release I was under the impression that it was a working "Proof of Concept" at least to some capacity that it would at least reliably submit orders on both the BID and ASK while maintaining a small spread at all times with possibly adjusting when the market moves.I too have been in search for a bot…	0.0258
2015-12-20	Ooh I walk away for a few minutes and I see people submitting source for bots progress is being made! Hopefully more can be says in regards to the market-maker bot FNetV1 quoted and what I would need to do in order to make it run. After I get it running probably I might be able to tweak it to perfect it assuming that its not full of too many stability bugs and that its not crash prone.I am starti…	0.9266
2015-12-20	25 minutes ago xrp said:Some well-experienced developers attempted to create a trading bot "OMG Trade Bot Alpha" a few months ago and sent out some advance copies for testing. As far as I am aware it only had minimal features and was incomplete though. They were looking for developers to help contribute and finish it. At first glance I saw it was several thousand lines of code deep and decided to…	0.5859
2015-12-20	17 minutes ago T8493 said:This bot is far from complete and its development has stalled. Based on your knowledge of this bot what can this bot do on its current development stage if it were to be compiled right now as-is?	-0.2023
2015-12-20	1 hour ago Emily Walker said:Based on your knowledge of this bot what can this bot do on its current development stage if it were to be compiled right now as-is?This bot is written in javascript. It doesn't need compilation.Currently this bot does nothing AFAIK. It is just a collection of some helper methods and doesn't implement any logic.Edited 20 Dec 2015 by T8493	0.34
2015-12-20	If you have some AutoHotKey/AutoIt High Level programming skills (I currently have some moderate skills in AHK there and if I devote my time to read enough documentations I can easily turn this into an advanced AHK/AutoIt skill) you can probably program a macro that reads the top most orders for the BID and ASK prices copies these prices and places a limit order on both BID and ASK after modifyin…	0.9941
2015-12-20	39 minutes ago FNetV1 said:If you have some AutoHotKey/AutoIt High Level programming skills (I currently have some moderate skills in AHK there and if I devote my time to read enough documentations I can easily turn this into an advanced AHK/AutoIt skill) you can probably program a macro that reads the top most orders for the BID and ASK prices copies these prices and places a limit order on both…	0.9974
2015-12-20	13 minutes ago Emily Walker said:You are lucky that you know something related to a programming language I in turn know nothing but that is about to change instead of wasting my time learning new languages with Rosetta Stone I am going to search for pdf ebooks that will teach me how to code. I want at least a basic bot badly I am willing to do anything even if it means spending endless nights rea…	0.9839
2015-12-20	5 hours ago Emily Walker said:I would like to make an offer for those who decide to share a or their bot with me. The sharing doesn't have to be here publicly you can PM me with a download link for your bot and I promise not to tell anyone and not to publish it here or anywhere else.Here is my promise:Since my aunt being a professional forex trader coded his own trading bot for the Meta Trader 4 …	0.9509
2015-12-20	1 hour ago FNetV1 said:In my opinion the creators of ripple.exe should have added support of starting/stopping/modifying a limit order from within the command prompt to give advanced users different ways of submitting a trade. I doubt ripple.exe is appropriate place for this.You can already submit transactions from the command line. Just use curl and submit transactions to one of their APIs (like…	0.296
2015-12-20	1 minute ago T8493 said:I doubt ripple.exe is appropriate place for this.You can already submit transactions from the command line. Just use curl and submit transactions to one of their APIs (like ripple-rest - beware: development is frozen).You can also use RippleAPI directly. hmmm will keep that in mind on things to research when I feel less tired. For now I will go to bed.Thanks for the info a…	0.6996
2015-12-20	27 minutes ago FNetV1 said:hmmm will keep that in mind on things to research when I feel less tired. For now I will go to bed.Thanks for the info anyways I will be paying a closer attention to RippleAPI.Have a great night!Have a good night!	0.8881
2015-12-23	My bots are not available (for many motivations).But I remember there were one-two open source project but I don't know if they were discontinued or not. One of this was from Steven Zieler (I don't know if the name is correct). Try to dig on this forum ripple official forum and git.	0.0
2015-12-23	Emily I would be very careful trying to profit from standard bot types on Ripple compared to every other financial market the volumes is extremely tiny and prices can be moved by manipulators very easily. Perhaps if you focused on bot logic that is designed to move prices in thin order books the way you want them but recall that for it to be worthwhile you would also need a way to convert your Ri…	0.8376
2015-12-22	I just finished using the migration feature. It worked flawlessly....I don't know what I think about Gatehub yet though....	0.0
2015-12-22	11 minutes ago RobertHarpool said:I just finished using the migration feature. It worked flawlessly....I don't know what I think about Gatehub yet though.... I've tried them from the very beginning. Their first UI was rather confusing (even if you were used to Ripple in general) and I sticked to RT for daily usage. With the latest major upgrade the UI is completely revamped and very smart designe…	0.8184
2015-12-22	38 minutes ago RobertHarpool said:I just finished using the migration feature. It worked flawlessly....I don't know what I think about Gatehub yet though....+1Edited 22 Dec 2015 by Bejzbox	0.0
2015-12-22	rippletrade shutdown is good in my opinion more users for other gateways and it let ripple focus on the protocol.Now about ripple names gatehub names full address other gateways I wouldn't call this simple.	0.4404
2015-12-22	1 minute ago namini said:rippletrade shutdown is good in my opinion more users for other gateways and it let ripple focus on the protocol.Now about ripple names gatehub names full address other gateways I wouldn't call this simple. Indeed. For me Gatehub unites Bistamp and Rippletrade in one service. Actually Bitstamp always refused to develop a wallet service on the Ripple network and always bor…	0.7841
2015-12-22	10 minutes ago kanaas said:Indeed. For me Gatehub unites Bistamp and Rippletrade in one service. Actually Bitstamp always refused to develop a wallet service on the Ripple network and always borrowed that service from Ripple. GateHub at least shows full support and high beliefs in Ripple. I'm more confident in them than in Bitstamp who are still betting on Bitcoin (and that's the wrong bet in my …	0.9665
2015-12-22	1 hour ago kanaas said:Indeed. For me Gatehub unites Bistamp and Rippletrade in one service. Actually Bitstamp always refused to develop a wallet service on the Ripple network and always borrowed that service from Ripple. GateHub at least shows full support and high beliefs in Ripple. I'm more confident in them than in Bitstamp who are still betting on Bitcoin (and that's the wrong bet in my view…	0.3708
2015-12-23	3 hours ago yvv said:I bet that this "wrong bet" brings them most of profit. Ripple gateway alone can't do this.Youtube twitter and amazon didnt make a profit for years either..	0.3467
2015-12-23	13 hours ago yvv said:I bet that this "wrong bet" brings them most of profit. Ripple gateway alone can't do this.We'll see. At least Ripple gave them (and other gateways) clearly a huge opportunity by shutting down RT....	0.6546
2015-12-23	Basically gatehub does sort of the same thing as bitstamp they combine a gateway with exchange but do it different way than bitstamp. This is good approach and gatehub has advantage over bitstamp because it is decentralized. Imo they should add bridges for most popular crypto coins to attract more traders.	0.9292
2015-12-22	I used the migration tool. Was very simple. I am non us user	0.0
2015-12-22	xrp is not going away halaluya...	0.0
2015-12-22	Yes indeed.	0.4019
2015-12-19	I have the same issue...	0.0
2015-12-19	Hi guyswe fixed this as soon as we saw a message on Twitter. Please refresh page and it should work now.One of the offers in this order book exceeded max value and thus broke the display.EnejEdited 19 Dec 2015 by enejtypo	0.2263
2015-12-19	24 minutes ago enej said:Hi guyswe fixed this as soon as we saw a message on Twitter. Please refresh page and it should work now.One of the offers in this order book exceeded max value and thus broke the display.EnejWow! That's what we call service here	0.2942
2015-12-19	@enej Maybe you should also do something @ display of last "Last Price for 1XRP" ... 0.01 when it's about 0.0062 is a bit confusing	0.0
2015-12-19	@kanaas yes good idea!	0.7088
2015-12-19	2 minutes ago kanaas said:@enej Maybe you should also do something @ display of last "Last Price for 1XRP" ... 0.01 when it's about 0.0062 is a bit confusing +1	0.0
2015-12-20	If they continue to deliver at this rate they will def have promising future.	0.4019
2015-12-22	On 12/19/2015 at 8:45 PM kanaas said:@enej Maybe you should also do something @ display of last "Last Price for 1XRP" ... 0.01 when it's about 0.0062 is a bit confusing Happy to report this has been updated as we increased precision for lower numbers.	0.5574
2015-12-22	Just now enej said: Happy to report this has been updated as we increased precision for lower numbers. Great! Wish you all the best with Gatehub you guys deserve it!	0.9449
2015-12-14	Not surprised at all. This will actually help exchange services like GateHub and BitStamp. The writing has been on the wall for a long time. This is also consistent with Ripple's strategy and puts XRP in a single focus lense as cross currency bridge and (if successful) as a long term store of value.	0.7184
2015-12-14	So what does this mean for us XRP holders? Have anyone received any emails from ripple about this? Edited 14 Dec 2015 by Bejzbox	0.0
2015-12-14	What about Ripple names?	0.0
2015-12-14	Another step towards individuals not being able to hold XRP..... I just received the following email:QuoteOver the past two years our company has honed its focus on building infrastructure technology for banks; thus we are discontinuing operations of Ripple Trade in early 2016. We want you to have a quality wallet and trading experience on Ripple so we are supporting account migrations to dedicat…	0.9727
2015-12-14	3 minutes ago MBi said:Another big step towards individuals not being able to hold XRP..... I just received the following email: I don't see why this is a step towards individuals not being able to hold XRP	0.0
2015-12-14	I just can't see how this is good for XRP speculators at all.	0.4404
2015-12-14	4 minutes ago Dsimmo said:I don't see why this is a step towards individuals not being able to hold XRPWhere do you hold your XRP? How many alternative wallet services exist? In the U.S.? Edited 14 Dec 2015 by MBi	0.0
2015-12-14	2 minutes ago MBi said:Where do you hold your XRP? How many alternative wallet services exist? In the U.S.? http://www.xrpchat.com/links/You can hold XRPs on exchanges too.	0.0
2015-12-14	Wow. This is pretty crappy. Can we start making a list of third party options? I'd rather not hold my entire allotment on an exchange :/	0.5719
2015-12-14	What a dumpster fire. Thanks for all the bad memories ripple labs.	-0.7579
2015-12-14	1 minute ago National said:Wow. This is pretty crappy. Can we start making a list of third party options? I'd rather not hold my entire allotment on an exchange :/Such list already exists: http://www.xrpchat.com/links/	0.5719
2015-12-14	IMO that shouldn't bother us at all. It's just a bit more complicated for newcomers. Obviously there is no use case for consumers right now beside speculation. We are all speculators and fintech enthusiasts. This little niche will be well served by Bitstamp/Gatehub etc. Real adoption of distributed ledger technology can only emerge from low level implementation in financial settlement structure. …	0.5324
2015-12-14	16 minutes ago MBi said:Where do you hold your XRP? How many alternative wallet services exist? In the U.S.? You hold your XRP on the RCL as usual. Ripple Trade is just a front end for the RCL. If you're handy with node.js you can access the RCL through the command line. If you're not just use a different wallet provider (Gatehub @heartbit_io's etc). Edited 14 Dec 2015 by Dsimmo	0.0
2015-12-14	6 minutes ago T8493 said:http://www.xrpchat.com/links/You can hold XRPs on exchanges too.Right. Actually one only can get in &amp; out of XRP on a gateway and never just with RippleTrade not even using the BTCbridge as the bridge in fact is supported by an external gateway as well.The revamped Gatehub works even better than RippleTrade. Also expect SnapSwap to show up again early 2016 with good i…	0.8979
2015-12-14	6 minutes ago Phintech said:I just can't see how this is good for XRP speculators at all. I don't think these news will affect speculators as many never did the verification for ripple trade. And all the majority of new speculators are using offline or other wallets in places like China. It's not the end of the world.. It's only the end of A wallet nothing else. They can't take your stash of xrp.…	0.5792
2015-12-14	7 minutes ago National said:Wow. This is pretty crappy. Can we start making a list of third party options? I'd rather not hold my entire allotment on an exchange :/Wonder if you DO understand Ripple and how it's saving your XRP? XRP in almost every case is NOT on the exchange.	0.6199
2015-12-14	15 minutes ago National said:Wow. This is pretty crappy. Can we start making a list of third party options? I'd rather not hold my entire allotment on an exchange :/Provided you keep hold of your public and private key Ripple Trade closing should only minimally affect you. If you did nothing during the closure your funds would remain safe. They are and always were stored on the RCL. If you're han…	0.8404
2015-12-14	To all those panickingRipple Trade != Ripple Consensus Ledger	-0.4926
2015-12-14	Anyone know of a good simple walkthrough on using gatehub? I tried to send one dollar but it hasn't shown up in gatehub. Im in the USA	0.2382
2015-12-14	16 minutes ago MundoXRP said:I don't think these news will affect speculators as many never did the verification for ripple trade. And all the majority of new speculators are using offline or other wallets in places like China. It's not the end of the world.. It's only the end of A wallet nothing else. They can't take your stash of xrp. They can't stop you from trading. They sky isn't falling. Ha…	0.8898
2015-12-14	12 minutes ago Kylo Ren said:Anyone know of a good simple walkthrough on using gatehub? I tried to send one dollar but it hasn't shown up in gatehub. Im in the USADid you registered with the full KYC process (photo id proof of residence...)?	0.3204
2015-12-14	RIP my friends. It was nice while it lasted	0.7096
2015-12-14	okay i think this is how it will be sorted: banks have their own system and using rippletrade official website/accounts/platformindividuals use the 3rd parties and what is happening in my vision:Ripple/RL is trying to kill or get rid of XRP system because of these reasons: 1st-they made enough fund to get interest of banks and pays employees wellso thanks but no thanks to XRP2nd-they have 3 big e…	0.7311
2015-12-14	Definitely over. Ripple Trade stopped working XRP price will plummet to nothing.Most users aren't super technical	-0.3838
2015-12-14	2 minutes ago omidtbv said:xrp will reachs 0.006 or less by this news..I hope so! Not getting paid for another couple of weeks!	0.5399
2015-12-14	I don't understand why people are worried its just a wallet? I saw this coming 6 months ago as soon as new accounts were disabled. Maybe people got spoiled because Ripple made a free hosted wallet something they didn't even need to do. Ripple needs to build the protocol not offer consumer wallets. Thats up to the community to build.You've got gatehub build your own desktop client download the one…	0.2732
2015-12-14	While it's not the "end of the world" this sure is a bit of a pain in the ass.	-0.1717
2015-12-14	7 minutes ago Kylo Ren said:Most users aren't super technicalYou don't have to be super technical to use gatehub... Its UI is even more user friendly than Ripple Trade I think.	-0.5173
2015-12-14	5 minutes ago rippledigital said:I hope so! Not getting paid for another couple of weeks!me too2 minutes ago karlos said:I don't understand why people are worried its just a wallet? I saw this coming 6 months ago as soon as new accounts were disabled. Maybe people got spoiled because Ripple made a free hosted wallet something they didn't even need to do. Ripple needs to build the protocol not off…	0.9318
2015-12-14	5 minutes ago souljerr said:While it's not the "end of the world" this sure is a bit of a pain in the ass. wait for the new version of triskellionwallet you won't regret rippletrade	0.1672
2015-12-14	This explains the price upswing lately. Big players in the know had to get out.	0.0
2015-12-14	2 minutes ago omidtbv said:many guys buying/bought it because of BANKS and ripplelab is clearly saying they dont want XRP for banks..Have you read this document regarding the role of XRPs https://ripple.com/files/ripple_vision.pdf? I would say Ripple(Labs) wants XRP mostly for banks.	0.4019
2015-12-14	1 minute ago Kylo Ren said:This explains the price upswing lately. Big players in the know had to get out.If by "get out" you mean "sell XRP" wouldn't selling by those "big players in the know" drive the price down? Just curious...	0.0
2015-12-14	It's called "pump and dump." Easy to do when you control most of the ripples and nobody can tie accounts to anyone.	0.0
2015-12-14	So we lose our ripple names Are there any hosted wallets our there that use a blob vault? Where is it safe to hold funds?	-0.1125
2015-12-14	1 minute ago Kylo Ren said:It's called "pump and dump." Easy to do when you control most of the ripples and nobody can tie accounts to anyone.	0.0
2015-12-14	I don't think this is a big deal. Ripple need to focus on commercial wallets for banks FIs etc.. And just leave the speculator tradings to regular gateways just like btc.Neverless I think xrp price will take a hit since most people would sell first and ask questions later.. How big a hit would xrp take.. We shall see over the next few weeks...:(Short term pain long term... Definitely good... Edit…	0.1779
2015-12-14	5 minutes ago T8493 said:Have you read this document regarding the role of XRPs https://ripple.com/files/ripple_vision.pdf? I would say Ripple(Labs) wants XRP mostly for banks. the things you see are differ than the acts they do..sit your belts we are goooooing to 0.006 faster than i except	0.0
2015-12-14	I have held for 3 years. I'm now trying to trade all my xrp for usd and btc but rippletrade is now down from other people doing the same.Lately you can tell the company is moving away from even using XRP the banks didn't like it they don't want us losers to have any power or stake.Jed blew a lot of it up made Ripple Labs look like amateur hour.They took the forum away now they take their trade so…	0.9433
2015-12-14	2 minutes ago Kylo Ren said:I have held for 3 years. I'm now trying to trade all my xrp for usd and btc but rippletrade is now down from other people doing the same.Lately you can tell the company is moving away from even using XRP the banks didn't like it they don't want us losers to have any power or stake.Jed blew a lot of it up made Ripple Labs look like amateur hour.They took the forum away …	0.9618
2015-12-14	Guys -chillax. Is this surprising to anyone? I mean they suspended for new accounts a while ago. This is just consistent. There's no point in handling consumer wallets and going through the KYC pain over and over. There are lots of wallet services available already so no reason to panic. I've been an investor since early last year and I'm more than happy to keep on buying XRPs - happy trading 😎	-0.4153
2015-12-14	Normally I would say this is a good buying opportunity but I don't know how many more ignorant people are left.	-0.0617
2015-12-14	and price is going down down down. Hopefully low enough to buy more. ha They aren't getting rid of me that fast. haEdited 14 Dec 2015 by jarvis	0.7172
2015-12-14	I'm using this as a trading opportunity. Guessed the reaction correctly but I feel bad about it. Now I'm just curious to see the low.Edited 14 Dec 2015 by Kaze	-0.5499
2015-12-14	42 minutes ago Kylo Ren said:I have held for 3 years. I'm now trying to trade all my xrp for usd and btc but rippletrade is now down from other people doing the same.Lately you can tell the company is moving away from even using XRP the banks didn't like it they don't want us losers to have any power or stake.Jed blew a lot of it up made Ripple Labs look like amateur hour.They took the forum away…	0.9433
2015-12-14	There used to be an official ripple forum. And how would I use my current Ripple Trade login with another wallet?	0.0
2015-12-14	45 minutes ago thunderw said:Guys -chillax. Is this surprising to anyone? I mean they suspended for new accounts a while ago. This is just consistent. There's no point in handling consumer wallets and going through the KYC pain over and over. There are lots of wallet services available already so no reason to panic. jpchang888:I don't think this is a big deal. Ripple need to focus on commercial w…	-0.8424
2015-12-14	Well...Nikb.....Are you all gonna dump Ripple Charts too?	-0.3818
2015-12-14	17 minutes ago Kylo Ren said:There used to be an official ripple forum. And how would I use my current Ripple Trade login with another wallet? There still is an official forum and you may for instance use Gatehub to sell off your XRP...http://www.xrpchat.com/topic/590-need-helphow-to-gain-access-to-my-funds-only-with-the-secret-key/#comment-4039Edited 14 Dec 2015 by kanaas	0.0
2015-12-14	6 minutes ago Tompa said:The main way to use funds on Ripple to pay for things have come from the btc2ripple bitcoin bridge. With Ripple Trade being shut down you'll no longer be able to use that bitcoin bridge.The bitcoin bridge will still be accessible but it needs federation protocol. Unfortunately none of the other wallets have implemented this yet afaik. I hope some of them will (Would be co…	0.705
2015-12-14	They already closed new registrations to Ripple Trade something like MONTHS AGO? Really guys you didn't see this coming? I thought it was priced in long ago but my mistake for assuming people could see the obvious writing on the wall. Another bump in the road. Shake out the weak hands already. Been holding since 2013.	-0.4871
2015-12-14	38 minutes ago Kylo Ren said:	0.0
2015-12-14	19 minutes ago jn_r said:The bitcoin bridge will still be accessible but it needs federation protocol. Unfortunately none of the other wallets have implemented this yet afaik. I hope some of them will (Would be cool if Gatehub implements it) but I think Snapswap will come up with some other - self hosted - solution to withdraw BTC.Yep exactly good point. I have a funny "hunch" Gatehub will releas…	0.9528
2015-12-14	13 minutes ago xrp said:They already closed new registrations to Ripple Trade something like MONTHS AGO? Really guys you didn't see this coming? I thought it was priced in long ago but my mistake for assuming people could see the obvious writing on the wall. Another bump in the road. Shake out the weak hands already. Been holding since 2013.If one really understands Ripple and the RCL it should b…	0.7832
2015-12-14	57 minutes ago Kylo Ren said:There used to be an official ripple forum. And how would I use my current Ripple Trade login with another wallet? Someone else already answered your question and pointed out that there's still an official ripple forum. Here's the link for it: https://forum.ripple.com/.	0.0
2015-12-14	FYI ... Ripple support just emailed me back and said... HiRight now there are no plans to discontinue Ripple Charts.BestRipple Support ...but I bet a million XRP they would have said the same about RippleTrade 3 months ago. Edited 14 Dec 2015 by RobertHarpooladded comment....spelling error	0.8038
2015-12-15	So expectable. Ripple guys are folding down their ripple business. They are paid for different business.	0.0
2015-12-15	21 minutes ago yvv said:So expectable. Ripple guys are folding down their ripple business. They are paid for different business. Since I am using your awesome client wallet I am assuming you would have some insight here into what is really going with RippleTrade disappearing.What are your thoughts on XRP for the short and long term? Is XRP still a viable investment? It seems that XRP is no longer…	0.7622
2015-12-15	I am waiting for the next email announcement from Ripple Labs."XRP support is to be permanently discontinued. Thank you for all our support in the past. Have a nice day!"	0.8748
2015-12-15	2 minutes ago Rippler123 said:Since I am using your awesome client wallet I am assuming you would have some insight here into what is really going with RippleTrade disappearing.WTF are you talking about?	-0.1111
2015-12-15	4 minutes ago Rippler123 said:Since I am using your awesome client wallet I am assuming you would have some insight here into what is really going with RippleTrade disappearing.What are your thoughts on XRP for the short and long term? Is XRP still a viable investment? It seems that XRP is no longer the focus for Ripple Labs and they are working instead on their new network technologies for Banks…	0.594
2015-12-15	2 minutes ago yvv said:WTF are you talking about? Sorry wrong person...there is a wallet built by yxxyun...thought that was your handle.	-0.8374
2015-12-15	2 minutes ago seve7ete said:That is yxxyun. yvv is just a troll that hates xrp loves bts but spends his time in xrpchat instead of a bts forumJust figured that out thanks!	0.6749
2015-12-15	I liked holding XRP on rippletrade because there was no counterparty risk. If I move to another wallet aren't I exposed to increased risk?	-0.4926
2015-12-15	7 minutes ago seve7ete said:7 minutes ago seve7ete said: That is yxxyun. yvv is just a troll that hates xrp loves bts but spends his time in xrpchat instead of a bts forumYou don't have damn idea what do I like what do I hate and whom do I like to troll. Because I like you so much I'll open a great secret to you. I like to troll retarded kids. Don't worry there are a lot of them on bitsharestalk.…	0.9415
2015-12-15	6 minutes ago yvv said:You don't have damn idea what do I like what do I hate and whom do I like to troll. Because I like you so much I'll open a great secret to you. I like to troll retarded kids. Don't worry there are a lot of them on bitsharestalk.org too. WHAHAHA!!! You are right. I don´t know what you like. You just claim thinks out of nothing. And mostly I don´t care how you spend your time…	0.9625
2015-12-15	2 hours ago princesultan said:I liked holding XRP on rippletrade because there was no counterparty risk. If I move to another wallet aren't I exposed to increased risk?Your XRP are recorded on the ledger as are any IOUs and all of your RCL wallet settings. Ripple Trade (along with the other wallet interface software) is just an interface to RCL. The risks of using another wallet interface provide…	-0.8221
2015-12-15	11 minutes ago princesultan said:I liked holding XRP on rippletrade because there was no counterparty risk. If I move to another wallet aren't I exposed to increased risk?Does it seem like a mere coincidence that we had a huge surge in XRP price in one week and then all of a sudden we have the Ripple Trade announcement? Are we being hoodwinked by Ripple Labs?	0.2842
2015-12-15	https://bitcoinmagazine.com/articles/swift-to-launch-global-payments-innovation-initiative-develop-blockchain-roadmap-1449860661?utm_content=buffer17dc8&amp;utm_medium=social&amp;utm_source=twitter.com&amp;utm_campaign=buffer This is either very good or vey bad for Ripple. One must assume bad. Ripple had a great idea and there are many trying to mimic their vision... R3. Makes sense for banks not…	0.2194
2015-12-15	18 minutes ago cmbartley said:This is either very good or vey bad for Ripple.It's a very big pie. Lots of room for various players.	-0.079
2015-12-15	Today I'm upset. Never had but good word about the product the idea the vision. But after working hard to get my business account up and running with lots of email exchange (took almost 3 months) and now seeing RL just "dumping" us like they just don't care...It's a sad day. A sad day because my confidence in the company is shaken. Probably the same reason so many are selling now. I have to be co…	0.9658
2015-12-15	So if I want to take XRP or USD out of ripple trade I send it to Gatehub.In Gatehub I have a main wallet and a Ripple Wallet. I can only seem to send currency to the ripple wallet. When I try to send it from my gatehub "ripple" wallet to my "main wallet" it doesn't show up.Is this because I'm not yet verified? I just sent the verify documents. Thanks all.	0.1477
2015-12-15	What is necessary to move my XRP off the computer completely? To just print it to paper like I did with my BTC at bitaddress.org and wait until 2020. I'm not sure I feel like relying on any new gateways or third parties at this point.Edited 15 Dec 2015 by MikeFtypo	0.6945
2015-12-15	25 minutes ago MikeF said:What is necessary to move my XRP off the computer completely? To just print it to paper like I did with my BTC at bitaddress.org and wait until 2020. I'm not sure I feel like relying on any new gateways or third parties at this point.If you are in USA buy BTC.IOU and cash out through coinbase. If you are in Europe cash out through bitstamp or gatehub.	0.6945
2015-12-15	31 minutes ago MikeF said:What is necessary to move my XRP off the computer completely? To just print it to paper like I did with my BTC at bitaddress.org and wait until 2020. I'm not sure I feel like relying on any new gateways or third parties at this point.Mike as long as you have your secret key you're OK. That's all you really need. If you have your secret key and store it safely you will al…	0.9494
2015-12-15	2 minutes ago yvv said:If you are in USA buy BTC.IOU and cash out through coinbase. If you are in Europe cash out through bitstamp or gatehub.He's not asking how to dump his XRP - he's asking how to have a secure offline wallet.	-0.1779
2015-12-15	7 minutes ago tomxcs said:He's not asking how to dump his XRP - he's asking how to have a secure offline wallet.	-0.1779
2015-12-15	This sucks. Yet another warningsign (after Ripple changing focus Snapswap shut down in US etc) for holding XRP.	-0.3612
2015-12-15	Another stab in the back from Ripple Labs. And less than one month's notice??? Really??? Slumlords give their tennants more than that.	-0.6966
2015-12-15	From RL " First we apologize for any confusion we caused by earlier communications. We continue to support the growth and expansion of a Ripple ecosystem of which XRP..."Exactly what I was saying...communications is not their strong side. Confusion is creating uncertainty and that equals crazy market. It's nice to hire graduates but maybe they need someone reliable as head comm. if they want to p…	0.5344
2015-12-15	First we apologize for any confusion we caused by earlier communications. We continue to support the growth and expansion of a Ripple ecosystem of which XRP remains an important part. We are pleased to announce that we will be launching an optional migration path from Ripple Trade to GateHub to provide users with a streamlined transition. If you choose to do so you will soon be able to migrate wi…	0.9729
2015-12-15	43 minutes ago Malloy said:From RL " First we apologize for any confusion we caused by earlier communications. We continue to support the growth and expansion of a Ripple ecosystem of which XRP..."Exactly what I was saying...communications is not their strong side. Confusion is creating uncertainty and that equals crazy market. It's nice to hire graduates but maybe they need someone reliable as h…	0.8689
2015-12-15	They said they would not endorse any third party gateway but now they are acknowledging Gatehub?	0.0948
2015-12-15	1 hour ago ClemondFlinch said:First we apologize for any confusion we caused by earlier communications. We continue to support the growth and expansion of a Ripple ecosystem of which XRP remains an important part. We are pleased to announce that we will be launching an optional migration path from Ripple Trade to GateHub to provide users with a streamlined transition. If you choose to do so you w…	0.975
2015-12-15	21 hours ago Haydentiff said:What about Ripple names?I assume our names are gone. Is this correct?	0.0
2015-12-15	Hi Guys.Looking at first email stating from Ripple stating they were shutting down Ripple trade and it was very abrupt and unprofessionally written which caused confusion. Even the second email (which is much better from first one) does not look like its from a future billion dollar organisation as it partially accepts that who ever sent the first email made announcement in so much hurry that the…	0.1999
2015-12-15	6 hours ago tomb said:I assume our names are gone. Is this correct?As far as I know (and I am not speaking ex cathedra) we will still keep a record of existing ripple names but after RippleTrade shuts down I don't think you'll be able to do anything with them. Update: see below for more information!Edited 16 Dec 2015 by nikb	0.0
2015-12-15	So here's a newbie question: can I still use my Ripple Admin Console after Jan?	0.0
2015-12-15	40 minutes ago Jack_ofalltrades said:So here's a newbie question: can I still use my Ripple Admin Console after Jan? Yes you can! (do I sound like Obama or what)	0.6696
2015-12-16	Haha def. Thanks!	0.7345
2015-12-18	On 15/12/2015 at 1:30 AM nikb said:As far as I know (and I am not speaking ex cathedra) we will still keep a record of existing ripple names but after RippleTrade shuts down I don't think you'll be able to do anything with them. Update: see below for more information!ripple names are hosted at id.ripple.com so they might still will be alive even if rippletrade.com will be closed.I don't think the…	0.5707
2015-12-22	Once people move over to GateHub .... Things will pick up. Use these times to top up... The price has stabilised a bit. Yes of course it can go either way. I think holding longterm could be very rewarding later. I had a problem getting verified... But I hope I'll get cleared soon. Use the uncertainty to your advantage.	0.7501
2015-12-22	On 12/18/2015 at 6:44 AM Warbler said:ripple names are hosted at id.ripple.com so they might still will be alive even if rippletrade.com will be closed.I don't think they will close API at id.ripple.comAlthough you can no longer create Ripple names as far as I know we will continue to support existing ripple names and maintain the name service API. I can't speak for GateHub but I think - and let …	0.796
2015-12-22	1 hour ago nikb said:Although you can no longer create Ripple names as far as I know we will continue to support existing ripple names and maintain the name service API. I can't speak for GateHub but I think - and let me make it very clear that this is my personal opinion - that they will also support the existing names.Support of an identity system and not allowing new creations is supporting a …	0.9411
2015-12-22	There's a lot of terminal patients walking around this forum. It's like the hospital from the first episode of Walking Dead.	-0.4215
2015-12-22	Good to hear that they are soon finished with their Proof of Concept.This is a nice picture (from a article this summer or so don't have time to find it now) about RBS procedure for pilots Proof of Concept etc. So seems their "Ripple product" will pass "Proof of Concept" phase and some kind of product is launched early next year. Wonder if it will be a pilot product according to the picture (prod…	0.4404
2015-12-22	I am curious as to what'll happen next year. For starters how will market makers begin acquiring XRP assuming they will? I would have thought they'd be loading up already if they expected a price hike.Second how much will even go through XRP versus experimenting with ILP from one private ledger to another? What use cases will they attack? Perhaps it will start as inter-branch e.g. RBS to RBS in d…	0.8336
2015-12-22	Earlier statement said Q1 2016 but that could be from Jan'16 to Jun'16 depending on calender/financial year. One thing is for sure...... it's form Jan'16 onwards best guess.	0.7783
2015-12-22	With great volume comes great profit...	0.8481
2015-12-21	Good catch and way to take it upon yourself to say something! Thanks.	0.7263
2015-12-22	We need to support the community making contributions even if they aren't HUGE. This is a big deal. Show some love and give some likes. AND do the same if you see something.	0.7845
2015-12-21	This is an abbreviated presentation based on R3CEV research first publicly shown at the Gaiax – Blockchain University event “Blockchain Summit” held in Tokyo on December 18 2015:(I haven't even looked at this yet. I ran over here like a little kid to share it with you guys.)http://www.slideshare.net/MrCollectrix/the-tech-landscape-surrounding-distributed-ledgers	0.5325
2015-12-21	Thanks Haydentiff. I am going to watch this right now. Actually I did see this. It was very good and informative. I really got a great deal of information out from Mr. Swanson's presentation. Great research stuff.Edited 21 Dec 2015 by Altcoinbonanza	0.939
2015-12-21	@karlos posted this link at: http://www.xrpchat.com/topic/657-slideshow-from-tim-swanson/#comment-4963	0.0
2015-12-21	17 minutes ago zea said:@karlos posted this link at: http://www.xrpchat.com/topic/657-slideshow-from-tim-swanson/#comment-4963You know I actually saw that but I thought he was only sharing a single slide about companies that went bust.I'll leave this thread up for a bit and then merge it with the other.	0.5267
2015-12-19	well spotted how did you find that address ??http://ledgermonitor.heartbit.io/app/rhuHAN5kDF3uJD9L4H7NEfvi6NzM1R8E33it sent 1Musd to http://ledgermonitor.heartbit.io/app/rhDFTfJg9Weu76TbSEJHoY9JQVupRhtWYUwhich sent 100kUSD to http://ledgermonitor.heartbit.io/app/rhfjuymCJre9NBFNC5EbboFKiSbm7rj3iaEdited 19 Dec 2015 by heartbit_io	0.3527
2015-12-19	4 hours ago heartbit_io said:well spotted how did you find that address ??http://ledgermonitor.heartbit.io/app/rhuHAN5kDF3uJD9L4H7NEfvi6NzM1R8E33I tracked payments from some of the accounts that I think are associated with some high ranking people in the Ripple community. And then I found that some accounts held IOUs from unknown gateways. Your app was extremely helpful.Can we see who holds IOUs …	0.694
2015-12-19	7 minutes ago T8493 said:I tracked payments from some of the accounts that I think are associated with some high ranking people in the Ripple community. And then I found that some accounts held IOUs from unknown gateways. You app was extremely helpful.Can we see who holds IOUs from these gateways? yes I'll try to add that this we. Write the interesting address somewhere don't lose them	0.8674
2015-12-19	interesting. looks like being used or at least some testing is done ..	0.6369
2015-12-19	some of the active users of the USD and EUR are gatehub.net related:rs5AnvGhjFtoiDuBRAc3DWnRfL7fQSM8ny = ~lukapusic from gatehub.netrnHHVRT56qu1tE7tKaa7wbqj48KFhqtmPw = ~gogololicic also from gatehub.net	0.4019
2015-12-19	I see Slovenian names Luka Pušić http://pusic.com/	0.0
2015-12-19	55 minutes ago Warbler said:I see Slovenian names Luka Pušić http://pusic.com/https://twitter.com/lukapusichttps://twitter.com/ggololicicEdited 19 Dec 2015 by kanaas	0.0
2015-12-19	Gateways are risky enough already. 'Unofficial' gateways are just a disaster waiting to happen.	-0.7096
2015-12-19	8 minutes ago celticwarrior72 said:Gateways are risky enough already. 'Unofficial' gateways are just a disaster waiting to happen.Unofficial gateways could be internal gateways (created by closed group of traders financial institutions etc.). They're not inherently dangerous.	-0.8402
2015-12-19	You don't understand credit risk do you? Fair enough. Horses for courses.	-0.0951
2015-12-19	56 minutes ago celticwarrior72 said:You don't understand credit risk do you? Fair enough. Horses for courses.If gateway is "unofficial" that doesn't imply that it is more risky than "official" gateway. You somehow assume that anyone can hold IOUs from these gateways. I don't think this is the case. Maybe some FI doesn't want an "official" gateway but is happy to issue IOUs to their partners.When …	-0.1568
2015-12-20	Keep in mind that anyone can "issue" USD/EUR IOUs I have done so several times agmonst my own accts.This video was done with the pre-RippleTrade client but same exact exercise is done "for real". Other than the legal trust and business stuff which is what makes it really "real".https://youtu.be/ti9QYSADWeQ	0.7351
2015-12-20	This should help:http://ripple.nemisoftware.com/	0.4019
2015-12-21	2 hours ago PodBayDoorsHAL2 said:This should help:http://ripple.nemisoftware.com/ This is excellent. Added it to the links page cheers @PodBayDoorsHAL2!	0.8687
2015-12-21	On 12/19/2015 at 11:18 AM celticwarrior72 said:Gateways are risky enough already. 'Unofficial' gateways are just a disaster waiting to happen.I agree. This is why I try and hold my digital wealth in private wallets etc....	-0.0516
2015-12-19	4 million wallets and 2-5 people on the "official" forum? The math must be wrong. But at least those 5 people got an advice about the closing of the forum.	-0.4767
2015-12-19	And I don't regret the donations I made in the past. But 4M users should be able to donate a lot more..	0.3252
2015-12-19	They should have recurred to Google Adsense to help pay for web hosting fees.But 5 users only assuming that that forum wasn't getting too much traffic the cheapest Hostgator plan (the Aluminum plan) that costs only like $19.99 a month would have solved their hosting fees problems and they would be able to keep the forum open for as long as they wanted without breaking the bank.	0.4939
2015-12-19	I think Ripple is more promising then stellar for now.All statistics shows that ripple has bigger attention I don't even have a stellar wallet yet.Do you keep more in stellar than in ripple ?	0.4576
2015-12-19	About time Hurukan dropped that one too. Thinking about it his track record of picking winners is not exactly Stellar....lol.	0.4767
2015-12-19	There's another forum at Stellarverse.org but its says registrations are disabled because of spam. This page links to their community but I don't see one..Edited 19 Dec 2015 by karlosfixed link	-0.5023
2015-12-20	We thank Hurukan for trying to sell some of his domain recently to pay the hosting bills for the long term but that didn't work.This made me laugh. Those domains were terrible and insultingly overpriced. Typical hurukan though with his head still up his own arse. As as for the forum I don't see much need for it. All things seem to point to Stellar nearing its end. I don't see how they make it thr…	-0.4854
2015-12-20	Good riddance. That's what happens to web forums that are run like an SJW support group by a clique of clowns. They were warned too.Edited 20 Dec 2015 by Robbieboy	0.7184
2015-12-18	QuoteAs revealed by GTR the project between the two banks makes use of Ripple’s distributed ledger technology. The San Francisco-based blockchain technology company recently made headlines after joining Microsoft’s Azure Blockchain platform as a means to offer tools and services for the software giant’s cloud customers.	0.0
2015-12-19	Singapore’s central bank ... [was] involved in the project.	0.0
2015-12-19	http://www.gtreview.com/news/asia/banks-develop-blockchain-based-platform-for-trade-finance/Edited 19 Dec 2015 by namini	0.0
2015-12-19	http://finovate.com/ripple-technology-drives-invoice-trading-platform/	0.0
2015-12-19	Do you think it will use thr public ledger ? it's not clear	-0.2924
2015-12-19	21 minutes ago heartbit_io said:Do you think it will use thr public ledger ? it's not clearIts not clearBut sounds very goodGautam Jain global head of digitization at Standard Chartered adds:"It was essential to choose an open-source consensus-based protocol for our proof-of-concept."Costs for the yet-unnamed project between planning and production that lasted six months haven’t been disclosed. J…	0.4981
2015-12-19	ILP will be open source too I think but as far as I know it's not a distributed ledger. For sur it doesn't sound bad	0.5824
2015-12-19	yes we will know next year but doesn´t sound like they are talking about ILP. But this could open many doors in Asia for Ripple. Those are some big names and at least I imagine it will be talked about a lot around there. And a 6 month proof of concept between "planning and production" is a very good sign that everything went ok and they are ready to use it. Otherwise they wouldn´t be speaking abo…	0.9376
2015-12-19	Just now heartbit_io said:ILP will be open source too I think but as far as I know it's not a distributed ledger. For sur it doesn't sound bad ILP is not a ledger not even a program or software. It's aimed to become a public standards protocol (like HTTP; TCP/IP SIP ....)	0.5824
2015-12-17	Here is reply from gatehub support incase anyone has similar queries.. 1) The main difference between Hosted and Ripple wallets is that Ripple wallet transactions are done on the public Ripple ledger while Hosted wallet transactions are done on GateHub’s internal ledger. Hosted wallets offer more privacy and zero fee transactions but they cannot be used for trading. 2) Yes except the primary wall…	0.7845
2015-12-17	2 hours ago Bejzbox said:Hi all I am new to gatehub and have just gotten verified. I have only used RT in the past. I have some quick questions 1) Whats the difference is between Hosted vs Ripple wallet. I am given this option when creating a new wallet. 2) Can you delete a wallet once it is created?3) What is the difference between New vs Import vs Ripple Trade (coming soon). Again I am given th…	0.939
2015-12-17	I hope you mean..."if Gatehub goes bankrupt"...	0.4404
2015-12-17	1 hour ago mm421wsp said:I hope you mean..."if Gatehub goes bankrupt"...	0.4404
2015-12-18	5 hours ago kanaas said:Think that Gatehub did forget to tell you that with hosted wallet you cannot hold any funds not even XRP without counterparty risk.This means that when Gatehub goes bankrupt all Gatehub.IOU's AND the XRP in the hosted wallets might be gone XRP in the Ripple wallets normally spoken will always be yours as long as the Ripple network is alive (and your name is not Jed )So if …	0.7719
2015-12-18	7 hours ago yvv said:Gatehub.IOU will also be yours if gatehub goes bankrupt if you keep them in ripple wallet. They will not cost a shit though. Same may happen with XRP held in ripple wallet at any moment too. But yes they will still be yours both IOUs and XRP. Keeping money at gatehub hosted wallet or at any gateway is similar to taking your leather wallet from your pocket giving it to some gu…	0.5517
2015-12-18	So. XRP on gatehub ripple wallet are on the Public Ledger and whatever happens they cant go anywhere. gatehub.IOU on gatehub ripple wallet are safe and redeemable as long as gatehub does not go bust. Am I right?	0.4404
2015-12-18	The counterparty risk issue with gatehub was one of my reasons why I decided to go with the xrpchat.com's computer program instead of going with gatehub. Karlos did a really nice job with this program the user interface looks very professional and noob friendly for people just like me even the name he chose for this program which is yxxyun Desktop Client sounds sexy for some reason it reminded me…	0.6502
2015-12-18	I am not a SnapSwap team but it seems that the majority of their IOUs are sitting in their hot wallets waiting to be liquidated. Edit: And I am not sure if they are watching this forum so I would not hope for answer from them. Edited 18 Dec 2015 by yvv	-0.7138
2015-12-18	3 minutes ago yvv said:I am not a SnapSwap team but it seems that the majority of their IOUs are sitting in their hot wallets waiting to be liquidated. Say there's $100k not withdrawn by the deadline what happens to it?	0.0
2015-12-18	Just now fatcat said:Say there's $100k not withdrawn by the deadline what happens to it?I don't know what snapswap is going to do but correct way of handling this issue would be to freeze them imo. Such that they can't be traded any more.	0.0772
2015-12-18	As soon as you trade for XRP they can do whatever they want with the money in the bank but it is in a gateway's best interest to keep the money there for business... I would imagine the IOUs will remain and people would have to find another way to get snapswap to honor them I don't think snapswap will run off with the money. It's possible USD is transferred to snapswap.eu or exchanged to EUR...I …	0.8573
2015-12-18	According to their website they operate as a "prepaid access program" which is a term defined by FinCEN (https://www.fincen.gov/news_room/nr/pdf/20110726b.pdf).SnapSwap is also registered as an MSB with FinCen so they have done things by the book so far. That's comforting at least.	0.4522
2015-12-18	14 minutes ago rippleric said:I don't think snapswap will run off with the moneyThey unlikely will. They are doing shut down sort of civilized way.	0.0
2015-12-18	I can confirm that they have been processing withdrawals to US bank accounts over the past several weeks and that their customer service has been responsive.	0.3612
2015-12-17	11 minutes ago yxxyun said:what was the reason prevented FI to use RCL?I think it is the scalability and privacy which is also the weakness of public blockchain. the solutions like light networkside-chain ILP are all off-chain /cross-chain solutions. Maybe FIs prefer private blockchain and multi-chain that's why big banks join R3 and Ripple introduce ILP. Scalability could be a problem in all dis…	0.802
2015-12-18	When earthport launch their ripple service what can we see on RCL?	0.0
2015-12-17	For me is very simple RCL can survive in future. Their are so many competition:IBMR3Eris DAHetc.	0.0
2015-12-17	ILP doesn't mean anything directly for RCL. It's an entirely separate protocol that doesn't use any distributed ledger. Ripple is hoping that with some amazing luck the banks will magically find a need to route certain transactions through RCL using XRP as the trustless transfer vehicle.In reality ILP is a technical pivot to allow Ripple to continue to provide bank transaction software and remain…	0.6486
2015-12-17	7 minutes ago fatcat said:Ripple is hoping that with some amazing luck the banks will magically find a need to route certain transactions through RCL using XRP as the trustless transfer vehicle.Why do you think that use of RCL by banks depends mostly on amazing luck and not on other factors (such as being the "best" ledger for payments etc.)?	0.9349
2015-12-17	11 minutes ago fatcat said:ILP doesn't mean anything directly for RCL. It's an entirely separate protocol that doesn't use any distributed ledger. Ripple is hoping that with some amazing luck the banks will magically find a need to route certain transactions through RCL using XRP as the trustless transfer vehicle.In reality ILP is a technical pivot to allow Ripple to continue to provide bank tran…	0.8442
2015-12-17	1 minute ago T8493 said:Why do you think that use of RCL by banks depends mostly on amazing luck and not on other factors (such as being the "best" ledger for payments etc.)?Because when using ILP for payments no new ledger is needed. The payment moves from bank1_ledger to bank2_ledger directly. There is no distributed ledger in the middle. All that is needed is some middleware that allows the ex…	0.886
2015-12-17	9 minutes ago fatcat said:Because when using ILP for payments no new ledger is needed. The payment moves from bank1_ledger to bank2_ledger directly. There is no distributed ledger in the middle. All that is needed is some middleware that allows the existing bank ledgers to talk to each other. There will be no 'best ledger for payments'. It'll be like having an Oracle database at one bank talk to …	-0.0772
2015-12-17	16 minutes ago yxxyun said:Who do you think will survive or win at last?ILP (or something like it) will win. Why? because banks can continue to use all their existing software with some rudimentary modifications. It allows them to to continue to do business as is and not take the massive risk in adopting something as revolutionary as RCL. ILP is an easier sale for an enterprise software company l…	0.8611
2015-12-17	16 minutes ago fatcat said:ILP (or something like it) will win. Why? because banks can continue to use all their existing software with some rudimentary modifications. Banks can "continue to use all their existing software with some rudimentary modifications" even if (ILP) payment paths use RCL as an intermediate ledger....Edited 17 Dec 2015 by T8493	0.3612
2015-12-17	14 minutes ago T8493 said:Banks can "continue to use all their existing software with some rudimentary modifications" even if (ILP) payment paths use RCL as an intermediate ledger....In fact the problems are not banks but market makers.Will big market makers put liquidity between RCL and private (banks) ledgers? I doubt it...because they don't want the risk connected to crypto coins.Will small ma…	-0.8326
2015-12-17	10 minutes ago tulo said:In fact the problems are not banks but market makers.Will big market makers put liquidity between RCL and private (banks) ledgers? I doubt it...because they don't want the risk connected to crypto coins.Will small market maker put liquidity between RCL and private ledgers? I doubt it....because banks won't allow small investors to do that. But this is just my idea.Ripple …	-0.7447
2015-12-17	25 minutes ago T8493 said:Ripple plans to subsidize market making. This could probably convince some market makers.They ought to. The risc of exchange rate fluctuations is rather high with XRP(Especially the 66 bln XRP in the hands of Ripple. Market Makers will want guarantees from Ripple that those 66 bln are put on the market in a predictable manner)	0.25
2015-12-17	7 hours ago T8493 said:You certainly don't need new ledger for this. If N represents numbers of banks then in worst case you need to have N*(N-1)/2 integrations of ledgers. Each integration costs money (in terms of tied capital and development costs). If there is one central ledger (RCN for example) then you need only N integrations (each bank with this central ledger). The number of integrations…	-0.5984
2015-12-17	42 minutes ago yvv said:Large banks around the world are already integrated between each other. Smaller banks are connected to large banks. So no you don't need a central ledger to connect all banks between each other.Probably for this protocol you will.Maybe not only one but a few "central hubs" will be needed. The problem is why RCL and not USD.Santander (not IOUs but private ledger).	-0.6482
2015-12-17	I would be happy if my bank stop charging me $50 for international transfers. It would be a big advantage for me. I don't care how they do it with or without RCL.	0.2197
2015-12-17	Ripple is a big experiment and time will tell where it will eventually end up. No one knows and no one can be certain of this protocol's fate. All we know is that there are big plans for these protocols to be used and to gain the acceptance from major banking competitors along the way. Ripple could fail and then another protocol will come along and take it's place. There are so many protocols com…	0.8528
2015-12-17	We should make a clear distinction between ripple public ledger and ripple solution for banks. These are two different projects and both have serious competitors.	0.5574
2015-12-17	44 minutes ago yvv said:I would be happy if my bank stop charging me $50 for international transfers. It would be a big advantage for me. I don't care how they do it with or without RCL. Me too. Users don't care what's in the backend. Speed and cost are what matters to them.	-0.167
2015-12-17	20 minutes ago yvv said:We should make a clear distinction between ripple public ledger and ripple solution for banks. These are two different projects and both have serious competitors. Exactly both have there competition in their own spaces. That's a fact But when you look at it on the integration side public and private nicely linked and interconnected to each others.... than at this moment th…	0.7579
2015-12-18	Well we know ripple will be first to the market in 2016 with the launch of commercial products by earthport and some other FIs I think the advantage of using an ILP enabled RCL for banks is the liquidity but yeah they need to get market makers on board first but also banks can be their own market makers with ripple connect / stream. Also any company or FI can use it to free up liquidity world-wid…	0.7579
2015-12-17	Agree 100% – I had hoped they'd dump RT earlier but it was improtant Gatehub developed and that Ripple continued to support people who were already using it before the transition point. Good riddance.	0.8462
2015-12-17	5 hours ago BTR said:This protocol runs on XRPNot anymore. That is the point.	0.0
2015-12-17	Also the Moon doesn't exist.	0.0
2015-12-17	3 hours ago Robbieboy said:Not anymore. That is the point.That's right but you know what the real point is? The protocol doesn't do FX!!! There clearly is a need with ILP for an intermediate currency exchange and until now I've not seen one better for this purpose than RCL with XRP in the middle. (You did ???). Of course there will come other solutions around once ILP may drip from the whitepaper…	0.6738
2015-12-17	Pretty sure China and other want the USD unseated as the current global defacto "bridge currency". Does not mean they or anyone "likes" XRP as a replacement but there have been years of efforts at the world bank and I am sure other global financial organizations to try and at a minimum unseat the USD's current position.@kanaas why cant FX be done on ILP?	0.705
2015-12-17	2 minutes ago KarmaCoverage said:Pretty sure China and other want the USD unseated as the current global defacto "bridge currency". Does not mean they or anyone "likes" XRP as a replacement but there have been years of efforts at the world bank and I am sure other global financial organizations to try and at a minimum unseat the USD's current position.@kanaas why cant FX be done on ILP? ILP is a …	0.9244
2015-12-17	Yes I love this public/private interaction that can take place in various ways over ILP/RCL/XRP or any combination thereof.	0.7845
2015-12-17	Questions? The fact Ripple Trade has owned so much of the volume lately - would this at all affect adoption percentage from more exchanges due to the fact it is hard to compete with Ripple Trade inside an exchange's own individual platform?With Ripple Trade gone and exchanges like Bitstamp having to provide ious through Ripple Trade - is there a possibility more exchanges like this will rather pu…	0.9419
2015-12-17	I read the article and this is innovation at its best. Great read.	0.8979
2015-12-17	I wonder if they'll do something like what Platform Black are doing:http://www.platformblack.com/invoice-trading-how-does-it-work/http://www.fintechprofile.com/2015/11/11/john-regan-of-platform-black/	0.3612
2015-12-15	I think Robbieboy is right.	0.0
2015-12-15	FUD	-0.2732
2015-12-15	3 minutes ago tomb said:FUDreally? need to FUD when RL FUDs themselves. Nah.	-0.6874
2015-12-15	Hey Robbie.20 minutes ago Robbieboy said:Ripple was a proof of concept that is allProof of concept for what?	0.0
2015-12-15	2 minutes ago Robbieboy said:really? need to FUD when RL FUDs themselves. Nah. Ripple keeps progressing it's only you trolls that stay the same.	-0.4761
2015-12-15	The Trolling in this forum is getting out of control.	0.0
2015-12-15	Just now Haydentiff said:Hey Robbie.Proof of concept for what?P.S. Hi Robbie. Hi :). Proof of concept of a decent network tech.	0.0
2015-12-15	1 minute ago Robbieboy said:Hi :). Proof of concept of a decent network tech.Do you think an organization like Swift or CLS will take it over? I've heard that CLS is *the* cartel.	0.5106
2015-12-15	1 minute ago Zooplankton said:Ripple keeps progressing it's only you trolls that stay the same. I'll ignore the 'troll' comment. 'Trolling' originally meant someone that would come under a false guise with false statements to annoy people for some personal agenda. Now I guess it means anyone whom you disagree with.As for the other comment 'Ripple keeps progressing'. Well Ripple Labs keep progress…	-0.7717
2015-12-15	When Jed started selling his XRPs people said RCL is deadWhen Ripple started focusing on FIs and not on user centric gateways people said RCL is deadWhen Ripple introduced ILP people said RCL is deadWhen Ripple is discontinuing a simple client that no longer aligns with their business people are saying RCL is dead.Notice a pattern here? I guess when Ripple makes a change of any sort the FUD sprea…	-0.9727
2015-12-15	8 minutes ago Haydentiff said:Do you think an organization like Swift or CLS will take it over? I've heard that CLS is *the* cartel. I think Ripple Labs will do what startups are supposed to do. They will have an IPO and I will buy shares. Then they will give the banks what they want and make a fortune. The RCL will be remembered as a curious experiment that was soon forgotton.	0.7964
2015-12-15	2 minutes ago Robbieboy said:I'll ignore the 'troll' comment. 'Trolling' originally meant someone that would come under a false guise with false statements to annoy people for some personal agenda. Now I guess it means anyone whom you disagree with.As for the other comment 'Ripple keeps progressing'. Well Ripple Labs keep progressing and I have no doubt they have a bright future as a company. But…	-0.4098
2015-12-15	Fair enough Robbieboy but I disagree with pretty much all of your post.I am not saying that failure is impossible but they've come too far in my mind and they have really impressive clients.Curious: How do you explain (for example) Santander's open Ripple evangelism if they're going nowhere? Or do you just think they'll strip out RCL/XRP? If so how would Ripple work as a protocol/company without …	0.9723
2015-12-15	2 minutes ago Robbieboy said:I'll ignore the 'troll' comment. 'Trolling' originally meant someone that would come under a false guise with false statements to annoy people for some personal agenda. Now I guess it means anyone whom you disagree with.As for the other comment 'Ripple keeps progressing'. Well Ripple Labs keep progressing and I have no doubt they have a bright future as a company. But…	0.9459
2015-12-15	The thing is RCL gateways are not what the big clients (banks FIs) want or need right now anyway. That doesn't mean RCL doesn't have a bright future. I think it's just you need the "horse" (banks FIs) first providing the big momentum to pull along the cart (RCL – smaller players traders niche markets things we never thought of remittances indie tech companies using it etc etc IoV bla bla). Also w…	-0.179
2015-12-15	You've read it here first: DOOM imminent doom. Of course when taking this seriously I have to ignore the posting history of the poster and the first commenter in this topic the former I have never really caught on a positive comment regarding Ripple the latter suddenly comes out of the woodworks spamming topics about how we are all going to 'lose'. Well lets just say that this type of stuff belon…	0.1969
2015-12-15	7 minutes ago Dizer said:1 minute ago tomb said:So what is your opinion on ILP and XRP? Since we already know Ripple is dedicating itself to private banking networks and ILP is the interconnection between those private networks? Private networks has been the big news lately... so obviously other companies ran into the same issue - banks want their ledgers private. The only way for the tech to ser…	0.9727
2015-12-15	18 minutes ago rippledigital said:Fair enough Robbieboy but I disagree with pretty much all of your post.I am not saying that failure is impossible but they've come too far in my mind and they have really impressive clients.Curious: How do you explain (for example) Santander's open Ripple evangelism if they're going nowhere? Or do you just think they'll strip out RCL/XRP? If so how would Ripple w…	0.9871
2015-12-15	3 minutes ago Parabellum said:You've read it here first: DOOM imminent doom. Of course when taking this seriously I have to ignore the posting history of the poster and the first commenter in this topic the former I have never really caught on a positive comment regarding Ripple the latter suddenly comes out of the woodworks spamming topics about how we are all going to 'lose'. Well lets just say…	-0.3782
2015-12-15	6 minutes ago Robbieboy said:Strip out RCL/XRP bro. Just supporting ILP consultancy tech work. Microsoft does pretty well building software without any virtual currency. Ripple is a tech company at the end of the day. You got it.I would gladly believe it but just saying strip out XRP and not explain how it in an open FX market will be replaced is to simple. Strip a solution (yes: that's what it i…	0.9538
2015-12-15	3 minutes ago Robbieboy said:It's in the realms of possibility like all things but just sounds like more RL BS to me. We have been hearing there is a role for XRP for years now all the while they continue to wash their hands of the currency.It could be possible that the network could roll along on its own IF there was plenty of public support like there is for Bitcoin but that isn't the case for …	0.968
2015-12-15	12 minutes ago rippledigital said:The thing is RCL gateways are not what the big clients (banks FIs) want or need right now anyway. That doesn't mean RCL doesn't have a bright future. I think it's just you need the "horse" (banks FIs) first providing the big momentum to pull along the cart (RCL – smaller players traders niche markets things we never thought of remittances indie tech companies usi…	0.0265
2015-12-15	2 minutes ago tomb said:stop thinking bitcoin Exactly! if there is something in crypto world that can (and will) be replaced and improved than it is Bitcoin.... No matter how much adepts it may have ...	-0.126
2015-12-15	2 minutes ago Robbieboy said: some forex thingsounds a bit like a dream :-)	0.7003
2015-12-15	14 minutes ago Robbieboy said:Wow what an extremist sounding comment. So basically anyone who is not singing from your hymm sheet needs to get garbage off this site and be permabanned? Why does this belong on Bitcointalk? you are surely not harping on that old chestnut where you think anyone who doesn't evangelize on XRP is a closet Bitcoiner that is so 4 years ago.... Noone in Bitcoin cares anym…	-0.8837
2015-12-15	3 minutes ago kanaas said:Exactly! if there is something in crypto world that can (and will) be replaced and improved than it is Bitcoin.... No matter how much adepts it may have ...I'm not thinking Bitcoin tech-wise Bitcoin sucks and I wouldnt bother to hold it. i was using bitcoin as an example simply for the public support aspect. It has a large userbase so it can continue without support from…	0.9431
2015-12-15	3 minutes ago BAX said:Hey man CALM DOWN!It's good you have a choiceeverybody has a choice If you dont believe XRP will succeed investment(store of a value) JUST SELL YOUR STACK AND GO AWAY!I am not happy with rippletrade going downbut do you see me posting and talking BULLSHIT!We all know the risks here OKso why bother?I am very calm. Where is your argument as to why anything I have said is bull…	-0.9228
2015-12-15	26 minutes ago Parabellum said:Moderators: intervene and get this garbage off this site. And do me a favor and consider handing out permabans. To the lurkers that read xrpchat but never comment: beware that the people posting stuff like this are almost never altruistic. They have their own agenda so do we. Do you want this place to sound like an echo chamber?Robbie can have a sharp tongue at time…	0.9148
2015-12-15	1 minute ago Haydentiff said:Do you want this place to sound like an echo chamber?Robbie can have a sharp tongue at times but he hasn't said anything inappropriate. He's very bright. Even when I don't agree with him it's worth listening to what he has to say.+1 from this mod. Free speech 'n all...	0.7072
2015-12-15	24 minutes ago rippledigital said:The thing is RCL gateways are not what the big clients (banks FIs) want or need right now anyway. That doesn't mean RCL doesn't have a bright future. I think it's just you need the "horse" (banks FIs) first providing the big momentum to pull along the cart (RCL – smaller players traders niche markets things we never thought of remittances indie tech companies usi…	0.8991
2015-12-15	1 minute ago Robbieboy said:largely due to the excellent Ripple Trade software. I rather see the ledger and the network as the rock and cornerstone. RT is no more that a simple wallet and a wallet doesn't fit in Ripple's business plan. Seems pretty obvious to me. OK they did shut it down the bumpy way and with awful communication. So it's not the dumping that bothers me. Just the way they did it.…	0.7616
2015-12-15	Just now Robbieboy said: But david is not doing RCL he is doing ILP. Really? Ever red the official forum?	0.0
2015-12-15	2 minutes ago kanaas said:I rather see the ledger and the network as the rock and cornerstone.Then you've answered yourself really. The ledger tech will continue it's called ILP.	0.0
2015-12-15	5 minutes ago Robbieboy said: But david is not doing RCL he is doing ILP. Really? Ever red the official forum?	0.0
2015-12-15	2 minutes ago Robbieboy said:Then you've answered yourself really. The ledger tech will continue it's called ILP.Really? ILP is a protocol RCL is a ledger.	0.0
2015-12-15	9 minutes ago celticwarrior72 said:+1 from this mod. Free speech 'n all...I agree but I liked it when these posts had a place in speculation.Edited 15 Dec 2015 by tomb	0.6652
2015-12-15	1 hour ago Robbieboy said:It's all over for XRP. The believers will keep holding onto the dream but the smarter ones of you will have already cashed in your chips. Announcing gatehub???? LOL. There is no future for the Ripple network or XRP. No company who plans to make a go of any product does so by announcing its movement to the back burner and then kicking it several times on the way down. And…	-0.9536
2015-12-15	7 minutes ago Robbieboy said:Then you've answered yourself really. The ledger tech will continue it's called ILP.According to R(L) ILP will be used as a tool for selling RCL.Edited 15 Dec 2015 by T8493	0.0
2015-12-15	If the banks won't use the public ledger which seems to clearly be the case (what happened to CBW Crossriver Fidor etc?) then RCL is dead as a rock. Why? No professional liquidity providers will waste their time connecting to it. And if RCL is dead then so is XRP. In three years we haven't seen any increase in real transaction flow on the public ledger. That ship has sailed.Ripple might be amazin…	-0.6422
2015-12-15	Just now fatcat said:If the banks won't use the public ledger which seems to clearly be the case (what happened to CBW Crossriver Fidor etc?) then RCL is dead as a rock. Why? No professional liquidity providers will waste their time connecting to it. And if RCL is dead then so is XRP. In three years we haven't seen any increase in real transaction flow on the public ledger. That ship has sailed.R…	-0.6743
2015-12-15	9 minutes ago tomb said:I agree but I liked it when these posts had a place in speculation.To be fair @tomb the closure of Ripple Trade and its impact on RCL is the pressing issue of the day. Though freewheeling this discussion should be front and center on this forum. Perhaps another mod will move it but I won't.	0.8462
2015-12-15	Just now celticwarrior72 said:To be fair the closure of Ripple Trade and its impact on RCL is the pressing issue of the day. Though freewheeling this discussion should be front and center on this forum. Perhaps another mod will move it but I won't.I respect that I suppose but the topic and and initial post is purely speculation.	-0.3466
2015-12-15	I dont know if you guys realize that if people like Robbieboy are let to write such "intelligent" comments on this forum all the employees from Ripple that joined will abondon this forum! FUD should be controled! "A Warning".......this should be warning for the admins of the forum!	-0.7277
2015-12-15	1 minute ago BAX said:"A Warning".......this should be warning for the admins of the forum!Exactly - change the title at least! I have enjoyed the discussion but "a warning"? It's like starting a topic called "ALERT".Edited 15 Dec 2015 by tomb	0.6467
2015-12-15	13 minutes ago BAX said:I dont know if you guys realize that if people like Robbieboy are let to write such "intelligent" comments on this forum all the employees from Ripple that joined will abondon this forum!I doubt that very much. They have never stopped me expressing my views on their own forum yet.	-0.2792
2015-12-15	QuoteYou have been warned.Come on. Everybody was warned so many times. One more warning is not going to change anything for those who prefer to learn lessons a hard way.	-0.7425
2015-12-15	2 minutes ago Robbieboy said:I doubt that very much. They have never stopped me expressing my views on their own forum yet.RL employees said several times that they were fed up with explaining same things over and over again.	-0.2105
2015-12-15	20 minutes ago BAX said:"A Warning".......this should be warning for the admins of the forum!This mod is a libertarian. Participation on this forum is optional for all. It is true that lively conversation can be intimidating for some. Get over it.	0.3802
2015-12-15	Sounds like a dictator.	0.3612
2015-12-15	3 minutes ago tomb said:Sounds like a dictator.If being a supporter of free speech and lively conversation on this forum is 'dictatorial' then so be it. The official Ripple forum is operated differently perhaps it is more suitable for some.	0.8689
2015-12-15	Just now celticwarrior72 said:If being a supporter of free speech and lively conversation on this forum is 'dictatorial' then so be it.I was just messing with you celtic - you know I love you . But don't be surprised if I start all my posts with ALERT....	0.8964
2015-12-15	Sorry @tomb - it has been a long day.	-0.0772
2015-12-15	Thanks for the support from those who support the discussion. it is just a thread guys take it or leave it. In markets bulls make money bears make money pigs get slaughtered. I am still waiting for the thread detractors to give me good reasons why i am wrong i'm not afraid to change my views based on the situation.	0.7845
2015-12-15	Anyway getting back to one of Robbie's comments:QuoteBut david is not doing RCL he is doing ILP.Can anyone confirm this?	0.0
2015-12-15	Just now Robbieboy said:Thanks for the support from those who support the discussion. it is just a thread guys take it or leave it. In markets bulls make money bears make money pigs get slaughtered. I am still waiting for the thread detractors to give me good reasons why i am wrong i'm not afraid to change my views based on the situation.I have nothing against your post and have enjoyed the conve…	0.8496
2015-12-15	Ripple. inc need to show the real bank usecase of RCL to end this augment but Ripple. inc will never do this so it's endless.	0.0
2015-12-15	Hi Robbieboy! Glad to see you around here! And as always love to hear your insights about Ripple. And although not expecting this opinion you are entitled to it and for the most of your post you back it up pretty well as always. You are an extremely clever guy although I don´t agree with you on this post.About the post I just don´t think these kind of messages in the post are correct to address t…	0.9803
2015-12-16	Everyone's opinion is welcome to me. To mix a few metaphors....We all know what happens when a frog is put in a pot and the temperature is gradually increased....is Robbieboy a canary in the coal mine?I don't know....nor does anyone else.....including (I would bet) Ripple employees. I certainly don't subscribe to nefarious conspiracies about Ripple though.	0.6597
2015-12-16	@Robbieboy thanks for the insight we know ripple has deprecated all projects that don't align with the main goal or new vision so considering all that's been said and done I would say they've made more progress with their new business plan and obviously should because that's the path they chose to take. Bottom up approach was either not going to work or take a very long time they had to take the …	0.9415
2015-12-16	I too welcome criticism of ripple but I think it's only detrimental to say that since there is uncertainty about the future of our investment with ripple there is an easy solution. It's a simplified version of the truth to say everyone holding xrp is a fool or bound to lose their shirt because ripple trade is closing. I say the word troll in the context of the language being used to describe thos…	0.4501
2015-12-16	14 minutes ago Zooplankton said:I too welcome criticism of ripple but I think it's only detrimental to say that since there is uncertainty about the future of our investment with ripple there is an easy solution. It's a simplified version of the truth to say everyone holding xrp is a fool or bound to lose their shirt because ripple trade is closing. I say the word troll in the context of the lang…	0.593
2015-12-16	3 hours ago Haydentiff said:Anyway getting back to one of Robbie's comments:Can anyone confirm this?I can confirm that in the last month alone David has made 22 commits into the RippleD repository - this is all publicly available information. As you know RippleD is the server that implements the Ripple protocol which is the basis for the RCL.You may all draw your own conclusions about the accurac…	-0.2263
2015-12-16	Fud abounds when the price is down and disappear when the skies are clear.	-0.1027
2015-12-16	2 hours ago nikb said:I can confirm that in the last month alone David has made 22 commits into the RippleD repository - this is all publicly available information. As you know RippleD is the server that implements the Ripple protocol which is the basis for the RCL.You may all draw your own conclusions about the accuracy of Robbieboy's quote.Owned!!I think it'd be great if those of you warning me…	0.9328
2015-12-16	Anyway getting back to one of Robbie's comments: Can anyone confirm this? I can confirm that in the last month alone David has made 22 commits into the RippleD repository - this is all publicly available information. As you know RippleD is the server that implements the Ripple protocol which is the basis for the RCL.	-0.2263
2015-12-16	From September the commits on Gitub rippled decreased: https://github.com/ripple/rippled/graphs/commit-activityI don't want to be pessimistic but I'm f the same opinion of Robbie. Ripple is an awesome idea but the world (the banks) are not ready.The banks want a different product and that is what RL is focusing on. And it's understandable. They are a company they need a revenue to keep the machin…	0.3628
2015-12-16	3 hours ago tulo said:From September the commits on Gitub rippled decreased: https://github.com/ripple/rippled/graphs/commit-activityGood point. However it looks like the development is currently done in the forks of this repository. Check Vinnie's repository:https://github.com/vinniefalco/rippled/commits/maoI wonder why the name of the branch is "Mao".	0.6705
2015-12-16	3 hours ago tulo said:From September the commits on Gitub rippled decreased: https://github.com/ripple/rippled/graphs/commit-activityI don't want to be pessimistic but I'm f the same opinion of Robbie. Ripple is an awesome idea but the world (the banks) are not ready.The banks want a different product and that is what RL is focusing on. And it's understandable. They are a company they need a reve…	0.4201
2015-12-16	One of the things that became abundantly clear to me is that there is a subset of XRP speculators who got into this thing without really understanding what this technology is really about. They are driven by the "get rich quick" mentality and by "The sky is falling dump..dump quickly" emotion. They should have never invested in XRP in the first place.I said it before in a previous post I saw this…	-0.0001
2015-12-16	Well said Dizer!	0.3382
2015-12-16	5 hours ago tulo said:From September the commits on Gitub rippled decreased: https://github.com/ripple/rippled/graphs/commit-activityI don't want to be pessimistic but I'm f the same opinion of Robbie. Ripple is an awesome idea but the world (the banks) are not ready.The banks want a different product and that is what RL is focusing on. And it's understandable. They are a company they need a reve…	0.7317
2015-12-16	I'm not talking as speculator for sure.I'm just worried about what the initial idea of Ripple was and about Ripple itself.In 2 and a half years I saw only 1 improvement or step forward: the (almost) amazing autobridge.And as cons we had: gateways left or closed the horrible freeze feature no real application or uses besides speculation ripple trade closed public JIRA closed no real stress cases n…	-0.5574
2015-12-16	XRP is just the fun part for me like a ticket to the show. I have a few and if it goes to $0 that is cool I will have enjoyed the show anyway. The real deal is the IoV storyline. Think about the people and realize that people will be enabled by this tech albeit slowly.RCL and all that it can do as a stand alone is great. Coupled with ILP even more use cases &amp; scale can be accomplished. I am g…	0.9827
2015-12-16	12 minutes ago tulo said: volume decreaseHow did volume decreased? Can you go to RC and analyze it at maximum range?	0.0
2015-12-16	1 minute ago seve7ete said:How did volume decreased? Can you go to RC and analyze it at maximum range?I have my charts The last days the volume were pretty high (todayis 1M USD) but just because of recent price huge oscillations but we were running most of the time around 100k USD per day which is pretty low..	0.8661
2015-12-16	Just now tulo said:I have my charts The last days the volume were pretty high (todayis 1M USD) but just because of recent price huge oscillations but we were running most of the time around 100k USD per day which is pretty low..Pretty low is different then "decreasing volume". And even that "pretty low" is compared to what? Past years? Wrong! Other coins?	0.8842
2015-12-16	5 minutes ago seve7ete said:Pretty low is different then "decreasing volume". And even that "pretty low" is compared to what? Past years? Wrong! Other coins?About one year ago we were around 1M USD every day My bots were doing 100k USD volume that now is the total volume....yeah the volume decreased.	0.234
2015-12-16	16 hours ago Haydentiff said:Do you want this place to sound like an echo chamber?Robbie can have a sharp tongue at times but he hasn't said anything inappropriate. He's very bright. Even when I don't agree with him it's worth listening to what he has to say.It's not about having a sharp tongue but rather about his lacking skills to build an argument. If he is so bright is that too much to ask fo…	-0.6057
2015-12-16	2 minutes ago tulo said:About one year ago we were around 1M USD every day My bots were doing 100k USD volume that now is the total volume....yeah the volume decreased.I think you should look at better graphs... Of course excluding jed drama on may 2014. And last year pump. Not even comparing with 2013 early 2014 where there was no volume	0.1779
2015-12-16	50 minutes ago tulo said:I'm not talking as speculator for sure.I'm just worried about what the initial idea of Ripple was and about Ripple itself.In 2 and a half years I saw only 1 improvement or step forward: the (almost) amazing autobridge.And as cons we had: gateways left or closed the horrible freeze feature no real application or uses besides speculation ripple trade closed public JIRA clos…	-0.2059
2015-12-16	1 hour ago tulo said:I'm not talking as speculator for sure.I'm just worried about what the initial idea of Ripple was and about Ripple itself.In 2 and a half years I saw only 1 improvement or step forward: the (almost) amazing autobridge.And as cons we had: gateways left or closed the horrible freeze feature no real application or uses besides speculation ripple trade closed public JIRA closed n…	-0.4451
2015-12-16	10 minutes ago nikb said:Here's what I think:A tremendous amount of progress has happened. On the technical side - the RCL side - way more than autobridging has been done and there's more coming. On the business side a lot has happened as well: 10 of the world's top 50 banks are working with Ripple and there are 25 active integrations (source).You list things which in your view are cons. I'm not …	0.6525
2015-12-16	Great reading this topic... Even if the author is a bit of a doom master. I look at it this way. Ripple Protocol XRP etc are all in the minnow stages. Ripple created XRP and own/kept a large chunk of it.. Donating some as well. It's only in their interest to look after their chunk. They made their own currency and will make sure that it appreciates. Closing RippleTrade is not good but the currenc…	0.9855
2015-12-16	20 hours ago nikb said:6 hours ago xtrapower said:It's not about having a sharp tongue but rather about his lacking skills to build an argument. If he is so bright is that too much to ask for? It's all over. People with a different opinion are "true belivers" who are obviously dreaming. But i'm the smart guy i cashed out my coinz. Because: reasons. Gatehub LOL and yea there is no future for sure …	-0.8826
2015-12-16	5 minutes ago Robbieboy said:I built an argument. Where is yours? I just see ad hominem BS.I'm not interested in arguing anything.Also what ad hominem? Offering evidence that your statement that “david is not doing RCL he is doing ILP” is false is an ad hominem?	-0.4249
2015-12-16	19 hours ago nikb said:I can confirm that in the last month alone David has made 22 commits into the RippleD repository - this is all publicly available information. As you know RippleD is the server that implements the Ripple protocol which is the basis for the RCL.You may all draw your own conclusions about the accuracy of Robbieboy's quote.22 commits for a guy who used to make hundreds per mon…	0.8176
2015-12-16	2 minutes ago nikb said:I'm not interested in arguing anything.Also what ad hominem? Offering evidence that your statement that “david is not doing RCL he is doing ILP” is false is an ad hominem?Sorry i wasn't meant to quote you there i was quoting xtrapower.	-0.1124
2015-12-16	3 minutes ago Robbieboy said:22 commits for a guy who used to make hundreds per month. https://github.com/ripple/rippled/graphs/contributorsAs we can see activity for most actors has dropped off to practically nothing. Just because he and others make the occassional tweak to RippleD....and?Why wouldn't he since 1. he probably enjoys it the way some people enjoy posting on this forum and 2. most o…	0.9136
2015-12-16	21 hours ago Zooplankton said:I too welcome criticism of ripple but I think it's only detrimental to say that since there is uncertainty about the future of our investment with ripple there is an easy solution. It's a simplified version of the truth to say everyone holding xrp is a fool or bound to lose their shirt because ripple trade is closing. I say the word troll in the context of the langua…	0.644
2015-12-16	4 minutes ago nikb said:You've got it all figured out... he used to do 100 commits back when the software was still being bootstrapped and makes few now. And the rest of us aren't doing much either... ZOMG... You are entitled to your own opinion - and it's just an opinion. But you aren't entitled to your own facts...Right but you have bootstrapped 'RippleD' onto my comment anyway and invented you…	0.2846
2015-12-16	I'm not pointing any fingers at anyone but let's keep the conversation civil and I'd remind everyone to be polite and be respectful even though there may be disagreements.FWIW - this is an important conversation and many of the members here (including me) have been around since the early days.	0.3612
2015-12-16	2 minutes ago celticwarrior72 said:FWIW - this is an important conversation and many of the members here (including me) have been around since the early days.@celticwarrior72 there are healthy disagreements that are based on common set of facts and knowledge by all participants. This particular conversation is NOT one of those.	0.1779
2015-12-16	13 minutes ago Robbieboy said:Right but you have bootstrapped 'RippleD' onto my comment anyway and invented your own facts.So you didn't say “david is not doing RCL he is doing ILP” and I just made that up?Don't bother answering - it was a rhetorical question.Robbie I'm not going to continue discussing this with you; as I said before I think your analysis is wrong but I am not interested in convi…	0.7503
2015-12-16	https://github.com/interledger ILP is here. David is not working for this as far as i can see.Edited 16 Dec 2015 by yxxyun	0.0
2015-12-16	OK good point let's keep it civil but let's also keep it on topic. I'll concede the point that DS made a few commits to RippleD this month...People are still making a few commits to Arpanet every month but i don't hear about many people using it... Fleas on the back of an elephant the central point is being lost in these details.Is anyone seriously arguing that activity won't drop like a stone wh…	-0.9555
2015-12-16	10 minutes ago Dizer said:@celticwarrior72 there are healthy disagreements that are based on common set of facts and knowledge by all participants. This particular conversation is NOT one of those.Dizer you just don't like what I am saying because you are heavily invested in XRP obv. But even though you don't like it I still haven't heard from you why it is wrong.	-0.7521
2015-12-16	1 minute ago Robbieboy said:Dizer you just don't like what I am saying because you are heavily invested in XRP obv. But even though you don't like it I still haven't heard from you why it is wrong.My XRP position or lack thereof is a function of my daily judgement and evaluation of Ripple not the other way around. But to answer your question I will borrow a quote from @nikb QuoteI think your anal…	-0.7114
2015-12-16	Come on David do some commits and make this guy happy....	0.0258
2015-12-16	Yeah let's wait and watch how earthport use ripple in next 3 month. Then we can have an answer.	0.296
2015-12-16	3 minutes ago Dizer said:3 minutes ago Dizer said:My XRP position or lack thereof is a function of my daily judgement and evaluation of Ripple not the other way around. But to answer your question I will borrow a quote from @nikb I think your analysis is wrong but I am not interested in convincing you of that. Sounds like the copout words of someone without an argument.	0.6136
2015-12-16	4 minutes ago Robbieboy said:Sounds like the copout words of someone without an argument.Oh there are plenty of arguments in my head but they would be a shear waste of energy and time to engage someone like you with them. This is the last I'm going to say in this thread. Feel free to have the last word.Edited 16 Dec 2015 by Dizer	0.8808
2015-12-16	2 minutes ago Dizer said:Oh there are plenty of arguments in my head but they would be a shear waste of energy and time to engage someone like you with them. This is the last I'm going to say in this thread. Feel free to have the last word.That's what I thought nevermind then.	0.836
2015-12-16	13 minutes ago Robbieboy said:OK good point let's keep it civil but let's also keep it on topic. I'll concede the point that DS made a few commits to RippleD this month...People are still making a few commits to Arpanet every month but i don't hear about many people using it... Fleas on the back of an elephant the central point is being lost in these details.Is anyone seriously arguing that activ…	-0.4675
2015-12-16	@Robbieboy How many commits did David on RippleConnect? Where did you count those?OK it's not RippleD but more than important enough for the future of RCL.Be happy that he still found the maintenance time for those 22 adjustments on that well running vehicle too...In the new constellation Rippleconnect is like the navel cord or liveline for RCL. Thought you were more intelligent to see that.Edite…	0.9656
2015-12-17	59 minutes ago Robbieboy said:I have never been 'abusive' (seriously get over yourself) inflamatory maybe but then the world would be boring wouldn't it if noone were inflamatory. I don't need or want any welcoming ear from you but it seems i've had your ear anyway welcoming or otherwise doesn't it. A good topic should generate discussion and so it has.If you didn't want the ear of the community …	-0.8788
2015-12-17	1 minute ago Zooplankton said:If you didn't want the ear of the community why post your warning? You are starved for attention but you won't get anymore satisfaction from me.it's like a narcissus being trapped and enclosed by his own arguments no more able to look at his environments...	-0.9315
2015-12-17	14 minutes ago rippleric said:I think the bank integration is taking up a lot of the engineering time yeh it sure does.QuoteActually accounts have been suspended since the end of October so I'd say that has already been factored in I don't think we'll see activity change a whole lot from what we've seen in the past and now with gatehub being the official replacement which ripple has vouched for I…	0.9758
2015-12-17	7 minutes ago Zooplankton said:If you didn't want the ear of the community why post your warning? You are starved for attention but you won't get anymore satisfaction from me.I didnt starve for attention. Some people are acting like Ripple Labs didn't just 'pivot' then ditch Ripple Trade after their KYC demands then do so in a ludicrous manner where they gave 2 weeks until balance lockout then se…	0.4536
2015-12-17	8 minutes ago Robbieboy said:I didnt starve for attention. Some people are acting like Ripple Labs didn't just 'pivot' then ditch Ripple Trade after their KYC demands then do so in a ludicrous manner where they gave 2 weeks until balance lockout then semi- U-turned to push a slovenian gateway after an email botch which crashed the market. When companies behave like that they will get threads like…	0.6627
2015-12-17	We need an ignore user functionality or ignore thread. Ignore trolls wasting other people's and their own time.	-0.8481
2015-12-17	2 minutes ago Phintech said:We need an ignore user functionality or ignore thread. Ignore trolls wasting other people's and their own time.You can if you hover over their avatar then ignore userEdited 17 Dec 2015 by rippleric	-0.8481
2015-12-17	Very nice. Thank you.	0.4173
2015-12-17	1 minute ago rippleric said:You can if you hover over their avatar then ignore userYou can do that. Or you can just ignore them like you might do in real life.	0.0
2015-12-17	1 hour ago Robbieboy said:OK good point let's keep it civil but let's also keep it on topic. I'll concede the point that DS made a few commits to RippleD this month...People are still making a few commits to Arpanet every month but i don't hear about many people using it... Fleas on the back of an elephant the central point is being lost in these details.Is anyone seriously arguing that activity …	-0.9477
2015-12-17	13 minutes ago celticwarrior72 said:You can do that. Or you can just ignore them like you might do in real life. I try but it's hard. He's an outstandingly effective troll. Edited 17 Dec 2015 by Phintech	0.631
2015-12-17	8 hours ago Phintech said: Seems fairly simple to me sell your XRP (if you have any) and don't waste time worrying about telling the rest of us what we're doing wrong. That's why it looks like FUD and trolling Ripple is doomed and did nothing right in your eyes so why all the effort? Save your personal resources for something else. Go plant a tree. Why everyone thinks about XRP price? I never men…	-0.3826
2015-12-17	9 hours ago nikb said:Here's what I think:A tremendous amount of progress has happened. On the technical side - the RCL side - way more than autobridging has been done and there's more coming. On the business side a lot has happened as well: 10 of the world's top 50 banks are working with Ripple and there are 25 active integrations (source).You list things which in your view are cons. I'm not goi…	-0.8732
2015-12-17	52 minutes ago rippleric said:You can if you hover over their avatar then ignore userHe has no interest in doing this and knows full well how to do it. His comment is a form of passive-agressive behaviour. What often happens when there are a large number of sheeple in a group who hold a particular belief is that those sheeple attack anyone who may hold a contrary belief but do so in a kind of tri…	-0.3298
2015-12-17	45 minutes ago tulo said:Why everyone thinks about XRP price? I never mentioned it and I don't care at all....I'm just worried about Ripple itself I really don't give a sh!t to XRP price as 99% of people does here. I'm absolutely not telling to you what to do with you XRP...I DON'T CARE! All speculators here (99%) have a guilty conscience.LOL!! Guilty conscience? That doesn't even make sense. It …	-0.457
2015-12-17	15 minutes ago Robbieboy said:He has no interest in doing this and knows full well how to do it. His comment is a form of passive-agressive behaviour. What often happens when there are a large number of sheeple in a group who hold a particular belief is that those sheeple attack anyone who may hold a contrary belief but do so in a kind of tribalmanner that evolves progressively. In the initial st…	-0.7179
2015-12-17	47 minutes ago tulo said:You don't agree with my facts?So tell me: are stress test being made? Are there real use cases of Ripple? Is real decentralization there? Is not a fact that many gateway closed? Is not a fact that issued value decreased? The fact that 25 banks are collaborating for our point of view can be a bullshit since we don't see (now) any real use and it can be a false claim.I don'…	-0.957
2015-12-17	If I had to choose I'd pick yvv. Sense of humor not too preachy doesn't make us read manifestos.	0.2732
2015-12-17	3 hours ago fatcat said:This is all true. I'm still wondering about Jesse Powell's comment on Reddit that he believed that the XRP allocated to the founders was effectively stolen from the company.Note to noobies: Jessie Powell is the founder of Kraken and an early investor in Open Coin (which became Ripple Labs) and ex-board member of Ripple Labs.So many things have happened in relation to Rippl…	-0.6486
2015-12-17	This thread is turning into a bunch of personal attacks. I think everybody has said their peace. I'm going to be *that* person and lock it.	0.1531
2015-12-17	3 minutes ago Haydentiff said:This thread is turning into a bunch of personal attacks. I think everybody has said their peace. I'm going to be *that* person and lock it.I'd like to keep it open please just more focus on the topic itself	0.6597
2015-12-17	Im assuming this warning was triggered by RippleTrade closing. Losing RippleTrade sucks but its completely in line with the direction they told us about when ILP was introduced. If people think that RCL and XRP are dead what do they think is Ripple's overall strategy? A new product we are not aware of ILP etc? Personally I think Ripple (the company) is basing the core of its solution around RCL n…	-0.8495
2015-12-17	16 minutes ago karlos said:Im assuming this warning was triggered by RippleTrade closing. Losing RippleTrade sucks but its completely in line with the direction they told us about when ILP was introduced. If people think that RCL and XRP are dead what do they think is Ripple's overall strategy? A new product we are not aware of ILP etc? Personally I think Ripple (the company) is basing the core o…	-0.8169
2015-12-17	hah nothing like wading through a bunch of hot heads exploding. Come on folks; it's only 2015. It took the Internet 30 years from inception till mainstream in the 90's. Some of you act like the financial industry should be remade in less than 3 months. The financial industry is one of the oldest in the world. Hang on here. I manage a team of web developers and graphic designers. You folks sound l…	0.6399
2015-12-17	2 hours ago nikb said:I don't agree with your evaluation of the facts and I spent a bit of time writing a long answer to all your questions until I got to the very last one - your magnum opus if you will: "The fact that 25 banks are collaborating for our point of view can be a bullshit since we don't see (now) any real use and it can be a false claim."At that point I deleted everything I wrote an…	-0.9486
2015-12-17	since the gateway mode is failed I'm not surprise when gateways closed.since their consensus algorithm have limit I'm not surprise they don't decentralize validator.those not problem for me I only concern will bank use RCL.	-0.2598
2015-12-17	26 minutes ago yxxyun said:since the gateway mode is failed I'm not surprise when gateways closed.since their consensus algorithm have limit I'm not surprise they don't decentralize validator.those not problem for me I only concern will bank use RCL.In ILP view banks won't use RCL...market-makers will. Maybe some banks will market make but that is another story.And I'm curios: what advantages do …	0.4076
2015-12-17	1 hour ago yxxyun said:since their consensus algorithm have limit I'm not surprise they don't decentralize validator.???	0.0
2015-12-17	34 minutes ago nikb said:???I mean this https://ripple.com/dev-blog/correction-to-ripple-white-paper/	0.0
2015-12-17	6 hours ago karlos said:Things that make me optimistic are 20 new job positions Ripple openly stating they are integrating with 25 banks Santander coming on board and news about a independent validator (Microsoft). If I saw more liquidity on the mainnet that would be the icing on the cake..All to do with Ripple the company not RCL.	0.3182
2015-12-17	5 hours ago tomb said:From a personal perspective I can't stand how they are treating Nikb (realize that he isn't getting paid to answer your questions and some of the answers people ask could get him into trouble so he is limited in his ability to debate with you). I'd fall and touch my forelock but I think you make a better sycophant than I. He hasn't been treated badly at all noone has made an…	0.307
2015-12-17	6 hours ago karlos said:I'd like to keep it open please just more focus on the topic itselfSo would I from the start. But few people made a contribution other than to cry out FUD etc etc.	-0.2808
2015-12-17	2 minutes ago Robbieboy said:I'd fall and touch my forelock but I think you make a better sycophant than I. He hasn't been treated badly at all noone has made any personal attack on him that i can see. Actually it was he who started with an ad hominem against fatcat calling him a FUDer in another thread.So you think that you are not spreading FUD?	0.7241
2015-12-17	5 hours ago otstudio said:hah nothing like wading through a bunch of hot heads exploding. Come on folks; it's only 2015. It took the Internet 30 years from inception till mainstream in the 90's. Some of you act like the financial industry should be remade in less than 3 months. The financial industry is one of the oldest in the world. Hang on here. I manage a team of web developers and graphic de…	0.9037
2015-12-17	17 minutes ago Robbieboy said:All to do with Ripple the company not RCL.I wonder how microsoft running an independent validator has nothing to do with RCL but Ripple the company? Genuine question what's your reasoning?	0.0
2015-12-17	8 minutes ago BAX said:So you think that you are not spreading FUD?No he has his idea and he tries to motivate what he thinks....but other people here are just saying "lock the topic!" "FUD!" and making pointless proofless posts.Or acting as superior saying: "I have my arguments but I won't tell you because I don't deal with you" resulting more in childish behavior...or just speaking as holder of…	0.1751
[truncated: 1,574 more rows]
